# Supplementary material for: Virtual Quasi-2D Intermediates as Building Blocks for Plausible Structural Models of Amyloid Fibrils from Proteins with Complex Topologies: A Case Study of Insulin
Source: Langmuir. 2022 May 26;38(22):7024–34. doi: 10.1021/acs.langmuir.2c00699 (PMC9178918; doi:10.1021/acs.langmuir.2c00699)
Supplement: Supplementary file 1 — la2c00699_si_001.zip [file la2c00699_si_001.zip]

Archive with 6 entries (6 files):
- fc1_10l.cf.pdb
- fc2_10l.cf.pdb
- fc3_10l.cf.pdb
- fc4_10l.cf.pdb
- fc5_10l.cf.pdb
- fc6_10l.cf.pdb
