# Supplementary material for: Virtual Quasi-2D Intermediates as Building Blocks for Plausible Structural Models of Amyloid Fibrils from Proteins with Complex Topologies: A Case Study of Insulin
Source: Langmuir. 2022 May 26;38(22):7024–34. doi: 10.1021/acs.langmuir.2c00699 (PMC9178918; doi:10.1021/acs.langmuir.2c00699)
Supplement: Supplementary file 1 — la2c00699_si_001.zip [file la2c00699_si_001.zip › fc1_10l.cf.pdb]

CRYST1    1.000    1.000    1.000  90.00  90.00  90.00 P 1           1
ATOM      1  N   GLY A   1      -4.954  26.066  86.472  0.00  0.00      A011  
ATOM      2  H   GLY A   1      -5.331  25.649  87.275  0.00  0.00      A011  
ATOM      3  CA  GLY A   1      -5.414  26.100  85.097  0.00  0.00      A011  
ATOM      4  C   GLY A   1      -5.776  24.682  84.686  0.00  0.00      A011  
ATOM      5  O   GLY A   1      -5.976  24.448  83.494  0.00  0.00      A011  
ATOM      6  N   ILE A   2      -6.178  23.821  85.577  0.00  0.00      A011  
ATOM      7  H   ILE A   2      -6.278  24.082  86.516  0.00  0.00      A011  
ATOM      8  CA  ILE A   2      -6.345  22.391  85.258  0.00  0.00      A011  
ATOM      9  CB  ILE A   2      -5.085  21.506  85.650  0.00  0.00      A011  
ATOM     10  CG2 ILE A   2      -4.771  21.628  87.122  0.00  0.00      A011  
ATOM     11  CG1 ILE A   2      -5.356  19.999  85.427  0.00  0.00      A011  
ATOM     12  CD  ILE A   2      -4.128  19.071  85.383  0.00  0.00      A011  
ATOM     13  C   ILE A   2      -7.666  21.814  85.788  0.00  0.00      A011  
ATOM     14  O   ILE A   2      -7.877  21.623  86.952  0.00  0.00      A011  
ATOM     15  N   VAL A   3      -8.584  21.476  84.870  0.00  0.00      A011  
ATOM     16  H   VAL A   3      -8.374  21.503  83.913  0.00  0.00      A011  
ATOM     17  CA  VAL A   3      -9.857  20.961  85.211  0.00  0.00      A011  
ATOM     18  CB  VAL A   3     -11.023  21.632  84.422  0.00  0.00      A011  
ATOM     19  CG1 VAL A   3     -12.330  20.831  84.800  0.00  0.00      A011  
ATOM     20  CG2 VAL A   3     -11.238  23.129  84.618  0.00  0.00      A011  
ATOM     21  C   VAL A   3      -9.833  19.477  84.861  0.00  0.00      A011  
ATOM     22  O   VAL A   3      -9.637  19.037  83.746  0.00  0.00      A011  
ATOM     23  N   GLU A   4     -10.018  18.660  85.901  0.00  0.00      A011  
ATOM     24  H   GLU A   4     -10.272  19.019  86.777  0.00  0.00      A011  
ATOM     25  CA  GLU A   4      -9.881  17.219  85.846  0.00  0.00      A011  
ATOM     26  CB  GLU A   4      -9.424  16.643  87.210  0.00  0.00      A011  
ATOM     27  CG  GLU A   4      -7.936  16.598  87.296  0.00  0.00      A011  
ATOM     28  CD  GLU A   4      -7.562  15.862  88.561  0.00  0.00      A011  
ATOM     29  OE1 GLU A   4      -7.241  16.534  89.554  0.00  0.00      A011  
ATOM     30  OE2 GLU A   4      -7.350  14.663  88.587  0.00  0.00      A011  
ATOM     31  C   GLU A   4     -11.229  16.583  85.404  0.00  0.00      A011  
ATOM     32  O   GLU A   4     -11.247  16.151  84.282  0.00  0.00      A011  
ATOM     33  N   GLN A   5     -12.292  16.529  86.172  0.00  0.00      A011  
ATOM     34  H   GLN A   5     -12.252  16.935  87.063  0.00  0.00      A011  
ATOM     35  CA  GLN A   5     -13.500  15.882  85.681  0.00  0.00      A011  
ATOM     36  CB  GLN A   5     -13.471  14.379  86.061  0.00  0.00      A011  
ATOM     37  CG  GLN A   5     -14.550  13.476  85.444  0.00  0.00      A011  
ATOM     38  CD  GLN A   5     -14.493  11.944  85.690  0.00  0.00      A011  
ATOM     39  OE1 GLN A   5     -14.971  11.469  86.721  0.00  0.00      A011  
ATOM     40  NE2 GLN A   5     -14.084  11.125  84.727  0.00  0.00      A011  
ATOM     41 HE21 GLN A   5     -13.885  11.438  83.820  0.00  0.00      A011  
ATOM     42 HE22 GLN A   5     -13.894  10.184  84.927  0.00  0.00      A011  
ATOM     43  C   GLN A   5     -14.736  16.584  86.215  0.00  0.00      A011  
ATOM     44  O   GLN A   5     -15.086  16.584  87.392  0.00  0.00      A011  
ATOM     45  N   CYS A   6     -15.479  17.154  85.283  0.00  0.00      A011  
ATOM     46  H   CYS A   6     -15.106  17.429  84.420  0.00  0.00      A011  
ATOM     47  CA  CYS A   6     -16.922  17.397  85.572  0.00  0.00      A011  
ATOM     48  CB  CYS A   6     -17.314  18.651  84.874  0.00  0.00      A011  
ATOM     49  SG  CYS A   6     -17.218  20.041  86.128  0.00  0.00      A011  
ATOM     50  C   CYS A   6     -17.727  16.146  85.139  0.00  0.00      A011  
ATOM     51  O   CYS A   6     -17.741  15.691  83.980  0.00  0.00      A011  
ATOM     52  N   CYS A   7     -18.378  15.540  86.140  0.00  0.00      A011  
ATOM     53  H   CYS A   7     -18.328  15.804  87.083  0.00  0.00      A011  
ATOM     54  CA  CYS A   7     -19.056  14.317  85.900  0.00  0.00      A011  
ATOM     55  CB  CYS A   7     -18.368  13.110  86.595  0.00  0.00      A011  
ATOM     56  SG  CYS A   7     -18.194  13.031  88.374  0.00  0.00      A011  
ATOM     57  C   CYS A   7     -20.520  14.463  86.378  0.00  0.00      A011  
ATOM     58  O   CYS A   7     -20.824  14.723  87.528  0.00  0.00      A011  
ATOM     59  N   ALA A   8     -21.425  14.164  85.524  0.00  0.00      A011  
ATOM     60  H   ALA A   8     -21.135  14.003  84.602  0.00  0.00      A011  
ATOM     61  CA  ALA A   8     -22.849  14.298  85.663  0.00  0.00      A011  
ATOM     62  CB  ALA A   8     -23.409  13.048  86.387  0.00  0.00      A011  
ATOM     63  C   ALA A   8     -23.487  15.552  86.336  0.00  0.00      A011  
ATOM     64  O   ALA A   8     -24.559  15.505  86.979  0.00  0.00      A011  
ATOM     65  N   SER A   9     -22.855  16.635  86.033  0.00  0.00      A011  
ATOM     66  H   SER A   9     -22.233  16.545  85.281  0.00  0.00      A011  
ATOM     67  CA  SER A   9     -23.050  17.905  86.683  0.00  0.00      A011  
ATOM     68  CB  SER A   9     -21.934  18.205  87.637  0.00  0.00      A011  
ATOM     69  OG  SER A   9     -21.745  17.281  88.647  0.00  0.00      A011  
ATOM     70  HG  SER A   9     -21.280  16.541  88.249  0.00  0.00      A011  
ATOM     71  C   SER A   9     -23.159  19.211  85.936  0.00  0.00      A011  
ATOM     72  O   SER A   9     -22.929  19.255  84.733  0.00  0.00      A011  
ATOM     73  N   VAL A  10     -23.671  20.221  86.665  0.00  0.00      A011  
ATOM     74  H   VAL A  10     -23.877  20.090  87.614  0.00  0.00      A011  
ATOM     75  CA  VAL A  10     -23.798  21.482  86.134  0.00  0.00      A011  
ATOM     76  CB  VAL A  10     -25.132  22.182  86.422  0.00  0.00      A011  
ATOM     77  CG1 VAL A  10     -25.145  23.590  85.744  0.00  0.00      A011  
ATOM     78  CG2 VAL A  10     -26.258  21.412  85.780  0.00  0.00      A011  
ATOM     79  C   VAL A  10     -22.635  22.369  86.658  0.00  0.00      A011  
ATOM     80  O   VAL A  10     -22.609  22.786  87.813  0.00  0.00      A011  
ATOM     81  N   CYS A  11     -21.687  22.421  85.750  0.00  0.00      A011  
ATOM     82  H   CYS A  11     -21.746  21.966  84.884  0.00  0.00      A011  
ATOM     83  CA  CYS A  11     -20.484  23.169  86.026  0.00  0.00      A011  
ATOM     84  CB  CYS A  11     -19.223  22.381  85.524  0.00  0.00      A011  
ATOM     85  SG  CYS A  11     -19.042  20.799  86.485  0.00  0.00      A011  
ATOM     86  C   CYS A  11     -20.397  24.533  85.450  0.00  0.00      A011  
ATOM     87  O   CYS A  11     -20.476  24.718  84.268  0.00  0.00      A011  
ATOM     88  N   SER A  12     -20.334  25.587  86.290  0.00  0.00      A011  
ATOM     89  H   SER A  12     -20.301  25.281  87.221  0.00  0.00      A011  
ATOM     90  CA  SER A  12     -20.195  26.988  85.851  0.00  0.00      A011  
ATOM     91  CB  SER A  12     -21.373  27.741  86.511  0.00  0.00      A011  
ATOM     92  OG  SER A  12     -22.660  27.216  86.088  0.00  0.00      A011  
ATOM     93  HG  SER A  12     -22.824  27.295  85.146  0.00  0.00      A011  
ATOM     94  C   SER A  12     -18.890  27.488  86.425  0.00  0.00      A011  
ATOM     95  O   SER A  12     -18.806  27.698  87.673  0.00  0.00      A011  
ATOM     96  N   LEU A  13     -17.823  27.611  85.625  0.00  0.00      A011  
ATOM     97  H   LEU A  13     -17.856  27.228  84.724  0.00  0.00      A011  
ATOM     98  CA  LEU A  13     -16.601  28.164  86.046  0.00  0.00      A011  
ATOM     99  CB  LEU A  13     -15.545  27.383  85.448  0.00  0.00      A011  
ATOM    100  CG  LEU A  13     -14.120  27.710  85.939  0.00  0.00      A011  
ATOM    101  CD1 LEU A  13     -13.986  27.683  87.493  0.00  0.00      A011  
ATOM    102  CD2 LEU A  13     -13.056  26.909  85.230  0.00  0.00      A011  
ATOM    103  C   LEU A  13     -16.447  29.558  85.420  0.00  0.00      A011  
ATOM    104  O   LEU A  13     -16.469  29.651  84.205  0.00  0.00      A011  
ATOM    105  N   TYR A  14     -16.293  30.608  86.219  0.00  0.00      A011  
ATOM    106  H   TYR A  14     -16.116  30.339  87.144  0.00  0.00      A011  
ATOM    107  CA  TYR A  14     -16.070  31.965  85.798  0.00  0.00      A011  
ATOM    108  CB  TYR A  14     -17.429  32.802  86.200  0.00  0.00      A011  
ATOM    109  CG  TYR A  14     -18.593  32.603  85.281  0.00  0.00      A011  
ATOM    110  CD1 TYR A  14     -18.864  33.590  84.351  0.00  0.00      A011  
ATOM    111  CE1 TYR A  14     -19.996  33.401  83.533  0.00  0.00      A011  
ATOM    112  CD2 TYR A  14     -19.393  31.467  85.447  0.00  0.00      A011  
ATOM    113  CE2 TYR A  14     -20.541  31.340  84.602  0.00  0.00      A011  
ATOM    114  CZ  TYR A  14     -20.877  32.320  83.704  0.00  0.00      A011  
ATOM    115  OH  TYR A  14     -22.090  32.144  83.095  0.00  0.00      A011  
ATOM    116  HH  TYR A  14     -22.146  32.820  82.416  0.00  0.00      A011  
ATOM    117  C   TYR A  14     -14.836  32.519  86.435  0.00  0.00      A011  
ATOM    118  O   TYR A  14     -14.611  32.468  87.641  0.00  0.00      A011  
ATOM    119  N   GLN A  15     -14.042  33.051  85.525  0.00  0.00      A011  
ATOM    120  H   GLN A  15     -14.241  33.112  84.567  0.00  0.00      A011  
ATOM    121  CA  GLN A  15     -12.743  33.608  85.827  0.00  0.00      A011  
ATOM    122  CB  GLN A  15     -12.877  34.994  86.557  0.00  0.00      A011  
ATOM    123  CG  GLN A  15     -13.264  36.262  85.879  0.00  0.00      A011  
ATOM    124  CD  GLN A  15     -14.635  36.309  85.165  0.00  0.00      A011  
ATOM    125  OE1 GLN A  15     -14.860  36.242  83.958  0.00  0.00      A011  
ATOM    126  NE2 GLN A  15     -15.693  36.399  85.951  0.00  0.00      A011  
ATOM    127 HE21 GLN A  15     -15.482  36.421  86.908  0.00  0.00      A011  
ATOM    128 HE22 GLN A  15     -16.586  36.631  85.621  0.00  0.00      A011  
ATOM    129  C   GLN A  15     -11.695  32.800  86.588  0.00  0.00      A011  
ATOM    130  O   GLN A  15     -11.533  32.856  87.810  0.00  0.00      A011  
ATOM    131  N   LEU A  16     -10.999  31.906  85.854  0.00  0.00      A011  
ATOM    132  H   LEU A  16     -11.103  31.914  84.879  0.00  0.00      A011  
ATOM    133  CA  LEU A  16     -10.091  30.944  86.494  0.00  0.00      A011  
ATOM    134  CB  LEU A  16     -10.245  29.553  85.761  0.00  0.00      A011  
ATOM    135  CG  LEU A  16      -9.263  28.479  86.331  0.00  0.00      A011  
ATOM    136  CD1 LEU A  16      -9.589  28.034  87.671  0.00  0.00      A011  
ATOM    137  CD2 LEU A  16      -9.204  27.261  85.382  0.00  0.00      A011  
ATOM    138  C   LEU A  16      -8.716  31.549  86.196  0.00  0.00      A011  
ATOM    139  O   LEU A  16      -8.389  31.782  85.000  0.00  0.00      A011  
ATOM    140  N   GLU A  17      -7.972  31.855  87.258  0.00  0.00      A011  
ATOM    141  H   GLU A  17      -8.334  31.770  88.165  0.00  0.00      A011  
ATOM    142  CA  GLU A  17      -6.610  32.350  87.074  0.00  0.00      A011  
ATOM    143  CB  GLU A  17      -6.525  33.704  87.790  0.00  0.00      A011  
ATOM    144  CG  GLU A  17      -7.484  34.706  87.152  0.00  0.00      A011  
ATOM    145  CD  GLU A  17      -7.282  36.134  87.526  0.00  0.00      A011  
ATOM    146  OE1 GLU A  17      -7.625  36.432  88.636  0.00  0.00      A011  
ATOM    147  OE2 GLU A  17      -6.862  36.914  86.719  0.00  0.00      A011  
ATOM    148  C   GLU A  17      -5.605  31.441  87.836  0.00  0.00      A011  
ATOM    149  O   GLU A  17      -5.911  30.879  88.862  0.00  0.00      A011  
ATOM    150  N   ASN A  18      -4.682  31.281  86.977  0.00  0.00      A011  
ATOM    151  H   ASN A  18      -4.860  31.468  86.031  0.00  0.00      A011  
ATOM    152  CA  ASN A  18      -3.377  30.676  87.367  0.00  0.00      A011  
ATOM    153  CB  ASN A  18      -3.254  29.254  86.750  0.00  0.00      A011  
ATOM    154  CG  ASN A  18      -1.987  28.479  87.240  0.00  0.00      A011  
ATOM    155  OD1 ASN A  18      -1.578  28.456  88.412  0.00  0.00      A011  
ATOM    156  ND2 ASN A  18      -1.293  27.836  86.314  0.00  0.00      A011  
ATOM    157 HD21 ASN A  18      -0.598  27.272  86.714  0.00  0.00      A011  
ATOM    158 HD22 ASN A  18      -1.540  27.835  85.366  0.00  0.00      A011  
ATOM    159  C   ASN A  18      -2.312  31.565  86.778  0.00  0.00      A011  
ATOM    160  O   ASN A  18      -1.981  31.528  85.634  0.00  0.00      A011  
ATOM    161  N   TYR A  19      -1.792  32.529  87.617  0.00  0.00      A011  
ATOM    162  H   TYR A  19      -2.273  32.678  88.458  0.00  0.00      A011  
ATOM    163  CA  TYR A  19      -0.658  33.353  87.286  0.00  0.00      A011  
ATOM    164  CB  TYR A  19      -1.115  34.806  87.555  0.00  0.00      A011  
ATOM    165  CG  TYR A  19      -1.961  35.542  86.522  0.00  0.00      A011  
ATOM    166  CD1 TYR A  19      -1.454  36.587  85.873  0.00  0.00      A011  
ATOM    167  CE1 TYR A  19      -2.175  37.340  84.955  0.00  0.00      A011  
ATOM    168  CD2 TYR A  19      -3.251  35.102  86.238  0.00  0.00      A011  
ATOM    169  CE2 TYR A  19      -3.974  35.830  85.303  0.00  0.00      A011  
ATOM    170  CZ  TYR A  19      -3.452  36.891  84.723  0.00  0.00      A011  
ATOM    171  OH  TYR A  19      -4.189  37.657  83.842  0.00  0.00      A011  
ATOM    172  HH  TYR A  19      -5.079  37.320  83.717  0.00  0.00      A011  
ATOM    173  C   TYR A  19       0.511  32.914  88.106  0.00  0.00      A011  
ATOM    174  O   TYR A  19       0.432  32.925  89.334  0.00  0.00      A011  
ATOM    175  N   CYS A  20       1.566  32.629  87.423  0.00  0.00      A011  
ATOM    176  H   CYS A  20       1.572  32.559  86.445  0.00  0.00      A011  
ATOM    177  CA  CYS A  20       2.828  32.191  88.053  0.00  0.00      A011  
ATOM    178  CB  CYS A  20       3.043  30.727  87.557  0.00  0.00      A011  
ATOM    179  SG  CYS A  20       4.001  29.738  88.657  0.00  0.00      A011  
ATOM    180  C   CYS A  20       3.933  33.150  87.568  0.00  0.00      A011  
ATOM    181  O   CYS A  20       4.080  33.470  86.423  0.00  0.00      A011  
ATOM    182  N   ASN A  21       4.874  33.443  88.534  0.00  0.00      A011  
ATOM    183  H   ASN A  21       4.672  33.417  89.493  0.00  0.00      A011  
ATOM    184  CA  ASN A  21       6.060  34.173  88.165  0.00  0.00      A011  
ATOM    185  CB  ASN A  21       6.245  35.436  89.017  0.00  0.00      A011  
ATOM    186  CG  ASN A  21       7.348  36.298  88.493  0.00  0.00      A011  
ATOM    187  OD1 ASN A  21       7.468  36.703  87.332  0.00  0.00      A011  
ATOM    188  ND2 ASN A  21       8.177  36.662  89.503  0.00  0.00      A011  
ATOM    189 HD21 ASN A  21       8.051  36.370  90.430  0.00  0.00      A011  
ATOM    190 HD22 ASN A  21       8.770  37.424  89.332  0.00  0.00      A011  
ATOM    191  C   ASN A  21       7.367  33.362  88.211  0.00  0.00      A011  
ATOM    192  O   ASN A  21       8.103  33.383  89.155  0.00  0.00      A011  
ATOM    193  N   PHE B   1     -18.525  -8.964  90.901  0.00  0.00      B011  
ATOM    194  H   PHE B   1     -18.805  -8.783  91.823  0.00  0.00      B011  
ATOM    195  CA  PHE B   1     -18.346  -7.930  89.885  0.00  0.00      B011  
ATOM    196  CB  PHE B   1     -19.169  -8.238  88.688  0.00  0.00      B011  
ATOM    197  CG  PHE B   1     -20.685  -8.137  88.794  0.00  0.00      B011  
ATOM    198  CD1 PHE B   1     -21.267  -9.314  89.271  0.00  0.00      B011  
ATOM    199  CD2 PHE B   1     -21.466  -7.078  88.415  0.00  0.00      B011  
ATOM    200  CE1 PHE B   1     -22.635  -9.409  89.308  0.00  0.00      B011  
ATOM    201  CE2 PHE B   1     -22.817  -7.188  88.532  0.00  0.00      B011  
ATOM    202  CZ  PHE B   1     -23.445  -8.338  88.964  0.00  0.00      B011  
ATOM    203  C   PHE B   1     -18.589  -6.521  90.409  0.00  0.00      B011  
ATOM    204  O   PHE B   1     -19.112  -6.442  91.521  0.00  0.00      B011  
ATOM    205  N   VAL B   2     -18.403  -5.512  89.543  0.00  0.00      B011  
ATOM    206  H   VAL B   2     -18.220  -5.628  88.587  0.00  0.00      B011  
ATOM    207  CA  VAL B   2     -18.525  -4.092  89.908  0.00  0.00      B011  
ATOM    208  CB  VAL B   2     -17.298  -3.270  89.405  0.00  0.00      B011  
ATOM    209  CG1 VAL B   2     -17.402  -1.815  89.780  0.00  0.00      B011  
ATOM    210  CG2 VAL B   2     -15.947  -3.943  89.657  0.00  0.00      B011  
ATOM    211  C   VAL B   2     -19.773  -3.639  89.139  0.00  0.00      B011  
ATOM    212  O   VAL B   2     -19.800  -3.596  87.900  0.00  0.00      B011  
ATOM    213  N   ASN B   3     -20.865  -3.359  89.866  0.00  0.00      B011  
ATOM    214  H   ASN B   3     -20.795  -3.379  90.843  0.00  0.00      B011  
ATOM    215  CA  ASN B   3     -22.041  -2.909  89.154  0.00  0.00      B011  
ATOM    216  CB  ASN B   3     -23.209  -3.751  89.654  0.00  0.00      B011  
ATOM    217  CG  ASN B   3     -24.485  -3.363  89.049  0.00  0.00      B011  
ATOM    218  OD1 ASN B   3     -24.753  -3.499  87.866  0.00  0.00      B011  
ATOM    219  ND2 ASN B   3     -25.415  -2.787  89.880  0.00  0.00      B011  
ATOM    220 HD21 ASN B   3     -25.146  -2.548  90.792  0.00  0.00      B011  
ATOM    221 HD22 ASN B   3     -26.336  -2.773  89.546  0.00  0.00      B011  
ATOM    222  C   ASN B   3     -22.228  -1.424  89.435  0.00  0.00      B011  
ATOM    223  O   ASN B   3     -22.392  -0.931  90.590  0.00  0.00      B011  
ATOM    224  N   GLN B   4     -22.259  -0.677  88.328  0.00  0.00      B011  
ATOM    225  H   GLN B   4     -22.356  -1.272  87.556  0.00  0.00      B011  
ATOM    226  CA  GLN B   4     -22.397   0.745  88.199  0.00  0.00      B011  
ATOM    227  CB  GLN B   4     -23.847   1.145  88.558  0.00  0.00      B011  
ATOM    228  CG  GLN B   4     -24.844   0.753  87.476  0.00  0.00      B011  
ATOM    229  CD  GLN B   4     -26.243   1.382  87.677  0.00  0.00      B011  
ATOM    230  OE1 GLN B   4     -26.816   1.295  88.738  0.00  0.00      B011  
ATOM    231  NE2 GLN B   4     -26.832   1.944  86.635  0.00  0.00      B011  
ATOM    232 HE21 GLN B   4     -26.259   1.815  85.851  0.00  0.00      B011  
ATOM    233 HE22 GLN B   4     -27.686   2.426  86.638  0.00  0.00      B011  
ATOM    234  C   GLN B   4     -21.313   1.712  88.768  0.00  0.00      B011  
ATOM    235  O   GLN B   4     -21.390   2.060  89.946  0.00  0.00      B011  
ATOM    236  N   HIS B   5     -20.345   2.108  87.907  0.00  0.00      B011  
ATOM    237  H   HIS B   5     -20.537   2.041  86.948  0.00  0.00      B011  
ATOM    238  CA  HIS B   5     -19.266   2.890  88.378  0.00  0.00      B011  
ATOM    239  CB  HIS B   5     -17.963   2.300  87.950  0.00  0.00      B011  
ATOM    240  CG  HIS B   5     -16.700   2.813  88.610  0.00  0.00      B011  
ATOM    241  ND1 HIS B   5     -16.425   4.021  89.100  0.00  0.00      B011  
ATOM    242  HD1 HIS B   5     -16.855   4.894  88.980  0.00  0.00      B011  
ATOM    243  CD2 HIS B   5     -15.571   2.033  89.004  0.00  0.00      B011  
ATOM    244  NE2 HIS B   5     -14.932   2.794  89.843  0.00  0.00      B011  
ATOM    245  CE1 HIS B   5     -15.382   4.004  89.797  0.00  0.00      B011  
ATOM    246  C   HIS B   5     -19.646   4.113  87.602  0.00  0.00      B011  
ATOM    247  O   HIS B   5     -19.269   4.147  86.402  0.00  0.00      B011  
ATOM    248  N   LEU B   6     -20.270   5.085  88.353  0.00  0.00      B011  
ATOM    249  H   LEU B   6     -20.331   5.000  89.328  0.00  0.00      B011  
ATOM    250  CA  LEU B   6     -20.717   6.293  87.657  0.00  0.00      B011  
ATOM    251  CB  LEU B   6     -21.904   6.967  88.363  0.00  0.00      B011  
ATOM    252  CG  LEU B   6     -23.262   6.186  88.383  0.00  0.00      B011  
ATOM    253  CD1 LEU B   6     -23.263   5.063  89.449  0.00  0.00      B011  
ATOM    254  CD2 LEU B   6     -24.280   7.240  88.738  0.00  0.00      B011  
ATOM    255  C   LEU B   6     -19.678   7.352  87.252  0.00  0.00      B011  
ATOM    256  O   LEU B   6     -19.197   7.416  86.114  0.00  0.00      B011  
ATOM    257  N   CYS B   7     -19.111   8.154  88.191  0.00  0.00      B011  
ATOM    258  H   CYS B   7     -19.552   8.323  89.050  0.00  0.00      B011  
ATOM    259  CA  CYS B   7     -17.935   8.960  88.025  0.00  0.00      B011  
ATOM    260  CB  CYS B   7     -17.906  10.073  89.046  0.00  0.00      B011  
ATOM    261  SG  CYS B   7     -19.180  11.358  88.951  0.00  0.00      B011  
ATOM    262  C   CYS B   7     -16.680   8.112  88.101  0.00  0.00      B011  
ATOM    263  O   CYS B   7     -16.662   6.982  88.569  0.00  0.00      B011  
ATOM    264  N   GLY B   8     -15.617   8.667  87.543  0.00  0.00      B011  
ATOM    265  H   GLY B   8     -15.524   9.639  87.457  0.00  0.00      B011  
ATOM    266  CA  GLY B   8     -14.388   7.883  87.299  0.00  0.00      B011  
ATOM    267  C   GLY B   8     -13.533   7.885  88.548  0.00  0.00      B011  
ATOM    268  O   GLY B   8     -13.385   8.937  89.237  0.00  0.00      B011  
ATOM    269  N   SER B   9     -12.933   6.734  88.802  0.00  0.00      B011  
ATOM    270  H   SER B   9     -13.256   5.912  88.377  0.00  0.00      B011  
ATOM    271  CA  SER B   9     -11.958   6.596  89.917  0.00  0.00      B011  
ATOM    272  CB  SER B   9     -11.679   5.149  90.214  0.00  0.00      B011  
ATOM    273  OG  SER B   9     -11.158   4.317  89.150  0.00  0.00      B011  
ATOM    274  HG  SER B   9     -11.363   4.687  88.288  0.00  0.00      B011  
ATOM    275  C   SER B   9     -10.665   7.259  89.541  0.00  0.00      B011  
ATOM    276  O   SER B   9     -10.254   6.991  88.341  0.00  0.00      B011  
ATOM    277  N   HIS B  10      -9.927   8.031  90.359  0.00  0.00      B011  
ATOM    278  H   HIS B  10     -10.173   8.106  91.305  0.00  0.00      B011  
ATOM    279  CA  HIS B  10      -8.713   8.653  89.943  0.00  0.00      B011  
ATOM    280  CB  HIS B  10      -8.753  10.165  90.284  0.00  0.00      B011  
ATOM    281  CG  HIS B  10      -9.764  10.995  89.519  0.00  0.00      B011  
ATOM    282  ND1 HIS B  10     -11.105  10.971  89.316  0.00  0.00      B011  
ATOM    283  HD1 HIS B  10     -11.743  10.297  89.630  0.00  0.00      B011  
ATOM    284  CD2 HIS B  10      -9.341  12.178  88.872  0.00  0.00      B011  
ATOM    285  NE2 HIS B  10     -10.433  12.684  88.330  0.00  0.00      B011  
ATOM    286  CE1 HIS B  10     -11.474  11.968  88.582  0.00  0.00      B011  
ATOM    287  C   HIS B  10      -7.623   7.996  90.850  0.00  0.00      B011  
ATOM    288  O   HIS B  10      -7.718   7.993  92.069  0.00  0.00      B011  
ATOM    289  N   LEU B  11      -6.663   7.542  90.125  0.00  0.00      B011  
ATOM    290  H   LEU B  11      -6.700   7.620  89.148  0.00  0.00      B011  
ATOM    291  CA  LEU B  11      -5.524   6.921  90.710  0.00  0.00      B011  
ATOM    292  CB  LEU B  11      -4.581   6.348  89.671  0.00  0.00      B011  
ATOM    293  CG  LEU B  11      -3.402   5.373  89.907  0.00  0.00      B011  
ATOM    294  CD1 LEU B  11      -4.056   4.085  90.181  0.00  0.00      B011  
ATOM    295  CD2 LEU B  11      -2.437   5.333  88.783  0.00  0.00      B011  
ATOM    296  C   LEU B  11      -4.726   8.090  91.278  0.00  0.00      B011  
ATOM    297  O   LEU B  11      -4.337   8.041  92.448  0.00  0.00      B011  
ATOM    298  N   VAL B  12      -4.481   9.166  90.552  0.00  0.00      B011  
ATOM    299  H   VAL B  12      -4.876   9.209  89.657  0.00  0.00      B011  
ATOM    300  CA  VAL B  12      -3.803  10.260  91.124  0.00  0.00      B011  
ATOM    301  CB  VAL B  12      -2.629  10.813  90.191  0.00  0.00      B011  
ATOM    302  CG1 VAL B  12      -1.384   9.940  90.212  0.00  0.00      B011  
ATOM    303  CG2 VAL B  12      -3.121  11.333  88.825  0.00  0.00      B011  
ATOM    304  C   VAL B  12      -4.765  11.354  91.509  0.00  0.00      B011  
ATOM    305  O   VAL B  12      -5.929  11.472  91.051  0.00  0.00      B011  
ATOM    306  N   GLU B  13      -4.335  12.261  92.365  0.00  0.00      B011  
ATOM    307  H   GLU B  13      -3.406  12.317  92.670  0.00  0.00      B011  
ATOM    308  CA  GLU B  13      -5.309  13.179  93.023  0.00  0.00      B011  
ATOM    309  CB  GLU B  13      -5.572  12.602  94.401  0.00  0.00      B011  
ATOM    310  CG  GLU B  13      -6.272  13.458  95.394  0.00  0.00      B011  
ATOM    311  CD  GLU B  13      -6.257  12.968  96.805  0.00  0.00      B011  
ATOM    312  OE1 GLU B  13      -7.348  12.831  97.367  0.00  0.00      B011  
ATOM    313  OE2 GLU B  13      -5.183  12.885  97.473  0.00  0.00      B011  
ATOM    314  C   GLU B  13      -4.750  14.570  93.018  0.00  0.00      B011  
ATOM    315  O   GLU B  13      -3.684  14.787  93.606  0.00  0.00      B011  
ATOM    316  N   ALA B  14      -5.516  15.456  92.450  0.00  0.00      B011  
ATOM    317  H   ALA B  14      -6.407  15.322  92.064  0.00  0.00      B011  
ATOM    318  CA  ALA B  14      -5.083  16.859  92.403  0.00  0.00      B011  
ATOM    319  CB  ALA B  14      -5.180  17.571  93.709  0.00  0.00      B011  
ATOM    320  C   ALA B  14      -3.772  17.259  91.727  0.00  0.00      B011  
ATOM    321  O   ALA B  14      -2.995  18.104  92.238  0.00  0.00      B011  
ATOM    322  N   LEU B  15      -3.662  16.716  90.532  0.00  0.00      B011  
ATOM    323  H   LEU B  15      -4.396  16.532  89.910  0.00  0.00      B011  
ATOM    324  CA  LEU B  15      -2.411  16.642  89.862  0.00  0.00      B011  
ATOM    325  CB  LEU B  15      -1.882  15.260  89.677  0.00  0.00      B011  
ATOM    326  CG  LEU B  15      -1.178  14.430  90.795  0.00  0.00      B011  
ATOM    327  CD1 LEU B  15      -0.066  13.521  90.232  0.00  0.00      B011  
ATOM    328  CD2 LEU B  15      -0.481  15.354  91.754  0.00  0.00      B011  
ATOM    329  C   LEU B  15      -2.587  17.232  88.511  0.00  0.00      B011  
ATOM    330  O   LEU B  15      -3.728  17.136  88.058  0.00  0.00      B011  
ATOM    331  N   TYR B  16      -1.626  17.796  87.732  0.00  0.00      B011  
ATOM    332  H   TYR B  16      -1.897  18.128  86.851  0.00  0.00      B011  
ATOM    333  CA  TYR B  16      -0.225  17.940  88.034  0.00  0.00      B011  
ATOM    334  CB  TYR B  16       0.612  17.020  87.137  0.00  0.00      B011  
ATOM    335  CG  TYR B  16       2.023  16.768  87.641  0.00  0.00      B011  
ATOM    336  CD1 TYR B  16       2.280  15.739  88.565  0.00  0.00      B011  
ATOM    337  CE1 TYR B  16       3.609  15.506  88.935  0.00  0.00      B011  
ATOM    338  CD2 TYR B  16       3.094  17.521  87.166  0.00  0.00      B011  
ATOM    339  CE2 TYR B  16       4.415  17.278  87.554  0.00  0.00      B011  
ATOM    340  CZ  TYR B  16       4.676  16.271  88.473  0.00  0.00      B011  
ATOM    341  OH  TYR B  16       6.006  16.109  88.944  0.00  0.00      B011  
ATOM    342  HH  TYR B  16       6.067  15.488  89.673  0.00  0.00      B011  
ATOM    343  C   TYR B  16       0.258  19.293  87.594  0.00  0.00      B011  
ATOM    344  O   TYR B  16       0.067  19.628  86.474  0.00  0.00      B011  
ATOM    345  N   LEU B  17       0.960  20.068  88.380  0.00  0.00      B011  
ATOM    346  H   LEU B  17       1.133  19.887  89.328  0.00  0.00      B011  
ATOM    347  CA  LEU B  17       1.377  21.408  88.006  0.00  0.00      B011  
ATOM    348  CB  LEU B  17       0.330  22.354  88.413  0.00  0.00      B011  
ATOM    349  CG  LEU B  17       0.143  23.804  87.923  0.00  0.00      B011  
ATOM    350  CD1 LEU B  17      -0.162  23.961  86.459  0.00  0.00      B011  
ATOM    351  CD2 LEU B  17      -0.907  24.429  88.713  0.00  0.00      B011  
ATOM    352  C   LEU B  17       2.726  21.774  88.655  0.00  0.00      B011  
ATOM    353  O   LEU B  17       2.897  21.684  89.871  0.00  0.00      B011  
ATOM    354  N   VAL B  18       3.736  22.117  87.860  0.00  0.00      B011  
ATOM    355  H   VAL B  18       3.604  22.219  86.894  0.00  0.00      B011  
ATOM    356  CA  VAL B  18       4.933  22.635  88.451  0.00  0.00      B011  
ATOM    357  CB  VAL B  18       6.105  21.620  88.451  0.00  0.00      B011  
ATOM    358  CG1 VAL B  18       7.311  22.246  89.166  0.00  0.00      B011  
ATOM    359  CG2 VAL B  18       5.705  20.322  89.032  0.00  0.00      B011  
ATOM    360  C   VAL B  18       5.230  23.866  87.576  0.00  0.00      B011  
ATOM    361  O   VAL B  18       5.184  23.862  86.354  0.00  0.00      B011  
ATOM    362  N   CYS B  19       5.224  24.970  88.263  0.00  0.00      B011  
ATOM    363  H   CYS B  19       4.986  25.052  89.210  0.00  0.00      B011  
ATOM    364  CA  CYS B  19       5.615  26.262  87.696  0.00  0.00      B011  
ATOM    365  CB  CYS B  19       4.345  27.059  87.354  0.00  0.00      B011  
ATOM    366  SG  CYS B  19       3.367  27.869  88.632  0.00  0.00      B011  
ATOM    367  C   CYS B  19       6.501  27.170  88.533  0.00  0.00      B011  
ATOM    368  O   CYS B  19       6.752  26.962  89.705  0.00  0.00      B011  
ATOM    369  N   GLY B  20       7.125  28.125  87.804  0.00  0.00      B011  
ATOM    370  H   GLY B  20       7.077  28.059  86.827  0.00  0.00      B011  
ATOM    371  CA  GLY B  20       7.893  29.173  88.434  0.00  0.00      B011  
ATOM    372  C   GLY B  20       8.776  29.804  87.406  0.00  0.00      B011  
ATOM    373  O   GLY B  20       8.727  29.271  86.263  0.00  0.00      B011  
ATOM    374  N   GLU B  21       9.520  30.912  87.558  0.00  0.00      B011  
ATOM    375  H   GLU B  21       9.602  31.400  88.403  0.00  0.00      B011  
ATOM    376  CA  GLU B  21      10.341  31.363  86.443  0.00  0.00      B011  
ATOM    377  CB  GLU B  21      10.945  32.776  86.543  0.00  0.00      B011  
ATOM    378  CG  GLU B  21      11.610  33.097  87.914  0.00  0.00      B011  
ATOM    379  CD  GLU B  21      12.287  34.412  88.218  0.00  0.00      B011  
ATOM    380  OE1 GLU B  21      11.587  35.256  88.787  0.00  0.00      B011  
ATOM    381  OE2 GLU B  21      13.441  34.576  87.906  0.00  0.00      B011  
ATOM    382  C   GLU B  21      11.493  30.380  86.184  0.00  0.00      B011  
ATOM    383  O   GLU B  21      11.857  30.186  85.046  0.00  0.00      B011  
ATOM    384  N   ARG B  22      12.187  29.923  87.247  0.00  0.00      B011  
ATOM    385  H   ARG B  22      11.882  29.913  88.178  0.00  0.00      B011  
ATOM    386  CA  ARG B  22      13.453  29.205  87.134  0.00  0.00      B011  
ATOM    387  CB  ARG B  22      14.572  29.821  87.965  0.00  0.00      B011  
ATOM    388  CG  ARG B  22      15.038  31.188  87.535  0.00  0.00      B011  
ATOM    389  CD  ARG B  22      16.173  31.594  88.383  0.00  0.00      B011  
ATOM    390  NE  ARG B  22      16.204  33.083  88.541  0.00  0.00      B011  
ATOM    391  HE  ARG B  22      15.400  33.577  88.276  0.00  0.00      B011  
ATOM    392  CZ  ARG B  22      17.278  33.624  89.130  0.00  0.00      B011  
ATOM    393  NH1 ARG B  22      18.092  32.853  89.888  0.00  0.00      B011  
ATOM    394 HH11 ARG B  22      17.988  31.861  89.807  0.00  0.00      B011  
ATOM    395 HH12 ARG B  22      18.902  33.287  90.282  0.00  0.00      B011  
ATOM    396  NH2 ARG B  22      17.395  34.993  89.038  0.00  0.00      B011  
ATOM    397 HH21 ARG B  22      16.803  35.564  88.469  0.00  0.00      B011  
ATOM    398 HH22 ARG B  22      18.223  35.465  89.339  0.00  0.00      B011  
ATOM    399  C   ARG B  22      13.073  27.784  87.589  0.00  0.00      B011  
ATOM    400  O   ARG B  22      12.753  27.579  88.792  0.00  0.00      B011  
ATOM    401  N   GLY B  23      12.922  26.919  86.604  0.00  0.00      B011  
ATOM    402  H   GLY B  23      12.941  27.245  85.680  0.00  0.00      B011  
ATOM    403  CA  GLY B  23      12.377  25.621  86.870  0.00  0.00      B011  
ATOM    404  C   GLY B  23      13.429  24.608  87.458  0.00  0.00      B011  
ATOM    405  O   GLY B  23      13.440  24.458  88.688  0.00  0.00      B011  
ATOM    406  N   PHE B  24      14.240  23.995  86.630  0.00  0.00      B011  
ATOM    407  H   PHE B  24      14.168  24.250  85.686  0.00  0.00      B011  
ATOM    408  CA  PHE B  24      15.178  22.968  87.059  0.00  0.00      B011  
ATOM    409  CB  PHE B  24      14.654  21.596  86.621  0.00  0.00      B011  
ATOM    410  CG  PHE B  24      13.474  21.056  87.384  0.00  0.00      B011  
ATOM    411  CD1 PHE B  24      13.641  20.278  88.530  0.00  0.00      B011  
ATOM    412  CD2 PHE B  24      12.173  21.263  86.982  0.00  0.00      B011  
ATOM    413  CE1 PHE B  24      12.620  19.743  89.174  0.00  0.00      B011  
ATOM    414  CE2 PHE B  24      11.158  20.733  87.712  0.00  0.00      B011  
ATOM    415  CZ  PHE B  24      11.316  19.942  88.781  0.00  0.00      B011  
ATOM    416  C   PHE B  24      16.586  23.213  86.572  0.00  0.00      B011  
ATOM    417  O   PHE B  24      16.898  23.389  85.391  0.00  0.00      B011  
ATOM    418  N   PHE B  25      17.402  23.495  87.608  0.00  0.00      B011  
ATOM    419  H   PHE B  25      17.092  23.831  88.475  0.00  0.00      B011  
ATOM    420  CA  PHE B  25      18.788  23.449  87.412  0.00  0.00      B011  
ATOM    421  CB  PHE B  25      19.506  24.760  87.918  0.00  0.00      B011  
ATOM    422  CG  PHE B  25      19.000  26.088  87.307  0.00  0.00      B011  
ATOM    423  CD1 PHE B  25      17.702  26.469  87.420  0.00  0.00      B011  
ATOM    424  CD2 PHE B  25      19.894  26.861  86.624  0.00  0.00      B011  
ATOM    425  CE1 PHE B  25      17.322  27.677  86.884  0.00  0.00      B011  
ATOM    426  CE2 PHE B  25      19.542  28.034  86.043  0.00  0.00      B011  
ATOM    427  CZ  PHE B  25      18.199  28.438  86.158  0.00  0.00      B011  
ATOM    428  C   PHE B  25      19.452  22.269  88.106  0.00  0.00      B011  
ATOM    429  O   PHE B  25      19.635  22.316  89.310  0.00  0.00      B011  
ATOM    430  N   TYR B  26      19.753  21.132  87.471  0.00  0.00      B011  
ATOM    431  H   TYR B  26      19.506  21.066  86.525  0.00  0.00      B011  
ATOM    432  CA  TYR B  26      20.468  20.096  88.133  0.00  0.00      B011  
ATOM    433  CB  TYR B  26      20.091  18.725  87.476  0.00  0.00      B011  
ATOM    434  CG  TYR B  26      18.628  18.382  87.330  0.00  0.00      B011  
ATOM    435  CD1 TYR B  26      18.044  18.402  86.079  0.00  0.00      B011  
ATOM    436  CE1 TYR B  26      16.776  17.901  85.872  0.00  0.00      B011  
ATOM    437  CD2 TYR B  26      17.900  18.012  88.438  0.00  0.00      B011  
ATOM    438  CE2 TYR B  26      16.668  17.471  88.290  0.00  0.00      B011  
ATOM    439  CZ  TYR B  26      16.170  17.383  87.023  0.00  0.00      B011  
ATOM    440  OH  TYR B  26      14.902  16.862  86.936  0.00  0.00      B011  
ATOM    441  HH  TYR B  26      14.478  17.226  86.156  0.00  0.00      B011  
ATOM    442  C   TYR B  26      22.020  20.290  88.009  0.00  0.00      B011  
ATOM    443  O   TYR B  26      22.781  20.123  88.998  0.00  0.00      B011  
ATOM    444  N   THR B  27      22.468  20.774  86.881  0.00  0.00      B011  
ATOM    445  H   THR B  27      21.893  21.050  86.137  0.00  0.00      B011  
ATOM    446  CA  THR B  27      23.844  21.113  86.592  0.00  0.00      B011  
ATOM    447  CB  THR B  27      24.189  20.910  85.023  0.00  0.00      B011  
ATOM    448  OG1 THR B  27      24.013  19.547  84.678  0.00  0.00      B011  
ATOM    449  HG1 THR B  27      24.131  19.511  83.726  0.00  0.00      B011  
ATOM    450  CG2 THR B  27      25.569  21.274  84.815  0.00  0.00      B011  
ATOM    451  C   THR B  27      24.088  22.514  87.072  0.00  0.00      B011  
ATOM    452  O   THR B  27      23.329  23.392  86.581  0.00  0.00      B011  
ATOM    453  N   PRO B  28      25.079  22.934  87.842  0.00  0.00      B011  
ATOM    454  CD  PRO B  28      25.955  22.061  88.611  0.00  0.00      B011  
ATOM    455  CA  PRO B  28      25.284  24.302  88.159  0.00  0.00      B011  
ATOM    456  CB  PRO B  28      26.126  24.163  89.411  0.00  0.00      B011  
ATOM    457  CG  PRO B  28      26.064  22.780  89.932  0.00  0.00      B011  
ATOM    458  C   PRO B  28      25.926  25.104  87.069  0.00  0.00      B011  
ATOM    459  O   PRO B  28      26.849  24.713  86.402  0.00  0.00      B011  
ATOM    460  N   LYS B  29      25.308  26.307  86.916  0.00  0.00      B011  
ATOM    461  H   LYS B  29      24.618  26.423  87.602  0.00  0.00      B011  
ATOM    462  CA  LYS B  29      25.849  27.236  85.962  0.00  0.00      B011  
ATOM    463  CB  LYS B  29      24.794  28.305  85.625  0.00  0.00      B011  
ATOM    464  CG  LYS B  29      23.593  27.806  84.815  0.00  0.00      B011  
ATOM    465  CD  LYS B  29      22.885  29.109  84.270  0.00  0.00      B011  
ATOM    466  CE  LYS B  29      23.599  29.617  83.126  0.00  0.00      B011  
ATOM    467  NZ  LYS B  29      22.985  30.725  82.432  0.00  0.00      B011  
ATOM    468  HZ1 LYS B  29      22.194  30.399  81.840  0.00  0.00      B011  
ATOM    469  HZ2 LYS B  29      23.725  31.109  81.810  0.00  0.00      B011  
ATOM    470  HZ3 LYS B  29      22.708  31.466  83.106  0.00  0.00      B011  
ATOM    471  C   LYS B  29      27.087  27.925  86.558  0.00  0.00      B011  
ATOM    472  O   LYS B  29      27.002  28.751  87.456  0.00  0.00      B011  
ATOM    473  N   ALA B  30      28.300  27.851  86.083  0.00  0.00      B011  
ATOM    474  H   ALA B  30      29.091  28.236  86.516  0.00  0.00      B011  
ATOM    475  CA  ALA B  30      28.612  27.111  84.936  0.00  0.00      B011  
ATOM    476  CB  ALA B  30      29.376  28.029  83.916  0.00  0.00      B011  
ATOM    477  C   ALA B  30      29.561  25.910  85.182  0.00  0.00      B011  
ATOM    478  O   ALA B  30      30.669  26.070  85.749  0.00  0.00      B011  
ATOM    479  N   GLY C   1      -4.839  26.900  89.773  0.00  0.00      A012  
ATOM    480  H   GLY C   1      -4.101  26.689  90.383  0.00  0.00      A012  
ATOM    481  CA  GLY C   1      -6.159  26.517  90.095  0.00  0.00      A012  
ATOM    482  C   GLY C   1      -6.550  25.143  89.597  0.00  0.00      A012  
ATOM    483  O   GLY C   1      -6.707  24.879  88.375  0.00  0.00      A012  
ATOM    484  N   ILE C   2      -6.832  24.270  90.609  0.00  0.00      A012  
ATOM    485  H   ILE C   2      -6.862  24.506  91.560  0.00  0.00      A012  
ATOM    486  CA  ILE C   2      -7.006  22.842  90.276  0.00  0.00      A012  
ATOM    487  CB  ILE C   2      -6.177  21.852  91.186  0.00  0.00      A012  
ATOM    488  CG2 ILE C   2      -6.349  20.419  90.662  0.00  0.00      A012  
ATOM    489  CG1 ILE C   2      -4.601  22.265  91.141  0.00  0.00      A012  
ATOM    490  CD  ILE C   2      -3.684  21.300  91.931  0.00  0.00      A012  
ATOM    491  C   ILE C   2      -8.541  22.534  90.615  0.00  0.00      A012  
ATOM    492  O   ILE C   2      -9.064  22.733  91.714  0.00  0.00      A012  
ATOM    493  N   VAL C   3      -9.242  22.130  89.559  0.00  0.00      A012  
ATOM    494  H   VAL C   3      -8.826  21.855  88.716  0.00  0.00      A012  
ATOM    495  CA  VAL C   3     -10.656  21.907  89.663  0.00  0.00      A012  
ATOM    496  CB  VAL C   3     -11.443  22.689  88.520  0.00  0.00      A012  
ATOM    497  CG1 VAL C   3     -12.942  22.249  88.511  0.00  0.00      A012  
ATOM    498  CG2 VAL C   3     -11.199  24.197  88.858  0.00  0.00      A012  
ATOM    499  C   VAL C   3     -10.674  20.439  89.497  0.00  0.00      A012  
ATOM    500  O   VAL C   3     -10.567  19.947  88.347  0.00  0.00      A012  
ATOM    501  N   GLU C   4     -10.940  19.752  90.557  0.00  0.00      A012  
ATOM    502  H   GLU C   4     -11.022  20.211  91.419  0.00  0.00      A012  
ATOM    503  CA  GLU C   4     -10.921  18.308  90.399  0.00  0.00      A012  
ATOM    504  CB  GLU C   4     -10.206  17.587  91.550  0.00  0.00      A012  
ATOM    505  CG  GLU C   4     -10.302  16.013  91.406  0.00  0.00      A012  
ATOM    506  CD  GLU C   4      -9.442  15.287  92.459  0.00  0.00      A012  
ATOM    507  OE1 GLU C   4      -8.353  14.879  92.089  0.00  0.00      A012  
ATOM    508  OE2 GLU C   4      -9.758  15.172  93.663  0.00  0.00      A012  
ATOM    509  C   GLU C   4     -12.278  17.766  89.987  0.00  0.00      A012  
ATOM    510  O   GLU C   4     -12.561  17.726  88.753  0.00  0.00      A012  
ATOM    511  N   GLN C   5     -13.067  17.315  90.924  0.00  0.00      A012  
ATOM    512  H   GLN C   5     -13.004  17.589  91.863  0.00  0.00      A012  
ATOM    513  CA  GLN C   5     -14.267  16.603  90.512  0.00  0.00      A012  
ATOM    514  CB  GLN C   5     -14.301  15.077  90.838  0.00  0.00      A012  
ATOM    515  CG  GLN C   5     -15.411  14.211  90.096  0.00  0.00      A012  
ATOM    516  CD  GLN C   5     -15.405  12.727  90.348  0.00  0.00      A012  
ATOM    517  OE1 GLN C   5     -15.913  12.370  91.427  0.00  0.00      A012  
ATOM    518  NE2 GLN C   5     -15.012  11.804  89.485  0.00  0.00      A012  
ATOM    519 HE21 GLN C   5     -14.755  12.018  88.563  0.00  0.00      A012  
ATOM    520 HE22 GLN C   5     -15.034  10.865  89.763  0.00  0.00      A012  
ATOM    521  C   GLN C   5     -15.540  17.190  91.119  0.00  0.00      A012  
ATOM    522  O   GLN C   5     -15.678  17.420  92.351  0.00  0.00      A012  
ATOM    523  N   CYS C   6     -16.493  17.416  90.279  0.00  0.00      A012  
ATOM    524  H   CYS C   6     -16.329  17.261  89.325  0.00  0.00      A012  
ATOM    525  CA  CYS C   6     -17.764  17.780  90.763  0.00  0.00      A012  
ATOM    526  CB  CYS C   6     -18.115  19.202  90.222  0.00  0.00      A012  
ATOM    527  SG  CYS C   6     -17.567  20.466  91.326  0.00  0.00      A012  
ATOM    528  C   CYS C   6     -18.748  16.738  90.233  0.00  0.00      A012  
ATOM    529  O   CYS C   6     -18.696  16.329  89.078  0.00  0.00      A012  
ATOM    530  N   CYS C   7     -19.528  16.171  91.157  0.00  0.00      A012  
ATOM    531  H   CYS C   7     -19.355  16.493  92.067  0.00  0.00      A012  
ATOM    532  CA  CYS C   7     -20.345  15.037  90.732  0.00  0.00      A012  
ATOM    533  CB  CYS C   7     -19.665  13.670  91.130  0.00  0.00      A012  
ATOM    534  SG  CYS C   7     -19.096  13.613  92.895  0.00  0.00      A012  
ATOM    535  C   CYS C   7     -21.786  15.103  91.225  0.00  0.00      A012  
ATOM    536  O   CYS C   7     -22.095  15.258  92.419  0.00  0.00      A012  
ATOM    537  N   ALA C   8     -22.661  15.025  90.265  0.00  0.00      A012  
ATOM    538  H   ALA C   8     -22.250  14.935  89.380  0.00  0.00      A012  
ATOM    539  CA  ALA C   8     -24.125  15.210  90.351  0.00  0.00      A012  
ATOM    540  CB  ALA C   8     -24.743  13.867  90.993  0.00  0.00      A012  
ATOM    541  C   ALA C   8     -24.431  16.489  91.123  0.00  0.00      A012  
ATOM    542  O   ALA C   8     -25.312  16.533  91.960  0.00  0.00      A012  
ATOM    543  N   SER C   9     -23.727  17.621  90.770  0.00  0.00      A012  
ATOM    544  H   SER C   9     -23.231  17.708  89.930  0.00  0.00      A012  
ATOM    545  CA  SER C   9     -23.699  18.816  91.504  0.00  0.00      A012  
ATOM    546  CB  SER C   9     -22.483  18.822  92.407  0.00  0.00      A012  
ATOM    547  OG  SER C   9     -22.485  17.804  93.403  0.00  0.00      A012  
ATOM    548  HG  SER C   9     -22.820  17.027  92.951  0.00  0.00      A012  
ATOM    549  C   SER C   9     -23.651  20.115  90.672  0.00  0.00      A012  
ATOM    550  O   SER C   9     -23.257  20.100  89.515  0.00  0.00      A012  
ATOM    551  N   VAL C  10     -24.119  21.232  91.267  0.00  0.00      A012  
ATOM    552  H   VAL C  10     -24.496  21.213  92.172  0.00  0.00      A012  
ATOM    553  CA  VAL C  10     -24.058  22.552  90.609  0.00  0.00      A012  
ATOM    554  CB  VAL C  10     -25.380  23.361  90.972  0.00  0.00      A012  
ATOM    555  CG1 VAL C  10     -25.413  24.791  90.365  0.00  0.00      A012  
ATOM    556  CG2 VAL C  10     -26.620  22.542  90.434  0.00  0.00      A012  
ATOM    557  C   VAL C  10     -22.810  23.152  91.260  0.00  0.00      A012  
ATOM    558  O   VAL C  10     -22.779  23.517  92.462  0.00  0.00      A012  
ATOM    559  N   CYS C  11     -21.722  22.972  90.576  0.00  0.00      A012  
ATOM    560  H   CYS C  11     -21.766  22.524  89.705  0.00  0.00      A012  
ATOM    561  CA  CYS C  11     -20.486  23.641  90.875  0.00  0.00      A012  
ATOM    562  CB  CYS C  11     -19.287  22.849  90.508  0.00  0.00      A012  
ATOM    563  SG  CYS C  11     -19.419  21.312  91.494  0.00  0.00      A012  
ATOM    564  C   CYS C  11     -20.494  25.008  90.209  0.00  0.00      A012  
ATOM    565  O   CYS C  11     -20.051  25.123  89.056  0.00  0.00      A012  
ATOM    566  N   SER C  12     -20.998  26.069  90.886  0.00  0.00      A012  
ATOM    567  H   SER C  12     -21.749  25.958  91.506  0.00  0.00      A012  
ATOM    568  CA  SER C  12     -20.800  27.451  90.569  0.00  0.00      A012  
ATOM    569  CB  SER C  12     -22.039  28.255  90.834  0.00  0.00      A012  
ATOM    570  OG  SER C  12     -23.113  27.645  90.171  0.00  0.00      A012  
ATOM    571  HG  SER C  12     -22.879  27.191  89.359  0.00  0.00      A012  
ATOM    572  C   SER C  12     -19.580  28.157  91.212  0.00  0.00      A012  
ATOM    573  O   SER C  12     -19.590  28.704  92.295  0.00  0.00      A012  
ATOM    574  N   LEU C  13     -18.460  28.360  90.448  0.00  0.00      A012  
ATOM    575  H   LEU C  13     -18.576  28.055  89.524  0.00  0.00      A012  
ATOM    576  CA  LEU C  13     -17.233  28.877  91.015  0.00  0.00      A012  
ATOM    577  CB  LEU C  13     -16.054  27.879  90.783  0.00  0.00      A012  
ATOM    578  CG  LEU C  13     -16.172  26.391  91.050  0.00  0.00      A012  
ATOM    579  CD1 LEU C  13     -16.552  25.616  89.861  0.00  0.00      A012  
ATOM    580  CD2 LEU C  13     -14.715  26.065  91.460  0.00  0.00      A012  
ATOM    581  C   LEU C  13     -16.868  30.201  90.330  0.00  0.00      A012  
ATOM    582  O   LEU C  13     -16.483  30.253  89.107  0.00  0.00      A012  
ATOM    583  N   TYR C  14     -17.020  31.222  91.126  0.00  0.00      A012  
ATOM    584  H   TYR C  14     -17.114  31.000  92.076  0.00  0.00      A012  
ATOM    585  CA  TYR C  14     -16.812  32.604  90.778  0.00  0.00      A012  
ATOM    586  CB  TYR C  14     -17.940  33.403  91.301  0.00  0.00      A012  
ATOM    587  CG  TYR C  14     -19.096  33.309  90.370  0.00  0.00      A012  
ATOM    588  CD1 TYR C  14     -19.860  32.130  90.325  0.00  0.00      A012  
ATOM    589  CE1 TYR C  14     -20.958  32.004  89.478  0.00  0.00      A012  
ATOM    590  CD2 TYR C  14     -19.420  34.328  89.475  0.00  0.00      A012  
ATOM    591  CE2 TYR C  14     -20.460  34.183  88.579  0.00  0.00      A012  
ATOM    592  CZ  TYR C  14     -21.212  33.036  88.656  0.00  0.00      A012  
ATOM    593  OH  TYR C  14     -22.172  32.943  87.653  0.00  0.00      A012  
ATOM    594  HH  TYR C  14     -22.255  33.747  87.136  0.00  0.00      A012  
ATOM    595  C   TYR C  14     -15.380  33.098  91.215  0.00  0.00      A012  
ATOM    596  O   TYR C  14     -15.209  33.194  92.457  0.00  0.00      A012  
ATOM    597  N   GLN C  15     -14.428  33.332  90.322  0.00  0.00      A012  
ATOM    598  H   GLN C  15     -14.650  33.037  89.415  0.00  0.00      A012  
ATOM    599  CA  GLN C  15     -13.095  33.777  90.658  0.00  0.00      A012  
ATOM    600  CB  GLN C  15     -13.138  35.268  91.173  0.00  0.00      A012  
ATOM    601  CG  GLN C  15     -13.556  36.303  90.223  0.00  0.00      A012  
ATOM    602  CD  GLN C  15     -15.076  36.456  89.996  0.00  0.00      A012  
ATOM    603  OE1 GLN C  15     -15.463  36.431  88.827  0.00  0.00      A012  
ATOM    604  NE2 GLN C  15     -15.958  36.665  90.954  0.00  0.00      A012  
ATOM    605 HE21 GLN C  15     -15.637  36.501  91.865  0.00  0.00      A012  
ATOM    606 HE22 GLN C  15     -16.815  37.036  90.656  0.00  0.00      A012  
ATOM    607  C   GLN C  15     -12.189  32.928  91.530  0.00  0.00      A012  
ATOM    608  O   GLN C  15     -12.144  32.989  92.766  0.00  0.00      A012  
ATOM    609  N   LEU C  16     -11.432  32.030  90.867  0.00  0.00      A012  
ATOM    610  H   LEU C  16     -11.465  31.903  89.896  0.00  0.00      A012  
ATOM    611  CA  LEU C  16     -10.412  31.244  91.541  0.00  0.00      A012  
ATOM    612  CB  LEU C  16     -10.444  29.705  91.168  0.00  0.00      A012  
ATOM    613  CG  LEU C  16     -11.735  28.884  91.241  0.00  0.00      A012  
ATOM    614  CD1 LEU C  16     -11.309  27.430  91.064  0.00  0.00      A012  
ATOM    615  CD2 LEU C  16     -12.353  28.910  92.583  0.00  0.00      A012  
ATOM    616  C   LEU C  16      -9.148  31.914  91.179  0.00  0.00      A012  
ATOM    617  O   LEU C  16      -8.832  31.993  90.017  0.00  0.00      A012  
ATOM    618  N   GLU C  17      -8.442  32.471  92.100  0.00  0.00      A012  
ATOM    619  H   GLU C  17      -8.662  32.282  93.036  0.00  0.00      A012  
ATOM    620  CA  GLU C  17      -7.293  33.285  91.777  0.00  0.00      A012  
ATOM    621  CB  GLU C  17      -7.455  34.716  92.282  0.00  0.00      A012  
ATOM    622  CG  GLU C  17      -8.687  35.384  91.702  0.00  0.00      A012  
ATOM    623  CD  GLU C  17      -8.971  36.784  92.146  0.00  0.00      A012  
ATOM    624  OE1 GLU C  17     -10.056  37.085  92.562  0.00  0.00      A012  
ATOM    625  OE2 GLU C  17      -8.163  37.694  92.169  0.00  0.00      A012  
ATOM    626  C   GLU C  17      -6.123  32.600  92.423  0.00  0.00      A012  
ATOM    627  O   GLU C  17      -5.985  32.554  93.667  0.00  0.00      A012  
ATOM    628  N   ASN C  18      -5.235  31.987  91.648  0.00  0.00      A012  
ATOM    629  H   ASN C  18      -5.515  31.964  90.709  0.00  0.00      A012  
ATOM    630  CA  ASN C  18      -3.984  31.484  92.092  0.00  0.00      A012  
ATOM    631  CB  ASN C  18      -3.663  30.056  91.611  0.00  0.00      A012  
ATOM    632  CG  ASN C  18      -2.322  29.509  92.143  0.00  0.00      A012  
ATOM    633  OD1 ASN C  18      -2.258  29.066  93.295  0.00  0.00      A012  
ATOM    634  ND2 ASN C  18      -1.277  29.567  91.380  0.00  0.00      A012  
ATOM    635 HD21 ASN C  18      -1.287  29.702  90.409  0.00  0.00      A012  
ATOM    636 HD22 ASN C  18      -0.476  29.474  91.937  0.00  0.00      A012  
ATOM    637  C   ASN C  18      -2.842  32.413  91.709  0.00  0.00      A012  
ATOM    638  O   ASN C  18      -2.454  32.399  90.514  0.00  0.00      A012  
ATOM    639  N   TYR C  19      -2.410  33.253  92.597  0.00  0.00      A012  
ATOM    640  H   TYR C  19      -2.731  33.171  93.519  0.00  0.00      A012  
ATOM    641  CA  TYR C  19      -1.216  33.989  92.285  0.00  0.00      A012  
ATOM    642  CB  TYR C  19      -1.398  35.369  92.851  0.00  0.00      A012  
ATOM    643  CG  TYR C  19      -2.426  36.177  92.126  0.00  0.00      A012  
ATOM    644  CD1 TYR C  19      -2.080  36.861  90.925  0.00  0.00      A012  
ATOM    645  CE1 TYR C  19      -3.020  37.585  90.235  0.00  0.00      A012  
ATOM    646  CD2 TYR C  19      -3.672  36.336  92.615  0.00  0.00      A012  
ATOM    647  CE2 TYR C  19      -4.561  37.181  91.909  0.00  0.00      A012  
ATOM    648  CZ  TYR C  19      -4.224  37.758  90.739  0.00  0.00      A012  
ATOM    649  OH  TYR C  19      -5.174  38.530  90.116  0.00  0.00      A012  
ATOM    650  HH  TYR C  19      -6.051  38.240  90.377  0.00  0.00      A012  
ATOM    651  C   TYR C  19       0.003  33.339  92.975  0.00  0.00      A012  
ATOM    652  O   TYR C  19       0.184  33.397  94.218  0.00  0.00      A012  
ATOM    653  N   CYS C  20       0.873  32.697  92.138  0.00  0.00      A012  
ATOM    654  H   CYS C  20       0.679  32.719  91.177  0.00  0.00      A012  
ATOM    655  CA  CYS C  20       2.139  32.337  92.715  0.00  0.00      A012  
ATOM    656  CB  CYS C  20       2.585  30.859  92.776  0.00  0.00      A012  
ATOM    657  SG  CYS C  20       1.321  29.585  93.210  0.00  0.00      A012  
ATOM    658  C   CYS C  20       3.304  33.248  92.439  0.00  0.00      A012  
ATOM    659  O   CYS C  20       3.726  33.452  91.282  0.00  0.00      A012  
ATOM    660  N   ASN C  21       3.957  33.765  93.456  0.00  0.00      A012  
ATOM    661  H   ASN C  21       3.619  33.399  94.300  0.00  0.00      A012  
ATOM    662  CA  ASN C  21       5.157  34.605  93.314  0.00  0.00      A012  
ATOM    663  CB  ASN C  21       4.774  36.090  93.295  0.00  0.00      A012  
ATOM    664  CG  ASN C  21       5.834  37.021  92.820  0.00  0.00      A012  
ATOM    665  OD1 ASN C  21       5.949  37.359  91.643  0.00  0.00      A012  
ATOM    666  ND2 ASN C  21       6.659  37.604  93.698  0.00  0.00      A012  
ATOM    667 HD21 ASN C  21       6.448  37.510  94.651  0.00  0.00      A012  
ATOM    668 HD22 ASN C  21       7.523  37.977  93.425  0.00  0.00      A012  
ATOM    669  C   ASN C  21       6.225  34.226  94.296  0.00  0.00      A012  
ATOM    670  O   ASN C  21       7.084  34.949  94.806  0.00  0.00      A012  
ATOM    671  N   PHE D   1     -18.085  -7.770  95.712  0.00  0.00      B012  
ATOM    672  H   PHE D   1     -17.319  -7.176  95.858  0.00  0.00      B012  
ATOM    673  CA  PHE D   1     -19.264  -7.344  95.071  0.00  0.00      B012  
ATOM    674  CB  PHE D   1     -20.404  -8.259  95.692  0.00  0.00      B012  
ATOM    675  CG  PHE D   1     -21.833  -7.947  95.248  0.00  0.00      B012  
ATOM    676  CD1 PHE D   1     -22.655  -7.183  96.081  0.00  0.00      B012  
ATOM    677  CD2 PHE D   1     -22.345  -8.346  94.044  0.00  0.00      B012  
ATOM    678  CE1 PHE D   1     -23.888  -6.817  95.635  0.00  0.00      B012  
ATOM    679  CE2 PHE D   1     -23.642  -8.081  93.673  0.00  0.00      B012  
ATOM    680  CZ  PHE D   1     -24.457  -7.316  94.510  0.00  0.00      B012  
ATOM    681  C   PHE D   1     -19.485  -5.892  95.424  0.00  0.00      B012  
ATOM    682  O   PHE D   1     -19.749  -5.564  96.593  0.00  0.00      B012  
ATOM    683  N   VAL D   2     -19.353  -4.977  94.486  0.00  0.00      B012  
ATOM    684  H   VAL D   2     -19.156  -5.199  93.552  0.00  0.00      B012  
ATOM    685  CA  VAL D   2     -19.568  -3.609  94.761  0.00  0.00      B012  
ATOM    686  CB  VAL D   2     -18.448  -2.701  94.300  0.00  0.00      B012  
ATOM    687  CG1 VAL D   2     -18.727  -1.198  94.502  0.00  0.00      B012  
ATOM    688  CG2 VAL D   2     -17.121  -3.088  94.880  0.00  0.00      B012  
ATOM    689  C   VAL D   2     -20.842  -3.132  94.072  0.00  0.00      B012  
ATOM    690  O   VAL D   2     -20.887  -3.222  92.820  0.00  0.00      B012  
ATOM    691  N   ASN D   3     -21.887  -2.738  94.820  0.00  0.00      B012  
ATOM    692  H   ASN D   3     -21.769  -2.469  95.755  0.00  0.00      B012  
ATOM    693  CA  ASN D   3     -23.040  -2.277  94.221  0.00  0.00      B012  
ATOM    694  CB  ASN D   3     -24.261  -3.043  94.721  0.00  0.00      B012  
ATOM    695  CG  ASN D   3     -25.590  -2.628  94.017  0.00  0.00      B012  
ATOM    696  OD1 ASN D   3     -25.750  -2.235  92.846  0.00  0.00      B012  
ATOM    697  ND2 ASN D   3     -26.619  -2.549  94.840  0.00  0.00      B012  
ATOM    698 HD21 ASN D   3     -26.459  -2.804  95.773  0.00  0.00      B012  
ATOM    699 HD22 ASN D   3     -27.448  -2.210  94.443  0.00  0.00      B012  
ATOM    700  C   ASN D   3     -23.233  -0.777  94.297  0.00  0.00      B012  
ATOM    701  O   ASN D   3     -23.530  -0.266  95.385  0.00  0.00      B012  
ATOM    702  N   GLN D   4     -22.941  -0.072  93.196  0.00  0.00      B012  
ATOM    703  H   GLN D   4     -22.756  -0.439  92.307  0.00  0.00      B012  
ATOM    704  CA  GLN D   4     -23.038   1.393  93.101  0.00  0.00      B012  
ATOM    705  CB  GLN D   4     -24.564   1.906  93.239  0.00  0.00      B012  
ATOM    706  CG  GLN D   4     -25.096   2.581  91.959  0.00  0.00      B012  
ATOM    707  CD  GLN D   4     -26.467   3.202  92.084  0.00  0.00      B012  
ATOM    708  OE1 GLN D   4     -26.787   4.094  92.875  0.00  0.00      B012  
ATOM    709  NE2 GLN D   4     -27.420   2.637  91.393  0.00  0.00      B012  
ATOM    710 HE21 GLN D   4     -27.137   1.931  90.776  0.00  0.00      B012  
ATOM    711 HE22 GLN D   4     -28.375   2.814  91.528  0.00  0.00      B012  
ATOM    712  C   GLN D   4     -22.036   2.293  93.789  0.00  0.00      B012  
ATOM    713  O   GLN D   4     -22.133   2.719  94.959  0.00  0.00      B012  
ATOM    714  N   HIS D   5     -21.034   2.640  92.946  0.00  0.00      B012  
ATOM    715  H   HIS D   5     -20.969   2.162  92.094  0.00  0.00      B012  
ATOM    716  CA  HIS D   5     -20.029   3.692  93.325  0.00  0.00      B012  
ATOM    717  CB  HIS D   5     -18.645   3.207  92.966  0.00  0.00      B012  
ATOM    718  CG  HIS D   5     -17.526   3.998  93.589  0.00  0.00      B012  
ATOM    719  ND1 HIS D   5     -17.560   4.657  94.761  0.00  0.00      B012  
ATOM    720  HD1 HIS D   5     -18.335   4.930  95.294  0.00  0.00      B012  
ATOM    721  CD2 HIS D   5     -16.279   4.214  92.956  0.00  0.00      B012  
ATOM    722  NE2 HIS D   5     -15.573   4.936  93.768  0.00  0.00      B012  
ATOM    723  CE1 HIS D   5     -16.352   5.146  94.821  0.00  0.00      B012  
ATOM    724  C   HIS D   5     -20.423   4.921  92.524  0.00  0.00      B012  
ATOM    725  O   HIS D   5     -20.290   4.856  91.280  0.00  0.00      B012  
ATOM    726  N   LEU D   6     -20.910   6.032  93.141  0.00  0.00      B012  
ATOM    727  H   LEU D   6     -20.822   6.115  94.113  0.00  0.00      B012  
ATOM    728  CA  LEU D   6     -21.404   7.095  92.394  0.00  0.00      B012  
ATOM    729  CB  LEU D   6     -22.617   7.793  93.084  0.00  0.00      B012  
ATOM    730  CG  LEU D   6     -23.937   7.133  93.310  0.00  0.00      B012  
ATOM    731  CD1 LEU D   6     -24.042   6.575  94.694  0.00  0.00      B012  
ATOM    732  CD2 LEU D   6     -25.010   8.137  93.199  0.00  0.00      B012  
ATOM    733  C   LEU D   6     -20.367   8.163  92.070  0.00  0.00      B012  
ATOM    734  O   LEU D   6     -20.298   8.461  90.851  0.00  0.00      B012  
ATOM    735  N   CYS D   7     -19.704   8.821  92.990  0.00  0.00      B012  
ATOM    736  H   CYS D   7     -19.902   8.681  93.939  0.00  0.00      B012  
ATOM    737  CA  CYS D   7     -18.564   9.734  92.749  0.00  0.00      B012  
ATOM    738  CB  CYS D   7     -18.477  10.829  93.698  0.00  0.00      B012  
ATOM    739  SG  CYS D   7     -19.887  11.908  93.706  0.00  0.00      B012  
ATOM    740  C   CYS D   7     -17.302   8.932  92.957  0.00  0.00      B012  
ATOM    741  O   CYS D   7     -17.302   7.934  93.657  0.00  0.00      B012  
ATOM    742  N   GLY D   8     -16.169   9.418  92.429  0.00  0.00      B012  
ATOM    743  H   GLY D   8     -16.155  10.317  92.040  0.00  0.00      B012  
ATOM    744  CA  GLY D   8     -14.908   8.725  92.471  0.00  0.00      B012  
ATOM    745  C   GLY D   8     -14.152   8.724  93.788  0.00  0.00      B012  
ATOM    746  O   GLY D   8     -14.221   9.762  94.467  0.00  0.00      B012  
ATOM    747  N   SER D   9     -13.468   7.666  94.107  0.00  0.00      B012  
ATOM    748  H   SER D   9     -13.483   6.819  93.615  0.00  0.00      B012  
ATOM    749  CA  SER D   9     -12.460   7.769  95.151  0.00  0.00      B012  
ATOM    750  CB  SER D   9     -12.383   6.488  95.943  0.00  0.00      B012  
ATOM    751  OG  SER D   9     -13.717   6.014  96.349  0.00  0.00      B012  
ATOM    752  HG  SER D   9     -14.113   5.565  95.599  0.00  0.00      B012  
ATOM    753  C   SER D   9     -11.091   8.139  94.521  0.00  0.00      B012  
ATOM    754  O   SER D   9     -10.899   7.843  93.345  0.00  0.00      B012  
ATOM    755  N   HIS D  10     -10.184   8.709  95.332  0.00  0.00      B012  
ATOM    756  H   HIS D  10     -10.422   8.924  96.258  0.00  0.00      B012  
ATOM    757  CA  HIS D  10      -8.963   9.243  94.843  0.00  0.00      B012  
ATOM    758  CB  HIS D  10      -8.845  10.735  95.110  0.00  0.00      B012  
ATOM    759  CG  HIS D  10     -10.179  11.461  94.759  0.00  0.00      B012  
ATOM    760  ND1 HIS D  10     -11.044  11.976  95.598  0.00  0.00      B012  
ATOM    761  HD1 HIS D  10     -10.859  11.955  96.560  0.00  0.00      B012  
ATOM    762  CD2 HIS D  10     -10.693  11.497  93.493  0.00  0.00      B012  
ATOM    763  NE2 HIS D  10     -11.817  12.174  93.662  0.00  0.00      B012  
ATOM    764  CE1 HIS D  10     -12.031  12.508  94.916  0.00  0.00      B012  
ATOM    765  C   HIS D  10      -7.899   8.526  95.597  0.00  0.00      B012  
ATOM    766  O   HIS D  10      -7.998   8.370  96.798  0.00  0.00      B012  
ATOM    767  N   LEU D  11      -6.823   8.023  94.949  0.00  0.00      B012  
ATOM    768  H   LEU D  11      -6.811   7.945  93.972  0.00  0.00      B012  
ATOM    769  CA  LEU D  11      -5.820   7.240  95.644  0.00  0.00      B012  
ATOM    770  CB  LEU D  11      -5.394   5.962  94.851  0.00  0.00      B012  
ATOM    771  CG  LEU D  11      -6.328   4.817  94.845  0.00  0.00      B012  
ATOM    772  CD1 LEU D  11      -7.301   5.040  93.669  0.00  0.00      B012  
ATOM    773  CD2 LEU D  11      -5.584   3.491  94.531  0.00  0.00      B012  
ATOM    774  C   LEU D  11      -4.622   8.033  96.118  0.00  0.00      B012  
ATOM    775  O   LEU D  11      -4.567   8.238  97.345  0.00  0.00      B012  
ATOM    776  N   VAL D  12      -3.661   8.446  95.234  0.00  0.00      B012  
ATOM    777  H   VAL D  12      -3.816   8.331  94.273  0.00  0.00      B012  
ATOM    778  CA  VAL D  12      -2.411   9.058  95.782  0.00  0.00      B012  
ATOM    779  CB  VAL D  12      -1.004   8.327  95.421  0.00  0.00      B012  
ATOM    780  CG1 VAL D  12      -0.943   7.002  96.292  0.00  0.00      B012  
ATOM    781  CG2 VAL D  12      -0.805   8.171  94.032  0.00  0.00      B012  
ATOM    782  C   VAL D  12      -2.262  10.524  95.408  0.00  0.00      B012  
ATOM    783  O   VAL D  12      -2.664  11.002  94.349  0.00  0.00      B012  
ATOM    784  N   GLU D  13      -1.767  11.379  96.279  0.00  0.00      B012  
ATOM    785  H   GLU D  13      -1.835  11.257  97.249  0.00  0.00      B012  
ATOM    786  CA  GLU D  13      -1.247  12.645  95.820  0.00  0.00      B012  
ATOM    787  CB  GLU D  13      -1.813  13.720  96.785  0.00  0.00      B012  
ATOM    788  CG  GLU D  13      -1.492  15.144  96.410  0.00  0.00      B012  
ATOM    789  CD  GLU D  13      -2.115  16.131  97.356  0.00  0.00      B012  
ATOM    790  OE1 GLU D  13      -2.747  17.041  96.820  0.00  0.00      B012  
ATOM    791  OE2 GLU D  13      -1.959  16.032  98.526  0.00  0.00      B012  
ATOM    792  C   GLU D  13       0.300  12.612  95.753  0.00  0.00      B012  
ATOM    793  O   GLU D  13       0.976  12.318  96.701  0.00  0.00      B012  
ATOM    794  N   ALA D  14       0.821  12.660  94.529  0.00  0.00      B012  
ATOM    795  H   ALA D  14       0.233  12.775  93.753  0.00  0.00      B012  
ATOM    796  CA  ALA D  14       2.194  12.352  94.142  0.00  0.00      B012  
ATOM    797  CB  ALA D  14       2.128  11.330  93.026  0.00  0.00      B012  
ATOM    798  C   ALA D  14       3.087  13.531  93.690  0.00  0.00      B012  
ATOM    799  O   ALA D  14       2.588  14.488  93.088  0.00  0.00      B012  
ATOM    800  N   LEU D  15       4.355  13.259  93.690  0.00  0.00      B012  
ATOM    801  H   LEU D  15       4.673  12.341  93.563  0.00  0.00      B012  
ATOM    802  CA  LEU D  15       5.329  14.411  93.603  0.00  0.00      B012  
ATOM    803  CB  LEU D  15       6.725  14.090  94.342  0.00  0.00      B012  
ATOM    804  CG  LEU D  15       7.509  12.741  94.228  0.00  0.00      B012  
ATOM    805  CD1 LEU D  15       8.243  12.690  92.960  0.00  0.00      B012  
ATOM    806  CD2 LEU D  15       8.703  12.753  95.222  0.00  0.00      B012  
ATOM    807  C   LEU D  15       5.532  14.936  92.202  0.00  0.00      B012  
ATOM    808  O   LEU D  15       5.818  14.116  91.359  0.00  0.00      B012  
ATOM    809  N   TYR D  16       5.582  16.279  91.891  0.00  0.00      B012  
ATOM    810  H   TYR D  16       5.612  16.537  90.946  0.00  0.00      B012  
ATOM    811  CA  TYR D  16       5.677  17.337  92.844  0.00  0.00      B012  
ATOM    812  CB  TYR D  16       6.816  18.313  92.558  0.00  0.00      B012  
ATOM    813  CG  TYR D  16       8.198  17.598  92.359  0.00  0.00      B012  
ATOM    814  CD1 TYR D  16       8.919  16.977  93.383  0.00  0.00      B012  
ATOM    815  CE1 TYR D  16      10.170  16.476  93.067  0.00  0.00      B012  
ATOM    816  CD2 TYR D  16       8.638  17.589  91.072  0.00  0.00      B012  
ATOM    817  CE2 TYR D  16       9.885  17.039  90.772  0.00  0.00      B012  
ATOM    818  CZ  TYR D  16      10.640  16.489  91.791  0.00  0.00      B012  
ATOM    819  OH  TYR D  16      11.806  15.843  91.481  0.00  0.00      B012  
ATOM    820  HH  TYR D  16      11.953  15.784  90.534  0.00  0.00      B012  
ATOM    821  C   TYR D  16       4.463  18.193  92.530  0.00  0.00      B012  
ATOM    822  O   TYR D  16       3.787  17.964  91.547  0.00  0.00      B012  
ATOM    823  N   LEU D  17       4.063  19.150  93.452  0.00  0.00      B012  
ATOM    824  H   LEU D  17       4.561  19.215  94.293  0.00  0.00      B012  
ATOM    825  CA  LEU D  17       3.098  20.117  93.119  0.00  0.00      B012  
ATOM    826  CB  LEU D  17       1.763  19.828  93.703  0.00  0.00      B012  
ATOM    827  CG  LEU D  17       0.443  20.552  93.382  0.00  0.00      B012  
ATOM    828  CD1 LEU D  17       0.076  20.572  91.835  0.00  0.00      B012  
ATOM    829  CD2 LEU D  17      -0.684  19.925  94.185  0.00  0.00      B012  
ATOM    830  C   LEU D  17       3.640  21.457  93.577  0.00  0.00      B012  
ATOM    831  O   LEU D  17       3.181  22.144  94.518  0.00  0.00      B012  
ATOM    832  N   VAL D  18       4.638  21.879  92.804  0.00  0.00      B012  
ATOM    833  H   VAL D  18       4.690  21.637  91.856  0.00  0.00      B012  
ATOM    834  CA  VAL D  18       5.416  23.033  93.148  0.00  0.00      B012  
ATOM    835  CB  VAL D  18       6.911  22.777  93.164  0.00  0.00      B012  
ATOM    836  CG1 VAL D  18       7.623  23.976  93.709  0.00  0.00      B012  
ATOM    837  CG2 VAL D  18       7.198  21.632  94.121  0.00  0.00      B012  
ATOM    838  C   VAL D  18       4.965  24.233  92.393  0.00  0.00      B012  
ATOM    839  O   VAL D  18       4.953  24.447  91.179  0.00  0.00      B012  
ATOM    840  N   CYS D  19       4.508  25.148  93.290  0.00  0.00      B012  
ATOM    841  H   CYS D  19       4.829  25.023  94.207  0.00  0.00      B012  
ATOM    842  CA  CYS D  19       3.995  26.452  92.818  0.00  0.00      B012  
ATOM    843  CB  CYS D  19       2.513  26.629  93.148  0.00  0.00      B012  
ATOM    844  SG  CYS D  19       1.612  27.868  92.194  0.00  0.00      B012  
ATOM    845  C   CYS D  19       4.863  27.658  93.373  0.00  0.00      B012  
ATOM    846  O   CYS D  19       4.467  28.185  94.438  0.00  0.00      B012  
ATOM    847  N   GLY D  20       5.902  28.088  92.663  0.00  0.00      B012  
ATOM    848  H   GLY D  20       5.923  28.047  91.684  0.00  0.00      B012  
ATOM    849  CA  GLY D  20       7.030  28.808  93.334  0.00  0.00      B012  
ATOM    850  C   GLY D  20       7.361  30.051  92.581  0.00  0.00      B012  
ATOM    851  O   GLY D  20       6.511  30.665  91.983  0.00  0.00      B012  
ATOM    852  N   GLU D  21       8.677  30.230  92.570  0.00  0.00      B012  
ATOM    853  H   GLU D  21       9.252  29.800  93.237  0.00  0.00      B012  
ATOM    854  CA  GLU D  21       9.307  31.188  91.720  0.00  0.00      B012  
ATOM    855  CB  GLU D  21       9.691  32.472  92.486  0.00  0.00      B012  
ATOM    856  CG  GLU D  21      10.199  33.704  91.662  0.00  0.00      B012  
ATOM    857  CD  GLU D  21      10.090  35.147  92.190  0.00  0.00      B012  
ATOM    858  OE1 GLU D  21      11.118  35.796  92.435  0.00  0.00      B012  
ATOM    859  OE2 GLU D  21       8.955  35.628  92.295  0.00  0.00      B012  
ATOM    860  C   GLU D  21      10.532  30.538  91.156  0.00  0.00      B012  
ATOM    861  O   GLU D  21      10.826  30.704  89.996  0.00  0.00      B012  
ATOM    862  N   ARG D  22      11.288  29.922  92.087  0.00  0.00      B012  
ATOM    863  H   ARG D  22      11.191  30.039  93.055  0.00  0.00      B012  
ATOM    864  CA  ARG D  22      12.458  29.158  91.684  0.00  0.00      B012  
ATOM    865  CB  ARG D  22      13.677  29.845  92.230  0.00  0.00      B012  
ATOM    866  CG  ARG D  22      14.210  31.161  91.674  0.00  0.00      B012  
ATOM    867  CD  ARG D  22      15.406  31.458  92.547  0.00  0.00      B012  
ATOM    868  NE  ARG D  22      15.818  32.884  92.438  0.00  0.00      B012  
ATOM    869  HE  ARG D  22      15.868  33.352  91.578  0.00  0.00      B012  
ATOM    870  CZ  ARG D  22      15.973  33.714  93.420  0.00  0.00      B012  
ATOM    871  NH1 ARG D  22      15.792  33.325  94.632  0.00  0.00      B012  
ATOM    872 HH11 ARG D  22      15.488  32.401  94.862  0.00  0.00      B012  
ATOM    873 HH12 ARG D  22      15.770  33.999  95.370  0.00  0.00      B012  
ATOM    874  NH2 ARG D  22      16.207  35.000  93.039  0.00  0.00      B012  
ATOM    875 HH21 ARG D  22      16.226  35.225  92.065  0.00  0.00      B012  
ATOM    876 HH22 ARG D  22      16.365  35.715  93.720  0.00  0.00      B012  
ATOM    877  C   ARG D  22      12.368  27.694  92.245  0.00  0.00      B012  
ATOM    878  O   ARG D  22      12.285  27.432  93.445  0.00  0.00      B012  
ATOM    879  N   GLY D  23      12.456  26.655  91.408  0.00  0.00      B012  
ATOM    880  H   GLY D  23      12.868  26.880  90.548  0.00  0.00      B012  
ATOM    881  CA  GLY D  23      12.179  25.257  91.753  0.00  0.00      B012  
ATOM    882  C   GLY D  23      13.401  24.646  92.437  0.00  0.00      B012  
ATOM    883  O   GLY D  23      13.410  24.337  93.645  0.00  0.00      B012  
ATOM    884  N   PHE D  24      14.204  24.122  91.491  0.00  0.00      B012  
ATOM    885  H   PHE D  24      13.987  24.223  90.540  0.00  0.00      B012  
ATOM    886  CA  PHE D  24      15.446  23.384  91.901  0.00  0.00      B012  
ATOM    887  CB  PHE D  24      15.272  22.103  91.108  0.00  0.00      B012  
ATOM    888  CG  PHE D  24      16.041  20.904  91.743  0.00  0.00      B012  
ATOM    889  CD1 PHE D  24      15.383  19.933  92.474  0.00  0.00      B012  
ATOM    890  CD2 PHE D  24      17.422  20.812  91.587  0.00  0.00      B012  
ATOM    891  CE1 PHE D  24      16.017  18.846  93.057  0.00  0.00      B012  
ATOM    892  CE2 PHE D  24      18.056  19.671  92.094  0.00  0.00      B012  
ATOM    893  CZ  PHE D  24      17.388  18.688  92.743  0.00  0.00      B012  
ATOM    894  C   PHE D  24      16.564  24.281  91.341  0.00  0.00      B012  
ATOM    895  O   PHE D  24      16.786  24.412  90.104  0.00  0.00      B012  
ATOM    896  N   PHE D  25      17.219  24.863  92.321  0.00  0.00      B012  
ATOM    897  H   PHE D  25      17.057  24.613  93.254  0.00  0.00      B012  
ATOM    898  CA  PHE D  25      18.302  25.723  91.982  0.00  0.00      B012  
ATOM    899  CB  PHE D  25      17.889  27.190  92.218  0.00  0.00      B012  
ATOM    900  CG  PHE D  25      18.685  28.320  91.619  0.00  0.00      B012  
ATOM    901  CD1 PHE D  25      19.252  29.202  92.497  0.00  0.00      B012  
ATOM    902  CD2 PHE D  25      18.835  28.485  90.289  0.00  0.00      B012  
ATOM    903  CE1 PHE D  25      19.946  30.327  92.084  0.00  0.00      B012  
ATOM    904  CE2 PHE D  25      19.607  29.533  89.830  0.00  0.00      B012  
ATOM    905  CZ  PHE D  25      20.109  30.454  90.699  0.00  0.00      B012  
ATOM    906  C   PHE D  25      19.520  25.406  92.847  0.00  0.00      B012  
ATOM    907  O   PHE D  25      19.414  25.424  94.050  0.00  0.00      B012  
ATOM    908  N   TYR D  26      20.584  25.214  92.092  0.00  0.00      B012  
ATOM    909  H   TYR D  26      20.505  25.164  91.117  0.00  0.00      B012  
ATOM    910  CA  TYR D  26      21.996  25.392  92.598  0.00  0.00      B012  
ATOM    911  CB  TYR D  26      23.004  24.430  91.845  0.00  0.00      B012  
ATOM    912  CG  TYR D  26      22.998  22.936  92.209  0.00  0.00      B012  
ATOM    913  CD1 TYR D  26      23.890  22.489  93.124  0.00  0.00      B012  
ATOM    914  CE1 TYR D  26      23.899  21.135  93.368  0.00  0.00      B012  
ATOM    915  CD2 TYR D  26      22.086  22.119  91.595  0.00  0.00      B012  
ATOM    916  CE2 TYR D  26      22.061  20.799  91.863  0.00  0.00      B012  
ATOM    917  CZ  TYR D  26      22.977  20.277  92.755  0.00  0.00      B012  
ATOM    918  OH  TYR D  26      23.044  18.927  93.010  0.00  0.00      B012  
ATOM    919  HH  TYR D  26      23.827  18.769  93.543  0.00  0.00      B012  
ATOM    920  C   TYR D  26      22.509  26.773  92.525  0.00  0.00      B012  
ATOM    921  O   TYR D  26      22.080  27.581  91.699  0.00  0.00      B012  
ATOM    922  N   THR D  27      23.411  27.216  93.429  0.00  0.00      B012  
ATOM    923  H   THR D  27      23.491  26.595  94.183  0.00  0.00      B012  
ATOM    924  CA  THR D  27      24.202  28.443  93.374  0.00  0.00      B012  
ATOM    925  CB  THR D  27      24.975  28.593  94.697  0.00  0.00      B012  
ATOM    926  OG1 THR D  27      24.147  28.210  95.792  0.00  0.00      B012  
ATOM    927  HG1 THR D  27      23.312  27.816  95.528  0.00  0.00      B012  
ATOM    928  CG2 THR D  27      25.435  30.055  94.872  0.00  0.00      B012  
ATOM    929  C   THR D  27      25.062  28.514  92.134  0.00  0.00      B012  
ATOM    930  O   THR D  27      25.860  27.605  91.865  0.00  0.00      B012  
ATOM    931  N   PRO D  28      24.973  29.560  91.333  0.00  0.00      B012  
ATOM    932  CD  PRO D  28      23.803  30.406  91.347  0.00  0.00      B012  
ATOM    933  CA  PRO D  28      25.869  29.852  90.285  0.00  0.00      B012  
ATOM    934  CB  PRO D  28      25.397  31.235  89.833  0.00  0.00      B012  
ATOM    935  CG  PRO D  28      23.948  31.018  89.988  0.00  0.00      B012  
ATOM    936  C   PRO D  28      27.334  29.826  90.620  0.00  0.00      B012  
ATOM    937  O   PRO D  28      27.911  30.807  91.001  0.00  0.00      B012  
ATOM    938  N   LYS D  29      27.884  28.606  90.341  0.00  0.00      B012  
ATOM    939  H   LYS D  29      27.285  27.989  89.871  0.00  0.00      B012  
ATOM    940  CA  LYS D  29      29.270  28.254  90.475  0.00  0.00      B012  
ATOM    941  CB  LYS D  29      29.650  27.460  91.740  0.00  0.00      B012  
ATOM    942  CG  LYS D  29      30.159  28.229  92.989  0.00  0.00      B012  
ATOM    943  CD  LYS D  29      30.891  27.273  93.942  0.00  0.00      B012  
ATOM    944  CE  LYS D  29      31.543  28.194  94.967  0.00  0.00      B012  
ATOM    945  NZ  LYS D  29      31.796  27.472  96.197  0.00  0.00      B012  
ATOM    946  HZ1 LYS D  29      31.964  28.074  97.029  0.00  0.00      B012  
ATOM    947  HZ2 LYS D  29      32.591  26.808  96.099  0.00  0.00      B012  
ATOM    948  HZ3 LYS D  29      31.025  26.798  96.375  0.00  0.00      B012  
ATOM    949  C   LYS D  29      29.642  27.633  89.122  0.00  0.00      B012  
ATOM    950  O   LYS D  29      29.084  26.580  88.796  0.00  0.00      B012  
ATOM    951  N   ALA D  30      30.616  27.958  88.276  0.00  0.00      B012  
ATOM    952  H   ALA D  30      30.986  27.317  87.634  0.00  0.00      B012  
ATOM    953  CA  ALA D  30      31.342  29.255  88.439  0.00  0.00      B012  
ATOM    954  CB  ALA D  30      32.788  29.064  88.480  0.00  0.00      B012  
ATOM    955  C   ALA D  30      31.047  30.170  87.245  0.00  0.00      B012  
ATOM    956  O   ALA D  30      31.191  29.795  86.055  0.00  0.00      B012  
ATOM    957  N   GLY E   1      -5.906  27.690  93.918  0.00  0.00      A013  
ATOM    958  H   GLY E   1      -5.853  28.669  93.928  0.00  0.00      A013  
ATOM    959  CA  GLY E   1      -6.555  26.927  94.980  0.00  0.00      A013  
ATOM    960  C   GLY E   1      -7.101  25.664  94.412  0.00  0.00      A013  
ATOM    961  O   GLY E   1      -7.366  25.652  93.207  0.00  0.00      A013  
ATOM    962  N   ILE E   2      -7.257  24.658  95.270  0.00  0.00      A013  
ATOM    963  H   ILE E   2      -7.031  24.846  96.205  0.00  0.00      A013  
ATOM    964  CA  ILE E   2      -7.546  23.289  94.865  0.00  0.00      A013  
ATOM    965  CB  ILE E   2      -6.639  22.226  95.579  0.00  0.00      A013  
ATOM    966  CG2 ILE E   2      -6.849  20.915  94.765  0.00  0.00      A013  
ATOM    967  CG1 ILE E   2      -5.200  22.515  95.851  0.00  0.00      A013  
ATOM    968  CD  ILE E   2      -4.426  21.327  96.567  0.00  0.00      A013  
ATOM    969  C   ILE E   2      -8.976  23.129  95.418  0.00  0.00      A013  
ATOM    970  O   ILE E   2      -9.341  23.184  96.554  0.00  0.00      A013  
ATOM    971  N   VAL E   3      -9.913  22.833  94.519  0.00  0.00      A013  
ATOM    972  H   VAL E   3      -9.691  22.974  93.575  0.00  0.00      A013  
ATOM    973  CA  VAL E   3     -11.330  22.509  94.815  0.00  0.00      A013  
ATOM    974  CB  VAL E   3     -12.415  23.367  94.057  0.00  0.00      A013  
ATOM    975  CG1 VAL E   3     -12.503  24.788  94.702  0.00  0.00      A013  
ATOM    976  CG2 VAL E   3     -12.219  23.487  92.593  0.00  0.00      A013  
ATOM    977  C   VAL E   3     -11.519  20.990  94.532  0.00  0.00      A013  
ATOM    978  O   VAL E   3     -11.834  20.586  93.417  0.00  0.00      A013  
ATOM    979  N   GLU E   4     -11.374  20.096  95.534  0.00  0.00      A013  
ATOM    980  H   GLU E   4     -11.449  20.412  96.459  0.00  0.00      A013  
ATOM    981  CA  GLU E   4     -11.244  18.696  95.210  0.00  0.00      A013  
ATOM    982  CB  GLU E   4     -10.485  18.045  96.395  0.00  0.00      A013  
ATOM    983  CG  GLU E   4      -8.980  18.228  96.312  0.00  0.00      A013  
ATOM    984  CD  GLU E   4      -8.235  17.627  97.470  0.00  0.00      A013  
ATOM    985  OE1 GLU E   4      -7.780  18.364  98.351  0.00  0.00      A013  
ATOM    986  OE2 GLU E   4      -7.950  16.438  97.451  0.00  0.00      A013  
ATOM    987  C   GLU E   4     -12.424  17.866  94.815  0.00  0.00      A013  
ATOM    988  O   GLU E   4     -12.444  17.213  93.800  0.00  0.00      A013  
ATOM    989  N   GLN E   5     -13.471  17.969  95.700  0.00  0.00      A013  
ATOM    990  H   GLN E   5     -13.415  18.400  96.578  0.00  0.00      A013  
ATOM    991  CA  GLN E   5     -14.776  17.327  95.426  0.00  0.00      A013  
ATOM    992  CB  GLN E   5     -14.786  15.833  95.949  0.00  0.00      A013  
ATOM    993  CG  GLN E   5     -15.929  15.023  95.451  0.00  0.00      A013  
ATOM    994  CD  GLN E   5     -15.700  13.518  95.454  0.00  0.00      A013  
ATOM    995  OE1 GLN E   5     -15.788  12.776  96.460  0.00  0.00      A013  
ATOM    996  NE2 GLN E   5     -15.435  12.879  94.315  0.00  0.00      A013  
ATOM    997 HE21 GLN E   5     -15.438  13.354  93.457  0.00  0.00      A013  
ATOM    998 HE22 GLN E   5     -15.340  11.904  94.308  0.00  0.00      A013  
ATOM    999  C   GLN E   5     -16.032  18.119  95.917  0.00  0.00      A013  
ATOM   1000  O   GLN E   5     -16.151  18.537  97.085  0.00  0.00      A013  
ATOM   1001  N   CYS E   6     -16.982  18.209  94.999  0.00  0.00      A013  
ATOM   1002  H   CYS E   6     -16.772  18.164  94.043  0.00  0.00      A013  
ATOM   1003  CA  CYS E   6     -18.285  18.593  95.400  0.00  0.00      A013  
ATOM   1004  CB  CYS E   6     -18.546  19.896  94.608  0.00  0.00      A013  
ATOM   1005  SG  CYS E   6     -18.237  21.250  95.773  0.00  0.00      A013  
ATOM   1006  C   CYS E   6     -19.298  17.516  94.957  0.00  0.00      A013  
ATOM   1007  O   CYS E   6     -19.379  17.239  93.751  0.00  0.00      A013  
ATOM   1008  N   CYS E   7     -19.946  16.891  95.924  0.00  0.00      A013  
ATOM   1009  H   CYS E   7     -19.923  17.189  96.857  0.00  0.00      A013  
ATOM   1010  CA  CYS E   7     -20.835  15.740  95.573  0.00  0.00      A013  
ATOM   1011  CB  CYS E   7     -20.221  14.380  96.069  0.00  0.00      A013  
ATOM   1012  SG  CYS E   7     -19.314  14.439  97.656  0.00  0.00      A013  
ATOM   1013  C   CYS E   7     -22.236  15.787  96.135  0.00  0.00      A013  
ATOM   1014  O   CYS E   7     -22.504  16.114  97.313  0.00  0.00      A013  
ATOM   1015  N   ALA E   8     -23.209  15.581  95.245  0.00  0.00      A013  
ATOM   1016  H   ALA E   8     -23.033  15.256  94.337  0.00  0.00      A013  
ATOM   1017  CA  ALA E   8     -24.626  15.657  95.499  0.00  0.00      A013  
ATOM   1018  CB  ALA E   8     -25.045  14.541  96.372  0.00  0.00      A013  
ATOM   1019  C   ALA E   8     -25.233  17.018  96.045  0.00  0.00      A013  
ATOM   1020  O   ALA E   8     -26.257  17.000  96.716  0.00  0.00      A013  
ATOM   1021  N   SER E   9     -24.455  18.122  95.852  0.00  0.00      A013  
ATOM   1022  H   SER E   9     -23.702  17.972  95.242  0.00  0.00      A013  
ATOM   1023  CA  SER E   9     -24.508  19.476  96.455  0.00  0.00      A013  
ATOM   1024  CB  SER E   9     -23.206  19.748  97.218  0.00  0.00      A013  
ATOM   1025  OG  SER E   9     -22.993  18.881  98.274  0.00  0.00      A013  
ATOM   1026  HG  SER E   9     -22.902  18.002  97.899  0.00  0.00      A013  
ATOM   1027  C   SER E   9     -24.745  20.685  95.540  0.00  0.00      A013  
ATOM   1028  O   SER E   9     -24.673  20.598  94.305  0.00  0.00      A013  
ATOM   1029  N   VAL E  10     -24.958  21.834  96.170  0.00  0.00      A013  
ATOM   1030  H   VAL E  10     -24.980  21.839  97.150  0.00  0.00      A013  
ATOM   1031  CA  VAL E  10     -24.912  23.118  95.464  0.00  0.00      A013  
ATOM   1032  CB  VAL E  10     -26.114  24.030  95.612  0.00  0.00      A013  
ATOM   1033  CG1 VAL E  10     -25.948  25.133  94.583  0.00  0.00      A013  
ATOM   1034  CG2 VAL E  10     -27.465  23.307  95.469  0.00  0.00      A013  
ATOM   1035  C   VAL E  10     -23.628  23.734  96.039  0.00  0.00      A013  
ATOM   1036  O   VAL E  10     -23.562  24.093  97.208  0.00  0.00      A013  
ATOM   1037  N   CYS E  11     -22.517  23.788  95.266  0.00  0.00      A013  
ATOM   1038  H   CYS E  11     -22.438  23.269  94.438  0.00  0.00      A013  
ATOM   1039  CA  CYS E  11     -21.332  24.505  95.712  0.00  0.00      A013  
ATOM   1040  CB  CYS E  11     -20.147  23.622  95.321  0.00  0.00      A013  
ATOM   1041  SG  CYS E  11     -20.142  22.032  96.174  0.00  0.00      A013  
ATOM   1042  C   CYS E  11     -21.261  25.804  94.873  0.00  0.00      A013  
ATOM   1043  O   CYS E  11     -21.530  25.887  93.653  0.00  0.00      A013  
ATOM   1044  N   SER E  12     -21.190  26.898  95.716  0.00  0.00      A013  
ATOM   1045  H   SER E  12     -21.241  26.729  96.680  0.00  0.00      A013  
ATOM   1046  CA  SER E  12     -20.963  28.326  95.245  0.00  0.00      A013  
ATOM   1047  CB  SER E  12     -22.193  29.142  95.742  0.00  0.00      A013  
ATOM   1048  OG  SER E  12     -23.319  28.602  95.085  0.00  0.00      A013  
ATOM   1049  HG  SER E  12     -23.031  27.827  94.597  0.00  0.00      A013  
ATOM   1050  C   SER E  12     -19.735  28.731  96.007  0.00  0.00      A013  
ATOM   1051  O   SER E  12     -19.635  28.881  97.226  0.00  0.00      A013  
ATOM   1052  N   LEU E  13     -18.776  29.089  95.238  0.00  0.00      A013  
ATOM   1053  H   LEU E  13     -18.960  29.343  94.310  0.00  0.00      A013  
ATOM   1054  CA  LEU E  13     -17.517  29.557  95.750  0.00  0.00      A013  
ATOM   1055  CB  LEU E  13     -16.321  28.666  95.417  0.00  0.00      A013  
ATOM   1056  CG  LEU E  13     -15.265  28.657  96.564  0.00  0.00      A013  
ATOM   1057  CD1 LEU E  13     -14.186  27.650  96.348  0.00  0.00      A013  
ATOM   1058  CD2 LEU E  13     -14.484  29.935  96.821  0.00  0.00      A013  
ATOM   1059  C   LEU E  13     -17.353  30.903  95.057  0.00  0.00      A013  
ATOM   1060  O   LEU E  13     -17.130  31.091  93.858  0.00  0.00      A013  
ATOM   1061  N   TYR E  14     -17.407  31.826  95.989  0.00  0.00      A013  
ATOM   1062  H   TYR E  14     -17.430  31.519  96.920  0.00  0.00      A013  
ATOM   1063  CA  TYR E  14     -17.220  33.251  95.719  0.00  0.00      A013  
ATOM   1064  CB  TYR E  14     -18.280  34.176  96.400  0.00  0.00      A013  
ATOM   1065  CG  TYR E  14     -19.437  34.372  95.384  0.00  0.00      A013  
ATOM   1066  CD1 TYR E  14     -20.435  33.390  95.473  0.00  0.00      A013  
ATOM   1067  CE1 TYR E  14     -21.486  33.564  94.597  0.00  0.00      A013  
ATOM   1068  CD2 TYR E  14     -19.460  35.354  94.495  0.00  0.00      A013  
ATOM   1069  CE2 TYR E  14     -20.465  35.390  93.574  0.00  0.00      A013  
ATOM   1070  CZ  TYR E  14     -21.467  34.524  93.650  0.00  0.00      A013  
ATOM   1071  OH  TYR E  14     -22.506  34.661  92.765  0.00  0.00      A013  
ATOM   1072  HH  TYR E  14     -23.053  33.878  92.864  0.00  0.00      A013  
ATOM   1073  C   TYR E  14     -15.806  33.686  96.209  0.00  0.00      A013  
ATOM   1074  O   TYR E  14     -15.587  33.772  97.413  0.00  0.00      A013  
ATOM   1075  N   GLN E  15     -14.839  33.726  95.336  0.00  0.00      A013  
ATOM   1076  H   GLN E  15     -14.961  33.372  94.430  0.00  0.00      A013  
ATOM   1077  CA  GLN E  15     -13.500  34.205  95.599  0.00  0.00      A013  
ATOM   1078  CB  GLN E  15     -13.476  35.582  96.164  0.00  0.00      A013  
ATOM   1079  CG  GLN E  15     -13.857  36.830  95.307  0.00  0.00      A013  
ATOM   1080  CD  GLN E  15     -15.360  36.924  94.805  0.00  0.00      A013  
ATOM   1081  OE1 GLN E  15     -15.682  36.475  93.741  0.00  0.00      A013  
ATOM   1082  NE2 GLN E  15     -16.375  37.344  95.501  0.00  0.00      A013  
ATOM   1083 HE21 GLN E  15     -16.148  37.614  96.415  0.00  0.00      A013  
ATOM   1084 HE22 GLN E  15     -17.226  37.477  95.034  0.00  0.00      A013  
ATOM   1085  C   GLN E  15     -12.578  33.283  96.428  0.00  0.00      A013  
ATOM   1086  O   GLN E  15     -12.575  33.126  97.653  0.00  0.00      A013  
ATOM   1087  N   LEU E  16     -11.811  32.464  95.660  0.00  0.00      A013  
ATOM   1088  H   LEU E  16     -11.916  32.354  94.692  0.00  0.00      A013  
ATOM   1089  CA  LEU E  16     -10.723  31.660  96.219  0.00  0.00      A013  
ATOM   1090  CB  LEU E  16     -10.816  30.191  95.784  0.00  0.00      A013  
ATOM   1091  CG  LEU E  16      -9.904  29.028  96.304  0.00  0.00      A013  
ATOM   1092  CD1 LEU E  16     -10.072  28.832  97.862  0.00  0.00      A013  
ATOM   1093  CD2 LEU E  16     -10.125  27.711  95.537  0.00  0.00      A013  
ATOM   1094  C   LEU E  16      -9.311  32.249  96.046  0.00  0.00      A013  
ATOM   1095  O   LEU E  16      -8.724  32.274  94.926  0.00  0.00      A013  
ATOM   1096  N   GLU E  17      -8.838  32.893  97.090  0.00  0.00      A013  
ATOM   1097  H   GLU E  17      -9.309  32.759  97.939  0.00  0.00      A013  
ATOM   1098  CA  GLU E  17      -7.615  33.755  96.850  0.00  0.00      A013  
ATOM   1099  CB  GLU E  17      -7.826  35.107  97.499  0.00  0.00      A013  
ATOM   1100  CG  GLU E  17      -8.652  36.014  96.632  0.00  0.00      A013  
ATOM   1101  CD  GLU E  17      -8.930  37.439  97.145  0.00  0.00      A013  
ATOM   1102  OE1 GLU E  17      -8.916  37.775  98.351  0.00  0.00      A013  
ATOM   1103  OE2 GLU E  17      -9.106  38.285  96.243  0.00  0.00      A013  
ATOM   1104  C   GLU E  17      -6.372  33.109  97.354  0.00  0.00      A013  
ATOM   1105  O   GLU E  17      -5.920  33.312  98.459  0.00  0.00      A013  
ATOM   1106  N   ASN E  18      -5.704  32.341  96.480  0.00  0.00      A013  
ATOM   1107  H   ASN E  18      -5.923  32.383  95.525  0.00  0.00      A013  
ATOM   1108  CA  ASN E  18      -4.494  31.631  97.001  0.00  0.00      A013  
ATOM   1109  CB  ASN E  18      -4.329  30.182  96.350  0.00  0.00      A013  
ATOM   1110  CG  ASN E  18      -3.096  29.439  97.021  0.00  0.00      A013  
ATOM   1111  OD1 ASN E  18      -3.215  28.985  98.144  0.00  0.00      A013  
ATOM   1112  ND2 ASN E  18      -1.901  29.233  96.359  0.00  0.00      A013  
ATOM   1113 HD21 ASN E  18      -1.865  29.634  95.465  0.00  0.00      A013  
ATOM   1114 HD22 ASN E  18      -1.120  28.862  96.821  0.00  0.00      A013  
ATOM   1115  C   ASN E  18      -3.210  32.480  96.615  0.00  0.00      A013  
ATOM   1116  O   ASN E  18      -2.977  32.691  95.403  0.00  0.00      A013  
ATOM   1117  N   TYR E  19      -2.615  33.232  97.587  0.00  0.00      A013  
ATOM   1118  H   TYR E  19      -2.890  33.190  98.527  0.00  0.00      A013  
ATOM   1119  CA  TYR E  19      -1.444  33.955  97.319  0.00  0.00      A013  
ATOM   1120  CB  TYR E  19      -1.439  35.342  97.923  0.00  0.00      A013  
ATOM   1121  CG  TYR E  19      -2.382  36.266  97.165  0.00  0.00      A013  
ATOM   1122  CD1 TYR E  19      -3.755  36.066  97.176  0.00  0.00      A013  
ATOM   1123  CE1 TYR E  19      -4.644  37.005  96.690  0.00  0.00      A013  
ATOM   1124  CD2 TYR E  19      -1.807  37.408  96.548  0.00  0.00      A013  
ATOM   1125  CE2 TYR E  19      -2.636  38.298  95.954  0.00  0.00      A013  
ATOM   1126  CZ  TYR E  19      -4.070  38.150  96.059  0.00  0.00      A013  
ATOM   1127  OH  TYR E  19      -4.868  39.100  95.462  0.00  0.00      A013  
ATOM   1128  HH  TYR E  19      -5.761  38.761  95.365  0.00  0.00      A013  
ATOM   1129  C   TYR E  19      -0.200  33.332  97.967  0.00  0.00      A013  
ATOM   1130  O   TYR E  19      -0.129  33.095  99.139  0.00  0.00      A013  
ATOM   1131  N   CYS E  20       0.806  32.914  97.213  0.00  0.00      A013  
ATOM   1132  H   CYS E  20       0.715  32.855  96.239  0.00  0.00      A013  
ATOM   1133  CA  CYS E  20       2.031  32.475  97.889  0.00  0.00      A013  
ATOM   1134  CB  CYS E  20       2.318  30.977  97.666  0.00  0.00      A013  
ATOM   1135  SG  CYS E  20       0.944  29.975  98.291  0.00  0.00      A013  
ATOM   1136  C   CYS E  20       3.182  33.309  97.350  0.00  0.00      A013  
ATOM   1137  O   CYS E  20       3.600  33.140  96.198  0.00  0.00      A013  
ATOM   1138  N   ASN E  21       3.610  34.240  98.177  0.00  0.00      A013  
ATOM   1139  H   ASN E  21       3.286  34.227  99.102  0.00  0.00      A013  
ATOM   1140  CA  ASN E  21       4.700  35.091  97.783  0.00  0.00      A013  
ATOM   1141  CB  ASN E  21       4.689  36.454  98.410  0.00  0.00      A013  
ATOM   1142  CG  ASN E  21       5.611  37.545  97.826  0.00  0.00      A013  
ATOM   1143  OD1 ASN E  21       5.578  37.943  96.674  0.00  0.00      A013  
ATOM   1144  ND2 ASN E  21       6.401  38.103  98.676  0.00  0.00      A013  
ATOM   1145 HD21 ASN E  21       6.434  37.826  99.615  0.00  0.00      A013  
ATOM   1146 HD22 ASN E  21       7.002  38.846  98.458  0.00  0.00      A013  
ATOM   1147  C   ASN E  21       6.062  34.468  98.214  0.00  0.00      A013  
ATOM   1148  O   ASN E  21       6.243  33.238  98.276  0.00  0.00      A013  
ATOM   1149  N   PHE F   1     -19.632  -7.389  98.899  0.00  0.00      B013  
ATOM   1150  H   PHE F   1     -19.665  -6.859  98.075  0.00  0.00      B013  
ATOM   1151  CA  PHE F   1     -20.221  -6.746 100.041  0.00  0.00      B013  
ATOM   1152  CB  PHE F   1     -19.372  -6.983 101.250  0.00  0.00      B013  
ATOM   1153  CG  PHE F   1     -19.660  -8.339 101.928  0.00  0.00      B013  
ATOM   1154  CD1 PHE F   1     -20.899  -9.032 101.758  0.00  0.00      B013  
ATOM   1155  CD2 PHE F   1     -18.739  -8.835 102.767  0.00  0.00      B013  
ATOM   1156  CE1 PHE F   1     -21.138 -10.190 102.461  0.00  0.00      B013  
ATOM   1157  CE2 PHE F   1     -18.946 -10.017 103.433  0.00  0.00      B013  
ATOM   1158  CZ  PHE F   1     -20.149 -10.726 103.231  0.00  0.00      B013  
ATOM   1159  C   PHE F   1     -20.651  -5.260  99.968  0.00  0.00      B013  
ATOM   1160  O   PHE F   1     -21.479  -4.942 100.836  0.00  0.00      B013  
ATOM   1161  N   VAL F   2     -20.160  -4.340  99.170  0.00  0.00      B013  
ATOM   1162  H   VAL F   2     -19.624  -4.566  98.382  0.00  0.00      B013  
ATOM   1163  CA  VAL F   2     -20.474  -2.944  99.439  0.00  0.00      B013  
ATOM   1164  CB  VAL F   2     -19.196  -1.972  99.183  0.00  0.00      B013  
ATOM   1165  CG1 VAL F   2     -19.551  -0.539  99.019  0.00  0.00      B013  
ATOM   1166  CG2 VAL F   2     -18.011  -2.338 100.095  0.00  0.00      B013  
ATOM   1167  C   VAL F   2     -21.708  -2.524  98.657  0.00  0.00      B013  
ATOM   1168  O   VAL F   2     -21.872  -2.968  97.479  0.00  0.00      B013  
ATOM   1169  N   ASN F   3     -22.614  -1.730  99.273  0.00  0.00      B013  
ATOM   1170  H   ASN F   3     -22.395  -1.447 100.185  0.00  0.00      B013  
ATOM   1171  CA  ASN F   3     -23.782  -1.155  98.590  0.00  0.00      B013  
ATOM   1172  CB  ASN F   3     -24.999  -1.883  99.021  0.00  0.00      B013  
ATOM   1173  CG  ASN F   3     -26.293  -1.358  98.416  0.00  0.00      B013  
ATOM   1174  OD1 ASN F   3     -26.503  -1.423  97.230  0.00  0.00      B013  
ATOM   1175  ND2 ASN F   3     -27.283  -0.807  99.105  0.00  0.00      B013  
ATOM   1176 HD21 ASN F   3     -27.128  -0.781 100.073  0.00  0.00      B013  
ATOM   1177 HD22 ASN F   3     -28.066  -0.464  98.626  0.00  0.00      B013  
ATOM   1178  C   ASN F   3     -23.867   0.267  98.952  0.00  0.00      B013  
ATOM   1179  O   ASN F   3     -24.044   0.720 100.078  0.00  0.00      B013  
ATOM   1180  N   GLN F   4     -23.829   1.126  97.891  0.00  0.00      B013  
ATOM   1181  H   GLN F   4     -23.516   0.701  97.066  0.00  0.00      B013  
ATOM   1182  CA  GLN F   4     -23.986   2.571  97.817  0.00  0.00      B013  
ATOM   1183  CB  GLN F   4     -25.319   3.114  98.464  0.00  0.00      B013  
ATOM   1184  CG  GLN F   4     -26.512   2.837  97.463  0.00  0.00      B013  
ATOM   1185  CD  GLN F   4     -27.841   3.600  97.617  0.00  0.00      B013  
ATOM   1186  OE1 GLN F   4     -28.555   3.220  98.582  0.00  0.00      B013  
ATOM   1187  NE2 GLN F   4     -28.233   4.514  96.788  0.00  0.00      B013  
ATOM   1188 HE21 GLN F   4     -27.824   4.644  95.907  0.00  0.00      B013  
ATOM   1189 HE22 GLN F   4     -28.977   5.088  97.065  0.00  0.00      B013  
ATOM   1190  C   GLN F   4     -22.782   3.316  98.426  0.00  0.00      B013  
ATOM   1191  O   GLN F   4     -22.884   3.526  99.633  0.00  0.00      B013  
ATOM   1192  N   HIS F   5     -21.733   3.601  97.697  0.00  0.00      B013  
ATOM   1193  H   HIS F   5     -21.627   3.074  96.877  0.00  0.00      B013  
ATOM   1194  CA  HIS F   5     -20.732   4.569  98.164  0.00  0.00      B013  
ATOM   1195  CB  HIS F   5     -19.393   3.891  97.712  0.00  0.00      B013  
ATOM   1196  CG  HIS F   5     -18.062   4.436  98.329  0.00  0.00      B013  
ATOM   1197  ND1 HIS F   5     -17.452   5.667  98.265  0.00  0.00      B013  
ATOM   1198  HD1 HIS F   5     -17.757   6.490  97.828  0.00  0.00      B013  
ATOM   1199  CD2 HIS F   5     -17.334   3.640  99.185  0.00  0.00      B013  
ATOM   1200  NE2 HIS F   5     -16.289   4.403  99.588  0.00  0.00      B013  
ATOM   1201  CE1 HIS F   5     -16.380   5.578  99.090  0.00  0.00      B013  
ATOM   1202  C   HIS F   5     -21.029   5.815  97.337  0.00  0.00      B013  
ATOM   1203  O   HIS F   5     -20.814   5.778  96.131  0.00  0.00      B013  
ATOM   1204  N   LEU F   6     -21.544   6.837  97.942  0.00  0.00      B013  
ATOM   1205  H   LEU F   6     -21.491   6.673  98.907  0.00  0.00      B013  
ATOM   1206  CA  LEU F   6     -21.904   8.149  97.256  0.00  0.00      B013  
ATOM   1207  CB  LEU F   6     -22.963   8.974  97.988  0.00  0.00      B013  
ATOM   1208  CG  LEU F   6     -23.597  10.260  97.562  0.00  0.00      B013  
ATOM   1209  CD1 LEU F   6     -24.291  10.136  96.157  0.00  0.00      B013  
ATOM   1210  CD2 LEU F   6     -24.635  10.662  98.656  0.00  0.00      B013  
ATOM   1211  C   LEU F   6     -20.708   9.010  96.950  0.00  0.00      B013  
ATOM   1212  O   LEU F   6     -20.200   9.050  95.832  0.00  0.00      B013  
ATOM   1213  N   CYS F   7     -20.051   9.652  97.955  0.00  0.00      B013  
ATOM   1214  H   CYS F   7     -20.432   9.586  98.855  0.00  0.00      B013  
ATOM   1215  CA  CYS F   7     -18.825  10.352  97.729  0.00  0.00      B013  
ATOM   1216  CB  CYS F   7     -18.765  11.637  98.622  0.00  0.00      B013  
ATOM   1217  SG  CYS F   7     -20.125  12.865  98.651  0.00  0.00      B013  
ATOM   1218  C   CYS F   7     -17.693   9.427  98.079  0.00  0.00      B013  
ATOM   1219  O   CYS F   7     -17.745   8.379  98.736  0.00  0.00      B013  
ATOM   1220  N   GLY F   8     -16.514   9.772  97.504  0.00  0.00      B013  
ATOM   1221  H   GLY F   8     -16.326  10.636  97.081  0.00  0.00      B013  
ATOM   1222  CA  GLY F   8     -15.465   8.792  97.462  0.00  0.00      B013  
ATOM   1223  C   GLY F   8     -14.434   9.134  98.540  0.00  0.00      B013  
ATOM   1224  O   GLY F   8     -14.385  10.257  99.072  0.00  0.00      B013  
ATOM   1225  N   SER F   9     -13.671   8.117  98.985  0.00  0.00      B013  
ATOM   1226  H   SER F   9     -13.940   7.257  98.599  0.00  0.00      B013  
ATOM   1227  CA  SER F   9     -12.588   8.415  99.975  0.00  0.00      B013  
ATOM   1228  CB  SER F   9     -12.493   7.152 100.874  0.00  0.00      B013  
ATOM   1229  OG  SER F   9     -13.702   6.896 101.641  0.00  0.00      B013  
ATOM   1230  HG  SER F   9     -14.436   6.597 101.099  0.00  0.00      B013  
ATOM   1231  C   SER F   9     -11.264   8.862  99.407  0.00  0.00      B013  
ATOM   1232  O   SER F   9     -10.877   8.435  98.338  0.00  0.00      B013  
ATOM   1233  N   HIS F  10     -10.598   9.716 100.121  0.00  0.00      B013  
ATOM   1234  H   HIS F  10     -11.003  10.027 100.957  0.00  0.00      B013  
ATOM   1235  CA  HIS F  10      -9.342  10.246  99.675  0.00  0.00      B013  
ATOM   1236  CB  HIS F  10      -9.235  11.751  99.985  0.00  0.00      B013  
ATOM   1237  CG  HIS F  10     -10.255  12.608  99.263  0.00  0.00      B013  
ATOM   1238  ND1 HIS F  10      -9.860  13.526  98.400  0.00  0.00      B013  
ATOM   1239  HD1 HIS F  10      -8.921  13.532  98.119  0.00  0.00      B013  
ATOM   1240  CD2 HIS F  10     -11.621  12.513  99.225  0.00  0.00      B013  
ATOM   1241  NE2 HIS F  10     -11.954  13.507  98.416  0.00  0.00      B013  
ATOM   1242  CE1 HIS F  10     -10.922  14.124  97.907  0.00  0.00      B013  
ATOM   1243  C   HIS F  10      -8.407   9.483 100.519  0.00  0.00      B013  
ATOM   1244  O   HIS F  10      -8.475   9.605 101.749  0.00  0.00      B013  
ATOM   1245  N   LEU F  11      -7.597   8.660  99.811  0.00  0.00      B013  
ATOM   1246  H   LEU F  11      -7.648   8.719  98.834  0.00  0.00      B013  
ATOM   1247  CA  LEU F  11      -6.690   7.765 100.421  0.00  0.00      B013  
ATOM   1248  CB  LEU F  11      -6.411   6.512  99.499  0.00  0.00      B013  
ATOM   1249  CG  LEU F  11      -5.827   5.261 100.160  0.00  0.00      B013  
ATOM   1250  CD1 LEU F  11      -6.985   4.595 100.958  0.00  0.00      B013  
ATOM   1251  CD2 LEU F  11      -5.238   4.307  99.127  0.00  0.00      B013  
ATOM   1252  C   LEU F  11      -5.492   8.423 100.974  0.00  0.00      B013  
ATOM   1253  O   LEU F  11      -5.381   8.634 102.162  0.00  0.00      B013  
ATOM   1254  N   VAL F  12      -4.511   8.826 100.093  0.00  0.00      B013  
ATOM   1255  H   VAL F  12      -4.748   8.697  99.151  0.00  0.00      B013  
ATOM   1256  CA  VAL F  12      -3.351   9.561 100.571  0.00  0.00      B013  
ATOM   1257  CB  VAL F  12      -2.043   8.813 100.169  0.00  0.00      B013  
ATOM   1258  CG1 VAL F  12      -0.806   9.394 101.022  0.00  0.00      B013  
ATOM   1259  CG2 VAL F  12      -2.133   7.321 100.439  0.00  0.00      B013  
ATOM   1260  C   VAL F  12      -3.216  10.966  99.984  0.00  0.00      B013  
ATOM   1261  O   VAL F  12      -2.977  11.183  98.815  0.00  0.00      B013  
ATOM   1262  N   GLU F  13      -3.471  12.035 100.754  0.00  0.00      B013  
ATOM   1263  H   GLU F  13      -3.744  11.885 101.683  0.00  0.00      B013  
ATOM   1264  CA  GLU F  13      -3.042  13.389 100.522  0.00  0.00      B013  
ATOM   1265  CB  GLU F  13      -3.986  14.331 101.273  0.00  0.00      B013  
ATOM   1266  CG  GLU F  13      -5.389  14.429 100.738  0.00  0.00      B013  
ATOM   1267  CD  GLU F  13      -5.721  15.710 100.042  0.00  0.00      B013  
ATOM   1268  OE1 GLU F  13      -6.385  16.567 100.653  0.00  0.00      B013  
ATOM   1269  OE2 GLU F  13      -5.213  15.894  98.900  0.00  0.00      B013  
ATOM   1270  C   GLU F  13      -1.637  13.609 101.064  0.00  0.00      B013  
ATOM   1271  O   GLU F  13      -1.283  13.416 102.246  0.00  0.00      B013  
ATOM   1272  N   ALA F  14      -0.633  13.949 100.210  0.00  0.00      B013  
ATOM   1273  H   ALA F  14      -0.742  14.078  99.245  0.00  0.00      B013  
ATOM   1274  CA  ALA F  14       0.797  14.029 100.626  0.00  0.00      B013  
ATOM   1275  CB  ALA F  14       1.448  12.730 100.962  0.00  0.00      B013  
ATOM   1276  C   ALA F  14       1.766  14.767  99.687  0.00  0.00      B013  
ATOM   1277  O   ALA F  14       2.157  15.847  99.987  0.00  0.00      B013  
ATOM   1278  N   LEU F  15       2.213  14.169  98.571  0.00  0.00      B013  
ATOM   1279  H   LEU F  15       1.719  13.408  98.199  0.00  0.00      B013  
ATOM   1280  CA  LEU F  15       3.329  14.691  97.909  0.00  0.00      B013  
ATOM   1281  CB  LEU F  15       4.143  13.529  97.458  0.00  0.00      B013  
ATOM   1282  CG  LEU F  15       4.747  12.704  98.477  0.00  0.00      B013  
ATOM   1283  CD1 LEU F  15       5.369  11.449  97.968  0.00  0.00      B013  
ATOM   1284  CD2 LEU F  15       5.875  13.478  99.217  0.00  0.00      B013  
ATOM   1285  C   LEU F  15       2.838  15.569  96.743  0.00  0.00      B013  
ATOM   1286  O   LEU F  15       1.838  15.265  96.046  0.00  0.00      B013  
ATOM   1287  N   TYR F  16       3.327  16.757  96.383  0.00  0.00      B013  
ATOM   1288  H   TYR F  16       3.036  17.100  95.512  0.00  0.00      B013  
ATOM   1289  CA  TYR F  16       4.264  17.514  97.266  0.00  0.00      B013  
ATOM   1290  CB  TYR F  16       5.634  17.240  96.692  0.00  0.00      B013  
ATOM   1291  CG  TYR F  16       6.889  17.405  97.565  0.00  0.00      B013  
ATOM   1292  CD1 TYR F  16       7.911  16.469  97.570  0.00  0.00      B013  
ATOM   1293  CE1 TYR F  16       9.067  16.604  98.271  0.00  0.00      B013  
ATOM   1294  CD2 TYR F  16       7.071  18.433  98.364  0.00  0.00      B013  
ATOM   1295  CE2 TYR F  16       8.244  18.616  99.148  0.00  0.00      B013  
ATOM   1296  CZ  TYR F  16       9.257  17.706  99.057  0.00  0.00      B013  
ATOM   1297  OH  TYR F  16      10.470  17.904  99.744  0.00  0.00      B013  
ATOM   1298  HH  TYR F  16      11.090  17.209  99.513  0.00  0.00      B013  
ATOM   1299  C   TYR F  16       3.808  19.014  97.083  0.00  0.00      B013  
ATOM   1300  O   TYR F  16       4.396  19.664  96.179  0.00  0.00      B013  
ATOM   1301  N   LEU F  17       3.029  19.591  97.959  0.00  0.00      B013  
ATOM   1302  H   LEU F  17       2.948  19.301  98.892  0.00  0.00      B013  
ATOM   1303  CA  LEU F  17       2.462  20.898  97.715  0.00  0.00      B013  
ATOM   1304  CB  LEU F  17       1.075  20.904  98.452  0.00  0.00      B013  
ATOM   1305  CG  LEU F  17      -0.051  21.971  98.222  0.00  0.00      B013  
ATOM   1306  CD1 LEU F  17      -1.472  21.585  98.670  0.00  0.00      B013  
ATOM   1307  CD2 LEU F  17       0.172  23.403  98.603  0.00  0.00      B013  
ATOM   1308  C   LEU F  17       3.475  21.889  98.289  0.00  0.00      B013  
ATOM   1309  O   LEU F  17       3.684  21.908  99.540  0.00  0.00      B013  
ATOM   1310  N   VAL F  18       4.213  22.600  97.456  0.00  0.00      B013  
ATOM   1311  H   VAL F  18       4.152  22.513  96.482  0.00  0.00      B013  
ATOM   1312  CA  VAL F  18       5.076  23.640  98.029  0.00  0.00      B013  
ATOM   1313  CB  VAL F  18       6.615  23.367  97.885  0.00  0.00      B013  
ATOM   1314  CG1 VAL F  18       7.437  24.526  98.501  0.00  0.00      B013  
ATOM   1315  CG2 VAL F  18       7.122  22.165  98.676  0.00  0.00      B013  
ATOM   1316  C   VAL F  18       4.617  24.966  97.361  0.00  0.00      B013  
ATOM   1317  O   VAL F  18       4.978  25.293  96.190  0.00  0.00      B013  
ATOM   1318  N   CYS F  19       3.789  25.742  98.041  0.00  0.00      B013  
ATOM   1319  H   CYS F  19       3.512  25.407  98.919  0.00  0.00      B013  
ATOM   1320  CA  CYS F  19       3.301  27.054  97.583  0.00  0.00      B013  
ATOM   1321  CB  CYS F  19       1.812  27.271  97.976  0.00  0.00      B013  
ATOM   1322  SG  CYS F  19       0.987  28.451  96.978  0.00  0.00      B013  
ATOM   1323  C   CYS F  19       4.212  28.046  98.234  0.00  0.00      B013  
ATOM   1324  O   CYS F  19       4.261  28.212  99.430  0.00  0.00      B013  
ATOM   1325  N   GLY F  20       4.969  28.723  97.387  0.00  0.00      B013  
ATOM   1326  H   GLY F  20       4.998  28.401  96.462  0.00  0.00      B013  
ATOM   1327  CA  GLY F  20       5.762  29.884  97.803  0.00  0.00      B013  
ATOM   1328  C   GLY F  20       6.579  30.597  96.779  0.00  0.00      B013  
ATOM   1329  O   GLY F  20       6.046  30.942  95.715  0.00  0.00      B013  
ATOM   1330  N   GLU F  21       7.836  30.827  97.101  0.00  0.00      B013  
ATOM   1331  H   GLU F  21       8.042  30.601  98.033  0.00  0.00      B013  
ATOM   1332  CA  GLU F  21       8.771  31.438  96.132  0.00  0.00      B013  
ATOM   1333  CB  GLU F  21       9.161  32.853  96.837  0.00  0.00      B013  
ATOM   1334  CG  GLU F  21       9.894  33.915  96.017  0.00  0.00      B013  
ATOM   1335  CD  GLU F  21      10.070  35.294  96.678  0.00  0.00      B013  
ATOM   1336  OE1 GLU F  21      10.998  36.123  96.232  0.00  0.00      B013  
ATOM   1337  OE2 GLU F  21       9.420  35.640  97.630  0.00  0.00      B013  
ATOM   1338  C   GLU F  21      10.038  30.598  95.915  0.00  0.00      B013  
ATOM   1339  O   GLU F  21      10.221  29.886  94.922  0.00  0.00      B013  
ATOM   1340  N   ARG F  22      10.922  30.626  96.888  0.00  0.00      B013  
ATOM   1341  H   ARG F  22      10.558  30.832  97.775  0.00  0.00      B013  
ATOM   1342  CA  ARG F  22      12.246  30.107  96.664  0.00  0.00      B013  
ATOM   1343  CB  ARG F  22      13.308  31.014  97.335  0.00  0.00      B013  
ATOM   1344  CG  ARG F  22      13.262  32.528  96.989  0.00  0.00      B013  
ATOM   1345  CD  ARG F  22      14.185  33.406  97.852  0.00  0.00      B013  
ATOM   1346  NE  ARG F  22      13.992  34.814  97.563  0.00  0.00      B013  
ATOM   1347  HE  ARG F  22      13.251  34.958  96.938  0.00  0.00      B013  
ATOM   1348  CZ  ARG F  22      14.642  35.789  98.177  0.00  0.00      B013  
ATOM   1349  NH1 ARG F  22      15.708  35.498  98.959  0.00  0.00      B013  
ATOM   1350 HH11 ARG F  22      15.979  34.580  99.250  0.00  0.00      B013  
ATOM   1351 HH12 ARG F  22      16.245  36.260  99.321  0.00  0.00      B013  
ATOM   1352  NH2 ARG F  22      14.251  37.023  97.988  0.00  0.00      B013  
ATOM   1353 HH21 ARG F  22      13.375  37.113  97.514  0.00  0.00      B013  
ATOM   1354 HH22 ARG F  22      14.619  37.877  98.358  0.00  0.00      B013  
ATOM   1355  C   ARG F  22      12.238  28.715  97.253  0.00  0.00      B013  
ATOM   1356  O   ARG F  22      12.529  28.453  98.369  0.00  0.00      B013  
ATOM   1357  N   GLY F  23      11.979  27.764  96.297  0.00  0.00      B013  
ATOM   1358  H   GLY F  23      11.891  27.990  95.347  0.00  0.00      B013  
ATOM   1359  CA  GLY F  23      11.869  26.372  96.696  0.00  0.00      B013  
ATOM   1360  C   GLY F  23      13.076  25.647  97.332  0.00  0.00      B013  
ATOM   1361  O   GLY F  23      13.526  26.080  98.390  0.00  0.00      B013  
ATOM   1362  N   PHE F  24      13.612  24.677  96.585  0.00  0.00      B013  
ATOM   1363  H   PHE F  24      13.176  24.473  95.731  0.00  0.00      B013  
ATOM   1364  CA  PHE F  24      14.874  23.975  96.813  0.00  0.00      B013  
ATOM   1365  CB  PHE F  24      14.883  22.646  96.069  0.00  0.00      B013  
ATOM   1366  CG  PHE F  24      13.790  21.646  96.405  0.00  0.00      B013  
ATOM   1367  CD1 PHE F  24      13.885  20.814  97.523  0.00  0.00      B013  
ATOM   1368  CD2 PHE F  24      12.632  21.556  95.615  0.00  0.00      B013  
ATOM   1369  CE1 PHE F  24      12.893  19.977  97.844  0.00  0.00      B013  
ATOM   1370  CE2 PHE F  24      11.658  20.617  95.947  0.00  0.00      B013  
ATOM   1371  CZ  PHE F  24      11.785  19.844  97.072  0.00  0.00      B013  
ATOM   1372  C   PHE F  24      16.109  24.742  96.342  0.00  0.00      B013  
ATOM   1373  O   PHE F  24      16.257  24.988  95.131  0.00  0.00      B013  
ATOM   1374  N   PHE F  25      16.975  25.093  97.354  0.00  0.00      B013  
ATOM   1375  H   PHE F  25      16.747  24.847  98.275  0.00  0.00      B013  
ATOM   1376  CA  PHE F  25      18.197  25.822  97.043  0.00  0.00      B013  
ATOM   1377  CB  PHE F  25      18.185  27.223  97.713  0.00  0.00      B013  
ATOM   1378  CG  PHE F  25      19.352  28.137  97.450  0.00  0.00      B013  
ATOM   1379  CD1 PHE F  25      20.351  28.290  98.459  0.00  0.00      B013  
ATOM   1380  CD2 PHE F  25      19.347  28.893  96.244  0.00  0.00      B013  
ATOM   1381  CE1 PHE F  25      21.303  29.206  98.273  0.00  0.00      B013  
ATOM   1382  CE2 PHE F  25      20.394  29.759  96.134  0.00  0.00      B013  
ATOM   1383  CZ  PHE F  25      21.348  29.950  97.100  0.00  0.00      B013  
ATOM   1384  C   PHE F  25      19.434  25.128  97.557  0.00  0.00      B013  
ATOM   1385  O   PHE F  25      19.437  24.749  98.725  0.00  0.00      B013  
ATOM   1386  N   TYR F  26      20.266  24.775  96.640  0.00  0.00      B013  
ATOM   1387  H   TYR F  26      20.176  24.911  95.673  0.00  0.00      B013  
ATOM   1388  CA  TYR F  26      21.415  23.928  96.946  0.00  0.00      B013  
ATOM   1389  CB  TYR F  26      21.363  22.753  95.962  0.00  0.00      B013  
ATOM   1390  CG  TYR F  26      20.375  21.667  96.251  0.00  0.00      B013  
ATOM   1391  CD1 TYR F  26      20.817  20.589  96.998  0.00  0.00      B013  
ATOM   1392  CE1 TYR F  26      19.938  19.513  97.179  0.00  0.00      B013  
ATOM   1393  CD2 TYR F  26      19.110  21.745  95.756  0.00  0.00      B013  
ATOM   1394  CE2 TYR F  26      18.252  20.681  95.955  0.00  0.00      B013  
ATOM   1395  CZ  TYR F  26      18.647  19.595  96.778  0.00  0.00      B013  
ATOM   1396  OH  TYR F  26      17.626  18.786  97.227  0.00  0.00      B013  
ATOM   1397  HH  TYR F  26      16.799  19.155  96.908  0.00  0.00      B013  
ATOM   1398  C   TYR F  26      22.774  24.608  96.767  0.00  0.00      B013  
ATOM   1399  O   TYR F  26      22.963  25.318  95.782  0.00  0.00      B013  
ATOM   1400  N   THR F  27      23.716  24.300  97.700  0.00  0.00      B013  
ATOM   1401  H   THR F  27      23.543  23.475  98.200  0.00  0.00      B013  
ATOM   1402  CA  THR F  27      24.904  25.102  97.828  0.00  0.00      B013  
ATOM   1403  CB  THR F  27      25.104  25.709  99.187  0.00  0.00      B013  
ATOM   1404  OG1 THR F  27      23.835  26.382  99.493  0.00  0.00      B013  
ATOM   1405  HG1 THR F  27      23.008  25.925  99.323  0.00  0.00      B013  
ATOM   1406  CG2 THR F  27      26.180  26.756  99.250  0.00  0.00      B013  
ATOM   1407  C   THR F  27      26.152  24.245  97.585  0.00  0.00      B013  
ATOM   1408  O   THR F  27      26.418  23.388  98.443  0.00  0.00      B013  
ATOM   1409  N   PRO F  28      26.907  24.429  96.430  0.00  0.00      B013  
ATOM   1410  CD  PRO F  28      26.604  25.395  95.437  0.00  0.00      B013  
ATOM   1411  CA  PRO F  28      28.067  23.544  96.135  0.00  0.00      B013  
ATOM   1412  CB  PRO F  28      28.191  23.689  94.606  0.00  0.00      B013  
ATOM   1413  CG  PRO F  28      27.061  24.592  94.211  0.00  0.00      B013  
ATOM   1414  C   PRO F  28      29.337  24.076  96.930  0.00  0.00      B013  
ATOM   1415  O   PRO F  28      29.696  25.242  96.957  0.00  0.00      B013  
ATOM   1416  N   LYS F  29      29.896  23.107  97.658  0.00  0.00      B013  
ATOM   1417  H   LYS F  29      29.648  22.165  97.542  0.00  0.00      B013  
ATOM   1418  CA  LYS F  29      30.868  23.289  98.730  0.00  0.00      B013  
ATOM   1419  CB  LYS F  29      31.136  21.913  99.290  0.00  0.00      B013  
ATOM   1420  CG  LYS F  29      31.106  22.116 100.847  0.00  0.00      B013  
ATOM   1421  CD  LYS F  29      31.263  20.810 101.654  0.00  0.00      B013  
ATOM   1422  CE  LYS F  29      31.143  21.033 103.151  0.00  0.00      B013  
ATOM   1423  NZ  LYS F  29      31.268  19.933 103.999  0.00  0.00      B013  
ATOM   1424  HZ1 LYS F  29      30.633  19.148 103.750  0.00  0.00      B013  
ATOM   1425  HZ2 LYS F  29      31.076  20.254 104.970  0.00  0.00      B013  
ATOM   1426  HZ3 LYS F  29      32.266  19.645 103.958  0.00  0.00      B013  
ATOM   1427  C   LYS F  29      32.221  23.927  98.308  0.00  0.00      B013  
ATOM   1428  O   LYS F  29      32.946  23.439  97.439  0.00  0.00      B013  
ATOM   1429  N   ALA F  30      32.557  25.033  98.901  0.00  0.00      B013  
ATOM   1430  H   ALA F  30      33.110  25.484  98.229  0.00  0.00      B013  
ATOM   1431  CA  ALA F  30      32.115  25.575 100.119  0.00  0.00      B013  
ATOM   1432  CB  ALA F  30      33.344  25.568 101.079  0.00  0.00      B013  
ATOM   1433  C   ALA F  30      31.621  27.037  99.957  0.00  0.00      B013  
ATOM   1434  O   ALA F  30      31.974  27.948  99.188  0.00  0.00      B013  
ATOM   1435  N   GLY G   1      -5.786  27.698  99.117  0.00  0.00      A014  
ATOM   1436  H   GLY G   1      -5.390  27.751  98.222  0.00  0.00      A014  
ATOM   1437  CA  GLY G   1      -7.094  27.206  99.534  0.00  0.00      A014  
ATOM   1438  C   GLY G   1      -7.247  25.724  99.273  0.00  0.00      A014  
ATOM   1439  O   GLY G   1      -7.192  25.308  98.071  0.00  0.00      A014  
ATOM   1440  N   ILE G   2      -7.391  24.857 100.261  0.00  0.00      A014  
ATOM   1441  H   ILE G   2      -7.390  25.296 101.137  0.00  0.00      A014  
ATOM   1442  CA  ILE G   2      -7.710  23.444 100.091  0.00  0.00      A014  
ATOM   1443  CB  ILE G   2      -6.797  22.613 101.079  0.00  0.00      A014  
ATOM   1444  CG2 ILE G   2      -6.826  21.117 100.752  0.00  0.00      A014  
ATOM   1445  CG1 ILE G   2      -5.409  23.123 100.988  0.00  0.00      A014  
ATOM   1446  CD  ILE G   2      -4.397  22.763 102.102  0.00  0.00      A014  
ATOM   1447  C   ILE G   2      -9.159  23.324 100.466  0.00  0.00      A014  
ATOM   1448  O   ILE G   2      -9.596  23.549 101.608  0.00  0.00      A014  
ATOM   1449  N   VAL G   3     -10.096  23.061  99.486  0.00  0.00      A014  
ATOM   1450  H   VAL G   3      -9.813  22.999  98.550  0.00  0.00      A014  
ATOM   1451  CA  VAL G   3     -11.405  22.544  99.853  0.00  0.00      A014  
ATOM   1452  CB  VAL G   3     -12.399  23.459  99.218  0.00  0.00      A014  
ATOM   1453  CG1 VAL G   3     -13.883  23.070  99.502  0.00  0.00      A014  
ATOM   1454  CG2 VAL G   3     -12.236  24.822  99.865  0.00  0.00      A014  
ATOM   1455  C   VAL G   3     -11.630  21.168  99.426  0.00  0.00      A014  
ATOM   1456  O   VAL G   3     -11.797  20.832  98.253  0.00  0.00      A014  
ATOM   1457  N   GLU G   4     -11.593  20.279 100.357  0.00  0.00      A014  
ATOM   1458  H   GLU G   4     -11.172  20.605 101.180  0.00  0.00      A014  
ATOM   1459  CA  GLU G   4     -11.830  18.826 100.097  0.00  0.00      A014  
ATOM   1460  CB  GLU G   4     -11.339  17.991 101.215  0.00  0.00      A014  
ATOM   1461  CG  GLU G   4      -9.744  18.000 101.174  0.00  0.00      A014  
ATOM   1462  CD  GLU G   4      -9.085  16.945 102.131  0.00  0.00      A014  
ATOM   1463  OE1 GLU G   4      -9.074  15.775 101.734  0.00  0.00      A014  
ATOM   1464  OE2 GLU G   4      -8.648  17.232 103.227  0.00  0.00      A014  
ATOM   1465  C   GLU G   4     -13.170  18.328  99.656  0.00  0.00      A014  
ATOM   1466  O   GLU G   4     -13.270  17.995  98.503  0.00  0.00      A014  
ATOM   1467  N   GLN G   5     -14.184  18.273 100.550  0.00  0.00      A014  
ATOM   1468  H   GLN G   5     -14.060  18.700 101.423  0.00  0.00      A014  
ATOM   1469  CA  GLN G   5     -15.453  17.552 100.317  0.00  0.00      A014  
ATOM   1470  CB  GLN G   5     -15.419  16.076 100.851  0.00  0.00      A014  
ATOM   1471  CG  GLN G   5     -16.325  15.238  99.965  0.00  0.00      A014  
ATOM   1472  CD  GLN G   5     -16.070  13.755 100.128  0.00  0.00      A014  
ATOM   1473  OE1 GLN G   5     -16.820  13.045 100.827  0.00  0.00      A014  
ATOM   1474  NE2 GLN G   5     -15.046  13.145  99.591  0.00  0.00      A014  
ATOM   1475 HE21 GLN G   5     -14.320  13.691  99.223  0.00  0.00      A014  
ATOM   1476 HE22 GLN G   5     -14.929  12.172  99.582  0.00  0.00      A014  
ATOM   1477  C   GLN G   5     -16.674  18.302 100.828  0.00  0.00      A014  
ATOM   1478  O   GLN G   5     -16.807  18.600 102.002  0.00  0.00      A014  
ATOM   1479  N   CYS G   6     -17.589  18.540  99.922  0.00  0.00      A014  
ATOM   1480  H   CYS G   6     -17.324  18.350  98.998  0.00  0.00      A014  
ATOM   1481  CA  CYS G   6     -18.897  19.048 100.296  0.00  0.00      A014  
ATOM   1482  CB  CYS G   6     -19.152  20.344  99.535  0.00  0.00      A014  
ATOM   1483  SG  CYS G   6     -18.953  21.707 100.676  0.00  0.00      A014  
ATOM   1484  C   CYS G   6     -19.908  18.000  99.891  0.00  0.00      A014  
ATOM   1485  O   CYS G   6     -20.009  17.585  98.698  0.00  0.00      A014  
ATOM   1486  N   CYS G   7     -20.578  17.329 100.862  0.00  0.00      A014  
ATOM   1487  H   CYS G   7     -20.493  17.493 101.825  0.00  0.00      A014  
ATOM   1488  CA  CYS G   7     -21.481  16.281 100.551  0.00  0.00      A014  
ATOM   1489  CB  CYS G   7     -20.834  14.879 100.949  0.00  0.00      A014  
ATOM   1490  SG  CYS G   7     -20.192  14.722 102.653  0.00  0.00      A014  
ATOM   1491  C   CYS G   7     -22.931  16.360 101.057  0.00  0.00      A014  
ATOM   1492  O   CYS G   7     -23.350  16.130 102.171  0.00  0.00      A014  
ATOM   1493  N   ALA G   8     -23.678  16.500 100.008  0.00  0.00      A014  
ATOM   1494  H   ALA G   8     -23.280  16.549  99.113  0.00  0.00      A014  
ATOM   1495  CA  ALA G   8     -25.125  16.580 100.022  0.00  0.00      A014  
ATOM   1496  CB  ALA G   8     -25.770  15.254 100.518  0.00  0.00      A014  
ATOM   1497  C   ALA G   8     -25.674  17.768 100.790  0.00  0.00      A014  
ATOM   1498  O   ALA G   8     -26.832  17.821 101.305  0.00  0.00      A014  
ATOM   1499  N   SER G   9     -25.005  18.863 100.528  0.00  0.00      A014  
ATOM   1500  H   SER G   9     -24.374  18.929  99.780  0.00  0.00      A014  
ATOM   1501  CA  SER G   9     -24.852  20.009 101.439  0.00  0.00      A014  
ATOM   1502  CB  SER G   9     -23.507  19.905 102.163  0.00  0.00      A014  
ATOM   1503  OG  SER G   9     -23.553  18.794 103.121  0.00  0.00      A014  
ATOM   1504  HG  SER G   9     -24.027  18.080 102.689  0.00  0.00      A014  
ATOM   1505  C   SER G   9     -25.032  21.376 100.737  0.00  0.00      A014  
ATOM   1506  O   SER G   9     -24.636  21.472  99.584  0.00  0.00      A014  
ATOM   1507  N   VAL G  10     -25.695  22.367 101.324  0.00  0.00      A014  
ATOM   1508  H   VAL G  10     -26.031  22.281 102.240  0.00  0.00      A014  
ATOM   1509  CA  VAL G  10     -25.776  23.703 100.734  0.00  0.00      A014  
ATOM   1510  CB  VAL G  10     -26.950  24.591 101.289  0.00  0.00      A014  
ATOM   1511  CG1 VAL G  10     -27.153  26.009 100.655  0.00  0.00      A014  
ATOM   1512  CG2 VAL G  10     -28.219  23.781 100.998  0.00  0.00      A014  
ATOM   1513  C   VAL G  10     -24.377  24.251 101.045  0.00  0.00      A014  
ATOM   1514  O   VAL G  10     -24.188  24.896 102.132  0.00  0.00      A014  
ATOM   1515  N   CYS G  11     -23.451  24.132 100.130  0.00  0.00      A014  
ATOM   1516  H   CYS G  11     -23.664  23.958  99.189  0.00  0.00      A014  
ATOM   1517  CA  CYS G  11     -22.081  24.545 100.348  0.00  0.00      A014  
ATOM   1518  CB  CYS G  11     -21.118  23.459  99.731  0.00  0.00      A014  
ATOM   1519  SG  CYS G  11     -20.893  22.127 100.891  0.00  0.00      A014  
ATOM   1520  C   CYS G  11     -21.672  25.908  99.873  0.00  0.00      A014  
ATOM   1521  O   CYS G  11     -21.279  26.143  98.735  0.00  0.00      A014  
ATOM   1522  N   SER G  12     -21.798  26.854 100.790  0.00  0.00      A014  
ATOM   1523  H   SER G  12     -22.140  26.518 101.645  0.00  0.00      A014  
ATOM   1524  CA  SER G  12     -21.388  28.205 100.575  0.00  0.00      A014  
ATOM   1525  CB  SER G  12     -22.433  29.160 101.128  0.00  0.00      A014  
ATOM   1526  OG  SER G  12     -23.457  29.286 100.171  0.00  0.00      A014  
ATOM   1527  HG  SER G  12     -23.511  28.418  99.763  0.00  0.00      A014  
ATOM   1528  C   SER G  12     -20.015  28.479 101.072  0.00  0.00      A014  
ATOM   1529  O   SER G  12     -19.801  28.508 102.298  0.00  0.00      A014  
ATOM   1530  N   LEU G  13     -19.171  28.780 100.122  0.00  0.00      A014  
ATOM   1531  H   LEU G  13     -19.465  28.827  99.188  0.00  0.00      A014  
ATOM   1532  CA  LEU G  13     -17.786  29.143 100.444  0.00  0.00      A014  
ATOM   1533  CB  LEU G  13     -16.861  28.079  99.722  0.00  0.00      A014  
ATOM   1534  CG  LEU G  13     -16.912  26.753 100.444  0.00  0.00      A014  
ATOM   1535  CD1 LEU G  13     -17.080  25.534  99.567  0.00  0.00      A014  
ATOM   1536  CD2 LEU G  13     -15.750  26.578 101.465  0.00  0.00      A014  
ATOM   1537  C   LEU G  13     -17.590  30.578 100.030  0.00  0.00      A014  
ATOM   1538  O   LEU G  13     -17.199  30.821  98.906  0.00  0.00      A014  
ATOM   1539  N   TYR G  14     -17.913  31.579 100.838  0.00  0.00      A014  
ATOM   1540  H   TYR G  14     -18.171  31.374 101.760  0.00  0.00      A014  
ATOM   1541  CA  TYR G  14     -17.644  32.980 100.489  0.00  0.00      A014  
ATOM   1542  CB  TYR G  14     -18.796  33.967 100.845  0.00  0.00      A014  
ATOM   1543  CG  TYR G  14     -20.083  33.640 100.094  0.00  0.00      A014  
ATOM   1544  CD1 TYR G  14     -20.762  32.443 100.242  0.00  0.00      A014  
ATOM   1545  CE1 TYR G  14     -21.975  32.212  99.645  0.00  0.00      A014  
ATOM   1546  CD2 TYR G  14     -20.657  34.602  99.329  0.00  0.00      A014  
ATOM   1547  CE2 TYR G  14     -21.835  34.420  98.684  0.00  0.00      A014  
ATOM   1548  CZ  TYR G  14     -22.468  33.180  98.835  0.00  0.00      A014  
ATOM   1549  OH  TYR G  14     -23.687  32.890  98.208  0.00  0.00      A014  
ATOM   1550  HH  TYR G  14     -24.085  32.067  98.502  0.00  0.00      A014  
ATOM   1551  C   TYR G  14     -16.333  33.542 101.071  0.00  0.00      A014  
ATOM   1552  O   TYR G  14     -16.080  33.538 102.288  0.00  0.00      A014  
ATOM   1553  N   GLN G  15     -15.475  33.995 100.129  0.00  0.00      A014  
ATOM   1554  H   GLN G  15     -15.633  33.722  99.201  0.00  0.00      A014  
ATOM   1555  CA  GLN G  15     -14.276  34.758 100.384  0.00  0.00      A014  
ATOM   1556  CB  GLN G  15     -14.490  36.154 100.921  0.00  0.00      A014  
ATOM   1557  CG  GLN G  15     -14.987  37.226  99.956  0.00  0.00      A014  
ATOM   1558  CD  GLN G  15     -16.407  37.063  99.344  0.00  0.00      A014  
ATOM   1559  OE1 GLN G  15     -16.594  36.865  98.156  0.00  0.00      A014  
ATOM   1560  NE2 GLN G  15     -17.460  37.173 100.137  0.00  0.00      A014  
ATOM   1561 HE21 GLN G  15     -17.322  37.189 101.107  0.00  0.00      A014  
ATOM   1562 HE22 GLN G  15     -18.315  37.239  99.664  0.00  0.00      A014  
ATOM   1563  C   GLN G  15     -13.193  34.003 101.226  0.00  0.00      A014  
ATOM   1564  O   GLN G  15     -13.190  34.015 102.469  0.00  0.00      A014  
ATOM   1565  N   LEU G  16     -12.301  33.296 100.566  0.00  0.00      A014  
ATOM   1566  H   LEU G  16     -12.419  33.130  99.608  0.00  0.00      A014  
ATOM   1567  CA  LEU G  16     -11.218  32.601 101.239  0.00  0.00      A014  
ATOM   1568  CB  LEU G  16     -11.377  31.116 100.949  0.00  0.00      A014  
ATOM   1569  CG  LEU G  16     -12.594  30.355 101.303  0.00  0.00      A014  
ATOM   1570  CD1 LEU G  16     -13.679  30.400 100.175  0.00  0.00      A014  
ATOM   1571  CD2 LEU G  16     -12.131  28.928 101.399  0.00  0.00      A014  
ATOM   1572  C   LEU G  16      -9.839  33.124 100.805  0.00  0.00      A014  
ATOM   1573  O   LEU G  16      -9.266  32.959  99.747  0.00  0.00      A014  
ATOM   1574  N   GLU G  17      -9.207  33.660 101.820  0.00  0.00      A014  
ATOM   1575  H   GLU G  17      -9.616  33.635 102.711  0.00  0.00      A014  
ATOM   1576  CA  GLU G  17      -7.998  34.458 101.644  0.00  0.00      A014  
ATOM   1577  CB  GLU G  17      -8.298  35.778 102.352  0.00  0.00      A014  
ATOM   1578  CG  GLU G  17      -9.107  36.752 101.545  0.00  0.00      A014  
ATOM   1579  CD  GLU G  17      -9.094  38.087 102.279  0.00  0.00      A014  
ATOM   1580  OE1 GLU G  17      -9.916  38.371 103.116  0.00  0.00      A014  
ATOM   1581  OE2 GLU G  17      -8.246  38.872 101.989  0.00  0.00      A014  
ATOM   1582  C   GLU G  17      -6.775  33.795 102.169  0.00  0.00      A014  
ATOM   1583  O   GLU G  17      -6.429  33.974 103.319  0.00  0.00      A014  
ATOM   1584  N   ASN G  18      -6.089  33.040 101.310  0.00  0.00      A014  
ATOM   1585  H   ASN G  18      -6.189  33.035 100.335  0.00  0.00      A014  
ATOM   1586  CA  ASN G  18      -4.964  32.220 101.731  0.00  0.00      A014  
ATOM   1587  CB  ASN G  18      -4.882  30.798 101.130  0.00  0.00      A014  
ATOM   1588  CG  ASN G  18      -3.794  29.860 101.637  0.00  0.00      A014  
ATOM   1589  OD1 ASN G  18      -3.524  29.802 102.834  0.00  0.00      A014  
ATOM   1590  ND2 ASN G  18      -3.160  28.974 100.960  0.00  0.00      A014  
ATOM   1591 HD21 ASN G  18      -3.397  28.880 100.013  0.00  0.00      A014  
ATOM   1592 HD22 ASN G  18      -2.474  28.453 101.426  0.00  0.00      A014  
ATOM   1593  C   ASN G  18      -3.699  32.999 101.431  0.00  0.00      A014  
ATOM   1594  O   ASN G  18      -3.177  33.098 100.297  0.00  0.00      A014  
ATOM   1595  N   TYR G  19      -3.192  33.871 102.350  0.00  0.00      A014  
ATOM   1596  H   TYR G  19      -3.638  33.908 103.222  0.00  0.00      A014  
ATOM   1597  CA  TYR G  19      -1.939  34.614 102.225  0.00  0.00      A014  
ATOM   1598  CB  TYR G  19      -2.103  36.097 102.825  0.00  0.00      A014  
ATOM   1599  CG  TYR G  19      -2.731  37.116 101.907  0.00  0.00      A014  
ATOM   1600  CD1 TYR G  19      -4.075  37.010 101.504  0.00  0.00      A014  
ATOM   1601  CE1 TYR G  19      -4.785  38.005 100.770  0.00  0.00      A014  
ATOM   1602  CD2 TYR G  19      -2.088  38.281 101.518  0.00  0.00      A014  
ATOM   1603  CE2 TYR G  19      -2.797  39.292 100.842  0.00  0.00      A014  
ATOM   1604  CZ  TYR G  19      -4.129  39.216 100.525  0.00  0.00      A014  
ATOM   1605  OH  TYR G  19      -4.863  40.364 100.178  0.00  0.00      A014  
ATOM   1606  HH  TYR G  19      -5.715  40.007  99.916  0.00  0.00      A014  
ATOM   1607  C   TYR G  19      -0.865  33.865 102.924  0.00  0.00      A014  
ATOM   1608  O   TYR G  19      -0.854  33.626 104.151  0.00  0.00      A014  
ATOM   1609  N   CYS G  20       0.065  33.354 102.095  0.00  0.00      A014  
ATOM   1610  H   CYS G  20      -0.106  33.291 101.132  0.00  0.00      A014  
ATOM   1611  CA  CYS G  20       1.343  32.807 102.487  0.00  0.00      A014  
ATOM   1612  CB  CYS G  20       1.584  31.412 101.864  0.00  0.00      A014  
ATOM   1613  SG  CYS G  20       0.314  30.239 102.341  0.00  0.00      A014  
ATOM   1614  C   CYS G  20       2.433  33.809 101.998  0.00  0.00      A014  
ATOM   1615  O   CYS G  20       2.899  33.849 100.848  0.00  0.00      A014  
ATOM   1616  N   ASN G  21       2.976  34.522 102.958  0.00  0.00      A014  
ATOM   1617  H   ASN G  21       2.922  34.159 103.866  0.00  0.00      A014  
ATOM   1618  CA  ASN G  21       3.922  35.578 102.672  0.00  0.00      A014  
ATOM   1619  CB  ASN G  21       3.416  36.981 102.884  0.00  0.00      A014  
ATOM   1620  CG  ASN G  21       4.395  38.126 102.651  0.00  0.00      A014  
ATOM   1621  OD1 ASN G  21       4.839  38.290 101.545  0.00  0.00      A014  
ATOM   1622  ND2 ASN G  21       4.793  38.936 103.611  0.00  0.00      A014  
ATOM   1623 HD21 ASN G  21       4.461  38.636 104.483  0.00  0.00      A014  
ATOM   1624 HD22 ASN G  21       5.374  39.694 103.391  0.00  0.00      A014  
ATOM   1625  C   ASN G  21       5.163  35.363 103.531  0.00  0.00      A014  
ATOM   1626  O   ASN G  21       5.470  34.279 104.023  0.00  0.00      A014  
ATOM   1627  N   PHE H   1     -20.190  -6.557 105.910  0.00  0.00      B014  
ATOM   1628  H   PHE H   1     -19.467  -6.058 106.344  0.00  0.00      B014  
ATOM   1629  CA  PHE H   1     -21.145  -6.001 105.026  0.00  0.00      B014  
ATOM   1630  CB  PHE H   1     -22.538  -6.584 105.379  0.00  0.00      B014  
ATOM   1631  CG  PHE H   1     -23.594  -6.272 104.318  0.00  0.00      B014  
ATOM   1632  CD1 PHE H   1     -23.672  -7.120 103.227  0.00  0.00      B014  
ATOM   1633  CD2 PHE H   1     -24.489  -5.165 104.353  0.00  0.00      B014  
ATOM   1634  CE1 PHE H   1     -24.605  -6.852 102.254  0.00  0.00      B014  
ATOM   1635  CE2 PHE H   1     -25.426  -4.889 103.250  0.00  0.00      B014  
ATOM   1636  CZ  PHE H   1     -25.496  -5.775 102.252  0.00  0.00      B014  
ATOM   1637  C   PHE H   1     -21.125  -4.479 105.190  0.00  0.00      B014  
ATOM   1638  O   PHE H   1     -21.224  -3.989 106.296  0.00  0.00      B014  
ATOM   1639  N   VAL H   2     -20.803  -3.723 104.086  0.00  0.00      B014  
ATOM   1640  H   VAL H   2     -20.780  -4.208 103.235  0.00  0.00      B014  
ATOM   1641  CA  VAL H   2     -20.870  -2.212 104.078  0.00  0.00      B014  
ATOM   1642  CB  VAL H   2     -19.489  -1.718 103.472  0.00  0.00      B014  
ATOM   1643  CG1 VAL H   2     -19.460  -0.221 103.658  0.00  0.00      B014  
ATOM   1644  CG2 VAL H   2     -18.397  -2.371 104.189  0.00  0.00      B014  
ATOM   1645  C   VAL H   2     -22.087  -1.539 103.360  0.00  0.00      B014  
ATOM   1646  O   VAL H   2     -22.166  -1.385 102.124  0.00  0.00      B014  
ATOM   1647  N   ASN H   3     -23.120  -1.185 104.066  0.00  0.00      B014  
ATOM   1648  H   ASN H   3     -23.145  -1.346 105.033  0.00  0.00      B014  
ATOM   1649  CA  ASN H   3     -24.271  -0.508 103.542  0.00  0.00      B014  
ATOM   1650  CB  ASN H   3     -25.572  -1.142 104.082  0.00  0.00      B014  
ATOM   1651  CG  ASN H   3     -26.895  -0.727 103.283  0.00  0.00      B014  
ATOM   1652  OD1 ASN H   3     -27.070  -0.658 102.012  0.00  0.00      B014  
ATOM   1653  ND2 ASN H   3     -27.918  -0.432 104.053  0.00  0.00      B014  
ATOM   1654 HD21 ASN H   3     -27.836  -0.529 105.025  0.00  0.00      B014  
ATOM   1655 HD22 ASN H   3     -28.783  -0.176 103.671  0.00  0.00      B014  
ATOM   1656  C   ASN H   3     -24.301   0.997 103.797  0.00  0.00      B014  
ATOM   1657  O   ASN H   3     -24.265   1.603 104.891  0.00  0.00      B014  
ATOM   1658  N   GLN H   4     -24.438   1.626 102.675  0.00  0.00      B014  
ATOM   1659  H   GLN H   4     -24.457   1.124 101.834  0.00  0.00      B014  
ATOM   1660  CA  GLN H   4     -24.591   3.090 102.565  0.00  0.00      B014  
ATOM   1661  CB  GLN H   4     -26.069   3.401 103.036  0.00  0.00      B014  
ATOM   1662  CG  GLN H   4     -27.080   2.912 101.968  0.00  0.00      B014  
ATOM   1663  CD  GLN H   4     -28.528   3.413 102.286  0.00  0.00      B014  
ATOM   1664  OE1 GLN H   4     -28.997   3.782 103.342  0.00  0.00      B014  
ATOM   1665  NE2 GLN H   4     -29.404   3.190 101.309  0.00  0.00      B014  
ATOM   1666 HE21 GLN H   4     -29.105   2.515 100.664  0.00  0.00      B014  
ATOM   1667 HE22 GLN H   4     -30.287   3.605 101.214  0.00  0.00      B014  
ATOM   1668  C   GLN H   4     -23.623   4.105 103.232  0.00  0.00      B014  
ATOM   1669  O   GLN H   4     -23.845   4.702 104.274  0.00  0.00      B014  
ATOM   1670  N   HIS H   5     -22.659   4.375 102.421  0.00  0.00      B014  
ATOM   1671  H   HIS H   5     -22.759   4.004 101.520  0.00  0.00      B014  
ATOM   1672  CA  HIS H   5     -21.582   5.214 102.799  0.00  0.00      B014  
ATOM   1673  CB  HIS H   5     -20.250   4.562 102.445  0.00  0.00      B014  
ATOM   1674  CG  HIS H   5     -19.078   5.001 103.342  0.00  0.00      B014  
ATOM   1675  ND1 HIS H   5     -18.257   6.032 103.114  0.00  0.00      B014  
ATOM   1676  HD1 HIS H   5     -18.489   6.793 102.541  0.00  0.00      B014  
ATOM   1677  CD2 HIS H   5     -18.695   4.433 104.459  0.00  0.00      B014  
ATOM   1678  NE2 HIS H   5     -17.661   5.085 104.948  0.00  0.00      B014  
ATOM   1679  CE1 HIS H   5     -17.442   6.057 104.118  0.00  0.00      B014  
ATOM   1680  C   HIS H   5     -21.719   6.472 101.982  0.00  0.00      B014  
ATOM   1681  O   HIS H   5     -21.344   6.532 100.794  0.00  0.00      B014  
ATOM   1682  N   LEU H   6     -22.291   7.509 102.588  0.00  0.00      B014  
ATOM   1683  H   LEU H   6     -22.309   7.502 103.567  0.00  0.00      B014  
ATOM   1684  CA  LEU H   6     -22.743   8.672 101.886  0.00  0.00      B014  
ATOM   1685  CB  LEU H   6     -24.077   9.275 102.321  0.00  0.00      B014  
ATOM   1686  CG  LEU H   6     -25.227   8.289 102.357  0.00  0.00      B014  
ATOM   1687  CD1 LEU H   6     -26.373   9.063 102.991  0.00  0.00      B014  
ATOM   1688  CD2 LEU H   6     -25.472   7.728 100.937  0.00  0.00      B014  
ATOM   1689  C   LEU H   6     -21.659   9.727 101.610  0.00  0.00      B014  
ATOM   1690  O   LEU H   6     -21.404   9.990 100.449  0.00  0.00      B014  
ATOM   1691  N   CYS H   7     -21.043  10.346 102.585  0.00  0.00      B014  
ATOM   1692  H   CYS H   7     -21.527  10.386 103.436  0.00  0.00      B014  
ATOM   1693  CA  CYS H   7     -19.765  10.981 102.375  0.00  0.00      B014  
ATOM   1694  CB  CYS H   7     -19.408  11.982 103.458  0.00  0.00      B014  
ATOM   1695  SG  CYS H   7     -20.743  13.156 103.748  0.00  0.00      B014  
ATOM   1696  C   CYS H   7     -18.637   9.950 102.414  0.00  0.00      B014  
ATOM   1697  O   CYS H   7     -18.761   8.846 102.904  0.00  0.00      B014  
ATOM   1698  N   GLY H   8     -17.507  10.439 101.824  0.00  0.00      B014  
ATOM   1699  H   GLY H   8     -17.485  11.365 101.506  0.00  0.00      B014  
ATOM   1700  CA  GLY H   8     -16.293   9.666 101.885  0.00  0.00      B014  
ATOM   1701  C   GLY H   8     -15.295  10.129 103.005  0.00  0.00      B014  
ATOM   1702  O   GLY H   8     -15.183  11.308 103.347  0.00  0.00      B014  
ATOM   1703  N   SER H   9     -14.612   9.127 103.593  0.00  0.00      B014  
ATOM   1704  H   SER H   9     -14.687   8.275 103.113  0.00  0.00      B014  
ATOM   1705  CA  SER H   9     -13.754   9.216 104.729  0.00  0.00      B014  
ATOM   1706  CB  SER H   9     -13.751   7.927 105.554  0.00  0.00      B014  
ATOM   1707  OG  SER H   9     -15.060   7.822 106.140  0.00  0.00      B014  
ATOM   1708  HG  SER H   9     -15.707   7.762 105.433  0.00  0.00      B014  
ATOM   1709  C   SER H   9     -12.410   9.845 104.275  0.00  0.00      B014  
ATOM   1710  O   SER H   9     -11.956   9.649 103.136  0.00  0.00      B014  
ATOM   1711  N   HIS H  10     -11.839  10.590 105.177  0.00  0.00      B014  
ATOM   1712  H   HIS H  10     -12.045  10.659 106.132  0.00  0.00      B014  
ATOM   1713  CA  HIS H  10     -10.600  11.356 104.887  0.00  0.00      B014  
ATOM   1714  CB  HIS H  10     -10.799  12.885 105.272  0.00  0.00      B014  
ATOM   1715  CG  HIS H  10     -11.724  13.600 104.263  0.00  0.00      B014  
ATOM   1716  ND1 HIS H  10     -12.852  13.171 103.772  0.00  0.00      B014  
ATOM   1717  HD1 HIS H  10     -13.347  12.342 103.941  0.00  0.00      B014  
ATOM   1718  CD2 HIS H  10     -11.353  14.729 103.583  0.00  0.00      B014  
ATOM   1719  NE2 HIS H  10     -12.257  14.904 102.705  0.00  0.00      B014  
ATOM   1720  CE1 HIS H  10     -13.226  14.021 102.797  0.00  0.00      B014  
ATOM   1721  C   HIS H  10      -9.473  10.618 105.642  0.00  0.00      B014  
ATOM   1722  O   HIS H  10      -9.298  10.782 106.895  0.00  0.00      B014  
ATOM   1723  N   LEU H  11      -8.629   9.913 104.850  0.00  0.00      B014  
ATOM   1724  H   LEU H  11      -8.633  10.002 103.874  0.00  0.00      B014  
ATOM   1725  CA  LEU H  11      -7.623   9.054 105.441  0.00  0.00      B014  
ATOM   1726  CB  LEU H  11      -7.520   7.743 104.723  0.00  0.00      B014  
ATOM   1727  CG  LEU H  11      -8.420   6.570 105.028  0.00  0.00      B014  
ATOM   1728  CD1 LEU H  11      -9.914   6.565 104.476  0.00  0.00      B014  
ATOM   1729  CD2 LEU H  11      -7.667   5.399 104.451  0.00  0.00      B014  
ATOM   1730  C   LEU H  11      -6.201   9.566 105.899  0.00  0.00      B014  
ATOM   1731  O   LEU H  11      -5.951   9.679 107.093  0.00  0.00      B014  
ATOM   1732  N   VAL H  12      -5.355   9.866 104.858  0.00  0.00      B014  
ATOM   1733  H   VAL H  12      -5.645   9.949 103.925  0.00  0.00      B014  
ATOM   1734  CA  VAL H  12      -4.021  10.242 105.275  0.00  0.00      B014  
ATOM   1735  CB  VAL H  12      -2.971   9.170 104.831  0.00  0.00      B014  
ATOM   1736  CG1 VAL H  12      -1.514   9.405 105.232  0.00  0.00      B014  
ATOM   1737  CG2 VAL H  12      -3.280   7.766 105.343  0.00  0.00      B014  
ATOM   1738  C   VAL H  12      -3.649  11.612 104.780  0.00  0.00      B014  
ATOM   1739  O   VAL H  12      -3.618  11.785 103.531  0.00  0.00      B014  
ATOM   1740  N   GLU H  13      -3.417  12.561 105.661  0.00  0.00      B014  
ATOM   1741  H   GLU H  13      -3.759  12.492 106.576  0.00  0.00      B014  
ATOM   1742  CA  GLU H  13      -2.766  13.818 105.328  0.00  0.00      B014  
ATOM   1743  CB  GLU H  13      -3.455  14.941 105.997  0.00  0.00      B014  
ATOM   1744  CG  GLU H  13      -4.640  15.536 105.370  0.00  0.00      B014  
ATOM   1745  CD  GLU H  13      -5.956  14.740 105.414  0.00  0.00      B014  
ATOM   1746  OE1 GLU H  13      -6.481  14.696 106.516  0.00  0.00      B014  
ATOM   1747  OE2 GLU H  13      -6.409  14.256 104.383  0.00  0.00      B014  
ATOM   1748  C   GLU H  13      -1.352  13.733 105.830  0.00  0.00      B014  
ATOM   1749  O   GLU H  13      -1.185  13.783 107.053  0.00  0.00      B014  
ATOM   1750  N   ALA H  14      -0.372  13.488 104.916  0.00  0.00      B014  
ATOM   1751  H   ALA H  14      -0.580  13.353 103.968  0.00  0.00      B014  
ATOM   1752  CA  ALA H  14       1.000  13.365 105.335  0.00  0.00      B014  
ATOM   1753  CB  ALA H  14       1.365  11.937 104.965  0.00  0.00      B014  
ATOM   1754  C   ALA H  14       1.874  14.331 104.590  0.00  0.00      B014  
ATOM   1755  O   ALA H  14       1.431  15.235 103.847  0.00  0.00      B014  
ATOM   1756  N   LEU H  15       3.189  14.314 104.835  0.00  0.00      B014  
ATOM   1757  H   LEU H  15       3.436  13.848 105.661  0.00  0.00      B014  
ATOM   1758  CA  LEU H  15       4.146  15.098 104.122  0.00  0.00      B014  
ATOM   1759  CB  LEU H  15       5.585  14.653 104.548  0.00  0.00      B014  
ATOM   1760  CG  LEU H  15       6.062  13.188 104.306  0.00  0.00      B014  
ATOM   1761  CD1 LEU H  15       7.491  12.956 104.375  0.00  0.00      B014  
ATOM   1762  CD2 LEU H  15       5.352  12.094 105.158  0.00  0.00      B014  
ATOM   1763  C   LEU H  15       4.196  15.217 102.564  0.00  0.00      B014  
ATOM   1764  O   LEU H  15       4.193  14.210 101.838  0.00  0.00      B014  
ATOM   1765  N   TYR H  16       4.245  16.389 101.941  0.00  0.00      B014  
ATOM   1766  H   TYR H  16       4.085  16.312 100.977  0.00  0.00      B014  
ATOM   1767  CA  TYR H  16       4.565  17.692 102.506  0.00  0.00      B014  
ATOM   1768  CB  TYR H  16       5.858  18.282 101.927  0.00  0.00      B014  
ATOM   1769  CG  TYR H  16       7.204  17.792 102.497  0.00  0.00      B014  
ATOM   1770  CD1 TYR H  16       7.892  18.693 103.303  0.00  0.00      B014  
ATOM   1771  CE1 TYR H  16       9.099  18.406 103.883  0.00  0.00      B014  
ATOM   1772  CD2 TYR H  16       7.709  16.549 102.317  0.00  0.00      B014  
ATOM   1773  CE2 TYR H  16       8.962  16.245 102.873  0.00  0.00      B014  
ATOM   1774  CZ  TYR H  16       9.643  17.179 103.551  0.00  0.00      B014  
ATOM   1775  OH  TYR H  16      10.932  16.875 103.994  0.00  0.00      B014  
ATOM   1776  HH  TYR H  16      11.129  15.936 104.012  0.00  0.00      B014  
ATOM   1777  C   TYR H  16       3.417  18.554 102.028  0.00  0.00      B014  
ATOM   1778  O   TYR H  16       3.112  18.564 100.810  0.00  0.00      B014  
ATOM   1779  N   LEU H  17       2.916  19.341 102.945  0.00  0.00      B014  
ATOM   1780  H   LEU H  17       3.198  19.224 103.876  0.00  0.00      B014  
ATOM   1781  CA  LEU H  17       2.039  20.474 102.586  0.00  0.00      B014  
ATOM   1782  CB  LEU H  17       0.685  20.233 103.200  0.00  0.00      B014  
ATOM   1783  CG  LEU H  17      -0.336  19.127 102.797  0.00  0.00      B014  
ATOM   1784  CD1 LEU H  17      -1.756  19.429 103.056  0.00  0.00      B014  
ATOM   1785  CD2 LEU H  17      -0.359  18.994 101.310  0.00  0.00      B014  
ATOM   1786  C   LEU H  17       2.580  21.863 103.053  0.00  0.00      B014  
ATOM   1787  O   LEU H  17       2.206  22.419 104.099  0.00  0.00      B014  
ATOM   1788  N   VAL H  18       3.558  22.436 102.291  0.00  0.00      B014  
ATOM   1789  H   VAL H  18       3.665  22.193 101.348  0.00  0.00      B014  
ATOM   1790  CA  VAL H  18       4.281  23.550 102.806  0.00  0.00      B014  
ATOM   1791  CB  VAL H  18       5.742  23.328 102.578  0.00  0.00      B014  
ATOM   1792  CG1 VAL H  18       6.630  24.505 103.121  0.00  0.00      B014  
ATOM   1793  CG2 VAL H  18       6.221  22.076 103.358  0.00  0.00      B014  
ATOM   1794  C   VAL H  18       3.839  24.810 102.158  0.00  0.00      B014  
ATOM   1795  O   VAL H  18       3.810  24.980 100.953  0.00  0.00      B014  
ATOM   1796  N   CYS H  19       3.289  25.696 102.990  0.00  0.00      B014  
ATOM   1797  H   CYS H  19       3.083  25.440 103.913  0.00  0.00      B014  
ATOM   1798  CA  CYS H  19       3.002  27.035 102.538  0.00  0.00      B014  
ATOM   1799  CB  CYS H  19       1.584  27.355 103.028  0.00  0.00      B014  
ATOM   1800  SG  CYS H  19       0.957  28.419 101.693  0.00  0.00      B014  
ATOM   1801  C   CYS H  19       4.134  27.874 103.197  0.00  0.00      B014  
ATOM   1802  O   CYS H  19       4.289  27.823 104.434  0.00  0.00      B014  
ATOM   1803  N   GLY H  20       5.011  28.470 102.378  0.00  0.00      B014  
ATOM   1804  H   GLY H  20       5.071  28.331 101.410  0.00  0.00      B014  
ATOM   1805  CA  GLY H  20       6.067  29.281 102.884  0.00  0.00      B014  
ATOM   1806  C   GLY H  20       6.975  29.782 101.824  0.00  0.00      B014  
ATOM   1807  O   GLY H  20       7.283  29.104 100.859  0.00  0.00      B014  
ATOM   1808  N   GLU H  21       7.370  30.995 102.093  0.00  0.00      B014  
ATOM   1809  H   GLU H  21       7.281  31.236 103.039  0.00  0.00      B014  
ATOM   1810  CA  GLU H  21       8.144  31.861 101.110  0.00  0.00      B014  
ATOM   1811  CB  GLU H  21       8.406  33.293 101.590  0.00  0.00      B014  
ATOM   1812  CG  GLU H  21       8.683  34.379 100.548  0.00  0.00      B014  
ATOM   1813  CD  GLU H  21       8.519  35.759 101.128  0.00  0.00      B014  
ATOM   1814  OE1 GLU H  21       9.580  36.352 101.440  0.00  0.00      B014  
ATOM   1815  OE2 GLU H  21       7.389  36.245 101.110  0.00  0.00      B014  
ATOM   1816  C   GLU H  21       9.503  31.222 100.814  0.00  0.00      B014  
ATOM   1817  O   GLU H  21       9.695  31.009  99.656  0.00  0.00      B014  
ATOM   1818  N   ARG H  22      10.370  31.100 101.812  0.00  0.00      B014  
ATOM   1819  H   ARG H  22      10.187  31.486 102.694  0.00  0.00      B014  
ATOM   1820  CA  ARG H  22      11.636  30.301 101.711  0.00  0.00      B014  
ATOM   1821  CB  ARG H  22      12.806  31.063 102.446  0.00  0.00      B014  
ATOM   1822  CG  ARG H  22      13.072  32.346 101.694  0.00  0.00      B014  
ATOM   1823  CD  ARG H  22      14.042  33.323 102.338  0.00  0.00      B014  
ATOM   1824  NE  ARG H  22      15.358  32.823 102.401  0.00  0.00      B014  
ATOM   1825  HE  ARG H  22      15.556  32.153 101.714  0.00  0.00      B014  
ATOM   1826  CZ  ARG H  22      16.155  33.028 103.432  0.00  0.00      B014  
ATOM   1827  NH1 ARG H  22      15.738  33.628 104.538  0.00  0.00      B014  
ATOM   1828 HH11 ARG H  22      14.827  34.037 104.607  0.00  0.00      B014  
ATOM   1829 HH12 ARG H  22      16.383  33.597 105.302  0.00  0.00      B014  
ATOM   1830  NH2 ARG H  22      17.488  32.680 103.321  0.00  0.00      B014  
ATOM   1831 HH21 ARG H  22      17.911  32.333 102.484  0.00  0.00      B014  
ATOM   1832 HH22 ARG H  22      18.139  32.792 104.072  0.00  0.00      B014  
ATOM   1833  C   ARG H  22      11.445  28.830 102.186  0.00  0.00      B014  
ATOM   1834  O   ARG H  22      11.163  28.543 103.353  0.00  0.00      B014  
ATOM   1835  N   GLY H  23      11.657  27.949 101.235  0.00  0.00      B014  
ATOM   1836  H   GLY H  23      11.820  28.316 100.341  0.00  0.00      B014  
ATOM   1837  CA  GLY H  23      11.536  26.554 101.528  0.00  0.00      B014  
ATOM   1838  C   GLY H  23      12.732  25.803 102.156  0.00  0.00      B014  
ATOM   1839  O   GLY H  23      12.863  25.719 103.451  0.00  0.00      B014  
ATOM   1840  N   PHE H  24      13.488  25.124 101.287  0.00  0.00      B014  
ATOM   1841  H   PHE H  24      13.336  25.296 100.334  0.00  0.00      B014  
ATOM   1842  CA  PHE H  24      14.556  24.169 101.631  0.00  0.00      B014  
ATOM   1843  CB  PHE H  24      14.452  22.939 100.785  0.00  0.00      B014  
ATOM   1844  CG  PHE H  24      13.198  22.031 101.099  0.00  0.00      B014  
ATOM   1845  CD1 PHE H  24      13.355  20.947 101.934  0.00  0.00      B014  
ATOM   1846  CD2 PHE H  24      11.953  22.363 100.658  0.00  0.00      B014  
ATOM   1847  CE1 PHE H  24      12.204  20.213 102.168  0.00  0.00      B014  
ATOM   1848  CE2 PHE H  24      10.870  21.598 100.846  0.00  0.00      B014  
ATOM   1849  CZ  PHE H  24      10.958  20.439 101.625  0.00  0.00      B014  
ATOM   1850  C   PHE H  24      15.848  24.816 101.264  0.00  0.00      B014  
ATOM   1851  O   PHE H  24      16.253  24.909 100.135  0.00  0.00      B014  
ATOM   1852  N   PHE H  25      16.508  25.223 102.310  0.00  0.00      B014  
ATOM   1853  H   PHE H  25      16.169  25.107 103.222  0.00  0.00      B014  
ATOM   1854  CA  PHE H  25      17.859  25.780 102.185  0.00  0.00      B014  
ATOM   1855  CB  PHE H  25      18.200  27.094 102.942  0.00  0.00      B014  
ATOM   1856  CG  PHE H  25      17.955  28.340 102.012  0.00  0.00      B014  
ATOM   1857  CD1 PHE H  25      16.765  28.540 101.347  0.00  0.00      B014  
ATOM   1858  CD2 PHE H  25      18.974  29.267 102.004  0.00  0.00      B014  
ATOM   1859  CE1 PHE H  25      16.592  29.662 100.582  0.00  0.00      B014  
ATOM   1860  CE2 PHE H  25      18.787  30.381 101.236  0.00  0.00      B014  
ATOM   1861  CZ  PHE H  25      17.642  30.566 100.481  0.00  0.00      B014  
ATOM   1862  C   PHE H  25      18.832  24.722 102.543  0.00  0.00      B014  
ATOM   1863  O   PHE H  25      19.151  24.590 103.746  0.00  0.00      B014  
ATOM   1864  N   TYR H  26      19.294  23.990 101.510  0.00  0.00      B014  
ATOM   1865  H   TYR H  26      19.081  24.415 100.653  0.00  0.00      B014  
ATOM   1866  CA  TYR H  26      20.030  22.721 101.668  0.00  0.00      B014  
ATOM   1867  CB  TYR H  26      19.787  21.948 100.442  0.00  0.00      B014  
ATOM   1868  CG  TYR H  26      18.662  20.901 100.564  0.00  0.00      B014  
ATOM   1869  CD1 TYR H  26      18.891  19.877 101.479  0.00  0.00      B014  
ATOM   1870  CE1 TYR H  26      17.991  18.954 101.800  0.00  0.00      B014  
ATOM   1871  CD2 TYR H  26      17.441  20.939  99.897  0.00  0.00      B014  
ATOM   1872  CE2 TYR H  26      16.513  19.961 100.148  0.00  0.00      B014  
ATOM   1873  CZ  TYR H  26      16.756  18.960 101.106  0.00  0.00      B014  
ATOM   1874  OH  TYR H  26      15.818  17.960 101.200  0.00  0.00      B014  
ATOM   1875  HH  TYR H  26      16.109  17.280 101.811  0.00  0.00      B014  
ATOM   1876  C   TYR H  26      21.515  22.698 102.038  0.00  0.00      B014  
ATOM   1877  O   TYR H  26      22.238  23.700 101.899  0.00  0.00      B014  
ATOM   1878  N   THR H  27      21.776  21.517 102.613  0.00  0.00      B014  
ATOM   1879  H   THR H  27      21.044  20.987 102.992  0.00  0.00      B014  
ATOM   1880  CA  THR H  27      23.076  21.097 102.937  0.00  0.00      B014  
ATOM   1881  CB  THR H  27      22.947  19.633 103.490  0.00  0.00      B014  
ATOM   1882  OG1 THR H  27      21.793  19.511 104.306  0.00  0.00      B014  
ATOM   1883  HG1 THR H  27      22.042  19.689 105.216  0.00  0.00      B014  
ATOM   1884  CG2 THR H  27      24.300  19.198 104.089  0.00  0.00      B014  
ATOM   1885  C   THR H  27      24.185  21.198 101.846  0.00  0.00      B014  
ATOM   1886  O   THR H  27      24.012  20.609 100.821  0.00  0.00      B014  
ATOM   1887  N   PRO H  28      25.293  21.942 102.117  0.00  0.00      B014  
ATOM   1888  CD  PRO H  28      25.563  22.611 103.358  0.00  0.00      B014  
ATOM   1889  CA  PRO H  28      26.441  22.039 101.219  0.00  0.00      B014  
ATOM   1890  CB  PRO H  28      27.494  22.555 102.099  0.00  0.00      B014  
ATOM   1891  CG  PRO H  28      26.857  23.388 103.162  0.00  0.00      B014  
ATOM   1892  C   PRO H  28      26.852  20.749 100.579  0.00  0.00      B014  
ATOM   1893  O   PRO H  28      26.949  19.694 101.182  0.00  0.00      B014  
ATOM   1894  N   LYS H  29      26.995  20.764  99.249  0.00  0.00      B014  
ATOM   1895  H   LYS H  29      26.762  21.617  98.828  0.00  0.00      B014  
ATOM   1896  CA  LYS H  29      27.308  19.621  98.483  0.00  0.00      B014  
ATOM   1897  CB  LYS H  29      26.563  19.769  97.097  0.00  0.00      B014  
ATOM   1898  CG  LYS H  29      26.482  18.469  96.369  0.00  0.00      B014  
ATOM   1899  CD  LYS H  29      25.533  17.602  97.097  0.00  0.00      B014  
ATOM   1900  CE  LYS H  29      25.631  16.022  96.858  0.00  0.00      B014  
ATOM   1901  NZ  LYS H  29      24.549  15.358  97.568  0.00  0.00      B014  
ATOM   1902  HZ1 LYS H  29      24.626  14.322  97.525  0.00  0.00      B014  
ATOM   1903  HZ2 LYS H  29      23.676  15.704  97.122  0.00  0.00      B014  
ATOM   1904  HZ3 LYS H  29      24.682  15.630  98.563  0.00  0.00      B014  
ATOM   1905  C   LYS H  29      28.824  19.478  98.189  0.00  0.00      B014  
ATOM   1906  O   LYS H  29      29.292  20.330  97.494  0.00  0.00      B014  
ATOM   1907  N   ALA H  30      29.557  18.433  98.569  0.00  0.00      B014  
ATOM   1908  H   ALA H  30      30.516  18.365  98.380  0.00  0.00      B014  
ATOM   1909  CA  ALA H  30      29.009  17.240  99.268  0.00  0.00      B014  
ATOM   1910  CB  ALA H  30      29.134  16.127  98.218  0.00  0.00      B014  
ATOM   1911  C   ALA H  30      29.757  16.880 100.536  0.00  0.00      B014  
ATOM   1912  O   ALA H  30      30.974  17.019 100.722  0.00  0.00      B014  
ATOM   1913  N   GLY I   1      -7.598  29.063 102.930  0.00  0.00      A015  
ATOM   1914  H   GLY I   1      -7.248  28.509 102.201  0.00  0.00      A015  
ATOM   1915  CA  GLY I   1      -7.960  28.281 104.099  0.00  0.00      A015  
ATOM   1916  C   GLY I   1      -8.202  26.803 103.856  0.00  0.00      A015  
ATOM   1917  O   GLY I   1      -8.161  26.321 102.730  0.00  0.00      A015  
ATOM   1918  N   ILE I   2      -8.410  26.056 104.872  0.00  0.00      A015  
ATOM   1919  H   ILE I   2      -8.566  26.513 105.724  0.00  0.00      A015  
ATOM   1920  CA  ILE I   2      -8.262  24.577 104.834  0.00  0.00      A015  
ATOM   1921  CB  ILE I   2      -7.150  24.100 105.825  0.00  0.00      A015  
ATOM   1922  CG2 ILE I   2      -7.122  22.598 106.029  0.00  0.00      A015  
ATOM   1923  CG1 ILE I   2      -5.787  24.584 105.486  0.00  0.00      A015  
ATOM   1924  CD  ILE I   2      -4.709  24.314 106.469  0.00  0.00      A015  
ATOM   1925  C   ILE I   2      -9.675  24.085 105.270  0.00  0.00      A015  
ATOM   1926  O   ILE I   2      -9.960  24.101 106.533  0.00  0.00      A015  
ATOM   1927  N   VAL I   3     -10.558  23.667 104.335  0.00  0.00      A015  
ATOM   1928  H   VAL I   3     -10.305  23.758 103.393  0.00  0.00      A015  
ATOM   1929  CA  VAL I   3     -11.810  23.050 104.709  0.00  0.00      A015  
ATOM   1930  CB  VAL I   3     -12.920  23.893 103.878  0.00  0.00      A015  
ATOM   1931  CG1 VAL I   3     -14.354  23.301 103.871  0.00  0.00      A015  
ATOM   1932  CG2 VAL I   3     -13.028  25.324 104.428  0.00  0.00      A015  
ATOM   1933  C   VAL I   3     -11.738  21.593 104.309  0.00  0.00      A015  
ATOM   1934  O   VAL I   3     -11.556  21.191 103.114  0.00  0.00      A015  
ATOM   1935  N   GLU I   4     -11.874  20.726 105.322  0.00  0.00      A015  
ATOM   1936  H   GLU I   4     -12.021  20.997 106.252  0.00  0.00      A015  
ATOM   1937  CA  GLU I   4     -11.820  19.262 105.077  0.00  0.00      A015  
ATOM   1938  CB  GLU I   4     -11.381  18.464 106.247  0.00  0.00      A015  
ATOM   1939  CG  GLU I   4      -9.873  18.512 106.533  0.00  0.00      A015  
ATOM   1940  CD  GLU I   4      -9.508  17.554 107.640  0.00  0.00      A015  
ATOM   1941  OE1 GLU I   4      -9.715  17.882 108.807  0.00  0.00      A015  
ATOM   1942  OE2 GLU I   4      -8.886  16.524 107.342  0.00  0.00      A015  
ATOM   1943  C   GLU I   4     -13.260  18.857 104.700  0.00  0.00      A015  
ATOM   1944  O   GLU I   4     -13.530  18.796 103.535  0.00  0.00      A015  
ATOM   1945  N   GLN I   5     -14.245  18.668 105.607  0.00  0.00      A015  
ATOM   1946  H   GLN I   5     -14.068  18.751 106.568  0.00  0.00      A015  
ATOM   1947  CA  GLN I   5     -15.605  18.123 105.227  0.00  0.00      A015  
ATOM   1948  CB  GLN I   5     -15.710  16.604 105.587  0.00  0.00      A015  
ATOM   1949  CG  GLN I   5     -16.874  15.944 104.851  0.00  0.00      A015  
ATOM   1950  CD  GLN I   5     -16.793  14.423 104.876  0.00  0.00      A015  
ATOM   1951  OE1 GLN I   5     -16.917  13.736 105.895  0.00  0.00      A015  
ATOM   1952  NE2 GLN I   5     -16.559  13.853 103.676  0.00  0.00      A015  
ATOM   1953 HE21 GLN I   5     -16.558  14.366 102.841  0.00  0.00      A015  
ATOM   1954 HE22 GLN I   5     -16.266  12.919 103.707  0.00  0.00      A015  
ATOM   1955  C   GLN I   5     -16.790  18.955 105.764  0.00  0.00      A015  
ATOM   1956  O   GLN I   5     -16.892  19.319 106.945  0.00  0.00      A015  
ATOM   1957  N   CYS I   6     -17.813  19.222 104.915  0.00  0.00      A015  
ATOM   1958  H   CYS I   6     -17.793  18.900 103.990  0.00  0.00      A015  
ATOM   1959  CA  CYS I   6     -19.047  19.846 105.436  0.00  0.00      A015  
ATOM   1960  CB  CYS I   6     -19.146  21.272 104.927  0.00  0.00      A015  
ATOM   1961  SG  CYS I   6     -20.127  22.238 106.117  0.00  0.00      A015  
ATOM   1962  C   CYS I   6     -20.021  18.908 104.819  0.00  0.00      A015  
ATOM   1963  O   CYS I   6     -20.084  18.589 103.599  0.00  0.00      A015  
ATOM   1964  N   CYS I   7     -20.667  18.201 105.667  0.00  0.00      A015  
ATOM   1965  H   CYS I   7     -20.579  18.377 106.627  0.00  0.00      A015  
ATOM   1966  CA  CYS I   7     -21.455  17.003 105.328  0.00  0.00      A015  
ATOM   1967  CB  CYS I   7     -20.657  15.730 105.816  0.00  0.00      A015  
ATOM   1968  SG  CYS I   7     -20.480  15.585 107.634  0.00  0.00      A015  
ATOM   1969  C   CYS I   7     -22.882  16.924 105.891  0.00  0.00      A015  
ATOM   1970  O   CYS I   7     -23.236  17.173 107.074  0.00  0.00      A015  
ATOM   1971  N   ALA I   8     -23.769  16.522 104.987  0.00  0.00      A015  
ATOM   1972  H   ALA I   8     -23.484  16.102 104.149  0.00  0.00      A015  
ATOM   1973  CA  ALA I   8     -25.220  16.728 105.147  0.00  0.00      A015  
ATOM   1974  CB  ALA I   8     -25.760  15.572 105.961  0.00  0.00      A015  
ATOM   1975  C   ALA I   8     -25.653  18.095 105.672  0.00  0.00      A015  
ATOM   1976  O   ALA I   8     -26.688  18.156 106.339  0.00  0.00      A015  
ATOM   1977  N   SER I   9     -24.922  19.201 105.414  0.00  0.00      A015  
ATOM   1978  H   SER I   9     -24.403  19.273 104.586  0.00  0.00      A015  
ATOM   1979  CA  SER I   9     -25.163  20.357 106.210  0.00  0.00      A015  
ATOM   1980  CB  SER I   9     -23.872  20.608 106.960  0.00  0.00      A015  
ATOM   1981  OG  SER I   9     -23.874  19.680 107.994  0.00  0.00      A015  
ATOM   1982  HG  SER I   9     -23.291  18.967 107.722  0.00  0.00      A015  
ATOM   1983  C   SER I   9     -25.652  21.648 105.440  0.00  0.00      A015  
ATOM   1984  O   SER I   9     -25.552  21.703 104.187  0.00  0.00      A015  
ATOM   1985  N   VAL I  10     -26.159  22.670 106.097  0.00  0.00      A015  
ATOM   1986  H   VAL I  10     -26.394  22.445 107.022  0.00  0.00      A015  
ATOM   1987  CA  VAL I  10     -26.366  24.000 105.539  0.00  0.00      A015  
ATOM   1988  CB  VAL I  10     -27.786  24.620 106.015  0.00  0.00      A015  
ATOM   1989  CG1 VAL I  10     -27.979  25.852 105.243  0.00  0.00      A015  
ATOM   1990  CG2 VAL I  10     -28.904  23.628 105.690  0.00  0.00      A015  
ATOM   1991  C   VAL I  10     -25.172  24.760 105.962  0.00  0.00      A015  
ATOM   1992  O   VAL I  10     -25.222  25.377 106.983  0.00  0.00      A015  
ATOM   1993  N   CYS I  11     -24.127  24.619 105.089  0.00  0.00      A015  
ATOM   1994  H   CYS I  11     -24.389  24.285 104.206  0.00  0.00      A015  
ATOM   1995  CA  CYS I  11     -22.806  25.145 105.266  0.00  0.00      A015  
ATOM   1996  CB  CYS I  11     -21.743  24.296 104.645  0.00  0.00      A015  
ATOM   1997  SG  CYS I  11     -21.910  22.596 105.209  0.00  0.00      A015  
ATOM   1998  C   CYS I  11     -22.777  26.618 104.819  0.00  0.00      A015  
ATOM   1999  O   CYS I  11     -22.667  26.834 103.601  0.00  0.00      A015  
ATOM   2000  N   SER I  12     -22.681  27.672 105.655  0.00  0.00      A015  
ATOM   2001  H   SER I  12     -22.602  27.405 106.595  0.00  0.00      A015  
ATOM   2002  CA  SER I  12     -22.633  29.077 105.170  0.00  0.00      A015  
ATOM   2003  CB  SER I  12     -23.876  29.815 105.483  0.00  0.00      A015  
ATOM   2004  OG  SER I  12     -24.999  29.107 105.094  0.00  0.00      A015  
ATOM   2005  HG  SER I  12     -24.749  28.198 105.272  0.00  0.00      A015  
ATOM   2006  C   SER I  12     -21.357  29.733 105.733  0.00  0.00      A015  
ATOM   2007  O   SER I  12     -21.332  30.223 106.863  0.00  0.00      A015  
ATOM   2008  N   LEU I  13     -20.368  29.728 104.845  0.00  0.00      A015  
ATOM   2009  H   LEU I  13     -20.426  29.436 103.911  0.00  0.00      A015  
ATOM   2010  CA  LEU I  13     -18.978  30.096 105.226  0.00  0.00      A015  
ATOM   2011  CB  LEU I  13     -17.910  29.144 104.630  0.00  0.00      A015  
ATOM   2012  CG  LEU I  13     -17.583  27.819 105.350  0.00  0.00      A015  
ATOM   2013  CD1 LEU I  13     -18.684  26.801 105.317  0.00  0.00      A015  
ATOM   2014  CD2 LEU I  13     -16.326  27.224 104.894  0.00  0.00      A015  
ATOM   2015  C   LEU I  13     -18.861  31.492 104.652  0.00  0.00      A015  
ATOM   2016  O   LEU I  13     -18.902  31.631 103.434  0.00  0.00      A015  
ATOM   2017  N   TYR I  14     -18.475  32.461 105.466  0.00  0.00      A015  
ATOM   2018  H   TYR I  14     -18.440  32.236 106.419  0.00  0.00      A015  
ATOM   2019  CA  TYR I  14     -18.194  33.805 104.958  0.00  0.00      A015  
ATOM   2020  CB  TYR I  14     -19.322  34.905 105.207  0.00  0.00      A015  
ATOM   2021  CG  TYR I  14     -20.539  34.948 104.349  0.00  0.00      A015  
ATOM   2022  CD1 TYR I  14     -20.740  36.061 103.579  0.00  0.00      A015  
ATOM   2023  CE1 TYR I  14     -21.961  36.280 102.960  0.00  0.00      A015  
ATOM   2024  CD2 TYR I  14     -21.484  33.997 104.440  0.00  0.00      A015  
ATOM   2025  CE2 TYR I  14     -22.602  34.099 103.717  0.00  0.00      A015  
ATOM   2026  CZ  TYR I  14     -22.877  35.235 103.003  0.00  0.00      A015  
ATOM   2027  OH  TYR I  14     -24.134  35.469 102.472  0.00  0.00      A015  
ATOM   2028  HH  TYR I  14     -24.599  34.659 102.248  0.00  0.00      A015  
ATOM   2029  C   TYR I  14     -16.993  34.386 105.632  0.00  0.00      A015  
ATOM   2030  O   TYR I  14     -16.921  34.532 106.864  0.00  0.00      A015  
ATOM   2031  N   GLN I  15     -16.099  34.717 104.785  0.00  0.00      A015  
ATOM   2032  H   GLN I  15     -16.337  34.667 103.836  0.00  0.00      A015  
ATOM   2033  CA  GLN I  15     -14.756  35.143 105.087  0.00  0.00      A015  
ATOM   2034  CB  GLN I  15     -14.695  36.601 105.571  0.00  0.00      A015  
ATOM   2035  CG  GLN I  15     -15.105  37.753 104.645  0.00  0.00      A015  
ATOM   2036  CD  GLN I  15     -16.508  37.714 104.166  0.00  0.00      A015  
ATOM   2037  OE1 GLN I  15     -16.746  37.383 102.992  0.00  0.00      A015  
ATOM   2038  NE2 GLN I  15     -17.548  38.080 104.893  0.00  0.00      A015  
ATOM   2039 HE21 GLN I  15     -17.496  38.382 105.823  0.00  0.00      A015  
ATOM   2040 HE22 GLN I  15     -18.379  38.079 104.372  0.00  0.00      A015  
ATOM   2041  C   GLN I  15     -13.824  34.252 105.911  0.00  0.00      A015  
ATOM   2042  O   GLN I  15     -13.970  34.227 107.121  0.00  0.00      A015  
ATOM   2043  N   LEU I  16     -12.893  33.592 105.254  0.00  0.00      A015  
ATOM   2044  H   LEU I  16     -12.880  33.688 104.278  0.00  0.00      A015  
ATOM   2045  CA  LEU I  16     -11.889  32.771 105.896  0.00  0.00      A015  
ATOM   2046  CB  LEU I  16     -11.760  31.396 105.318  0.00  0.00      A015  
ATOM   2047  CG  LEU I  16     -12.843  30.369 105.474  0.00  0.00      A015  
ATOM   2048  CD1 LEU I  16     -13.980  30.811 104.707  0.00  0.00      A015  
ATOM   2049  CD2 LEU I  16     -12.590  28.963 105.002  0.00  0.00      A015  
ATOM   2050  C   LEU I  16     -10.544  33.424 105.664  0.00  0.00      A015  
ATOM   2051  O   LEU I  16     -10.004  33.411 104.559  0.00  0.00      A015  
ATOM   2052  N   GLU I  17      -9.957  34.135 106.593  0.00  0.00      A015  
ATOM   2053  H   GLU I  17     -10.434  34.333 107.425  0.00  0.00      A015  
ATOM   2054  CA  GLU I  17      -8.590  34.617 106.436  0.00  0.00      A015  
ATOM   2055  CB  GLU I  17      -8.459  36.014 106.957  0.00  0.00      A015  
ATOM   2056  CG  GLU I  17      -8.761  37.186 105.916  0.00  0.00      A015  
ATOM   2057  CD  GLU I  17      -8.893  38.552 106.522  0.00  0.00      A015  
ATOM   2058  OE1 GLU I  17      -9.863  38.757 107.266  0.00  0.00      A015  
ATOM   2059  OE2 GLU I  17      -7.989  39.359 106.224  0.00  0.00      A015  
ATOM   2060  C   GLU I  17      -7.541  33.693 107.033  0.00  0.00      A015  
ATOM   2061  O   GLU I  17      -7.610  33.424 108.216  0.00  0.00      A015  
ATOM   2062  N   ASN I  18      -6.550  33.319 106.190  0.00  0.00      A015  
ATOM   2063  H   ASN I  18      -6.517  33.365 105.212  0.00  0.00      A015  
ATOM   2064  CA  ASN I  18      -5.388  32.635 106.705  0.00  0.00      A015  
ATOM   2065  CB  ASN I  18      -5.276  31.091 106.265  0.00  0.00      A015  
ATOM   2066  CG  ASN I  18      -3.992  30.450 106.748  0.00  0.00      A015  
ATOM   2067  OD1 ASN I  18      -3.757  30.325 107.942  0.00  0.00      A015  
ATOM   2068  ND2 ASN I  18      -3.121  30.054 105.804  0.00  0.00      A015  
ATOM   2069 HD21 ASN I  18      -3.421  30.088 104.871  0.00  0.00      A015  
ATOM   2070 HD22 ASN I  18      -2.279  29.714 106.174  0.00  0.00      A015  
ATOM   2071  C   ASN I  18      -4.129  33.385 106.359  0.00  0.00      A015  
ATOM   2072  O   ASN I  18      -3.800  33.570 105.151  0.00  0.00      A015  
ATOM   2073  N   TYR I  19      -3.329  33.836 107.336  0.00  0.00      A015  
ATOM   2074  H   TYR I  19      -3.530  33.532 108.246  0.00  0.00      A015  
ATOM   2075  CA  TYR I  19      -2.087  34.648 107.117  0.00  0.00      A015  
ATOM   2076  CB  TYR I  19      -2.275  36.030 107.679  0.00  0.00      A015  
ATOM   2077  CG  TYR I  19      -3.032  36.932 106.740  0.00  0.00      A015  
ATOM   2078  CD1 TYR I  19      -4.314  36.637 106.242  0.00  0.00      A015  
ATOM   2079  CE1 TYR I  19      -5.046  37.589 105.536  0.00  0.00      A015  
ATOM   2080  CD2 TYR I  19      -2.404  38.112 106.515  0.00  0.00      A015  
ATOM   2081  CE2 TYR I  19      -3.091  39.048 105.670  0.00  0.00      A015  
ATOM   2082  CZ  TYR I  19      -4.365  38.731 105.194  0.00  0.00      A015  
ATOM   2083  OH  TYR I  19      -4.900  39.630 104.328  0.00  0.00      A015  
ATOM   2084  HH  TYR I  19      -5.842  39.457 104.268  0.00  0.00      A015  
ATOM   2085  C   TYR I  19      -0.828  34.059 107.682  0.00  0.00      A015  
ATOM   2086  O   TYR I  19      -0.457  34.313 108.774  0.00  0.00      A015  
ATOM   2087  N   CYS I  20      -0.152  33.316 106.807  0.00  0.00      A015  
ATOM   2088  H   CYS I  20      -0.541  33.218 105.914  0.00  0.00      A015  
ATOM   2089  CA  CYS I  20       1.109  32.696 107.131  0.00  0.00      A015  
ATOM   2090  CB  CYS I  20       1.432  31.492 106.288  0.00  0.00      A015  
ATOM   2091  SG  CYS I  20       0.196  30.086 106.422  0.00  0.00      A015  
ATOM   2092  C   CYS I  20       2.204  33.723 106.889  0.00  0.00      A015  
ATOM   2093  O   CYS I  20       2.506  34.095 105.745  0.00  0.00      A015  
ATOM   2094  N   ASN I  21       2.654  34.418 107.931  0.00  0.00      A015  
ATOM   2095  H   ASN I  21       2.263  34.074 108.762  0.00  0.00      A015  
ATOM   2096  CA  ASN I  21       3.818  35.226 107.775  0.00  0.00      A015  
ATOM   2097  CB  ASN I  21       3.436  36.679 107.908  0.00  0.00      A015  
ATOM   2098  CG  ASN I  21       4.376  37.766 107.582  0.00  0.00      A015  
ATOM   2099  OD1 ASN I  21       4.655  37.857 106.387  0.00  0.00      A015  
ATOM   2100  ND2 ASN I  21       4.963  38.565 108.521  0.00  0.00      A015  
ATOM   2101 HD21 ASN I  21       5.110  38.272 109.444  0.00  0.00      A015  
ATOM   2102 HD22 ASN I  21       5.298  39.383 108.098  0.00  0.00      A015  
ATOM   2103  C   ASN I  21       5.001  34.830 108.647  0.00  0.00      A015  
ATOM   2104  O   ASN I  21       5.273  35.229 109.796  0.00  0.00      A015  
ATOM   2105  N   PHE J   1     -20.051  -5.493 110.079  0.00  0.00      B015  
ATOM   2106  H   PHE J   1     -19.301  -4.891 110.267  0.00  0.00      B015  
ATOM   2107  CA  PHE J   1     -21.205  -4.895 109.529  0.00  0.00      B015  
ATOM   2108  CB  PHE J   1     -22.522  -5.640 109.962  0.00  0.00      B015  
ATOM   2109  CG  PHE J   1     -23.867  -5.064 109.705  0.00  0.00      B015  
ATOM   2110  CD1 PHE J   1     -24.601  -4.492 110.729  0.00  0.00      B015  
ATOM   2111  CD2 PHE J   1     -24.452  -5.221 108.473  0.00  0.00      B015  
ATOM   2112  CE1 PHE J   1     -25.917  -4.054 110.474  0.00  0.00      B015  
ATOM   2113  CE2 PHE J   1     -25.761  -4.847 108.287  0.00  0.00      B015  
ATOM   2114  CZ  PHE J   1     -26.498  -4.251 109.267  0.00  0.00      B015  
ATOM   2115  C   PHE J   1     -21.253  -3.355 109.814  0.00  0.00      B015  
ATOM   2116  O   PHE J   1     -21.338  -2.857 110.965  0.00  0.00      B015  
ATOM   2117  N   VAL J   2     -21.391  -2.637 108.692  0.00  0.00      B015  
ATOM   2118  H   VAL J   2     -21.446  -2.982 107.776  0.00  0.00      B015  
ATOM   2119  CA  VAL J   2     -21.439  -1.110 108.793  0.00  0.00      B015  
ATOM   2120  CB  VAL J   2     -20.267  -0.360 107.899  0.00  0.00      B015  
ATOM   2121  CG1 VAL J   2     -20.333   1.113 107.868  0.00  0.00      B015  
ATOM   2122  CG2 VAL J   2     -18.836  -0.799 108.260  0.00  0.00      B015  
ATOM   2123  C   VAL J   2     -22.765  -0.756 108.101  0.00  0.00      B015  
ATOM   2124  O   VAL J   2     -23.070  -1.141 106.974  0.00  0.00      B015  
ATOM   2125  N   ASN J   3     -23.672  -0.025 108.802  0.00  0.00      B015  
ATOM   2126  H   ASN J   3     -23.523   0.393 109.675  0.00  0.00      B015  
ATOM   2127  CA  ASN J   3     -24.985   0.303 108.171  0.00  0.00      B015  
ATOM   2128  CB  ASN J   3     -26.082  -0.609 108.679  0.00  0.00      B015  
ATOM   2129  CG  ASN J   3     -27.455  -0.295 108.133  0.00  0.00      B015  
ATOM   2130  OD1 ASN J   3     -27.827  -0.143 106.971  0.00  0.00      B015  
ATOM   2131  ND2 ASN J   3     -28.325  -0.299 109.080  0.00  0.00      B015  
ATOM   2132 HD21 ASN J   3     -28.082  -0.570 109.990  0.00  0.00      B015  
ATOM   2133 HD22 ASN J   3     -29.200   0.096 108.882  0.00  0.00      B015  
ATOM   2134  C   ASN J   3     -25.292   1.772 108.416  0.00  0.00      B015  
ATOM   2135  O   ASN J   3     -25.557   2.267 109.537  0.00  0.00      B015  
ATOM   2136  N   GLN J   4     -25.406   2.465 107.270  0.00  0.00      B015  
ATOM   2137  H   GLN J   4     -24.976   2.046 106.495  0.00  0.00      B015  
ATOM   2138  CA  GLN J   4     -25.567   3.927 107.080  0.00  0.00      B015  
ATOM   2139  CB  GLN J   4     -27.052   4.409 107.483  0.00  0.00      B015  
ATOM   2140  CG  GLN J   4     -28.075   3.663 106.727  0.00  0.00      B015  
ATOM   2141  CD  GLN J   4     -29.528   4.086 106.984  0.00  0.00      B015  
ATOM   2142  OE1 GLN J   4     -29.867   4.355 108.113  0.00  0.00      B015  
ATOM   2143  NE2 GLN J   4     -30.375   4.261 105.975  0.00  0.00      B015  
ATOM   2144 HE21 GLN J   4     -30.206   4.111 105.021  0.00  0.00      B015  
ATOM   2145 HE22 GLN J   4     -31.220   4.595 106.342  0.00  0.00      B015  
ATOM   2146  C   GLN J   4     -24.505   4.777 107.776  0.00  0.00      B015  
ATOM   2147  O   GLN J   4     -24.675   5.156 108.932  0.00  0.00      B015  
ATOM   2148  N   HIS J   5     -23.416   4.991 107.053  0.00  0.00      B015  
ATOM   2149  H   HIS J   5     -23.277   4.717 106.122  0.00  0.00      B015  
ATOM   2150  CA  HIS J   5     -22.407   5.978 107.489  0.00  0.00      B015  
ATOM   2151  CB  HIS J   5     -20.954   5.382 107.154  0.00  0.00      B015  
ATOM   2152  CG  HIS J   5     -19.949   5.694 108.280  0.00  0.00      B015  
ATOM   2153  ND1 HIS J   5     -19.483   6.909 108.674  0.00  0.00      B015  
ATOM   2154  HD1 HIS J   5     -19.498   7.818 108.307  0.00  0.00      B015  
ATOM   2155  CD2 HIS J   5     -19.280   4.743 108.978  0.00  0.00      B015  
ATOM   2156  NE2 HIS J   5     -18.369   5.390 109.627  0.00  0.00      B015  
ATOM   2157  CE1 HIS J   5     -18.525   6.673 109.522  0.00  0.00      B015  
ATOM   2158  C   HIS J   5     -22.752   7.211 106.688  0.00  0.00      B015  
ATOM   2159  O   HIS J   5     -22.641   7.320 105.488  0.00  0.00      B015  
ATOM   2160  N   LEU J   6     -23.164   8.230 107.473  0.00  0.00      B015  
ATOM   2161  H   LEU J   6     -22.928   8.165 108.421  0.00  0.00      B015  
ATOM   2162  CA  LEU J   6     -23.531   9.479 106.777  0.00  0.00      B015  
ATOM   2163  CB  LEU J   6     -24.539  10.354 107.498  0.00  0.00      B015  
ATOM   2164  CG  LEU J   6     -25.990   9.924 107.662  0.00  0.00      B015  
ATOM   2165  CD1 LEU J   6     -26.347   8.873 108.637  0.00  0.00      B015  
ATOM   2166  CD2 LEU J   6     -26.861  11.114 108.119  0.00  0.00      B015  
ATOM   2167  C   LEU J   6     -22.294  10.250 106.566  0.00  0.00      B015  
ATOM   2168  O   LEU J   6     -21.771  10.358 105.467  0.00  0.00      B015  
ATOM   2169  N   CYS J   7     -21.653  10.823 107.625  0.00  0.00      B015  
ATOM   2170  H   CYS J   7     -21.984  10.615 108.524  0.00  0.00      B015  
ATOM   2171  CA  CYS J   7     -20.429  11.550 107.395  0.00  0.00      B015  
ATOM   2172  CB  CYS J   7     -20.343  12.714 108.429  0.00  0.00      B015  
ATOM   2173  SG  CYS J   7     -21.570  13.928 108.055  0.00  0.00      B015  
ATOM   2174  C   CYS J   7     -19.206  10.694 107.566  0.00  0.00      B015  
ATOM   2175  O   CYS J   7     -19.310   9.647 108.258  0.00  0.00      B015  
ATOM   2176  N   GLY J   8     -18.037  11.103 107.036  0.00  0.00      B015  
ATOM   2177  H   GLY J   8     -18.082  12.020 106.694  0.00  0.00      B015  
ATOM   2178  CA  GLY J   8     -16.824  10.283 106.939  0.00  0.00      B015  
ATOM   2179  C   GLY J   8     -15.997  10.634 108.157  0.00  0.00      B015  
ATOM   2180  O   GLY J   8     -16.068  11.723 108.700  0.00  0.00      B015  
ATOM   2181  N   SER J   9     -15.009   9.732 108.392  0.00  0.00      B015  
ATOM   2182  H   SER J   9     -14.989   8.933 107.825  0.00  0.00      B015  
ATOM   2183  CA  SER J   9     -14.173   9.799 109.550  0.00  0.00      B015  
ATOM   2184  CB  SER J   9     -14.328   8.458 110.222  0.00  0.00      B015  
ATOM   2185  OG  SER J   9     -15.692   8.183 110.748  0.00  0.00      B015  
ATOM   2186  HG  SER J   9     -15.875   7.249 110.872  0.00  0.00      B015  
ATOM   2187  C   SER J   9     -12.789  10.194 109.143  0.00  0.00      B015  
ATOM   2188  O   SER J   9     -12.348   9.992 107.995  0.00  0.00      B015  
ATOM   2189  N   HIS J  10     -12.087  10.825 110.067  0.00  0.00      B015  
ATOM   2190  H   HIS J  10     -12.354  10.783 111.009  0.00  0.00      B015  
ATOM   2191  CA  HIS J  10     -10.804  11.594 109.823  0.00  0.00      B015  
ATOM   2192  CB  HIS J  10     -10.836  13.001 110.404  0.00  0.00      B015  
ATOM   2193  CG  HIS J  10     -11.790  13.968 109.693  0.00  0.00      B015  
ATOM   2194  ND1 HIS J  10     -11.509  15.237 109.405  0.00  0.00      B015  
ATOM   2195  HD1 HIS J  10     -10.650  15.635 109.658  0.00  0.00      B015  
ATOM   2196  CD2 HIS J  10     -13.071  13.740 109.364  0.00  0.00      B015  
ATOM   2197  NE2 HIS J  10     -13.554  14.869 108.895  0.00  0.00      B015  
ATOM   2198  CE1 HIS J  10     -12.581  15.751 108.890  0.00  0.00      B015  
ATOM   2199  C   HIS J  10      -9.729  10.735 110.498  0.00  0.00      B015  
ATOM   2200  O   HIS J  10      -9.547  10.797 111.717  0.00  0.00      B015  
ATOM   2201  N   LEU J  11      -9.008   9.988 109.698  0.00  0.00      B015  
ATOM   2202  H   LEU J  11      -9.174  10.077 108.736  0.00  0.00      B015  
ATOM   2203  CA  LEU J  11      -8.011   9.067 110.219  0.00  0.00      B015  
ATOM   2204  CB  LEU J  11      -7.664   7.896 109.191  0.00  0.00      B015  
ATOM   2205  CG  LEU J  11      -6.901   6.625 109.580  0.00  0.00      B015  
ATOM   2206  CD1 LEU J  11      -7.837   5.584 110.058  0.00  0.00      B015  
ATOM   2207  CD2 LEU J  11      -6.031   5.943 108.501  0.00  0.00      B015  
ATOM   2208  C   LEU J  11      -6.709   9.757 110.586  0.00  0.00      B015  
ATOM   2209  O   LEU J  11      -6.573  10.242 111.739  0.00  0.00      B015  
ATOM   2210  N   VAL J  12      -5.756  10.007 109.694  0.00  0.00      B015  
ATOM   2211  H   VAL J  12      -6.021  10.140 108.761  0.00  0.00      B015  
ATOM   2212  CA  VAL J  12      -4.520  10.573 110.168  0.00  0.00      B015  
ATOM   2213  CB  VAL J  12      -3.272   9.657 109.887  0.00  0.00      B015  
ATOM   2214  CG1 VAL J  12      -2.043  10.189 110.586  0.00  0.00      B015  
ATOM   2215  CG2 VAL J  12      -3.631   8.262 110.503  0.00  0.00      B015  
ATOM   2216  C   VAL J  12      -4.340  11.963 109.553  0.00  0.00      B015  
ATOM   2217  O   VAL J  12      -4.566  12.191 108.347  0.00  0.00      B015  
ATOM   2218  N   GLU J  13      -3.872  12.875 110.389  0.00  0.00      B015  
ATOM   2219  H   GLU J  13      -3.878  12.700 111.353  0.00  0.00      B015  
ATOM   2220  CA  GLU J  13      -3.143  14.062 110.106  0.00  0.00      B015  
ATOM   2221  CB  GLU J  13      -4.052  15.227 110.511  0.00  0.00      B015  
ATOM   2222  CG  GLU J  13      -5.043  15.514 109.383  0.00  0.00      B015  
ATOM   2223  CD  GLU J  13      -5.948  16.718 109.533  0.00  0.00      B015  
ATOM   2224  OE1 GLU J  13      -6.692  16.747 110.530  0.00  0.00      B015  
ATOM   2225  OE2 GLU J  13      -5.906  17.574 108.672  0.00  0.00      B015  
ATOM   2226  C   GLU J  13      -1.876  14.113 110.808  0.00  0.00      B015  
ATOM   2227  O   GLU J  13      -1.692  14.292 112.003  0.00  0.00      B015  
ATOM   2228  N   ALA J  14      -0.832  13.888 109.954  0.00  0.00      B015  
ATOM   2229  H   ALA J  14      -0.952  13.935 108.982  0.00  0.00      B015  
ATOM   2230  CA  ALA J  14       0.498  13.818 110.503  0.00  0.00      B015  
ATOM   2231  CB  ALA J  14       1.093  12.445 110.223  0.00  0.00      B015  
ATOM   2232  C   ALA J  14       1.441  14.886 109.934  0.00  0.00      B015  
ATOM   2233  O   ALA J  14       1.072  15.831 109.259  0.00  0.00      B015  
ATOM   2234  N   LEU J  15       2.697  14.781 110.221  0.00  0.00      B015  
ATOM   2235  H   LEU J  15       2.962  14.387 111.078  0.00  0.00      B015  
ATOM   2236  CA  LEU J  15       3.733  15.634 109.554  0.00  0.00      B015  
ATOM   2237  CB  LEU J  15       5.127  15.224 110.172  0.00  0.00      B015  
ATOM   2238  CG  LEU J  15       5.716  13.852 110.194  0.00  0.00      B015  
ATOM   2239  CD1 LEU J  15       6.814  13.811 109.169  0.00  0.00      B015  
ATOM   2240  CD2 LEU J  15       6.123  13.389 111.523  0.00  0.00      B015  
ATOM   2241  C   LEU J  15       3.872  15.649 108.023  0.00  0.00      B015  
ATOM   2242  O   LEU J  15       3.794  14.559 107.502  0.00  0.00      B015  
ATOM   2243  N   TYR J  16       4.112  16.667 107.170  0.00  0.00      B015  
ATOM   2244  H   TYR J  16       4.088  16.448 106.215  0.00  0.00      B015  
ATOM   2245  CA  TYR J  16       4.229  18.040 107.477  0.00  0.00      B015  
ATOM   2246  CB  TYR J  16       5.609  18.594 106.915  0.00  0.00      B015  
ATOM   2247  CG  TYR J  16       6.816  17.978 107.578  0.00  0.00      B015  
ATOM   2248  CD1 TYR J  16       7.624  17.190 106.891  0.00  0.00      B015  
ATOM   2249  CE1 TYR J  16       8.798  16.684 107.446  0.00  0.00      B015  
ATOM   2250  CD2 TYR J  16       7.131  18.326 108.907  0.00  0.00      B015  
ATOM   2251  CE2 TYR J  16       8.294  17.851 109.475  0.00  0.00      B015  
ATOM   2252  CZ  TYR J  16       9.137  17.071 108.706  0.00  0.00      B015  
ATOM   2253  OH  TYR J  16      10.323  16.654 109.260  0.00  0.00      B015  
ATOM   2254  HH  TYR J  16      10.927  16.317 108.594  0.00  0.00      B015  
ATOM   2255  C   TYR J  16       3.154  18.931 106.975  0.00  0.00      B015  
ATOM   2256  O   TYR J  16       2.746  18.881 105.755  0.00  0.00      B015  
ATOM   2257  N   LEU J  17       2.566  19.630 107.938  0.00  0.00      B015  
ATOM   2258  H   LEU J  17       2.853  19.603 108.874  0.00  0.00      B015  
ATOM   2259  CA  LEU J  17       1.687  20.772 107.681  0.00  0.00      B015  
ATOM   2260  CB  LEU J  17       0.328  20.540 108.382  0.00  0.00      B015  
ATOM   2261  CG  LEU J  17      -0.499  19.292 107.970  0.00  0.00      B015  
ATOM   2262  CD1 LEU J  17      -1.702  19.120 108.969  0.00  0.00      B015  
ATOM   2263  CD2 LEU J  17      -1.014  19.464 106.523  0.00  0.00      B015  
ATOM   2264  C   LEU J  17       2.309  22.075 108.172  0.00  0.00      B015  
ATOM   2265  O   LEU J  17       2.104  22.546 109.279  0.00  0.00      B015  
ATOM   2266  N   VAL J  18       2.774  22.783 107.186  0.00  0.00      B015  
ATOM   2267  H   VAL J  18       2.770  22.500 106.248  0.00  0.00      B015  
ATOM   2268  CA  VAL J  18       3.711  23.915 107.393  0.00  0.00      B015  
ATOM   2269  CB  VAL J  18       5.109  23.680 106.687  0.00  0.00      B015  
ATOM   2270  CG1 VAL J  18       6.037  24.816 106.866  0.00  0.00      B015  
ATOM   2271  CG2 VAL J  18       5.798  22.437 107.450  0.00  0.00      B015  
ATOM   2272  C   VAL J  18       3.017  25.176 106.916  0.00  0.00      B015  
ATOM   2273  O   VAL J  18       2.491  25.233 105.785  0.00  0.00      B015  
ATOM   2274  N   CYS J  19       2.934  26.229 107.725  0.00  0.00      B015  
ATOM   2275  H   CYS J  19       3.372  26.142 108.597  0.00  0.00      B015  
ATOM   2276  CA  CYS J  19       2.458  27.528 107.290  0.00  0.00      B015  
ATOM   2277  CB  CYS J  19       1.067  27.633 108.003  0.00  0.00      B015  
ATOM   2278  SG  CYS J  19       0.283  29.246 108.243  0.00  0.00      B015  
ATOM   2279  C   CYS J  19       3.408  28.574 107.897  0.00  0.00      B015  
ATOM   2280  O   CYS J  19       3.369  28.933 109.103  0.00  0.00      B015  
ATOM   2281  N   GLY J  20       4.377  29.075 107.113  0.00  0.00      B015  
ATOM   2282  H   GLY J  20       4.340  28.902 106.149  0.00  0.00      B015  
ATOM   2283  CA  GLY J  20       5.323  29.998 107.689  0.00  0.00      B015  
ATOM   2284  C   GLY J  20       6.054  30.846 106.667  0.00  0.00      B015  
ATOM   2285  O   GLY J  20       5.680  30.769 105.540  0.00  0.00      B015  
ATOM   2286  N   GLU J  21       7.076  31.627 107.123  0.00  0.00      B015  
ATOM   2287  H   GLU J  21       7.281  31.748 108.074  0.00  0.00      B015  
ATOM   2288  CA  GLU J  21       7.894  32.287 106.112  0.00  0.00      B015  
ATOM   2289  CB  GLU J  21       8.327  33.643 106.626  0.00  0.00      B015  
ATOM   2290  CG  GLU J  21       8.799  34.807 105.702  0.00  0.00      B015  
ATOM   2291  CD  GLU J  21       9.369  36.027 106.397  0.00  0.00      B015  
ATOM   2292  OE1 GLU J  21      10.581  35.989 106.750  0.00  0.00      B015  
ATOM   2293  OE2 GLU J  21       8.636  36.999 106.594  0.00  0.00      B015  
ATOM   2294  C   GLU J  21       9.075  31.390 105.811  0.00  0.00      B015  
ATOM   2295  O   GLU J  21       9.117  30.933 104.696  0.00  0.00      B015  
ATOM   2296  N   ARG J  22       9.973  31.182 106.716  0.00  0.00      B015  
ATOM   2297  H   ARG J  22       9.976  31.623 107.591  0.00  0.00      B015  
ATOM   2298  CA  ARG J  22      11.153  30.361 106.450  0.00  0.00      B015  
ATOM   2299  CB  ARG J  22      12.387  30.949 107.096  0.00  0.00      B015  
ATOM   2300  CG  ARG J  22      12.650  32.445 106.813  0.00  0.00      B015  
ATOM   2301  CD  ARG J  22      13.950  32.981 107.275  0.00  0.00      B015  
ATOM   2302  NE  ARG J  22      13.987  34.395 106.975  0.00  0.00      B015  
ATOM   2303  HE  ARG J  22      13.340  34.815 106.370  0.00  0.00      B015  
ATOM   2304  CZ  ARG J  22      14.987  35.125 107.443  0.00  0.00      B015  
ATOM   2305  NH1 ARG J  22      15.916  34.637 108.314  0.00  0.00      B015  
ATOM   2306 HH11 ARG J  22      15.858  33.710 108.685  0.00  0.00      B015  
ATOM   2307 HH12 ARG J  22      16.671  35.193 108.661  0.00  0.00      B015  
ATOM   2308  NH2 ARG J  22      15.058  36.350 106.937  0.00  0.00      B015  
ATOM   2309 HH21 ARG J  22      14.458  36.739 106.239  0.00  0.00      B015  
ATOM   2310 HH22 ARG J  22      15.793  36.966 107.219  0.00  0.00      B015  
ATOM   2311  C   ARG J  22      10.969  28.893 106.918  0.00  0.00      B015  
ATOM   2312  O   ARG J  22      10.862  28.731 108.128  0.00  0.00      B015  
ATOM   2313  N   GLY J  23      11.065  27.817 106.092  0.00  0.00      B015  
ATOM   2314  H   GLY J  23      11.165  27.967 105.129  0.00  0.00      B015  
ATOM   2315  CA  GLY J  23      10.759  26.441 106.607  0.00  0.00      B015  
ATOM   2316  C   GLY J  23      11.973  25.695 107.064  0.00  0.00      B015  
ATOM   2317  O   GLY J  23      12.275  25.687 108.286  0.00  0.00      B015  
ATOM   2318  N   PHE J  24      12.758  25.145 106.111  0.00  0.00      B015  
ATOM   2319  H   PHE J  24      12.725  25.459 105.183  0.00  0.00      B015  
ATOM   2320  CA  PHE J  24      13.650  24.105 106.396  0.00  0.00      B015  
ATOM   2321  CB  PHE J  24      13.239  22.770 105.687  0.00  0.00      B015  
ATOM   2322  CG  PHE J  24      11.881  22.190 106.126  0.00  0.00      B015  
ATOM   2323  CD1 PHE J  24      11.638  21.757 107.377  0.00  0.00      B015  
ATOM   2324  CD2 PHE J  24      10.922  22.161 105.178  0.00  0.00      B015  
ATOM   2325  CE1 PHE J  24      10.403  21.190 107.685  0.00  0.00      B015  
ATOM   2326  CE2 PHE J  24       9.616  21.686 105.463  0.00  0.00      B015  
ATOM   2327  CZ  PHE J  24       9.415  21.105 106.712  0.00  0.00      B015  
ATOM   2328  C   PHE J  24      15.061  24.457 106.010  0.00  0.00      B015  
ATOM   2329  O   PHE J  24      15.623  24.233 104.969  0.00  0.00      B015  
ATOM   2330  N   PHE J  25      15.584  25.072 107.033  0.00  0.00      B015  
ATOM   2331  H   PHE J  25      15.031  25.250 107.822  0.00  0.00      B015  
ATOM   2332  CA  PHE J  25      16.961  25.591 106.950  0.00  0.00      B015  
ATOM   2333  CB  PHE J  25      16.993  27.042 107.567  0.00  0.00      B015  
ATOM   2334  CG  PHE J  25      16.423  28.102 106.563  0.00  0.00      B015  
ATOM   2335  CD1 PHE J  25      17.180  29.222 106.274  0.00  0.00      B015  
ATOM   2336  CD2 PHE J  25      15.202  27.991 106.053  0.00  0.00      B015  
ATOM   2337  CE1 PHE J  25      16.672  30.218 105.446  0.00  0.00      B015  
ATOM   2338  CE2 PHE J  25      14.664  28.929 105.197  0.00  0.00      B015  
ATOM   2339  CZ  PHE J  25      15.438  30.021 104.907  0.00  0.00      B015  
ATOM   2340  C   PHE J  25      18.116  24.726 107.401  0.00  0.00      B015  
ATOM   2341  O   PHE J  25      18.382  24.583 108.617  0.00  0.00      B015  
ATOM   2342  N   TYR J  26      18.829  24.033 106.489  0.00  0.00      B015  
ATOM   2343  H   TYR J  26      18.626  24.285 105.564  0.00  0.00      B015  
ATOM   2344  CA  TYR J  26      19.989  23.208 106.787  0.00  0.00      B015  
ATOM   2345  CB  TYR J  26      20.087  22.150 105.650  0.00  0.00      B015  
ATOM   2346  CG  TYR J  26      18.911  21.192 105.639  0.00  0.00      B015  
ATOM   2347  CD1 TYR J  26      17.753  21.535 105.077  0.00  0.00      B015  
ATOM   2348  CE1 TYR J  26      16.720  20.583 104.960  0.00  0.00      B015  
ATOM   2349  CD2 TYR J  26      19.067  19.943 106.178  0.00  0.00      B015  
ATOM   2350  CE2 TYR J  26      18.094  18.980 105.968  0.00  0.00      B015  
ATOM   2351  CZ  TYR J  26      16.927  19.297 105.285  0.00  0.00      B015  
ATOM   2352  OH  TYR J  26      15.946  18.437 104.953  0.00  0.00      B015  
ATOM   2353  HH  TYR J  26      16.340  17.563 104.896  0.00  0.00      B015  
ATOM   2354  C   TYR J  26      21.176  24.141 106.857  0.00  0.00      B015  
ATOM   2355  O   TYR J  26      21.911  24.140 107.879  0.00  0.00      B015  
ATOM   2356  N   THR J  27      21.392  25.021 105.806  0.00  0.00      B015  
ATOM   2357  H   THR J  27      20.946  24.890 104.943  0.00  0.00      B015  
ATOM   2358  CA  THR J  27      22.358  26.083 105.991  0.00  0.00      B015  
ATOM   2359  CB  THR J  27      23.107  26.473 104.671  0.00  0.00      B015  
ATOM   2360  OG1 THR J  27      23.553  25.286 104.024  0.00  0.00      B015  
ATOM   2361  HG1 THR J  27      23.158  25.217 103.152  0.00  0.00      B015  
ATOM   2362  CG2 THR J  27      24.439  27.123 105.056  0.00  0.00      B015  
ATOM   2363  C   THR J  27      21.658  27.332 106.640  0.00  0.00      B015  
ATOM   2364  O   THR J  27      20.836  27.940 105.943  0.00  0.00      B015  
ATOM   2365  N   PRO J  28      21.783  27.743 107.930  0.00  0.00      B015  
ATOM   2366  CD  PRO J  28      22.393  26.961 109.033  0.00  0.00      B015  
ATOM   2367  CA  PRO J  28      20.982  28.854 108.461  0.00  0.00      B015  
ATOM   2368  CB  PRO J  28      21.155  28.611 109.962  0.00  0.00      B015  
ATOM   2369  CG  PRO J  28      21.520  27.140 110.233  0.00  0.00      B015  
ATOM   2370  C   PRO J  28      21.510  30.204 107.947  0.00  0.00      B015  
ATOM   2371  O   PRO J  28      22.233  30.904 108.621  0.00  0.00      B015  
ATOM   2372  N   LYS J  29      21.264  30.632 106.723  0.00  0.00      B015  
ATOM   2373  H   LYS J  29      20.690  30.010 106.229  0.00  0.00      B015  
ATOM   2374  CA  LYS J  29      21.597  31.960 106.262  0.00  0.00      B015  
ATOM   2375  CB  LYS J  29      22.762  31.885 105.208  0.00  0.00      B015  
ATOM   2376  CG  LYS J  29      23.141  33.256 104.754  0.00  0.00      B015  
ATOM   2377  CD  LYS J  29      24.344  33.434 104.007  0.00  0.00      B015  
ATOM   2378  CE  LYS J  29      24.939  34.810 103.987  0.00  0.00      B015  
ATOM   2379  NZ  LYS J  29      26.336  34.783 103.719  0.00  0.00      B015  
ATOM   2380  HZ1 LYS J  29      26.499  34.213 102.864  0.00  0.00      B015  
ATOM   2381  HZ2 LYS J  29      26.850  34.375 104.527  0.00  0.00      B015  
ATOM   2382  HZ3 LYS J  29      26.730  35.714 103.476  0.00  0.00      B015  
ATOM   2383  C   LYS J  29      20.284  32.773 105.952  0.00  0.00      B015  
ATOM   2384  O   LYS J  29      19.675  32.522 104.921  0.00  0.00      B015  
ATOM   2385  N   ALA J  30      19.803  33.718 106.725  0.00  0.00      B015  
ATOM   2386  H   ALA J  30      18.980  34.148 106.414  0.00  0.00      B015  
ATOM   2387  CA  ALA J  30      20.506  34.207 107.856  0.00  0.00      B015  
ATOM   2388  CB  ALA J  30      20.983  35.542 107.378  0.00  0.00      B015  
ATOM   2389  C   ALA J  30      19.601  34.402 109.115  0.00  0.00      B015  
ATOM   2390  O   ALA J  30      18.402  34.660 108.940  0.00  0.00      B015  
ATOM   2391  N   GLY K   1      -8.573  29.680 110.196  0.00  0.00      A016  
ATOM   2392  H   GLY K   1      -8.408  30.498 109.682  0.00  0.00      A016  
ATOM   2393  CA  GLY K   1      -9.862  29.149 109.926  0.00  0.00      A016  
ATOM   2394  C   GLY K   1      -9.645  27.795 109.283  0.00  0.00      A016  
ATOM   2395  O   GLY K   1      -9.950  27.556 108.157  0.00  0.00      A016  
ATOM   2396  N   ILE K   2      -9.088  26.930 110.052  0.00  0.00      A016  
ATOM   2397  H   ILE K   2      -8.739  27.308 110.886  0.00  0.00      A016  
ATOM   2398  CA  ILE K   2      -8.855  25.493 109.659  0.00  0.00      A016  
ATOM   2399  CB  ILE K   2      -7.412  25.083 110.159  0.00  0.00      A016  
ATOM   2400  CG2 ILE K   2      -7.122  23.609 110.079  0.00  0.00      A016  
ATOM   2401  CG1 ILE K   2      -6.260  25.868 109.481  0.00  0.00      A016  
ATOM   2402  CD  ILE K   2      -4.884  25.442 110.000  0.00  0.00      A016  
ATOM   2403  C   ILE K   2     -10.015  24.644 110.215  0.00  0.00      A016  
ATOM   2404  O   ILE K   2     -10.150  24.449 111.427  0.00  0.00      A016  
ATOM   2405  N   VAL K   3     -10.809  23.954 109.363  0.00  0.00      A016  
ATOM   2406  H   VAL K   3     -10.508  23.604 108.498  0.00  0.00      A016  
ATOM   2407  CA  VAL K   3     -12.068  23.399 109.783  0.00  0.00      A016  
ATOM   2408  CB  VAL K   3     -13.282  24.105 109.148  0.00  0.00      A016  
ATOM   2409  CG1 VAL K   3     -14.644  23.470 109.523  0.00  0.00      A016  
ATOM   2410  CG2 VAL K   3     -13.255  25.631 109.262  0.00  0.00      A016  
ATOM   2411  C   VAL K   3     -11.953  21.967 109.456  0.00  0.00      A016  
ATOM   2412  O   VAL K   3     -11.366  21.534 108.436  0.00  0.00      A016  
ATOM   2413  N   GLU K   4     -12.606  21.161 110.321  0.00  0.00      A016  
ATOM   2414  H   GLU K   4     -13.124  21.550 111.056  0.00  0.00      A016  
ATOM   2415  CA  GLU K   4     -12.618  19.699 110.048  0.00  0.00      A016  
ATOM   2416  CB  GLU K   4     -12.184  18.907 111.279  0.00  0.00      A016  
ATOM   2417  CG  GLU K   4     -10.692  19.010 111.568  0.00  0.00      A016  
ATOM   2418  CD  GLU K   4     -10.246  17.732 112.248  0.00  0.00      A016  
ATOM   2419  OE1 GLU K   4      -9.401  17.813 113.123  0.00  0.00      A016  
ATOM   2420  OE2 GLU K   4     -10.593  16.642 111.802  0.00  0.00      A016  
ATOM   2421  C   GLU K   4     -14.030  19.300 109.603  0.00  0.00      A016  
ATOM   2422  O   GLU K   4     -14.162  18.929 108.459  0.00  0.00      A016  
ATOM   2423  N   GLN K   5     -15.006  19.367 110.486  0.00  0.00      A016  
ATOM   2424  H   GLN K   5     -14.897  19.816 111.350  0.00  0.00      A016  
ATOM   2425  CA  GLN K   5     -16.307  18.858 110.083  0.00  0.00      A016  
ATOM   2426  CB  GLN K   5     -16.371  17.413 110.638  0.00  0.00      A016  
ATOM   2427  CG  GLN K   5     -17.442  16.522 110.066  0.00  0.00      A016  
ATOM   2428  CD  GLN K   5     -17.314  15.004 110.298  0.00  0.00      A016  
ATOM   2429  OE1 GLN K   5     -18.135  14.484 111.077  0.00  0.00      A016  
ATOM   2430  NE2 GLN K   5     -16.387  14.262 109.674  0.00  0.00      A016  
ATOM   2431 HE21 GLN K   5     -15.724  14.650 109.065  0.00  0.00      A016  
ATOM   2432 HE22 GLN K   5     -16.364  13.309 109.900  0.00  0.00      A016  
ATOM   2433  C   GLN K   5     -17.431  19.769 110.530  0.00  0.00      A016  
ATOM   2434  O   GLN K   5     -17.450  20.199 111.674  0.00  0.00      A016  
ATOM   2435  N   CYS K   6     -18.371  20.098 109.657  0.00  0.00      A016  
ATOM   2436  H   CYS K   6     -18.198  20.073 108.693  0.00  0.00      A016  
ATOM   2437  CA  CYS K   6     -19.710  20.521 110.109  0.00  0.00      A016  
ATOM   2438  CB  CYS K   6     -20.102  21.939 109.676  0.00  0.00      A016  
ATOM   2439  SG  CYS K   6     -21.308  22.689 110.751  0.00  0.00      A016  
ATOM   2440  C   CYS K   6     -20.740  19.475 109.626  0.00  0.00      A016  
ATOM   2441  O   CYS K   6     -20.880  19.234 108.406  0.00  0.00      A016  
ATOM   2442  N   CYS K   7     -21.480  18.886 110.594  0.00  0.00      A016  
ATOM   2443  H   CYS K   7     -21.484  19.107 111.549  0.00  0.00      A016  
ATOM   2444  CA  CYS K   7     -22.127  17.665 110.247  0.00  0.00      A016  
ATOM   2445  CB  CYS K   7     -21.378  16.459 110.870  0.00  0.00      A016  
ATOM   2446  SG  CYS K   7     -21.226  16.216 112.653  0.00  0.00      A016  
ATOM   2447  C   CYS K   7     -23.612  17.709 110.746  0.00  0.00      A016  
ATOM   2448  O   CYS K   7     -23.942  17.982 111.893  0.00  0.00      A016  
ATOM   2449  N   ALA K   8     -24.459  17.563 109.760  0.00  0.00      A016  
ATOM   2450  H   ALA K   8     -24.108  17.414 108.857  0.00  0.00      A016  
ATOM   2451  CA  ALA K   8     -25.912  17.688 109.891  0.00  0.00      A016  
ATOM   2452  CB  ALA K   8     -26.550  16.431 110.413  0.00  0.00      A016  
ATOM   2453  C   ALA K   8     -26.565  18.892 110.591  0.00  0.00      A016  
ATOM   2454  O   ALA K   8     -27.559  18.855 111.313  0.00  0.00      A016  
ATOM   2455  N   SER K   9     -26.031  20.017 110.220  0.00  0.00      A016  
ATOM   2456  H   SER K   9     -25.499  20.005 109.398  0.00  0.00      A016  
ATOM   2457  CA  SER K   9     -26.163  21.264 110.942  0.00  0.00      A016  
ATOM   2458  CB  SER K   9     -25.018  21.537 111.922  0.00  0.00      A016  
ATOM   2459  OG  SER K   9     -24.797  20.511 112.841  0.00  0.00      A016  
ATOM   2460  HG  SER K   9     -24.192  19.905 112.407  0.00  0.00      A016  
ATOM   2461  C   SER K   9     -26.166  22.522 110.120  0.00  0.00      A016  
ATOM   2462  O   SER K   9     -25.727  22.520 108.993  0.00  0.00      A016  
ATOM   2463  N   VAL K  10     -26.790  23.553 110.734  0.00  0.00      A016  
ATOM   2464  H   VAL K  10     -27.264  23.446 111.585  0.00  0.00      A016  
ATOM   2465  CA  VAL K  10     -26.878  24.806 110.178  0.00  0.00      A016  
ATOM   2466  CB  VAL K  10     -28.199  25.517 110.429  0.00  0.00      A016  
ATOM   2467  CG1 VAL K  10     -28.167  26.870 109.610  0.00  0.00      A016  
ATOM   2468  CG2 VAL K  10     -29.334  24.665 109.854  0.00  0.00      A016  
ATOM   2469  C   VAL K  10     -25.660  25.619 110.715  0.00  0.00      A016  
ATOM   2470  O   VAL K  10     -25.641  26.038 111.905  0.00  0.00      A016  
ATOM   2471  N   CYS K  11     -24.692  25.683 109.842  0.00  0.00      A016  
ATOM   2472  H   CYS K  11     -24.819  25.339 108.933  0.00  0.00      A016  
ATOM   2473  CA  CYS K  11     -23.367  26.146 110.200  0.00  0.00      A016  
ATOM   2474  CB  CYS K  11     -22.153  25.390 109.565  0.00  0.00      A016  
ATOM   2475  SG  CYS K  11     -22.583  23.612 109.502  0.00  0.00      A016  
ATOM   2476  C   CYS K  11     -23.203  27.564 109.750  0.00  0.00      A016  
ATOM   2477  O   CYS K  11     -22.954  27.861 108.608  0.00  0.00      A016  
ATOM   2478  N   SER K  12     -23.375  28.593 110.604  0.00  0.00      A016  
ATOM   2479  H   SER K  12     -23.484  28.307 111.535  0.00  0.00      A016  
ATOM   2480  CA  SER K  12     -23.009  29.971 110.264  0.00  0.00      A016  
ATOM   2481  CB  SER K  12     -24.162  30.900 110.643  0.00  0.00      A016  
ATOM   2482  OG  SER K  12     -25.350  30.391 110.058  0.00  0.00      A016  
ATOM   2483  HG  SER K  12     -25.280  30.381 109.100  0.00  0.00      A016  
ATOM   2484  C   SER K  12     -21.729  30.456 110.862  0.00  0.00      A016  
ATOM   2485  O   SER K  12     -21.644  30.809 112.045  0.00  0.00      A016  
ATOM   2486  N   LEU K  13     -20.714  30.540 110.015  0.00  0.00      A016  
ATOM   2487  H   LEU K  13     -20.864  30.308 109.074  0.00  0.00      A016  
ATOM   2488  CA  LEU K  13     -19.335  30.771 110.329  0.00  0.00      A016  
ATOM   2489  CB  LEU K  13     -18.409  29.771 109.729  0.00  0.00      A016  
ATOM   2490  CG  LEU K  13     -18.187  28.392 110.437  0.00  0.00      A016  
ATOM   2491  CD1 LEU K  13     -17.417  27.442 109.497  0.00  0.00      A016  
ATOM   2492  CD2 LEU K  13     -17.408  28.475 111.656  0.00  0.00      A016  
ATOM   2493  C   LEU K  13     -19.025  32.121 109.668  0.00  0.00      A016  
ATOM   2494  O   LEU K  13     -18.937  32.073 108.410  0.00  0.00      A016  
ATOM   2495  N   TYR K  14     -18.794  33.238 110.356  0.00  0.00      A016  
ATOM   2496  H   TYR K  14     -18.650  33.147 111.321  0.00  0.00      A016  
ATOM   2497  CA  TYR K  14     -18.496  34.545 109.834  0.00  0.00      A016  
ATOM   2498  CB  TYR K  14     -19.806  35.453 110.116  0.00  0.00      A016  
ATOM   2499  CG  TYR K  14     -20.917  35.457 109.129  0.00  0.00      A016  
ATOM   2500  CD1 TYR K  14     -21.731  34.389 109.049  0.00  0.00      A016  
ATOM   2501  CE1 TYR K  14     -22.829  34.441 108.143  0.00  0.00      A016  
ATOM   2502  CD2 TYR K  14     -21.067  36.585 108.323  0.00  0.00      A016  
ATOM   2503  CE2 TYR K  14     -22.155  36.733 107.449  0.00  0.00      A016  
ATOM   2504  CZ  TYR K  14     -23.013  35.614 107.375  0.00  0.00      A016  
ATOM   2505  OH  TYR K  14     -24.014  35.563 106.439  0.00  0.00      A016  
ATOM   2506  HH  TYR K  14     -24.034  36.394 105.958  0.00  0.00      A016  
ATOM   2507  C   TYR K  14     -17.210  35.068 110.529  0.00  0.00      A016  
ATOM   2508  O   TYR K  14     -17.169  35.078 111.776  0.00  0.00      A016  
ATOM   2509  N   GLN K  15     -16.258  35.424 109.649  0.00  0.00      A016  
ATOM   2510  H   GLN K  15     -16.395  35.343 108.682  0.00  0.00      A016  
ATOM   2511  CA  GLN K  15     -14.984  35.959 110.048  0.00  0.00      A016  
ATOM   2512  CB  GLN K  15     -15.075  37.311 110.799  0.00  0.00      A016  
ATOM   2513  CG  GLN K  15     -15.688  38.432 109.991  0.00  0.00      A016  
ATOM   2514  CD  GLN K  15     -15.728  39.776 110.704  0.00  0.00      A016  
ATOM   2515  OE1 GLN K  15     -16.440  40.048 111.678  0.00  0.00      A016  
ATOM   2516  NE2 GLN K  15     -14.869  40.728 110.167  0.00  0.00      A016  
ATOM   2517 HE21 GLN K  15     -14.319  40.383 109.433  0.00  0.00      A016  
ATOM   2518 HE22 GLN K  15     -14.876  41.671 110.434  0.00  0.00      A016  
ATOM   2519  C   GLN K  15     -14.051  35.043 110.849  0.00  0.00      A016  
ATOM   2520  O   GLN K  15     -13.900  35.139 112.049  0.00  0.00      A016  
ATOM   2521  N   LEU K  16     -13.473  34.055 110.126  0.00  0.00      A016  
ATOM   2522  H   LEU K  16     -13.530  34.153 109.153  0.00  0.00      A016  
ATOM   2523  CA  LEU K  16     -12.570  33.083 110.697  0.00  0.00      A016  
ATOM   2524  CB  LEU K  16     -12.800  31.790 109.878  0.00  0.00      A016  
ATOM   2525  CG  LEU K  16     -14.022  30.928 109.900  0.00  0.00      A016  
ATOM   2526  CD1 LEU K  16     -13.900  29.866 108.845  0.00  0.00      A016  
ATOM   2527  CD2 LEU K  16     -14.187  30.276 111.279  0.00  0.00      A016  
ATOM   2528  C   LEU K  16     -11.173  33.595 110.383  0.00  0.00      A016  
ATOM   2529  O   LEU K  16     -10.756  33.754 109.217  0.00  0.00      A016  
ATOM   2530  N   GLU K  17     -10.396  33.897 111.363  0.00  0.00      A016  
ATOM   2531  H   GLU K  17     -10.615  33.538 112.248  0.00  0.00      A016  
ATOM   2532  CA  GLU K  17      -9.106  34.536 111.136  0.00  0.00      A016  
ATOM   2533  CB  GLU K  17      -9.164  36.001 111.663  0.00  0.00      A016  
ATOM   2534  CG  GLU K  17      -9.871  36.857 110.562  0.00  0.00      A016  
ATOM   2535  CD  GLU K  17     -10.417  38.243 110.954  0.00  0.00      A016  
ATOM   2536  OE1 GLU K  17      -9.643  38.994 111.568  0.00  0.00      A016  
ATOM   2537  OE2 GLU K  17     -11.579  38.518 110.768  0.00  0.00      A016  
ATOM   2538  C   GLU K  17      -7.953  33.807 111.903  0.00  0.00      A016  
ATOM   2539  O   GLU K  17      -8.086  33.519 113.055  0.00  0.00      A016  
ATOM   2540  N   ASN K  18      -6.954  33.610 111.128  0.00  0.00      A016  
ATOM   2541  H   ASN K  18      -7.026  33.726 110.158  0.00  0.00      A016  
ATOM   2542  CA  ASN K  18      -5.718  32.948 111.642  0.00  0.00      A016  
ATOM   2543  CB  ASN K  18      -5.526  31.513 111.113  0.00  0.00      A016  
ATOM   2544  CG  ASN K  18      -4.242  30.794 111.665  0.00  0.00      A016  
ATOM   2545  OD1 ASN K  18      -4.029  30.718 112.856  0.00  0.00      A016  
ATOM   2546  ND2 ASN K  18      -3.314  30.383 110.847  0.00  0.00      A016  
ATOM   2547 HD21 ASN K  18      -3.443  30.466 109.879  0.00  0.00      A016  
ATOM   2548 HD22 ASN K  18      -2.550  29.924 111.253  0.00  0.00      A016  
ATOM   2549  C   ASN K  18      -4.570  33.798 111.236  0.00  0.00      A016  
ATOM   2550  O   ASN K  18      -4.247  33.786 110.082  0.00  0.00      A016  
ATOM   2551  N   TYR K  19      -3.940  34.566 112.131  0.00  0.00      A016  
ATOM   2552  H   TYR K  19      -4.346  34.602 113.022  0.00  0.00      A016  
ATOM   2553  CA  TYR K  19      -2.759  35.239 111.758  0.00  0.00      A016  
ATOM   2554  CB  TYR K  19      -2.954  36.732 112.090  0.00  0.00      A016  
ATOM   2555  CG  TYR K  19      -4.010  37.665 111.504  0.00  0.00      A016  
ATOM   2556  CD1 TYR K  19      -3.724  38.389 110.409  0.00  0.00      A016  
ATOM   2557  CE1 TYR K  19      -4.661  39.247 109.794  0.00  0.00      A016  
ATOM   2558  CD2 TYR K  19      -5.284  37.747 112.061  0.00  0.00      A016  
ATOM   2559  CE2 TYR K  19      -6.228  38.542 111.430  0.00  0.00      A016  
ATOM   2560  CZ  TYR K  19      -5.908  39.266 110.386  0.00  0.00      A016  
ATOM   2561  OH  TYR K  19      -6.821  40.245 109.933  0.00  0.00      A016  
ATOM   2562  HH  TYR K  19      -7.730  40.102 110.208  0.00  0.00      A016  
ATOM   2563  C   TYR K  19      -1.616  34.706 112.547  0.00  0.00      A016  
ATOM   2564  O   TYR K  19      -1.749  34.551 113.786  0.00  0.00      A016  
ATOM   2565  N   CYS K  20      -0.574  34.441 111.897  0.00  0.00      A016  
ATOM   2566  H   CYS K  20      -0.514  34.801 110.988  0.00  0.00      A016  
ATOM   2567  CA  CYS K  20       0.669  33.906 112.494  0.00  0.00      A016  
ATOM   2568  CB  CYS K  20       0.952  32.435 112.055  0.00  0.00      A016  
ATOM   2569  SG  CYS K  20      -0.255  31.251 112.504  0.00  0.00      A016  
ATOM   2570  C   CYS K  20       1.799  34.912 112.059  0.00  0.00      A016  
ATOM   2571  O   CYS K  20       2.190  34.887 110.928  0.00  0.00      A016  
ATOM   2572  N   ASN K  21       2.460  35.476 113.060  0.00  0.00      A016  
ATOM   2573  H   ASN K  21       2.237  35.356 114.006  0.00  0.00      A016  
ATOM   2574  CA  ASN K  21       3.471  36.448 112.702  0.00  0.00      A016  
ATOM   2575  CB  ASN K  21       2.872  37.962 112.771  0.00  0.00      A016  
ATOM   2576  CG  ASN K  21       3.750  38.997 112.215  0.00  0.00      A016  
ATOM   2577  OD1 ASN K  21       4.177  38.889 111.070  0.00  0.00      A016  
ATOM   2578  ND2 ASN K  21       4.107  39.968 113.094  0.00  0.00      A016  
ATOM   2579 HD21 ASN K  21       3.771  39.950 114.014  0.00  0.00      A016  
ATOM   2580 HD22 ASN K  21       4.523  40.767 112.706  0.00  0.00      A016  
ATOM   2581  C   ASN K  21       4.706  36.387 113.626  0.00  0.00      A016  
ATOM   2582  O   ASN K  21       4.627  36.815 114.785  0.00  0.00      A016  
ATOM   2583  N   PHE L   1     -21.596  -4.274 113.294  0.00  0.00      B016  
ATOM   2584  H   PHE L   1     -21.355  -3.968 112.395  0.00  0.00      B016  
ATOM   2585  CA  PHE L   1     -20.941  -3.677 114.469  0.00  0.00      B016  
ATOM   2586  CB  PHE L   1     -19.489  -3.830 114.298  0.00  0.00      B016  
ATOM   2587  CG  PHE L   1     -18.846  -3.699 115.637  0.00  0.00      B016  
ATOM   2588  CD1 PHE L   1     -18.562  -4.867 116.361  0.00  0.00      B016  
ATOM   2589  CD2 PHE L   1     -18.436  -2.493 116.119  0.00  0.00      B016  
ATOM   2590  CE1 PHE L   1     -17.868  -4.778 117.539  0.00  0.00      B016  
ATOM   2591  CE2 PHE L   1     -17.868  -2.450 117.361  0.00  0.00      B016  
ATOM   2592  CZ  PHE L   1     -17.577  -3.560 118.112  0.00  0.00      B016  
ATOM   2593  C   PHE L   1     -21.480  -2.202 114.570  0.00  0.00      B016  
ATOM   2594  O   PHE L   1     -21.890  -1.799 115.660  0.00  0.00      B016  
ATOM   2595  N   VAL L   2     -21.458  -1.354 113.505  0.00  0.00      B016  
ATOM   2596  H   VAL L   2     -21.293  -1.756 112.626  0.00  0.00      B016  
ATOM   2597  CA  VAL L   2     -21.742   0.095 113.552  0.00  0.00      B016  
ATOM   2598  CB  VAL L   2     -20.522   0.958 112.986  0.00  0.00      B016  
ATOM   2599  CG1 VAL L   2     -19.773   1.446 114.135  0.00  0.00      B016  
ATOM   2600  CG2 VAL L   2     -19.769   0.246 111.884  0.00  0.00      B016  
ATOM   2601  C   VAL L   2     -23.056   0.440 112.849  0.00  0.00      B016  
ATOM   2602  O   VAL L   2     -23.138   0.409 111.616  0.00  0.00      B016  
ATOM   2603  N   ASN L   3     -24.159   0.587 113.614  0.00  0.00      B016  
ATOM   2604  H   ASN L   3     -23.960   0.685 114.568  0.00  0.00      B016  
ATOM   2605  CA  ASN L   3     -25.484   0.880 113.047  0.00  0.00      B016  
ATOM   2606  CB  ASN L   3     -26.475  -0.132 113.652  0.00  0.00      B016  
ATOM   2607  CG  ASN L   3     -27.787   0.060 113.040  0.00  0.00      B016  
ATOM   2608  OD1 ASN L   3     -27.945   0.144 111.820  0.00  0.00      B016  
ATOM   2609  ND2 ASN L   3     -28.925   0.193 113.869  0.00  0.00      B016  
ATOM   2610 HD21 ASN L   3     -28.852   0.335 114.835  0.00  0.00      B016  
ATOM   2611 HD22 ASN L   3     -29.758   0.080 113.365  0.00  0.00      B016  
ATOM   2612  C   ASN L   3     -25.889   2.307 113.366  0.00  0.00      B016  
ATOM   2613  O   ASN L   3     -26.089   2.776 114.512  0.00  0.00      B016  
ATOM   2614  N   GLN L   4     -25.912   3.081 112.283  0.00  0.00      B016  
ATOM   2615  H   GLN L   4     -25.910   2.554 111.457  0.00  0.00      B016  
ATOM   2616  CA  GLN L   4     -26.096   4.523 112.171  0.00  0.00      B016  
ATOM   2617  CB  GLN L   4     -27.494   4.966 112.511  0.00  0.00      B016  
ATOM   2618  CG  GLN L   4     -28.577   4.245 111.625  0.00  0.00      B016  
ATOM   2619  CD  GLN L   4     -30.036   4.747 111.918  0.00  0.00      B016  
ATOM   2620  OE1 GLN L   4     -30.431   5.085 113.005  0.00  0.00      B016  
ATOM   2621  NE2 GLN L   4     -30.925   4.756 110.942  0.00  0.00      B016  
ATOM   2622 HE21 GLN L   4     -30.657   4.481 110.040  0.00  0.00      B016  
ATOM   2623 HE22 GLN L   4     -31.797   5.094 111.234  0.00  0.00      B016  
ATOM   2624  C   GLN L   4     -25.018   5.427 112.875  0.00  0.00      B016  
ATOM   2625  O   GLN L   4     -25.125   5.595 114.060  0.00  0.00      B016  
ATOM   2626  N   HIS L   5     -24.095   5.859 112.043  0.00  0.00      B016  
ATOM   2627  H   HIS L   5     -24.268   5.778 111.082  0.00  0.00      B016  
ATOM   2628  CA  HIS L   5     -22.907   6.486 112.517  0.00  0.00      B016  
ATOM   2629  CB  HIS L   5     -21.706   5.647 112.050  0.00  0.00      B016  
ATOM   2630  CG  HIS L   5     -20.391   5.959 112.749  0.00  0.00      B016  
ATOM   2631  ND1 HIS L   5     -19.862   7.123 113.078  0.00  0.00      B016  
ATOM   2632  HD1 HIS L   5     -20.235   8.027 113.009  0.00  0.00      B016  
ATOM   2633  CD2 HIS L   5     -19.506   4.977 113.305  0.00  0.00      B016  
ATOM   2634  NE2 HIS L   5     -18.624   5.700 113.952  0.00  0.00      B016  
ATOM   2635  CE1 HIS L   5     -18.818   6.955 113.776  0.00  0.00      B016  
ATOM   2636  C   HIS L   5     -23.166   7.689 111.675  0.00  0.00      B016  
ATOM   2637  O   HIS L   5     -22.838   7.670 110.465  0.00  0.00      B016  
ATOM   2638  N   LEU L   6     -23.797   8.685 112.341  0.00  0.00      B016  
ATOM   2639  H   LEU L   6     -23.877   8.619 113.315  0.00  0.00      B016  
ATOM   2640  CA  LEU L   6     -24.175   9.922 111.674  0.00  0.00      B016  
ATOM   2641  CB  LEU L   6     -25.238  10.778 112.410  0.00  0.00      B016  
ATOM   2642  CG  LEU L   6     -26.699  10.227 112.235  0.00  0.00      B016  
ATOM   2643  CD1 LEU L   6     -27.047   9.129 113.284  0.00  0.00      B016  
ATOM   2644  CD2 LEU L   6     -27.546  11.448 112.410  0.00  0.00      B016  
ATOM   2645  C   LEU L   6     -23.058  10.876 111.299  0.00  0.00      B016  
ATOM   2646  O   LEU L   6     -22.781  11.129 110.116  0.00  0.00      B016  
ATOM   2647  N   CYS L   7     -22.382  11.436 112.274  0.00  0.00      B016  
ATOM   2648  H   CYS L   7     -22.831  11.535 113.139  0.00  0.00      B016  
ATOM   2649  CA  CYS L   7     -21.067  12.092 112.259  0.00  0.00      B016  
ATOM   2650  CB  CYS L   7     -21.025  13.192 113.234  0.00  0.00      B016  
ATOM   2651  SG  CYS L   7     -22.248  14.515 113.042  0.00  0.00      B016  
ATOM   2652  C   CYS L   7     -19.925  11.107 112.393  0.00  0.00      B016  
ATOM   2653  O   CYS L   7     -20.095  10.022 112.892  0.00  0.00      B016  
ATOM   2654  N   GLY L   8     -18.927  11.577 111.735  0.00  0.00      B016  
ATOM   2655  H   GLY L   8     -18.873  12.449 111.291  0.00  0.00      B016  
ATOM   2656  CA  GLY L   8     -17.714  10.723 111.605  0.00  0.00      B016  
ATOM   2657  C   GLY L   8     -16.796  11.041 112.752  0.00  0.00      B016  
ATOM   2658  O   GLY L   8     -16.876  12.089 113.347  0.00  0.00      B016  
ATOM   2659  N   SER L   9     -15.956  10.021 113.021  0.00  0.00      B016  
ATOM   2660  H   SER L   9     -16.027   9.201 112.490  0.00  0.00      B016  
ATOM   2661  CA  SER L   9     -15.051  10.109 114.173  0.00  0.00      B016  
ATOM   2662  CB  SER L   9     -15.001   8.765 114.829  0.00  0.00      B016  
ATOM   2663  OG  SER L   9     -16.281   8.405 115.313  0.00  0.00      B016  
ATOM   2664  HG  SER L   9     -16.249   7.559 115.767  0.00  0.00      B016  
ATOM   2665  C   SER L   9     -13.657  10.554 113.834  0.00  0.00      B016  
ATOM   2666  O   SER L   9     -13.204  10.058 112.754  0.00  0.00      B016  
ATOM   2667  N   HIS L  10     -12.956  11.372 114.653  0.00  0.00      B016  
ATOM   2668  H   HIS L  10     -13.392  11.521 115.518  0.00  0.00      B016  
ATOM   2669  CA  HIS L  10     -11.699  12.007 114.269  0.00  0.00      B016  
ATOM   2670  CB  HIS L  10     -11.721  13.532 114.523  0.00  0.00      B016  
ATOM   2671  CG  HIS L  10     -12.886  14.246 113.844  0.00  0.00      B016  
ATOM   2672  ND1 HIS L  10     -12.904  14.948 112.698  0.00  0.00      B016  
ATOM   2673  HD1 HIS L  10     -12.179  15.163 112.075  0.00  0.00      B016  
ATOM   2674  CD2 HIS L  10     -14.125  14.332 114.414  0.00  0.00      B016  
ATOM   2675  NE2 HIS L  10     -14.824  15.066 113.609  0.00  0.00      B016  
ATOM   2676  CE1 HIS L  10     -14.090  15.408 112.572  0.00  0.00      B016  
ATOM   2677  C   HIS L  10     -10.575  11.410 115.190  0.00  0.00      B016  
ATOM   2678  O   HIS L  10     -10.580  11.673 116.373  0.00  0.00      B016  
ATOM   2679  N   LEU L  11      -9.746  10.647 114.605  0.00  0.00      B016  
ATOM   2680  H   LEU L  11      -9.860  10.513 113.641  0.00  0.00      B016  
ATOM   2681  CA  LEU L  11      -8.632   9.980 115.206  0.00  0.00      B016  
ATOM   2682  CB  LEU L  11      -8.214   8.641 114.452  0.00  0.00      B016  
ATOM   2683  CG  LEU L  11      -9.120   7.469 114.037  0.00  0.00      B016  
ATOM   2684  CD1 LEU L  11     -10.017   7.663 112.832  0.00  0.00      B016  
ATOM   2685  CD2 LEU L  11      -8.263   6.277 113.616  0.00  0.00      B016  
ATOM   2686  C   LEU L  11      -7.417  10.765 115.561  0.00  0.00      B016  
ATOM   2687  O   LEU L  11      -7.308  11.016 116.768  0.00  0.00      B016  
ATOM   2688  N   VAL L  12      -6.387  11.081 114.668  0.00  0.00      B016  
ATOM   2689  H   VAL L  12      -6.491  10.833 113.726  0.00  0.00      B016  
ATOM   2690  CA  VAL L  12      -5.200  11.668 115.230  0.00  0.00      B016  
ATOM   2691  CB  VAL L  12      -3.901  10.750 115.280  0.00  0.00      B016  
ATOM   2692  CG1 VAL L  12      -3.884  10.009 116.621  0.00  0.00      B016  
ATOM   2693  CG2 VAL L  12      -3.657   9.906 114.077  0.00  0.00      B016  
ATOM   2694  C   VAL L  12      -4.778  12.994 114.630  0.00  0.00      B016  
ATOM   2695  O   VAL L  12      -4.638  13.162 113.357  0.00  0.00      B016  
ATOM   2696  N   GLU L  13      -4.754  14.003 115.470  0.00  0.00      B016  
ATOM   2697  H   GLU L  13      -4.979  13.911 116.419  0.00  0.00      B016  
ATOM   2698  CA  GLU L  13      -4.303  15.320 115.028  0.00  0.00      B016  
ATOM   2699  CB  GLU L  13      -5.327  16.421 115.364  0.00  0.00      B016  
ATOM   2700  CG  GLU L  13      -4.945  17.777 114.770  0.00  0.00      B016  
ATOM   2701  CD  GLU L  13      -6.049  18.759 114.579  0.00  0.00      B016  
ATOM   2702  OE1 GLU L  13      -6.636  19.111 115.594  0.00  0.00      B016  
ATOM   2703  OE2 GLU L  13      -6.268  19.126 113.431  0.00  0.00      B016  
ATOM   2704  C   GLU L  13      -2.983  15.454 115.821  0.00  0.00      B016  
ATOM   2705  O   GLU L  13      -2.942  15.597 117.022  0.00  0.00      B016  
ATOM   2706  N   ALA L  14      -1.882  15.350 115.092  0.00  0.00      B016  
ATOM   2707  H   ALA L  14      -1.863  15.353 114.112  0.00  0.00      B016  
ATOM   2708  CA  ALA L  14      -0.576  15.180 115.650  0.00  0.00      B016  
ATOM   2709  CB  ALA L  14      -0.200  13.842 115.205  0.00  0.00      B016  
ATOM   2710  C   ALA L  14       0.518  16.115 115.096  0.00  0.00      B016  
ATOM   2711  O   ALA L  14       0.296  16.998 114.230  0.00  0.00      B016  
ATOM   2712  N   LEU L  15       1.727  15.903 115.597  0.00  0.00      B016  
ATOM   2713  H   LEU L  15       1.891  15.205 116.265  0.00  0.00      B016  
ATOM   2714  CA  LEU L  15       2.993  16.466 114.991  0.00  0.00      B016  
ATOM   2715  CB  LEU L  15       4.335  16.027 115.543  0.00  0.00      B016  
ATOM   2716  CG  LEU L  15       4.845  14.565 115.318  0.00  0.00      B016  
ATOM   2717  CD1 LEU L  15       6.015  14.415 116.249  0.00  0.00      B016  
ATOM   2718  CD2 LEU L  15       3.906  13.450 115.769  0.00  0.00      B016  
ATOM   2719  C   LEU L  15       3.074  16.404 113.439  0.00  0.00      B016  
ATOM   2720  O   LEU L  15       2.792  15.312 112.899  0.00  0.00      B016  
ATOM   2721  N   TYR L  16       3.355  17.384 112.633  0.00  0.00      B016  
ATOM   2722  H   TYR L  16       3.207  17.179 111.687  0.00  0.00      B016  
ATOM   2723  CA  TYR L  16       3.671  18.697 113.078  0.00  0.00      B016  
ATOM   2724  CB  TYR L  16       5.006  19.188 112.638  0.00  0.00      B016  
ATOM   2725  CG  TYR L  16       6.207  18.468 113.273  0.00  0.00      B016  
ATOM   2726  CD1 TYR L  16       7.031  19.181 114.147  0.00  0.00      B016  
ATOM   2727  CE1 TYR L  16       8.150  18.560 114.656  0.00  0.00      B016  
ATOM   2728  CD2 TYR L  16       6.596  17.200 112.820  0.00  0.00      B016  
ATOM   2729  CE2 TYR L  16       7.701  16.645 113.357  0.00  0.00      B016  
ATOM   2730  CZ  TYR L  16       8.457  17.322 114.236  0.00  0.00      B016  
ATOM   2731  OH  TYR L  16       9.607  16.672 114.684  0.00  0.00      B016  
ATOM   2732  HH  TYR L  16       9.550  15.771 114.358  0.00  0.00      B016  
ATOM   2733  C   TYR L  16       2.762  19.710 112.408  0.00  0.00      B016  
ATOM   2734  O   TYR L  16       2.732  19.777 111.223  0.00  0.00      B016  
ATOM   2735  N   LEU L  17       1.950  20.509 113.051  0.00  0.00      B016  
ATOM   2736  H   LEU L  17       1.802  20.283 113.993  0.00  0.00      B016  
ATOM   2737  CA  LEU L  17       1.394  21.718 112.562  0.00  0.00      B016  
ATOM   2738  CB  LEU L  17      -0.104  21.733 112.874  0.00  0.00      B016  
ATOM   2739  CG  LEU L  17      -1.110  22.716 112.268  0.00  0.00      B016  
ATOM   2740  CD1 LEU L  17      -1.373  22.462 110.802  0.00  0.00      B016  
ATOM   2741  CD2 LEU L  17      -2.423  22.667 113.062  0.00  0.00      B016  
ATOM   2742  C   LEU L  17       2.140  22.894 113.241  0.00  0.00      B016  
ATOM   2743  O   LEU L  17       2.109  23.155 114.486  0.00  0.00      B016  
ATOM   2744  N   VAL L  18       2.889  23.545 112.425  0.00  0.00      B016  
ATOM   2745  H   VAL L  18       2.910  23.342 111.466  0.00  0.00      B016  
ATOM   2746  CA  VAL L  18       3.590  24.722 112.865  0.00  0.00      B016  
ATOM   2747  CB  VAL L  18       5.169  24.600 112.927  0.00  0.00      B016  
ATOM   2748  CG1 VAL L  18       5.750  25.707 113.711  0.00  0.00      B016  
ATOM   2749  CG2 VAL L  18       5.648  23.285 113.426  0.00  0.00      B016  
ATOM   2750  C   VAL L  18       3.152  25.897 111.930  0.00  0.00      B016  
ATOM   2751  O   VAL L  18       3.243  25.851 110.691  0.00  0.00      B016  
ATOM   2752  N   CYS L  19       2.633  26.828 112.697  0.00  0.00      B016  
ATOM   2753  H   CYS L  19       2.309  26.717 113.616  0.00  0.00      B016  
ATOM   2754  CA  CYS L  19       2.299  28.114 112.175  0.00  0.00      B016  
ATOM   2755  CB  CYS L  19       0.844  28.516 112.418  0.00  0.00      B016  
ATOM   2756  SG  CYS L  19       0.270  29.782 111.273  0.00  0.00      B016  
ATOM   2757  C   CYS L  19       3.226  29.121 112.794  0.00  0.00      B016  
ATOM   2758  O   CYS L  19       3.285  29.214 114.002  0.00  0.00      B016  
ATOM   2759  N   GLY L  20       3.975  29.802 111.895  0.00  0.00      B016  
ATOM   2760  H   GLY L  20       3.953  29.487 110.968  0.00  0.00      B016  
ATOM   2761  CA  GLY L  20       4.822  30.853 112.402  0.00  0.00      B016  
ATOM   2762  C   GLY L  20       5.564  31.714 111.432  0.00  0.00      B016  
ATOM   2763  O   GLY L  20       5.093  31.846 110.264  0.00  0.00      B016  
ATOM   2764  N   GLU L  21       6.486  32.538 111.925  0.00  0.00      B016  
ATOM   2765  H   GLU L  21       6.476  32.638 112.900  0.00  0.00      B016  
ATOM   2766  CA  GLU L  21       7.423  33.246 111.034  0.00  0.00      B016  
ATOM   2767  CB  GLU L  21       7.928  34.603 111.655  0.00  0.00      B016  
ATOM   2768  CG  GLU L  21       8.586  35.391 110.592  0.00  0.00      B016  
ATOM   2769  CD  GLU L  21       9.527  36.497 111.084  0.00  0.00      B016  
ATOM   2770  OE1 GLU L  21      10.577  36.753 110.520  0.00  0.00      B016  
ATOM   2771  OE2 GLU L  21       9.275  37.087 112.130  0.00  0.00      B016  
ATOM   2772  C   GLU L  21       8.490  32.211 110.616  0.00  0.00      B016  
ATOM   2773  O   GLU L  21       8.680  31.959 109.462  0.00  0.00      B016  
ATOM   2774  N   ARG L  22       9.270  31.718 111.549  0.00  0.00      B016  
ATOM   2775  H   ARG L  22       8.991  31.818 112.483  0.00  0.00      B016  
ATOM   2776  CA  ARG L  22      10.507  30.985 111.330  0.00  0.00      B016  
ATOM   2777  CB  ARG L  22      11.688  31.721 111.989  0.00  0.00      B016  
ATOM   2778  CG  ARG L  22      12.000  33.144 111.562  0.00  0.00      B016  
ATOM   2779  CD  ARG L  22      13.081  33.617 112.523  0.00  0.00      B016  
ATOM   2780  NE  ARG L  22      13.408  35.000 112.303  0.00  0.00      B016  
ATOM   2781  HE  ARG L  22      14.161  35.275 111.739  0.00  0.00      B016  
ATOM   2782  CZ  ARG L  22      12.821  35.982 113.037  0.00  0.00      B016  
ATOM   2783  NH1 ARG L  22      11.987  35.659 114.075  0.00  0.00      B016  
ATOM   2784 HH11 ARG L  22      11.738  34.691 114.054  0.00  0.00      B016  
ATOM   2785 HH12 ARG L  22      11.528  36.358 114.623  0.00  0.00      B016  
ATOM   2786  NH2 ARG L  22      13.052  37.276 112.707  0.00  0.00      B016  
ATOM   2787 HH21 ARG L  22      13.702  37.385 111.955  0.00  0.00      B016  
ATOM   2788 HH22 ARG L  22      12.671  38.080 113.164  0.00  0.00      B016  
ATOM   2789  C   ARG L  22      10.340  29.545 111.815  0.00  0.00      B016  
ATOM   2790  O   ARG L  22       9.986  29.270 113.009  0.00  0.00      B016  
ATOM   2791  N   GLY L  23      10.422  28.626 110.886  0.00  0.00      B016  
ATOM   2792  H   GLY L  23      10.502  28.914 109.952  0.00  0.00      B016  
ATOM   2793  CA  GLY L  23      10.041  27.270 111.145  0.00  0.00      B016  
ATOM   2794  C   GLY L  23      11.074  26.392 111.946  0.00  0.00      B016  
ATOM   2795  O   GLY L  23      11.023  26.205 113.161  0.00  0.00      B016  
ATOM   2796  N   PHE L  24      11.981  25.834 111.223  0.00  0.00      B016  
ATOM   2797  H   PHE L  24      11.936  26.003 110.259  0.00  0.00      B016  
ATOM   2798  CA  PHE L  24      12.969  24.886 111.800  0.00  0.00      B016  
ATOM   2799  CB  PHE L  24      12.716  23.466 111.207  0.00  0.00      B016  
ATOM   2800  CG  PHE L  24      11.480  22.691 111.592  0.00  0.00      B016  
ATOM   2801  CD1 PHE L  24      10.185  23.009 111.257  0.00  0.00      B016  
ATOM   2802  CD2 PHE L  24      11.629  21.570 112.360  0.00  0.00      B016  
ATOM   2803  CE1 PHE L  24       9.102  22.310 111.696  0.00  0.00      B016  
ATOM   2804  CE2 PHE L  24      10.536  20.858 112.849  0.00  0.00      B016  
ATOM   2805  CZ  PHE L  24       9.244  21.220 112.518  0.00  0.00      B016  
ATOM   2806  C   PHE L  24      14.339  25.305 111.439  0.00  0.00      B016  
ATOM   2807  O   PHE L  24      14.661  25.351 110.238  0.00  0.00      B016  
ATOM   2808  N   PHE L  25      15.099  25.721 112.445  0.00  0.00      B016  
ATOM   2809  H   PHE L  25      14.773  25.853 113.360  0.00  0.00      B016  
ATOM   2810  CA  PHE L  25      16.444  26.075 112.183  0.00  0.00      B016  
ATOM   2811  CB  PHE L  25      16.855  27.419 112.879  0.00  0.00      B016  
ATOM   2812  CG  PHE L  25      16.348  28.649 112.149  0.00  0.00      B016  
ATOM   2813  CD1 PHE L  25      15.071  28.774 111.723  0.00  0.00      B016  
ATOM   2814  CD2 PHE L  25      17.312  29.585 111.834  0.00  0.00      B016  
ATOM   2815  CE1 PHE L  25      14.760  29.913 111.041  0.00  0.00      B016  
ATOM   2816  CE2 PHE L  25      17.033  30.681 111.074  0.00  0.00      B016  
ATOM   2817  CZ  PHE L  25      15.716  30.774 110.628  0.00  0.00      B016  
ATOM   2818  C   PHE L  25      17.446  24.983 112.581  0.00  0.00      B016  
ATOM   2819  O   PHE L  25      17.436  24.739 113.779  0.00  0.00      B016  
ATOM   2820  N   TYR L  26      18.156  24.271 111.684  0.00  0.00      B016  
ATOM   2821  H   TYR L  26      18.051  24.527 110.744  0.00  0.00      B016  
ATOM   2822  CA  TYR L  26      19.107  23.261 112.029  0.00  0.00      B016  
ATOM   2823  CB  TYR L  26      19.191  22.263 110.830  0.00  0.00      B016  
ATOM   2824  CG  TYR L  26      17.935  21.519 110.594  0.00  0.00      B016  
ATOM   2825  CD1 TYR L  26      17.317  21.537 109.361  0.00  0.00      B016  
ATOM   2826  CE1 TYR L  26      16.190  20.841 109.095  0.00  0.00      B016  
ATOM   2827  CD2 TYR L  26      17.312  20.820 111.630  0.00  0.00      B016  
ATOM   2828  CE2 TYR L  26      16.160  20.073 111.401  0.00  0.00      B016  
ATOM   2829  CZ  TYR L  26      15.656  20.084 110.116  0.00  0.00      B016  
ATOM   2830  OH  TYR L  26      14.460  19.434 109.828  0.00  0.00      B016  
ATOM   2831  HH  TYR L  26      14.194  18.830 110.525  0.00  0.00      B016  
ATOM   2832  C   TYR L  26      20.484  23.728 112.466  0.00  0.00      B016  
ATOM   2833  O   TYR L  26      20.914  24.848 112.563  0.00  0.00      B016  
ATOM   2834  N   THR L  27      21.201  22.697 112.898  0.00  0.00      B016  
ATOM   2835  H   THR L  27      20.911  21.764 112.816  0.00  0.00      B016  
ATOM   2836  CA  THR L  27      22.643  22.829 113.374  0.00  0.00      B016  
ATOM   2837  CB  THR L  27      23.011  21.628 114.288  0.00  0.00      B016  
ATOM   2838  OG1 THR L  27      22.184  21.602 115.415  0.00  0.00      B016  
ATOM   2839  HG1 THR L  27      22.284  22.506 115.723  0.00  0.00      B016  
ATOM   2840  CG2 THR L  27      24.444  21.645 114.736  0.00  0.00      B016  
ATOM   2841  C   THR L  27      23.533  22.989 112.151  0.00  0.00      B016  
ATOM   2842  O   THR L  27      23.306  22.365 111.160  0.00  0.00      B016  
ATOM   2843  N   PRO L  28      24.476  23.926 112.155  0.00  0.00      B016  
ATOM   2844  CD  PRO L  28      24.655  24.871 113.240  0.00  0.00      B016  
ATOM   2845  CA  PRO L  28      25.291  24.278 110.996  0.00  0.00      B016  
ATOM   2846  CB  PRO L  28      25.916  25.519 111.438  0.00  0.00      B016  
ATOM   2847  CG  PRO L  28      24.963  26.190 112.410  0.00  0.00      B016  
ATOM   2848  C   PRO L  28      26.290  23.272 110.445  0.00  0.00      B016  
ATOM   2849  O   PRO L  28      27.365  23.027 110.951  0.00  0.00      B016  
ATOM   2850  N   LYS L  29      25.803  22.755 109.266  0.00  0.00      B016  
ATOM   2851  H   LYS L  29      24.829  22.828 109.187  0.00  0.00      B016  
ATOM   2852  CA  LYS L  29      26.666  22.099 108.288  0.00  0.00      B016  
ATOM   2853  CB  LYS L  29      25.842  20.909 107.669  0.00  0.00      B016  
ATOM   2854  CG  LYS L  29      25.658  19.678 108.611  0.00  0.00      B016  
ATOM   2855  CD  LYS L  29      26.863  18.883 108.826  0.00  0.00      B016  
ATOM   2856  CE  LYS L  29      26.883  18.236 110.143  0.00  0.00      B016  
ATOM   2857  NZ  LYS L  29      27.518  16.940 110.115  0.00  0.00      B016  
ATOM   2858  HZ1 LYS L  29      28.544  17.081 110.211  0.00  0.00      B016  
ATOM   2859  HZ2 LYS L  29      27.326  16.548 109.171  0.00  0.00      B016  
ATOM   2860  HZ3 LYS L  29      27.107  16.364 110.877  0.00  0.00      B016  
ATOM   2861  C   LYS L  29      27.294  23.014 107.271  0.00  0.00      B016  
ATOM   2862  O   LYS L  29      26.571  23.843 106.611  0.00  0.00      B016  
ATOM   2863  N   ALA L  30      28.631  23.141 107.072  0.00  0.00      B016  
ATOM   2864  H   ALA L  30      29.032  23.622 106.319  0.00  0.00      B016  
ATOM   2865  CA  ALA L  30      29.597  22.406 107.877  0.00  0.00      B016  
ATOM   2866  CB  ALA L  30      30.484  21.396 107.194  0.00  0.00      B016  
ATOM   2867  C   ALA L  30      30.559  23.449 108.427  0.00  0.00      B016  
ATOM   2868  O   ALA L  30      30.894  24.508 107.903  0.00  0.00      B016  
ATOM   2869  N   GLY M   1      -8.619  30.249 113.789  0.00  0.00      A017  
ATOM   2870  H   GLY M   1      -8.104  30.001 112.993  0.00  0.00      A017  
ATOM   2871  CA  GLY M   1      -8.951  29.248 114.817  0.00  0.00      A017  
ATOM   2872  C   GLY M   1      -9.231  27.870 114.235  0.00  0.00      A017  
ATOM   2873  O   GLY M   1      -9.537  27.660 113.055  0.00  0.00      A017  
ATOM   2874  N   ILE M   2      -9.188  26.921 115.167  0.00  0.00      A017  
ATOM   2875  H   ILE M   2      -9.156  27.120 116.126  0.00  0.00      A017  
ATOM   2876  CA  ILE M   2      -9.306  25.500 114.790  0.00  0.00      A017  
ATOM   2877  CB  ILE M   2      -8.449  24.465 115.673  0.00  0.00      A017  
ATOM   2878  CG2 ILE M   2      -8.492  23.161 114.870  0.00  0.00      A017  
ATOM   2879  CG1 ILE M   2      -6.949  24.878 115.817  0.00  0.00      A017  
ATOM   2880  CD  ILE M   2      -6.218  23.855 116.712  0.00  0.00      A017  
ATOM   2881  C   ILE M   2     -10.795  25.026 115.090  0.00  0.00      A017  
ATOM   2882  O   ILE M   2     -11.232  25.185 116.210  0.00  0.00      A017  
ATOM   2883  N   VAL M   3     -11.475  24.550 114.047  0.00  0.00      A017  
ATOM   2884  H   VAL M   3     -11.070  24.359 113.176  0.00  0.00      A017  
ATOM   2885  CA  VAL M   3     -12.889  24.230 114.190  0.00  0.00      A017  
ATOM   2886  CB  VAL M   3     -13.853  24.986 113.175  0.00  0.00      A017  
ATOM   2887  CG1 VAL M   3     -15.299  24.603 113.362  0.00  0.00      A017  
ATOM   2888  CG2 VAL M   3     -13.496  26.437 113.187  0.00  0.00      A017  
ATOM   2889  C   VAL M   3     -12.938  22.779 113.933  0.00  0.00      A017  
ATOM   2890  O   VAL M   3     -12.670  22.277 112.846  0.00  0.00      A017  
ATOM   2891  N   GLU M   4     -13.243  22.008 114.931  0.00  0.00      A017  
ATOM   2892  H   GLU M   4     -13.360  22.418 115.813  0.00  0.00      A017  
ATOM   2893  CA  GLU M   4     -13.284  20.593 114.781  0.00  0.00      A017  
ATOM   2894  CB  GLU M   4     -12.748  19.915 115.996  0.00  0.00      A017  
ATOM   2895  CG  GLU M   4     -11.279  19.859 115.981  0.00  0.00      A017  
ATOM   2896  CD  GLU M   4     -10.672  19.435 117.332  0.00  0.00      A017  
ATOM   2897  OE1 GLU M   4     -10.131  18.315 117.451  0.00  0.00      A017  
ATOM   2898  OE2 GLU M   4     -10.770  20.190 118.282  0.00  0.00      A017  
ATOM   2899  C   GLU M   4     -14.618  20.083 114.328  0.00  0.00      A017  
ATOM   2900  O   GLU M   4     -14.681  19.480 113.239  0.00  0.00      A017  
ATOM   2901  N   GLN M   5     -15.588  20.061 115.170  0.00  0.00      A017  
ATOM   2902  H   GLN M   5     -15.589  20.492 116.050  0.00  0.00      A017  
ATOM   2903  CA  GLN M   5     -16.827  19.463 114.683  0.00  0.00      A017  
ATOM   2904  CB  GLN M   5     -16.917  17.972 114.991  0.00  0.00      A017  
ATOM   2905  CG  GLN M   5     -18.114  17.228 114.367  0.00  0.00      A017  
ATOM   2906  CD  GLN M   5     -18.328  15.756 114.664  0.00  0.00      A017  
ATOM   2907  OE1 GLN M   5     -18.835  15.436 115.753  0.00  0.00      A017  
ATOM   2908  NE2 GLN M   5     -17.956  14.823 113.846  0.00  0.00      A017  
ATOM   2909 HE21 GLN M   5     -17.729  14.990 112.907  0.00  0.00      A017  
ATOM   2910 HE22 GLN M   5     -17.803  13.919 114.193  0.00  0.00      A017  
ATOM   2911  C   GLN M   5     -18.003  20.183 115.277  0.00  0.00      A017  
ATOM   2912  O   GLN M   5     -17.961  20.450 116.484  0.00  0.00      A017  
ATOM   2913  N   CYS M   6     -19.138  20.416 114.625  0.00  0.00      A017  
ATOM   2914  H   CYS M   6     -19.256  20.232 113.670  0.00  0.00      A017  
ATOM   2915  CA  CYS M   6     -20.357  20.860 115.278  0.00  0.00      A017  
ATOM   2916  CB  CYS M   6     -20.638  22.332 114.922  0.00  0.00      A017  
ATOM   2917  SG  CYS M   6     -21.842  23.284 115.852  0.00  0.00      A017  
ATOM   2918  C   CYS M   6     -21.480  20.020 114.593  0.00  0.00      A017  
ATOM   2919  O   CYS M   6     -21.344  19.796 113.372  0.00  0.00      A017  
ATOM   2920  N   CYS M   7     -22.410  19.486 115.395  0.00  0.00      A017  
ATOM   2921  H   CYS M   7     -22.456  19.960 116.251  0.00  0.00      A017  
ATOM   2922  CA  CYS M   7     -23.286  18.413 114.921  0.00  0.00      A017  
ATOM   2923  CB  CYS M   7     -22.727  17.009 115.309  0.00  0.00      A017  
ATOM   2924  SG  CYS M   7     -22.286  16.907 117.056  0.00  0.00      A017  
ATOM   2925  C   CYS M   7     -24.700  18.522 115.426  0.00  0.00      A017  
ATOM   2926  O   CYS M   7     -24.965  18.708 116.609  0.00  0.00      A017  
ATOM   2927  N   ALA M   8     -25.582  18.486 114.461  0.00  0.00      A017  
ATOM   2928  H   ALA M   8     -25.211  18.454 113.555  0.00  0.00      A017  
ATOM   2929  CA  ALA M   8     -27.050  18.609 114.570  0.00  0.00      A017  
ATOM   2930  CB  ALA M   8     -27.616  17.215 115.141  0.00  0.00      A017  
ATOM   2931  C   ALA M   8     -27.329  19.799 115.499  0.00  0.00      A017  
ATOM   2932  O   ALA M   8     -28.109  19.802 116.453  0.00  0.00      A017  
ATOM   2933  N   SER M   9     -26.741  20.969 115.074  0.00  0.00      A017  
ATOM   2934  H   SER M   9     -26.208  21.049 114.256  0.00  0.00      A017  
ATOM   2935  CA  SER M   9     -26.797  22.150 115.792  0.00  0.00      A017  
ATOM   2936  CB  SER M   9     -25.598  22.318 116.691  0.00  0.00      A017  
ATOM   2937  OG  SER M   9     -25.557  21.426 117.808  0.00  0.00      A017  
ATOM   2938  HG  SER M   9     -25.309  20.554 117.490  0.00  0.00      A017  
ATOM   2939  C   SER M   9     -26.901  23.491 115.030  0.00  0.00      A017  
ATOM   2940  O   SER M   9     -26.749  23.476 113.811  0.00  0.00      A017  
ATOM   2941  N   VAL M  10     -27.245  24.598 115.698  0.00  0.00      A017  
ATOM   2942  H   VAL M  10     -27.678  24.576 116.577  0.00  0.00      A017  
ATOM   2943  CA  VAL M  10     -27.166  25.944 115.081  0.00  0.00      A017  
ATOM   2944  CB  VAL M  10     -28.394  26.864 115.629  0.00  0.00      A017  
ATOM   2945  CG1 VAL M  10     -28.350  28.245 115.022  0.00  0.00      A017  
ATOM   2946  CG2 VAL M  10     -29.741  26.148 115.192  0.00  0.00      A017  
ATOM   2947  C   VAL M  10     -25.748  26.381 115.619  0.00  0.00      A017  
ATOM   2948  O   VAL M  10     -25.531  26.728 116.796  0.00  0.00      A017  
ATOM   2949  N   CYS M  11     -24.825  26.307 114.699  0.00  0.00      A017  
ATOM   2950  H   CYS M  11     -25.063  26.151 113.762  0.00  0.00      A017  
ATOM   2951  CA  CYS M  11     -23.404  26.521 114.932  0.00  0.00      A017  
ATOM   2952  CB  CYS M  11     -22.589  25.537 114.155  0.00  0.00      A017  
ATOM   2953  SG  CYS M  11     -23.129  23.815 114.431  0.00  0.00      A017  
ATOM   2954  C   CYS M  11     -23.079  27.964 114.445  0.00  0.00      A017  
ATOM   2955  O   CYS M  11     -22.363  28.175 113.440  0.00  0.00      A017  
ATOM   2956  N   SER M  12     -23.621  28.940 115.178  0.00  0.00      A017  
ATOM   2957  H   SER M  12     -24.121  28.782 116.006  0.00  0.00      A017  
ATOM   2958  CA  SER M  12     -23.428  30.342 114.877  0.00  0.00      A017  
ATOM   2959  CB  SER M  12     -24.647  31.160 115.210  0.00  0.00      A017  
ATOM   2960  OG  SER M  12     -25.789  30.583 114.731  0.00  0.00      A017  
ATOM   2961  HG  SER M  12     -25.808  30.369 113.796  0.00  0.00      A017  
ATOM   2962  C   SER M  12     -22.166  30.927 115.585  0.00  0.00      A017  
ATOM   2963  O   SER M  12     -22.129  31.222 116.751  0.00  0.00      A017  
ATOM   2964  N   LEU M  13     -21.065  31.140 114.815  0.00  0.00      A017  
ATOM   2965  H   LEU M  13     -21.224  31.018 113.856  0.00  0.00      A017  
ATOM   2966  CA  LEU M  13     -19.735  31.525 115.222  0.00  0.00      A017  
ATOM   2967  CB  LEU M  13     -18.675  30.495 114.825  0.00  0.00      A017  
ATOM   2968  CG  LEU M  13     -17.711  29.958 115.837  0.00  0.00      A017  
ATOM   2969  CD1 LEU M  13     -16.913  28.861 115.196  0.00  0.00      A017  
ATOM   2970  CD2 LEU M  13     -16.841  31.053 116.605  0.00  0.00      A017  
ATOM   2971  C   LEU M  13     -19.367  32.748 114.394  0.00  0.00      A017  
ATOM   2972  O   LEU M  13     -19.290  32.747 113.137  0.00  0.00      A017  
ATOM   2973  N   TYR M  14     -19.396  33.763 115.174  0.00  0.00      A017  
ATOM   2974  H   TYR M  14     -19.421  33.582 116.137  0.00  0.00      A017  
ATOM   2975  CA  TYR M  14     -19.090  35.153 114.903  0.00  0.00      A017  
ATOM   2976  CB  TYR M  14     -20.203  36.082 115.304  0.00  0.00      A017  
ATOM   2977  CG  TYR M  14     -21.299  36.192 114.333  0.00  0.00      A017  
ATOM   2978  CD1 TYR M  14     -22.102  35.094 114.056  0.00  0.00      A017  
ATOM   2979  CE1 TYR M  14     -23.065  35.094 113.123  0.00  0.00      A017  
ATOM   2980  CD2 TYR M  14     -21.487  37.338 113.569  0.00  0.00      A017  
ATOM   2981  CE2 TYR M  14     -22.439  37.313 112.543  0.00  0.00      A017  
ATOM   2982  CZ  TYR M  14     -23.220  36.221 112.395  0.00  0.00      A017  
ATOM   2983  OH  TYR M  14     -24.178  36.302 111.369  0.00  0.00      A017  
ATOM   2984  HH  TYR M  14     -24.636  35.459 111.381  0.00  0.00      A017  
ATOM   2985  C   TYR M  14     -17.791  35.696 115.565  0.00  0.00      A017  
ATOM   2986  O   TYR M  14     -17.847  35.725 116.818  0.00  0.00      A017  
ATOM   2987  N   GLN M  15     -16.754  36.033 114.790  0.00  0.00      A017  
ATOM   2988  H   GLN M  15     -16.883  35.973 113.821  0.00  0.00      A017  
ATOM   2989  CA  GLN M  15     -15.376  36.371 115.235  0.00  0.00      A017  
ATOM   2990  CB  GLN M  15     -15.315  37.794 116.050  0.00  0.00      A017  
ATOM   2991  CG  GLN M  15     -15.772  39.034 115.336  0.00  0.00      A017  
ATOM   2992  CD  GLN M  15     -17.246  39.311 115.308  0.00  0.00      A017  
ATOM   2993  OE1 GLN M  15     -17.876  39.747 116.256  0.00  0.00      A017  
ATOM   2994  NE2 GLN M  15     -17.908  39.338 114.190  0.00  0.00      A017  
ATOM   2995 HE21 GLN M  15     -17.479  39.216 113.317  0.00  0.00      A017  
ATOM   2996 HE22 GLN M  15     -18.851  39.573 114.317  0.00  0.00      A017  
ATOM   2997  C   GLN M  15     -14.629  35.269 115.953  0.00  0.00      A017  
ATOM   2998  O   GLN M  15     -14.765  35.082 117.114  0.00  0.00      A017  
ATOM   2999  N   LEU M  16     -13.962  34.456 115.173  0.00  0.00      A017  
ATOM   3000  H   LEU M  16     -14.048  34.534 114.200  0.00  0.00      A017  
ATOM   3001  CA  LEU M  16     -13.043  33.445 115.605  0.00  0.00      A017  
ATOM   3002  CB  LEU M  16     -13.319  32.093 114.930  0.00  0.00      A017  
ATOM   3003  CG  LEU M  16     -12.626  30.864 115.377  0.00  0.00      A017  
ATOM   3004  CD1 LEU M  16     -12.890  30.472 116.762  0.00  0.00      A017  
ATOM   3005  CD2 LEU M  16     -12.936  29.736 114.461  0.00  0.00      A017  
ATOM   3006  C   LEU M  16     -11.704  33.938 115.200  0.00  0.00      A017  
ATOM   3007  O   LEU M  16     -11.424  34.019 114.001  0.00  0.00      A017  
ATOM   3008  N   GLU M  17     -10.896  34.433 116.087  0.00  0.00      A017  
ATOM   3009  H   GLU M  17     -11.190  34.323 117.015  0.00  0.00      A017  
ATOM   3010  CA  GLU M  17      -9.628  35.119 115.745  0.00  0.00      A017  
ATOM   3011  CB  GLU M  17      -9.681  36.614 116.098  0.00  0.00      A017  
ATOM   3012  CG  GLU M  17      -8.355  37.381 115.804  0.00  0.00      A017  
ATOM   3013  CD  GLU M  17      -8.403  38.830 116.160  0.00  0.00      A017  
ATOM   3014  OE1 GLU M  17      -8.407  39.109 117.375  0.00  0.00      A017  
ATOM   3015  OE2 GLU M  17      -8.367  39.625 115.194  0.00  0.00      A017  
ATOM   3016  C   GLU M  17      -8.550  34.479 116.596  0.00  0.00      A017  
ATOM   3017  O   GLU M  17      -8.543  34.488 117.827  0.00  0.00      A017  
ATOM   3018  N   ASN M  18      -7.547  33.912 115.933  0.00  0.00      A017  
ATOM   3019  H   ASN M  18      -7.735  33.780 114.980  0.00  0.00      A017  
ATOM   3020  CA  ASN M  18      -6.310  33.529 116.507  0.00  0.00      A017  
ATOM   3021  CB  ASN M  18      -5.954  32.070 116.107  0.00  0.00      A017  
ATOM   3022  CG  ASN M  18      -4.615  31.492 116.621  0.00  0.00      A017  
ATOM   3023  OD1 ASN M  18      -4.607  31.182 117.843  0.00  0.00      A017  
ATOM   3024  ND2 ASN M  18      -3.543  31.344 115.914  0.00  0.00      A017  
ATOM   3025 HD21 ASN M  18      -3.479  31.505 114.950  0.00  0.00      A017  
ATOM   3026 HD22 ASN M  18      -2.753  31.161 116.465  0.00  0.00      A017  
ATOM   3027  C   ASN M  18      -5.217  34.430 115.938  0.00  0.00      A017  
ATOM   3028  O   ASN M  18      -4.944  34.328 114.740  0.00  0.00      A017  
ATOM   3029  N   TYR M  19      -4.565  35.130 116.773  0.00  0.00      A017  
ATOM   3030  H   TYR M  19      -4.690  34.806 117.690  0.00  0.00      A017  
ATOM   3031  CA  TYR M  19      -3.463  35.889 116.363  0.00  0.00      A017  
ATOM   3032  CB  TYR M  19      -3.805  37.413 116.406  0.00  0.00      A017  
ATOM   3033  CG  TYR M  19      -2.951  38.477 115.714  0.00  0.00      A017  
ATOM   3034  CD1 TYR M  19      -1.628  38.165 115.221  0.00  0.00      A017  
ATOM   3035  CE1 TYR M  19      -0.907  39.119 114.454  0.00  0.00      A017  
ATOM   3036  CD2 TYR M  19      -3.456  39.742 115.499  0.00  0.00      A017  
ATOM   3037  CE2 TYR M  19      -2.657  40.629 114.832  0.00  0.00      A017  
ATOM   3038  CZ  TYR M  19      -1.431  40.353 114.346  0.00  0.00      A017  
ATOM   3039  OH  TYR M  19      -0.692  41.335 113.679  0.00  0.00      A017  
ATOM   3040  HH  TYR M  19       0.179  40.982 113.487  0.00  0.00      A017  
ATOM   3041  C   TYR M  19      -2.286  35.492 117.243  0.00  0.00      A017  
ATOM   3042  O   TYR M  19      -2.240  35.741 118.460  0.00  0.00      A017  
ATOM   3043  N   CYS M  20      -1.357  34.743 116.624  0.00  0.00      A017  
ATOM   3044  H   CYS M  20      -1.656  34.458 115.735  0.00  0.00      A017  
ATOM   3045  CA  CYS M  20      -0.087  34.495 117.239  0.00  0.00      A017  
ATOM   3046  CB  CYS M  20       0.340  33.037 117.175  0.00  0.00      A017  
ATOM   3047  SG  CYS M  20      -0.997  31.895 117.693  0.00  0.00      A017  
ATOM   3048  C   CYS M  20       0.949  35.522 116.832  0.00  0.00      A017  
ATOM   3049  O   CYS M  20       1.319  35.612 115.637  0.00  0.00      A017  
ATOM   3050  N   ASN M  21       1.508  36.323 117.699  0.00  0.00      A017  
ATOM   3051  H   ASN M  21       1.390  36.081 118.642  0.00  0.00      A017  
ATOM   3052  CA  ASN M  21       2.492  37.327 117.399  0.00  0.00      A017  
ATOM   3053  CB  ASN M  21       2.002  38.749 117.761  0.00  0.00      A017  
ATOM   3054  CG  ASN M  21       2.780  39.868 117.160  0.00  0.00      A017  
ATOM   3055  OD1 ASN M  21       2.815  40.016 115.934  0.00  0.00      A017  
ATOM   3056  ND2 ASN M  21       3.430  40.750 118.006  0.00  0.00      A017  
ATOM   3057 HD21 ASN M  21       3.137  40.680 118.938  0.00  0.00      A017  
ATOM   3058 HD22 ASN M  21       4.056  41.422 117.664  0.00  0.00      A017  
ATOM   3059  C   ASN M  21       3.830  37.030 118.030  0.00  0.00      A017  
ATOM   3060  O   ASN M  21       3.883  36.555 119.165  0.00  0.00      A017  
ATOM   3061  N   PHE N   1     -22.212  -4.123 120.339  0.00  0.00      B017  
ATOM   3062  H   PHE N   1     -22.283  -3.825 121.270  0.00  0.00      B017  
ATOM   3063  CA  PHE N   1     -22.745  -3.316 119.259  0.00  0.00      B017  
ATOM   3064  CB  PHE N   1     -24.080  -3.965 118.773  0.00  0.00      B017  
ATOM   3065  CG  PHE N   1     -24.001  -5.243 117.908  0.00  0.00      B017  
ATOM   3066  CD1 PHE N   1     -24.396  -6.421 118.441  0.00  0.00      B017  
ATOM   3067  CD2 PHE N   1     -23.528  -5.164 116.586  0.00  0.00      B017  
ATOM   3068  CE1 PHE N   1     -24.377  -7.566 117.700  0.00  0.00      B017  
ATOM   3069  CE2 PHE N   1     -23.405  -6.318 115.840  0.00  0.00      B017  
ATOM   3070  CZ  PHE N   1     -23.851  -7.478 116.416  0.00  0.00      B017  
ATOM   3071  C   PHE N   1     -23.086  -1.899 119.686  0.00  0.00      B017  
ATOM   3072  O   PHE N   1     -23.321  -1.620 120.858  0.00  0.00      B017  
ATOM   3073  N   VAL N   2     -22.955  -0.997 118.718  0.00  0.00      B017  
ATOM   3074  H   VAL N   2     -22.649  -1.223 117.814  0.00  0.00      B017  
ATOM   3075  CA  VAL N   2     -23.127   0.388 119.020  0.00  0.00      B017  
ATOM   3076  CB  VAL N   2     -21.836   1.123 118.873  0.00  0.00      B017  
ATOM   3077  CG1 VAL N   2     -21.915   2.644 119.057  0.00  0.00      B017  
ATOM   3078  CG2 VAL N   2     -20.895   0.667 119.910  0.00  0.00      B017  
ATOM   3079  C   VAL N   2     -24.289   0.897 118.189  0.00  0.00      B017  
ATOM   3080  O   VAL N   2     -24.192   0.947 116.938  0.00  0.00      B017  
ATOM   3081  N   ASN N   3     -25.445   1.060 118.834  0.00  0.00      B017  
ATOM   3082  H   ASN N   3     -25.458   1.069 119.814  0.00  0.00      B017  
ATOM   3083  CA  ASN N   3     -26.613   1.452 118.157  0.00  0.00      B017  
ATOM   3084  CB  ASN N   3     -27.761   0.632 118.773  0.00  0.00      B017  
ATOM   3085  CG  ASN N   3     -29.141   0.883 118.044  0.00  0.00      B017  
ATOM   3086  OD1 ASN N   3     -29.284   1.013 116.801  0.00  0.00      B017  
ATOM   3087  ND2 ASN N   3     -30.178   0.929 118.902  0.00  0.00      B017  
ATOM   3088 HD21 ASN N   3     -29.962   0.703 119.831  0.00  0.00      B017  
ATOM   3089 HD22 ASN N   3     -31.049   1.218 118.559  0.00  0.00      B017  
ATOM   3090  C   ASN N   3     -26.860   2.931 118.258  0.00  0.00      B017  
ATOM   3091  O   ASN N   3     -27.160   3.374 119.373  0.00  0.00      B017  
ATOM   3092  N   GLN N   4     -26.781   3.653 117.133  0.00  0.00      B017  
ATOM   3093  H   GLN N   4     -26.730   3.324 116.212  0.00  0.00      B017  
ATOM   3094  CA  GLN N   4     -26.817   5.116 117.086  0.00  0.00      B017  
ATOM   3095  CB  GLN N   4     -28.197   5.724 117.322  0.00  0.00      B017  
ATOM   3096  CG  GLN N   4     -29.153   5.717 116.217  0.00  0.00      B017  
ATOM   3097  CD  GLN N   4     -30.389   6.589 116.371  0.00  0.00      B017  
ATOM   3098  OE1 GLN N   4     -30.743   7.121 117.455  0.00  0.00      B017  
ATOM   3099  NE2 GLN N   4     -31.094   6.753 115.327  0.00  0.00      B017  
ATOM   3100 HE21 GLN N   4     -30.846   6.255 114.520  0.00  0.00      B017  
ATOM   3101 HE22 GLN N   4     -31.953   7.223 115.362  0.00  0.00      B017  
ATOM   3102  C   GLN N   4     -25.754   5.869 117.804  0.00  0.00      B017  
ATOM   3103  O   GLN N   4     -25.711   6.130 119.015  0.00  0.00      B017  
ATOM   3104  N   HIS N   5     -24.845   6.248 116.909  0.00  0.00      B017  
ATOM   3105  H   HIS N   5     -24.959   6.039 115.959  0.00  0.00      B017  
ATOM   3106  CA  HIS N   5     -23.622   6.988 117.288  0.00  0.00      B017  
ATOM   3107  CB  HIS N   5     -22.426   6.138 116.808  0.00  0.00      B017  
ATOM   3108  CG  HIS N   5     -21.056   6.514 117.271  0.00  0.00      B017  
ATOM   3109  ND1 HIS N   5     -19.880   6.011 116.828  0.00  0.00      B017  
ATOM   3110  HD1 HIS N   5     -19.770   5.621 115.936  0.00  0.00      B017  
ATOM   3111  CD2 HIS N   5     -20.728   7.275 118.399  0.00  0.00      B017  
ATOM   3112  NE2 HIS N   5     -19.479   7.043 118.629  0.00  0.00      B017  
ATOM   3113  CE1 HIS N   5     -18.985   6.298 117.686  0.00  0.00      B017  
ATOM   3114  C   HIS N   5     -23.825   8.279 116.511  0.00  0.00      B017  
ATOM   3115  O   HIS N   5     -23.501   8.352 115.291  0.00  0.00      B017  
ATOM   3116  N   LEU N   6     -24.387   9.379 117.126  0.00  0.00      B017  
ATOM   3117  H   LEU N   6     -24.337   9.461 118.101  0.00  0.00      B017  
ATOM   3118  CA  LEU N   6     -24.813  10.553 116.445  0.00  0.00      B017  
ATOM   3119  CB  LEU N   6     -25.954  11.401 117.104  0.00  0.00      B017  
ATOM   3120  CG  LEU N   6     -27.365  10.990 117.331  0.00  0.00      B017  
ATOM   3121  CD1 LEU N   6     -27.501   9.832 118.295  0.00  0.00      B017  
ATOM   3122  CD2 LEU N   6     -28.085  12.098 117.994  0.00  0.00      B017  
ATOM   3123  C   LEU N   6     -23.669  11.483 116.104  0.00  0.00      B017  
ATOM   3124  O   LEU N   6     -23.503  11.747 114.886  0.00  0.00      B017  
ATOM   3125  N   CYS N   7     -23.055  12.106 117.089  0.00  0.00      B017  
ATOM   3126  H   CYS N   7     -23.295  12.034 118.037  0.00  0.00      B017  
ATOM   3127  CA  CYS N   7     -21.873  12.945 116.902  0.00  0.00      B017  
ATOM   3128  CB  CYS N   7     -21.745  14.107 117.880  0.00  0.00      B017  
ATOM   3129  SG  CYS N   7     -23.182  15.194 117.783  0.00  0.00      B017  
ATOM   3130  C   CYS N   7     -20.592  12.168 117.040  0.00  0.00      B017  
ATOM   3131  O   CYS N   7     -20.558  11.123 117.678  0.00  0.00      B017  
ATOM   3132  N   GLY N   8     -19.502  12.689 116.461  0.00  0.00      B017  
ATOM   3133  H   GLY N   8     -19.553  13.516 115.937  0.00  0.00      B017  
ATOM   3134  CA  GLY N   8     -18.217  12.031 116.417  0.00  0.00      B017  
ATOM   3135  C   GLY N   8     -17.495  12.101 117.759  0.00  0.00      B017  
ATOM   3136  O   GLY N   8     -17.546  13.126 118.465  0.00  0.00      B017  
ATOM   3137  N   SER N   9     -16.786  11.058 118.034  0.00  0.00      B017  
ATOM   3138  H   SER N   9     -16.785  10.284 117.432  0.00  0.00      B017  
ATOM   3139  CA  SER N   9     -15.797  11.045 119.118  0.00  0.00      B017  
ATOM   3140  CB  SER N   9     -15.460   9.673 119.621  0.00  0.00      B017  
ATOM   3141  OG  SER N   9     -16.615   9.160 120.362  0.00  0.00      B017  
ATOM   3142  HG  SER N   9     -17.270   8.873 119.723  0.00  0.00      B017  
ATOM   3143  C   SER N   9     -14.520  11.803 118.644  0.00  0.00      B017  
ATOM   3144  O   SER N   9     -14.315  12.074 117.458  0.00  0.00      B017  
ATOM   3145  N   HIS N  10     -13.700  12.212 119.597  0.00  0.00      B017  
ATOM   3146  H   HIS N  10     -13.994  12.145 120.530  0.00  0.00      B017  
ATOM   3147  CA  HIS N  10     -12.425  12.888 119.406  0.00  0.00      B017  
ATOM   3148  CB  HIS N  10     -12.563  14.358 119.801  0.00  0.00      B017  
ATOM   3149  CG  HIS N  10     -13.355  15.319 118.865  0.00  0.00      B017  
ATOM   3150  ND1 HIS N  10     -14.346  15.131 118.066  0.00  0.00      B017  
ATOM   3151  HD1 HIS N  10     -14.458  14.204 117.768  0.00  0.00      B017  
ATOM   3152  CD2 HIS N  10     -13.036  16.658 118.862  0.00  0.00      B017  
ATOM   3153  NE2 HIS N  10     -13.865  17.115 117.932  0.00  0.00      B017  
ATOM   3154  CE1 HIS N  10     -14.678  16.247 117.435  0.00  0.00      B017  
ATOM   3155  C   HIS N  10     -11.355  12.158 120.254  0.00  0.00      B017  
ATOM   3156  O   HIS N  10     -11.310  12.086 121.490  0.00  0.00      B017  
ATOM   3157  N   LEU N  11     -10.472  11.570 119.430  0.00  0.00      B017  
ATOM   3158  H   LEU N  11     -10.354  11.808 118.487  0.00  0.00      B017  
ATOM   3159  CA  LEU N  11      -9.606  10.653 120.054  0.00  0.00      B017  
ATOM   3160  CB  LEU N  11      -9.212   9.483 119.063  0.00  0.00      B017  
ATOM   3161  CG  LEU N  11     -10.201   8.393 118.960  0.00  0.00      B017  
ATOM   3162  CD1 LEU N  11     -11.332   8.758 117.968  0.00  0.00      B017  
ATOM   3163  CD2 LEU N  11      -9.552   7.099 118.339  0.00  0.00      B017  
ATOM   3164  C   LEU N  11      -8.323  11.348 120.519  0.00  0.00      B017  
ATOM   3165  O   LEU N  11      -8.184  11.417 121.760  0.00  0.00      B017  
ATOM   3166  N   VAL N  12      -7.339  11.694 119.637  0.00  0.00      B017  
ATOM   3167  H   VAL N  12      -7.399  11.629 118.661  0.00  0.00      B017  
ATOM   3168  CA  VAL N  12      -6.086  12.153 120.213  0.00  0.00      B017  
ATOM   3169  CB  VAL N  12      -4.971  10.985 120.017  0.00  0.00      B017  
ATOM   3170  CG1 VAL N  12      -3.643  11.517 120.420  0.00  0.00      B017  
ATOM   3171  CG2 VAL N  12      -5.098   9.672 120.783  0.00  0.00      B017  
ATOM   3172  C   VAL N  12      -5.760  13.479 119.537  0.00  0.00      B017  
ATOM   3173  O   VAL N  12      -5.597  13.574 118.302  0.00  0.00      B017  
ATOM   3174  N   GLU N  13      -5.613  14.522 120.337  0.00  0.00      B017  
ATOM   3175  H   GLU N  13      -6.096  14.474 121.188  0.00  0.00      B017  
ATOM   3176  CA  GLU N  13      -4.756  15.631 120.000  0.00  0.00      B017  
ATOM   3177  CB  GLU N  13      -5.291  17.039 120.398  0.00  0.00      B017  
ATOM   3178  CG  GLU N  13      -6.788  17.195 120.169  0.00  0.00      B017  
ATOM   3179  CD  GLU N  13      -7.378  18.558 120.456  0.00  0.00      B017  
ATOM   3180  OE1 GLU N  13      -7.962  18.600 121.515  0.00  0.00      B017  
ATOM   3181  OE2 GLU N  13      -7.126  19.600 119.782  0.00  0.00      B017  
ATOM   3182  C   GLU N  13      -3.377  15.414 120.715  0.00  0.00      B017  
ATOM   3183  O   GLU N  13      -3.261  14.960 121.821  0.00  0.00      B017  
ATOM   3184  N   ALA N  14      -2.313  15.584 119.967  0.00  0.00      B017  
ATOM   3185  H   ALA N  14      -2.406  15.857 119.031  0.00  0.00      B017  
ATOM   3186  CA  ALA N  14      -0.950  15.317 120.372  0.00  0.00      B017  
ATOM   3187  CB  ALA N  14      -0.609  14.009 119.617  0.00  0.00      B017  
ATOM   3188  C   ALA N  14       0.136  16.422 120.351  0.00  0.00      B017  
ATOM   3189  O   ALA N  14      -0.073  17.607 119.984  0.00  0.00      B017  
ATOM   3190  N   LEU N  15       1.380  16.024 120.651  0.00  0.00      B017  
ATOM   3191  H   LEU N  15       1.514  15.055 120.707  0.00  0.00      B017  
ATOM   3192  CA  LEU N  15       2.587  16.886 120.538  0.00  0.00      B017  
ATOM   3193  CB  LEU N  15       3.827  16.196 121.164  0.00  0.00      B017  
ATOM   3194  CG  LEU N  15       3.985  15.834 122.631  0.00  0.00      B017  
ATOM   3195  CD1 LEU N  15       3.434  14.472 122.962  0.00  0.00      B017  
ATOM   3196  CD2 LEU N  15       5.409  15.826 123.186  0.00  0.00      B017  
ATOM   3197  C   LEU N  15       2.891  16.877 119.040  0.00  0.00      B017  
ATOM   3198  O   LEU N  15       3.182  15.817 118.477  0.00  0.00      B017  
ATOM   3199  N   TYR N  16       2.965  17.995 118.225  0.00  0.00      B017  
ATOM   3200  H   TYR N  16       2.844  17.817 117.268  0.00  0.00      B017  
ATOM   3201  CA  TYR N  16       3.038  19.327 118.712  0.00  0.00      B017  
ATOM   3202  CB  TYR N  16       4.421  20.008 118.446  0.00  0.00      B017  
ATOM   3203  CG  TYR N  16       5.602  19.217 119.036  0.00  0.00      B017  
ATOM   3204  CD1 TYR N  16       6.322  18.341 118.248  0.00  0.00      B017  
ATOM   3205  CE1 TYR N  16       7.495  17.755 118.731  0.00  0.00      B017  
ATOM   3206  CD2 TYR N  16       5.931  19.364 120.365  0.00  0.00      B017  
ATOM   3207  CE2 TYR N  16       7.105  18.756 120.859  0.00  0.00      B017  
ATOM   3208  CZ  TYR N  16       7.884  18.034 120.012  0.00  0.00      B017  
ATOM   3209  OH  TYR N  16       9.079  17.598 120.541  0.00  0.00      B017  
ATOM   3210  HH  TYR N  16       9.331  16.747 120.174  0.00  0.00      B017  
ATOM   3211  C   TYR N  16       2.072  20.187 117.873  0.00  0.00      B017  
ATOM   3212  O   TYR N  16       1.982  20.100 116.654  0.00  0.00      B017  
ATOM   3213  N   LEU N  17       1.288  21.105 118.551  0.00  0.00      B017  
ATOM   3214  H   LEU N  17       1.277  20.916 119.513  0.00  0.00      B017  
ATOM   3215  CA  LEU N  17       0.697  22.189 117.782  0.00  0.00      B017  
ATOM   3216  CB  LEU N  17      -0.758  22.234 117.898  0.00  0.00      B017  
ATOM   3217  CG  LEU N  17      -1.699  21.120 117.489  0.00  0.00      B017  
ATOM   3218  CD1 LEU N  17      -3.171  21.550 117.544  0.00  0.00      B017  
ATOM   3219  CD2 LEU N  17      -1.391  20.634 116.043  0.00  0.00      B017  
ATOM   3220  C   LEU N  17       1.261  23.556 118.233  0.00  0.00      B017  
ATOM   3221  O   LEU N  17       0.924  24.093 119.310  0.00  0.00      B017  
ATOM   3222  N   VAL N  18       2.193  24.048 117.439  0.00  0.00      B017  
ATOM   3223  H   VAL N  18       2.299  23.601 116.574  0.00  0.00      B017  
ATOM   3224  CA  VAL N  18       2.927  25.229 117.761  0.00  0.00      B017  
ATOM   3225  CB  VAL N  18       4.443  24.928 117.564  0.00  0.00      B017  
ATOM   3226  CG1 VAL N  18       5.253  26.016 118.274  0.00  0.00      B017  
ATOM   3227  CG2 VAL N  18       4.875  23.627 118.244  0.00  0.00      B017  
ATOM   3228  C   VAL N  18       2.425  26.401 116.972  0.00  0.00      B017  
ATOM   3229  O   VAL N  18       2.417  26.403 115.764  0.00  0.00      B017  
ATOM   3230  N   CYS N  19       1.926  27.417 117.704  0.00  0.00      B017  
ATOM   3231  H   CYS N  19       2.051  27.310 118.670  0.00  0.00      B017  
ATOM   3232  CA  CYS N  19       1.548  28.680 117.042  0.00  0.00      B017  
ATOM   3233  CB  CYS N  19       0.139  29.075 117.472  0.00  0.00      B017  
ATOM   3234  SG  CYS N  19      -0.782  30.285 116.491  0.00  0.00      B017  
ATOM   3235  C   CYS N  19       2.551  29.754 117.515  0.00  0.00      B017  
ATOM   3236  O   CYS N  19       2.382  30.168 118.678  0.00  0.00      B017  
ATOM   3237  N   GLY N  20       3.637  30.059 116.799  0.00  0.00      B017  
ATOM   3238  H   GLY N  20       3.821  29.644 115.930  0.00  0.00      B017  
ATOM   3239  CA  GLY N  20       4.638  30.974 117.359  0.00  0.00      B017  
ATOM   3240  C   GLY N  20       5.088  31.939 116.317  0.00  0.00      B017  
ATOM   3241  O   GLY N  20       4.486  32.050 115.242  0.00  0.00      B017  
ATOM   3242  N   GLU N  21       6.225  32.533 116.652  0.00  0.00      B017  
ATOM   3243  H   GLU N  21       6.529  32.546 117.583  0.00  0.00      B017  
ATOM   3244  CA  GLU N  21       6.962  33.331 115.753  0.00  0.00      B017  
ATOM   3245  CB  GLU N  21       7.472  34.635 116.335  0.00  0.00      B017  
ATOM   3246  CG  GLU N  21       7.616  35.657 115.261  0.00  0.00      B017  
ATOM   3247  CD  GLU N  21       8.506  36.866 115.590  0.00  0.00      B017  
ATOM   3248  OE1 GLU N  21       9.713  36.867 115.327  0.00  0.00      B017  
ATOM   3249  OE2 GLU N  21       8.020  37.883 116.146  0.00  0.00      B017  
ATOM   3250  C   GLU N  21       8.196  32.544 115.302  0.00  0.00      B017  
ATOM   3251  O   GLU N  21       8.503  32.581 114.111  0.00  0.00      B017  
ATOM   3252  N   ARG N  22       8.896  31.886 116.262  0.00  0.00      B017  
ATOM   3253  H   ARG N  22       8.552  31.943 117.178  0.00  0.00      B017  
ATOM   3254  CA  ARG N  22      10.115  31.155 115.955  0.00  0.00      B017  
ATOM   3255  CB  ARG N  22      11.218  31.897 116.717  0.00  0.00      B017  
ATOM   3256  CG  ARG N  22      11.647  33.243 116.128  0.00  0.00      B017  
ATOM   3257  CD  ARG N  22      12.787  33.774 116.884  0.00  0.00      B017  
ATOM   3258  NE  ARG N  22      12.926  35.230 116.575  0.00  0.00      B017  
ATOM   3259  HE  ARG N  22      13.163  35.456 115.651  0.00  0.00      B017  
ATOM   3260  CZ  ARG N  22      12.421  36.158 117.342  0.00  0.00      B017  
ATOM   3261  NH1 ARG N  22      11.649  35.893 118.379  0.00  0.00      B017  
ATOM   3262 HH11 ARG N  22      11.539  34.905 118.494  0.00  0.00      B017  
ATOM   3263 HH12 ARG N  22      11.240  36.652 118.884  0.00  0.00      B017  
ATOM   3264  NH2 ARG N  22      12.592  37.405 117.000  0.00  0.00      B017  
ATOM   3265 HH21 ARG N  22      13.075  37.660 116.162  0.00  0.00      B017  
ATOM   3266 HH22 ARG N  22      12.263  38.140 117.594  0.00  0.00      B017  
ATOM   3267  C   ARG N  22       9.943  29.766 116.602  0.00  0.00      B017  
ATOM   3268  O   ARG N  22      10.018  29.560 117.842  0.00  0.00      B017  
ATOM   3269  N   GLY N  23       9.744  28.798 115.729  0.00  0.00      B017  
ATOM   3270  H   GLY N  23       9.940  29.146 114.834  0.00  0.00      B017  
ATOM   3271  CA  GLY N  23       9.344  27.457 116.057  0.00  0.00      B017  
ATOM   3272  C   GLY N  23      10.439  26.587 116.745  0.00  0.00      B017  
ATOM   3273  O   GLY N  23      10.311  26.256 117.968  0.00  0.00      B017  
ATOM   3274  N   PHE N  24      11.385  26.097 115.930  0.00  0.00      B017  
ATOM   3275  H   PHE N  24      11.389  26.412 115.002  0.00  0.00      B017  
ATOM   3276  CA  PHE N  24      12.316  25.120 116.486  0.00  0.00      B017  
ATOM   3277  CB  PHE N  24      11.991  23.715 115.853  0.00  0.00      B017  
ATOM   3278  CG  PHE N  24      10.724  23.056 116.421  0.00  0.00      B017  
ATOM   3279  CD1 PHE N  24      10.898  22.205 117.466  0.00  0.00      B017  
ATOM   3280  CD2 PHE N  24       9.448  23.240 115.966  0.00  0.00      B017  
ATOM   3281  CE1 PHE N  24       9.858  21.550 118.063  0.00  0.00      B017  
ATOM   3282  CE2 PHE N  24       8.313  22.565 116.470  0.00  0.00      B017  
ATOM   3283  CZ  PHE N  24       8.576  21.733 117.558  0.00  0.00      B017  
ATOM   3284  C   PHE N  24      13.744  25.579 116.096  0.00  0.00      B017  
ATOM   3285  O   PHE N  24      14.401  25.210 115.099  0.00  0.00      B017  
ATOM   3286  N   PHE N  25      14.290  26.454 116.942  0.00  0.00      B017  
ATOM   3287  H   PHE N  25      13.732  26.765 117.685  0.00  0.00      B017  
ATOM   3288  CA  PHE N  25      15.708  26.812 116.913  0.00  0.00      B017  
ATOM   3289  CB  PHE N  25      15.947  28.198 117.551  0.00  0.00      B017  
ATOM   3290  CG  PHE N  25      15.992  29.328 116.521  0.00  0.00      B017  
ATOM   3291  CD1 PHE N  25      14.856  29.869 115.888  0.00  0.00      B017  
ATOM   3292  CD2 PHE N  25      17.232  29.862 116.271  0.00  0.00      B017  
ATOM   3293  CE1 PHE N  25      14.942  31.001 115.103  0.00  0.00      B017  
ATOM   3294  CE2 PHE N  25      17.308  30.978 115.462  0.00  0.00      B017  
ATOM   3295  CZ  PHE N  25      16.201  31.553 114.946  0.00  0.00      B017  
ATOM   3296  C   PHE N  25      16.596  25.754 117.604  0.00  0.00      B017  
ATOM   3297  O   PHE N  25      16.768  25.673 118.818  0.00  0.00      B017  
ATOM   3298  N   TYR N  26      17.069  24.856 116.749  0.00  0.00      B017  
ATOM   3299  H   TYR N  26      16.658  24.794 115.861  0.00  0.00      B017  
ATOM   3300  CA  TYR N  26      17.960  23.793 117.219  0.00  0.00      B017  
ATOM   3301  CB  TYR N  26      17.875  22.565 116.325  0.00  0.00      B017  
ATOM   3302  CG  TYR N  26      16.495  21.942 116.201  0.00  0.00      B017  
ATOM   3303  CD1 TYR N  26      15.701  22.163 115.129  0.00  0.00      B017  
ATOM   3304  CE1 TYR N  26      14.455  21.519 115.023  0.00  0.00      B017  
ATOM   3305  CD2 TYR N  26      16.123  21.001 117.145  0.00  0.00      B017  
ATOM   3306  CE2 TYR N  26      14.900  20.347 117.054  0.00  0.00      B017  
ATOM   3307  CZ  TYR N  26      14.051  20.579 115.981  0.00  0.00      B017  
ATOM   3308  OH  TYR N  26      12.890  19.850 115.769  0.00  0.00      B017  
ATOM   3309  HH  TYR N  26      12.883  19.094 116.361  0.00  0.00      B017  
ATOM   3310  C   TYR N  26      19.323  24.290 117.498  0.00  0.00      B017  
ATOM   3311  O   TYR N  26      19.879  23.764 118.484  0.00  0.00      B017  
ATOM   3312  N   THR N  27      19.884  25.341 116.850  0.00  0.00      B017  
ATOM   3313  H   THR N  27      19.372  25.742 116.117  0.00  0.00      B017  
ATOM   3314  CA  THR N  27      21.101  25.982 117.346  0.00  0.00      B017  
ATOM   3315  CB  THR N  27      22.359  25.509 116.560  0.00  0.00      B017  
ATOM   3316  OG1 THR N  27      22.422  24.121 116.830  0.00  0.00      B017  
ATOM   3317  HG1 THR N  27      22.115  24.115 117.740  0.00  0.00      B017  
ATOM   3318  CG2 THR N  27      23.663  26.203 116.700  0.00  0.00      B017  
ATOM   3319  C   THR N  27      21.003  27.476 117.064  0.00  0.00      B017  
ATOM   3320  O   THR N  27      20.476  27.776 115.949  0.00  0.00      B017  
ATOM   3321  N   PRO N  28      21.394  28.427 117.928  0.00  0.00      B017  
ATOM   3322  CD  PRO N  28      21.953  28.122 119.242  0.00  0.00      B017  
ATOM   3323  CA  PRO N  28      21.333  29.894 117.739  0.00  0.00      B017  
ATOM   3324  CB  PRO N  28      21.984  30.418 118.984  0.00  0.00      B017  
ATOM   3325  CG  PRO N  28      22.902  29.292 119.338  0.00  0.00      B017  
ATOM   3326  C   PRO N  28      22.047  30.540 116.517  0.00  0.00      B017  
ATOM   3327  O   PRO N  28      21.871  31.691 116.253  0.00  0.00      B017  
ATOM   3328  N   LYS N  29      22.833  29.743 115.723  0.00  0.00      B017  
ATOM   3329  H   LYS N  29      22.547  28.812 115.835  0.00  0.00      B017  
ATOM   3330  CA  LYS N  29      23.714  30.201 114.673  0.00  0.00      B017  
ATOM   3331  CB  LYS N  29      25.119  29.542 114.767  0.00  0.00      B017  
ATOM   3332  CG  LYS N  29      25.833  29.965 116.075  0.00  0.00      B017  
ATOM   3333  CD  LYS N  29      27.215  29.392 116.260  0.00  0.00      B017  
ATOM   3334  CE  LYS N  29      28.296  30.276 115.628  0.00  0.00      B017  
ATOM   3335  NZ  LYS N  29      28.483  31.592 116.230  0.00  0.00      B017  
ATOM   3336  HZ1 LYS N  29      27.658  32.197 116.044  0.00  0.00      B017  
ATOM   3337  HZ2 LYS N  29      29.325  32.035 115.811  0.00  0.00      B017  
ATOM   3338  HZ3 LYS N  29      28.608  31.565 117.262  0.00  0.00      B017  
ATOM   3339  C   LYS N  29      23.063  29.995 113.307  0.00  0.00      B017  
ATOM   3340  O   LYS N  29      22.873  28.851 112.922  0.00  0.00      B017  
ATOM   3341  N   ALA N  30      22.814  30.903 112.374  0.00  0.00      B017  
ATOM   3342  H   ALA N  30      22.310  30.574 111.600  0.00  0.00      B017  
ATOM   3343  CA  ALA N  30      23.294  32.336 112.454  0.00  0.00      B017  
ATOM   3344  CB  ALA N  30      24.617  32.510 111.843  0.00  0.00      B017  
ATOM   3345  C   ALA N  30      22.340  33.312 111.805  0.00  0.00      B017  
ATOM   3346  O   ALA N  30      21.436  33.055 111.037  0.00  0.00      B017  
ATOM   3347  N   GLY O   1     -10.268  30.336 119.971  0.00  0.00      A018  
ATOM   3348  H   GLY O   1     -10.962  29.948 120.544  0.00  0.00      A018  
ATOM   3349  CA  GLY O   1      -9.219  29.614 119.360  0.00  0.00      A018  
ATOM   3350  C   GLY O   1      -9.730  28.228 118.964  0.00  0.00      A018  
ATOM   3351  O   GLY O   1      -9.858  28.037 117.761  0.00  0.00      A018  
ATOM   3352  N   ILE O   2     -10.140  27.326 119.813  0.00  0.00      A018  
ATOM   3353  H   ILE O   2     -10.409  27.547 120.729  0.00  0.00      A018  
ATOM   3354  CA  ILE O   2     -10.352  25.961 119.384  0.00  0.00      A018  
ATOM   3355  CB  ILE O   2      -9.527  24.958 120.221  0.00  0.00      A018  
ATOM   3356  CG2 ILE O   2      -9.779  23.504 119.727  0.00  0.00      A018  
ATOM   3357  CG1 ILE O   2      -8.067  25.264 120.349  0.00  0.00      A018  
ATOM   3358  CD  ILE O   2      -7.247  24.313 121.272  0.00  0.00      A018  
ATOM   3359  C   ILE O   2     -11.805  25.834 119.745  0.00  0.00      A018  
ATOM   3360  O   ILE O   2     -12.356  26.023 120.802  0.00  0.00      A018  
ATOM   3361  N   VAL O   3     -12.624  25.392 118.811  0.00  0.00      A018  
ATOM   3362  H   VAL O   3     -12.311  25.481 117.887  0.00  0.00      A018  
ATOM   3363  CA  VAL O   3     -14.007  24.912 119.040  0.00  0.00      A018  
ATOM   3364  CB  VAL O   3     -15.087  25.589 118.153  0.00  0.00      A018  
ATOM   3365  CG1 VAL O   3     -16.510  25.082 118.177  0.00  0.00      A018  
ATOM   3366  CG2 VAL O   3     -15.074  27.050 118.607  0.00  0.00      A018  
ATOM   3367  C   VAL O   3     -14.038  23.399 118.835  0.00  0.00      A018  
ATOM   3368  O   VAL O   3     -13.771  22.908 117.757  0.00  0.00      A018  
ATOM   3369  N   GLU O   4     -14.150  22.613 119.912  0.00  0.00      A018  
ATOM   3370  H   GLU O   4     -14.265  22.992 120.808  0.00  0.00      A018  
ATOM   3371  CA  GLU O   4     -14.088  21.183 119.768  0.00  0.00      A018  
ATOM   3372  CB  GLU O   4     -13.620  20.468 121.116  0.00  0.00      A018  
ATOM   3373  CG  GLU O   4     -12.123  20.694 121.394  0.00  0.00      A018  
ATOM   3374  CD  GLU O   4     -11.508  19.799 122.481  0.00  0.00      A018  
ATOM   3375  OE1 GLU O   4     -10.904  20.300 123.445  0.00  0.00      A018  
ATOM   3376  OE2 GLU O   4     -11.464  18.589 122.293  0.00  0.00      A018  
ATOM   3377  C   GLU O   4     -15.368  20.585 119.246  0.00  0.00      A018  
ATOM   3378  O   GLU O   4     -15.489  20.294 118.058  0.00  0.00      A018  
ATOM   3379  N   GLN O   5     -16.381  20.616 120.194  0.00  0.00      A018  
ATOM   3380  H   GLN O   5     -16.272  21.064 121.058  0.00  0.00      A018  
ATOM   3381  CA  GLN O   5     -17.693  20.089 119.892  0.00  0.00      A018  
ATOM   3382  CB  GLN O   5     -17.879  18.719 120.559  0.00  0.00      A018  
ATOM   3383  CG  GLN O   5     -18.978  17.974 119.933  0.00  0.00      A018  
ATOM   3384  CD  GLN O   5     -18.701  16.480 119.938  0.00  0.00      A018  
ATOM   3385  OE1 GLN O   5     -19.048  15.639 120.811  0.00  0.00      A018  
ATOM   3386  NE2 GLN O   5     -18.258  15.991 118.792  0.00  0.00      A018  
ATOM   3387 HE21 GLN O   5     -18.342  16.540 117.985  0.00  0.00      A018  
ATOM   3388 HE22 GLN O   5     -18.022  15.042 118.727  0.00  0.00      A018  
ATOM   3389  C   GLN O   5     -18.817  21.055 120.353  0.00  0.00      A018  
ATOM   3390  O   GLN O   5     -18.881  21.485 121.484  0.00  0.00      A018  
ATOM   3391  N   CYS O   6     -19.726  21.271 119.430  0.00  0.00      A018  
ATOM   3392  H   CYS O   6     -19.445  21.320 118.493  0.00  0.00      A018  
ATOM   3393  CA  CYS O   6     -21.028  21.820 119.785  0.00  0.00      A018  
ATOM   3394  CB  CYS O   6     -21.051  23.146 118.945  0.00  0.00      A018  
ATOM   3395  SG  CYS O   6     -21.290  24.496 120.122  0.00  0.00      A018  
ATOM   3396  C   CYS O   6     -22.162  20.844 119.355  0.00  0.00      A018  
ATOM   3397  O   CYS O   6     -22.336  20.643 118.146  0.00  0.00      A018  
ATOM   3398  N   CYS O   7     -22.751  20.143 120.295  0.00  0.00      A018  
ATOM   3399  H   CYS O   7     -22.560  20.284 121.245  0.00  0.00      A018  
ATOM   3400  CA  CYS O   7     -23.706  19.079 119.931  0.00  0.00      A018  
ATOM   3401  CB  CYS O   7     -23.164  17.602 120.211  0.00  0.00      A018  
ATOM   3402  SG  CYS O   7     -22.148  17.481 121.726  0.00  0.00      A018  
ATOM   3403  C   CYS O   7     -25.080  19.208 120.460  0.00  0.00      A018  
ATOM   3404  O   CYS O   7     -25.332  19.580 121.607  0.00  0.00      A018  
ATOM   3405  N   ALA O   8     -26.004  19.000 119.577  0.00  0.00      A018  
ATOM   3406  H   ALA O   8     -25.743  18.617 118.713  0.00  0.00      A018  
ATOM   3407  CA  ALA O   8     -27.396  19.209 119.764  0.00  0.00      A018  
ATOM   3408  CB  ALA O   8     -27.922  18.048 120.479  0.00  0.00      A018  
ATOM   3409  C   ALA O   8     -27.927  20.508 120.473  0.00  0.00      A018  
ATOM   3410  O   ALA O   8     -28.807  20.373 121.336  0.00  0.00      A018  
ATOM   3411  N   SER O   9     -27.373  21.710 120.112  0.00  0.00      A018  
ATOM   3412  H   SER O   9     -26.692  21.712 119.407  0.00  0.00      A018  
ATOM   3413  CA  SER O   9     -27.524  22.948 120.858  0.00  0.00      A018  
ATOM   3414  CB  SER O   9     -26.323  23.175 121.726  0.00  0.00      A018  
ATOM   3415  OG  SER O   9     -26.057  22.149 122.653  0.00  0.00      A018  
ATOM   3416  HG  SER O   9     -25.661  21.393 122.212  0.00  0.00      A018  
ATOM   3417  C   SER O   9     -27.701  24.138 119.931  0.00  0.00      A018  
ATOM   3418  O   SER O   9     -27.479  24.028 118.746  0.00  0.00      A018  
ATOM   3419  N   VAL O  10     -27.996  25.350 120.453  0.00  0.00      A018  
ATOM   3420  H   VAL O  10     -27.988  25.433 121.429  0.00  0.00      A018  
ATOM   3421  CA  VAL O  10     -28.145  26.605 119.725  0.00  0.00      A018  
ATOM   3422  CB  VAL O  10     -29.431  27.313 120.152  0.00  0.00      A018  
ATOM   3423  CG1 VAL O  10     -29.669  28.516 119.260  0.00  0.00      A018  
ATOM   3424  CG2 VAL O  10     -30.635  26.369 120.123  0.00  0.00      A018  
ATOM   3425  C   VAL O  10     -26.835  27.322 120.127  0.00  0.00      A018  
ATOM   3426  O   VAL O  10     -26.722  28.020 121.154  0.00  0.00      A018  
ATOM   3427  N   CYS O  11     -25.688  27.018 119.423  0.00  0.00      A018  
ATOM   3428  H   CYS O  11     -25.701  26.376 118.683  0.00  0.00      A018  
ATOM   3429  CA  CYS O  11     -24.372  27.590 119.827  0.00  0.00      A018  
ATOM   3430  CB  CYS O  11     -23.321  26.658 119.212  0.00  0.00      A018  
ATOM   3431  SG  CYS O  11     -23.297  25.012 119.979  0.00  0.00      A018  
ATOM   3432  C   CYS O  11     -24.166  28.974 119.223  0.00  0.00      A018  
ATOM   3433  O   CYS O  11     -24.382  29.202 118.017  0.00  0.00      A018  
ATOM   3434  N   SER O  12     -24.108  29.957 120.079  0.00  0.00      A018  
ATOM   3435  H   SER O  12     -24.161  29.715 121.027  0.00  0.00      A018  
ATOM   3436  CA  SER O  12     -23.900  31.431 119.721  0.00  0.00      A018  
ATOM   3437  CB  SER O  12     -25.049  32.234 120.411  0.00  0.00      A018  
ATOM   3438  OG  SER O  12     -26.278  31.765 119.957  0.00  0.00      A018  
ATOM   3439  HG  SER O  12     -26.356  30.835 120.179  0.00  0.00      A018  
ATOM   3440  C   SER O  12     -22.552  31.613 120.428  0.00  0.00      A018  
ATOM   3441  O   SER O  12     -22.371  31.904 121.635  0.00  0.00      A018  
ATOM   3442  N   LEU O  13     -21.586  31.656 119.500  0.00  0.00      A018  
ATOM   3443  H   LEU O  13     -21.706  31.607 118.529  0.00  0.00      A018  
ATOM   3444  CA  LEU O  13     -20.200  31.929 119.887  0.00  0.00      A018  
ATOM   3445  CB  LEU O  13     -19.311  30.749 119.329  0.00  0.00      A018  
ATOM   3446  CG  LEU O  13     -19.231  29.579 120.225  0.00  0.00      A018  
ATOM   3447  CD1 LEU O  13     -18.545  28.465 119.486  0.00  0.00      A018  
ATOM   3448  CD2 LEU O  13     -18.638  29.903 121.516  0.00  0.00      A018  
ATOM   3449  C   LEU O  13     -19.844  33.289 119.280  0.00  0.00      A018  
ATOM   3450  O   LEU O  13     -19.518  33.525 118.118  0.00  0.00      A018  
ATOM   3451  N   TYR O  14     -20.011  34.237 120.116  0.00  0.00      A018  
ATOM   3452  H   TYR O  14     -20.310  33.997 121.018  0.00  0.00      A018  
ATOM   3453  CA  TYR O  14     -19.674  35.628 119.814  0.00  0.00      A018  
ATOM   3454  CB  TYR O  14     -20.657  36.753 120.387  0.00  0.00      A018  
ATOM   3455  CG  TYR O  14     -21.855  36.789 119.431  0.00  0.00      A018  
ATOM   3456  CD1 TYR O  14     -22.709  35.656 119.358  0.00  0.00      A018  
ATOM   3457  CE1 TYR O  14     -23.720  35.699 118.390  0.00  0.00      A018  
ATOM   3458  CD2 TYR O  14     -22.048  37.817 118.602  0.00  0.00      A018  
ATOM   3459  CE2 TYR O  14     -23.010  37.787 117.646  0.00  0.00      A018  
ATOM   3460  CZ  TYR O  14     -23.873  36.773 117.576  0.00  0.00      A018  
ATOM   3461  OH  TYR O  14     -25.001  36.895 116.752  0.00  0.00      A018  
ATOM   3462  HH  TYR O  14     -25.293  36.042 116.420  0.00  0.00      A018  
ATOM   3463  C   TYR O  14     -18.302  35.849 120.482  0.00  0.00      A018  
ATOM   3464  O   TYR O  14     -18.069  35.458 121.636  0.00  0.00      A018  
ATOM   3465  N   GLN O  15     -17.378  36.279 119.616  0.00  0.00      A018  
ATOM   3466  H   GLN O  15     -17.512  36.155 118.653  0.00  0.00      A018  
ATOM   3467  CA  GLN O  15     -16.005  36.708 119.895  0.00  0.00      A018  
ATOM   3468  CB  GLN O  15     -15.852  38.100 120.420  0.00  0.00      A018  
ATOM   3469  CG  GLN O  15     -16.500  39.151 119.590  0.00  0.00      A018  
ATOM   3470  CD  GLN O  15     -16.306  40.622 120.051  0.00  0.00      A018  
ATOM   3471  OE1 GLN O  15     -15.713  40.966 121.085  0.00  0.00      A018  
ATOM   3472  NE2 GLN O  15     -16.782  41.592 119.301  0.00  0.00      A018  
ATOM   3473 HE21 GLN O  15     -17.273  41.403 118.474  0.00  0.00      A018  
ATOM   3474 HE22 GLN O  15     -16.704  42.498 119.666  0.00  0.00      A018  
ATOM   3475  C   GLN O  15     -15.094  35.859 120.677  0.00  0.00      A018  
ATOM   3476  O   GLN O  15     -14.744  36.212 121.809  0.00  0.00      A018  
ATOM   3477  N   LEU O  16     -14.461  34.906 120.015  0.00  0.00      A018  
ATOM   3478  H   LEU O  16     -14.613  34.723 119.065  0.00  0.00      A018  
ATOM   3479  CA  LEU O  16     -13.363  34.180 120.581  0.00  0.00      A018  
ATOM   3480  CB  LEU O  16     -13.371  32.644 120.276  0.00  0.00      A018  
ATOM   3481  CG  LEU O  16     -14.370  31.735 120.930  0.00  0.00      A018  
ATOM   3482  CD1 LEU O  16     -15.793  32.177 120.581  0.00  0.00      A018  
ATOM   3483  CD2 LEU O  16     -14.129  30.322 120.374  0.00  0.00      A018  
ATOM   3484  C   LEU O  16     -12.036  34.855 120.227  0.00  0.00      A018  
ATOM   3485  O   LEU O  16     -11.790  34.875 118.981  0.00  0.00      A018  
ATOM   3486  N   GLU O  17     -11.259  35.399 121.120  0.00  0.00      A018  
ATOM   3487  H   GLU O  17     -11.472  35.190 122.053  0.00  0.00      A018  
ATOM   3488  CA  GLU O  17     -10.057  36.181 120.622  0.00  0.00      A018  
ATOM   3489  CB  GLU O  17     -10.254  37.711 120.889  0.00  0.00      A018  
ATOM   3490  CG  GLU O  17     -11.488  38.181 120.106  0.00  0.00      A018  
ATOM   3491  CD  GLU O  17     -11.996  39.588 120.235  0.00  0.00      A018  
ATOM   3492  OE1 GLU O  17     -12.434  40.183 119.275  0.00  0.00      A018  
ATOM   3493  OE2 GLU O  17     -11.962  40.174 121.311  0.00  0.00      A018  
ATOM   3494  C   GLU O  17      -8.785  35.641 121.278  0.00  0.00      A018  
ATOM   3495  O   GLU O  17      -8.478  35.928 122.424  0.00  0.00      A018  
ATOM   3496  N   ASN O  18      -8.120  34.685 120.579  0.00  0.00      A018  
ATOM   3497  H   ASN O  18      -8.384  34.446 119.666  0.00  0.00      A018  
ATOM   3498  CA  ASN O  18      -6.904  34.059 121.230  0.00  0.00      A018  
ATOM   3499  CB  ASN O  18      -6.629  32.556 120.786  0.00  0.00      A018  
ATOM   3500  CG  ASN O  18      -5.309  32.157 121.537  0.00  0.00      A018  
ATOM   3501  OD1 ASN O  18      -5.376  31.861 122.719  0.00  0.00      A018  
ATOM   3502  ND2 ASN O  18      -4.067  31.980 121.010  0.00  0.00      A018  
ATOM   3503 HD21 ASN O  18      -3.910  32.067 120.047  0.00  0.00      A018  
ATOM   3504 HD22 ASN O  18      -3.391  31.775 121.690  0.00  0.00      A018  
ATOM   3505  C   ASN O  18      -5.710  34.953 120.798  0.00  0.00      A018  
ATOM   3506  O   ASN O  18      -5.265  35.018 119.638  0.00  0.00      A018  
ATOM   3507  N   TYR O  19      -5.215  35.812 121.733  0.00  0.00      A018  
ATOM   3508  H   TYR O  19      -5.519  35.752 122.662  0.00  0.00      A018  
ATOM   3509  CA  TYR O  19      -4.026  36.564 121.473  0.00  0.00      A018  
ATOM   3510  CB  TYR O  19      -4.279  38.023 121.665  0.00  0.00      A018  
ATOM   3511  CG  TYR O  19      -3.079  38.932 121.436  0.00  0.00      A018  
ATOM   3512  CD1 TYR O  19      -2.320  39.398 122.462  0.00  0.00      A018  
ATOM   3513  CE1 TYR O  19      -1.352  40.322 122.272  0.00  0.00      A018  
ATOM   3514  CD2 TYR O  19      -2.886  39.418 120.150  0.00  0.00      A018  
ATOM   3515  CE2 TYR O  19      -1.907  40.353 119.900  0.00  0.00      A018  
ATOM   3516  CZ  TYR O  19      -1.126  40.749 120.970  0.00  0.00      A018  
ATOM   3517  OH  TYR O  19      -0.167  41.701 120.723  0.00  0.00      A018  
ATOM   3518  HH  TYR O  19      -0.173  41.979 119.804  0.00  0.00      A018  
ATOM   3519  C   TYR O  19      -2.786  36.102 122.301  0.00  0.00      A018  
ATOM   3520  O   TYR O  19      -2.761  36.227 123.512  0.00  0.00      A018  
ATOM   3521  N   CYS O  20      -1.796  35.463 121.661  0.00  0.00      A018  
ATOM   3522  H   CYS O  20      -1.956  35.204 120.729  0.00  0.00      A018  
ATOM   3523  CA  CYS O  20      -0.518  35.163 122.311  0.00  0.00      A018  
ATOM   3524  CB  CYS O  20      -0.030  33.691 122.286  0.00  0.00      A018  
ATOM   3525  SG  CYS O  20      -1.311  32.505 122.861  0.00  0.00      A018  
ATOM   3526  C   CYS O  20       0.553  35.969 121.620  0.00  0.00      A018  
ATOM   3527  O   CYS O  20       0.905  35.749 120.451  0.00  0.00      A018  
ATOM   3528  N   ASN O  21       1.073  36.915 122.389  0.00  0.00      A018  
ATOM   3529  H   ASN O  21       0.804  37.011 123.326  0.00  0.00      A018  
ATOM   3530  CA  ASN O  21       2.105  37.775 121.956  0.00  0.00      A018  
ATOM   3531  CB  ASN O  21       2.043  39.145 122.699  0.00  0.00      A018  
ATOM   3532  CG  ASN O  21       2.953  40.218 122.134  0.00  0.00      A018  
ATOM   3533  OD1 ASN O  21       3.242  40.290 120.941  0.00  0.00      A018  
ATOM   3534  ND2 ASN O  21       3.505  41.026 122.970  0.00  0.00      A018  
ATOM   3535 HD21 ASN O  21       3.385  40.985 123.942  0.00  0.00      A018  
ATOM   3536 HD22 ASN O  21       3.982  41.816 122.640  0.00  0.00      A018  
ATOM   3537  C   ASN O  21       3.508  37.218 121.988  0.00  0.00      A018  
ATOM   3538  O   ASN O  21       4.072  37.221 123.076  0.00  0.00      A018  
ATOM   3539  N   PHE P   1     -22.556  -3.514 124.237  0.00  0.00      B018  
ATOM   3540  H   PHE P   1     -22.525  -4.434 124.574  0.00  0.00      B018  
ATOM   3541  CA  PHE P   1     -23.670  -2.889 123.722  0.00  0.00      B018  
ATOM   3542  CB  PHE P   1     -25.048  -3.638 123.925  0.00  0.00      B018  
ATOM   3543  CG  PHE P   1     -26.202  -3.123 123.102  0.00  0.00      B018  
ATOM   3544  CD1 PHE P   1     -27.153  -2.285 123.715  0.00  0.00      B018  
ATOM   3545  CD2 PHE P   1     -26.431  -3.354 121.763  0.00  0.00      B018  
ATOM   3546  CE1 PHE P   1     -28.225  -1.700 123.106  0.00  0.00      B018  
ATOM   3547  CE2 PHE P   1     -27.498  -2.734 121.076  0.00  0.00      B018  
ATOM   3548  CZ  PHE P   1     -28.346  -1.899 121.729  0.00  0.00      B018  
ATOM   3549  C   PHE P   1     -23.887  -1.456 124.223  0.00  0.00      B018  
ATOM   3550  O   PHE P   1     -23.975  -1.255 125.465  0.00  0.00      B018  
ATOM   3551  N   VAL P   2     -23.943  -0.477 123.291  0.00  0.00      B018  
ATOM   3552  H   VAL P   2     -23.748  -0.619 122.341  0.00  0.00      B018  
ATOM   3553  CA  VAL P   2     -24.184   0.940 123.589  0.00  0.00      B018  
ATOM   3554  CB  VAL P   2     -22.901   1.836 123.268  0.00  0.00      B018  
ATOM   3555  CG1 VAL P   2     -23.275   3.277 123.188  0.00  0.00      B018  
ATOM   3556  CG2 VAL P   2     -21.744   1.562 124.191  0.00  0.00      B018  
ATOM   3557  C   VAL P   2     -25.423   1.371 122.808  0.00  0.00      B018  
ATOM   3558  O   VAL P   2     -25.428   1.361 121.579  0.00  0.00      B018  
ATOM   3559  N   ASN P   3     -26.504   1.787 123.472  0.00  0.00      B018  
ATOM   3560  H   ASN P   3     -26.406   1.797 124.447  0.00  0.00      B018  
ATOM   3561  CA  ASN P   3     -27.654   2.359 122.780  0.00  0.00      B018  
ATOM   3562  CB  ASN P   3     -28.951   1.848 123.333  0.00  0.00      B018  
ATOM   3563  CG  ASN P   3     -30.246   2.217 122.620  0.00  0.00      B018  
ATOM   3564  OD1 ASN P   3     -30.384   1.941 121.484  0.00  0.00      B018  
ATOM   3565  ND2 ASN P   3     -31.220   2.905 123.175  0.00  0.00      B018  
ATOM   3566 HD21 ASN P   3     -30.977   3.197 124.078  0.00  0.00      B018  
ATOM   3567 HD22 ASN P   3     -31.994   3.129 122.617  0.00  0.00      B018  
ATOM   3568  C   ASN P   3     -27.642   3.835 122.988  0.00  0.00      B018  
ATOM   3569  O   ASN P   3     -27.659   4.340 124.128  0.00  0.00      B018  
ATOM   3570  N   GLN P   4     -27.683   4.606 121.861  0.00  0.00      B018  
ATOM   3571  H   GLN P   4     -27.557   4.167 120.994  0.00  0.00      B018  
ATOM   3572  CA  GLN P   4     -27.635   6.070 121.747  0.00  0.00      B018  
ATOM   3573  CB  GLN P   4     -28.928   6.784 122.085  0.00  0.00      B018  
ATOM   3574  CG  GLN P   4     -29.915   6.943 120.863  0.00  0.00      B018  
ATOM   3575  CD  GLN P   4     -31.185   7.727 121.174  0.00  0.00      B018  
ATOM   3576  OE1 GLN P   4     -31.786   7.663 122.285  0.00  0.00      B018  
ATOM   3577  NE2 GLN P   4     -31.662   8.435 120.209  0.00  0.00      B018  
ATOM   3578 HE21 GLN P   4     -31.120   8.506 119.395  0.00  0.00      B018  
ATOM   3579 HE22 GLN P   4     -32.479   8.959 120.343  0.00  0.00      B018  
ATOM   3580  C   GLN P   4     -26.456   6.771 122.448  0.00  0.00      B018  
ATOM   3581  O   GLN P   4     -26.568   7.046 123.655  0.00  0.00      B018  
ATOM   3582  N   HIS P   5     -25.377   7.001 121.739  0.00  0.00      B018  
ATOM   3583  H   HIS P   5     -25.371   6.486 120.906  0.00  0.00      B018  
ATOM   3584  CA  HIS P   5     -24.279   7.832 122.120  0.00  0.00      B018  
ATOM   3585  CB  HIS P   5     -23.004   7.058 121.677  0.00  0.00      B018  
ATOM   3586  CG  HIS P   5     -21.685   7.569 122.324  0.00  0.00      B018  
ATOM   3587  ND1 HIS P   5     -21.325   8.804 122.808  0.00  0.00      B018  
ATOM   3588  HD1 HIS P   5     -21.813   9.636 122.634  0.00  0.00      B018  
ATOM   3589  CD2 HIS P   5     -20.756   6.646 122.711  0.00  0.00      B018  
ATOM   3590  NE2 HIS P   5     -19.852   7.330 123.399  0.00  0.00      B018  
ATOM   3591  CE1 HIS P   5     -20.215   8.563 123.542  0.00  0.00      B018  
ATOM   3592  C   HIS P   5     -24.504   9.057 121.330  0.00  0.00      B018  
ATOM   3593  O   HIS P   5     -24.254   9.120 120.123  0.00  0.00      B018  
ATOM   3594  N   LEU P   6     -25.038  10.057 121.983  0.00  0.00      B018  
ATOM   3595  H   LEU P   6     -25.119   9.876 122.942  0.00  0.00      B018  
ATOM   3596  CA  LEU P   6     -25.322  11.319 121.270  0.00  0.00      B018  
ATOM   3597  CB  LEU P   6     -26.345  12.271 121.997  0.00  0.00      B018  
ATOM   3598  CG  LEU P   6     -27.886  12.348 121.757  0.00  0.00      B018  
ATOM   3599  CD1 LEU P   6     -28.632  11.114 122.209  0.00  0.00      B018  
ATOM   3600  CD2 LEU P   6     -28.452  13.596 122.487  0.00  0.00      B018  
ATOM   3601  C   LEU P   6     -24.100  12.161 120.994  0.00  0.00      B018  
ATOM   3602  O   LEU P   6     -23.581  12.135 119.890  0.00  0.00      B018  
ATOM   3603  N   CYS P   7     -23.455  12.861 121.984  0.00  0.00      B018  
ATOM   3604  H   CYS P   7     -23.931  12.827 122.840  0.00  0.00      B018  
ATOM   3605  CA  CYS P   7     -22.182  13.584 121.773  0.00  0.00      B018  
ATOM   3606  CB  CYS P   7     -21.943  14.695 122.788  0.00  0.00      B018  
ATOM   3607  SG  CYS P   7     -23.145  16.089 122.830  0.00  0.00      B018  
ATOM   3608  C   CYS P   7     -21.122  12.582 121.983  0.00  0.00      B018  
ATOM   3609  O   CYS P   7     -21.311  11.485 122.493  0.00  0.00      B018  
ATOM   3610  N   GLY P   8     -19.847  12.899 121.651  0.00  0.00      B018  
ATOM   3611  H   GLY P   8     -19.568  13.827 121.507  0.00  0.00      B018  
ATOM   3612  CA  GLY P   8     -18.841  11.895 121.441  0.00  0.00      B018  
ATOM   3613  C   GLY P   8     -17.886  11.852 122.683  0.00  0.00      B018  
ATOM   3614  O   GLY P   8     -17.926  12.768 123.547  0.00  0.00      B018  
ATOM   3615  N   SER P   9     -17.096  10.821 122.873  0.00  0.00      B018  
ATOM   3616  H   SER P   9     -17.196  10.096 122.221  0.00  0.00      B018  
ATOM   3617  CA  SER P   9     -16.106  10.765 123.967  0.00  0.00      B018  
ATOM   3618  CB  SER P   9     -15.841   9.236 124.263  0.00  0.00      B018  
ATOM   3619  OG  SER P   9     -16.978   8.418 124.574  0.00  0.00      B018  
ATOM   3620  HG  SER P   9     -17.405   7.979 123.835  0.00  0.00      B018  
ATOM   3621  C   SER P   9     -14.840  11.488 123.553  0.00  0.00      B018  
ATOM   3622  O   SER P   9     -14.449  11.444 122.386  0.00  0.00      B018  
ATOM   3623  N   HIS P  10     -14.148  12.133 124.486  0.00  0.00      B018  
ATOM   3624  H   HIS P  10     -14.381  12.119 125.438  0.00  0.00      B018  
ATOM   3625  CA  HIS P  10     -12.984  12.868 124.035  0.00  0.00      B018  
ATOM   3626  CB  HIS P  10     -13.003  14.403 124.291  0.00  0.00      B018  
ATOM   3627  CG  HIS P  10     -14.056  15.171 123.545  0.00  0.00      B018  
ATOM   3628  ND1 HIS P  10     -13.730  16.301 122.964  0.00  0.00      B018  
ATOM   3629  HD1 HIS P  10     -12.969  16.815 123.305  0.00  0.00      B018  
ATOM   3630  CD2 HIS P  10     -15.285  14.780 123.124  0.00  0.00      B018  
ATOM   3631  NE2 HIS P  10     -15.652  15.763 122.305  0.00  0.00      B018  
ATOM   3632  CE1 HIS P  10     -14.714  16.703 122.196  0.00  0.00      B018  
ATOM   3633  C   HIS P  10     -11.905  12.290 124.858  0.00  0.00      B018  
ATOM   3634  O   HIS P  10     -11.949  12.235 126.101  0.00  0.00      B018  
ATOM   3635  N   LEU P  11     -10.940  11.648 124.189  0.00  0.00      B018  
ATOM   3636  H   LEU P  11     -10.789  11.774 123.229  0.00  0.00      B018  
ATOM   3637  CA  LEU P  11      -9.920  10.868 124.880  0.00  0.00      B018  
ATOM   3638  CB  LEU P  11      -9.597   9.622 124.049  0.00  0.00      B018  
ATOM   3639  CG  LEU P  11     -10.589   8.515 123.779  0.00  0.00      B018  
ATOM   3640  CD1 LEU P  11      -9.794   7.366 123.174  0.00  0.00      B018  
ATOM   3641  CD2 LEU P  11     -11.221   8.085 125.072  0.00  0.00      B018  
ATOM   3642  C   LEU P  11      -8.764  11.587 125.414  0.00  0.00      B018  
ATOM   3643  O   LEU P  11      -8.491  11.690 126.600  0.00  0.00      B018  
ATOM   3644  N   VAL P  12      -7.878  12.095 124.460  0.00  0.00      B018  
ATOM   3645  H   VAL P  12      -7.984  11.750 123.549  0.00  0.00      B018  
ATOM   3646  CA  VAL P  12      -6.894  13.075 124.822  0.00  0.00      B018  
ATOM   3647  CB  VAL P  12      -5.434  12.712 124.420  0.00  0.00      B018  
ATOM   3648  CG1 VAL P  12      -4.364  13.599 125.203  0.00  0.00      B018  
ATOM   3649  CG2 VAL P  12      -5.115  11.263 124.670  0.00  0.00      B018  
ATOM   3650  C   VAL P  12      -7.176  14.433 124.218  0.00  0.00      B018  
ATOM   3651  O   VAL P  12      -7.278  14.591 123.008  0.00  0.00      B018  
ATOM   3652  N   GLU P  13      -7.288  15.480 125.063  0.00  0.00      B018  
ATOM   3653  H   GLU P  13      -7.138  15.251 126.004  0.00  0.00      B018  
ATOM   3654  CA  GLU P  13      -7.598  16.809 124.605  0.00  0.00      B018  
ATOM   3655  CB  GLU P  13      -8.814  17.473 125.254  0.00  0.00      B018  
ATOM   3656  CG  GLU P  13     -10.199  16.777 124.921  0.00  0.00      B018  
ATOM   3657  CD  GLU P  13     -11.299  17.223 125.809  0.00  0.00      B018  
ATOM   3658  OE1 GLU P  13     -11.334  16.798 127.015  0.00  0.00      B018  
ATOM   3659  OE2 GLU P  13     -12.020  18.122 125.378  0.00  0.00      B018  
ATOM   3660  C   GLU P  13      -6.453  17.803 124.635  0.00  0.00      B018  
ATOM   3661  O   GLU P  13      -5.745  17.919 123.633  0.00  0.00      B018  
ATOM   3662  N   ALA P  14      -6.121  18.370 125.835  0.00  0.00      B018  
ATOM   3663  H   ALA P  14      -6.533  18.135 126.693  0.00  0.00      B018  
ATOM   3664  CA  ALA P  14      -5.088  19.426 125.847  0.00  0.00      B018  
ATOM   3665  CB  ALA P  14      -5.250  20.521 126.892  0.00  0.00      B018  
ATOM   3666  C   ALA P  14      -3.678  19.019 125.741  0.00  0.00      B018  
ATOM   3667  O   ALA P  14      -3.100  18.967 126.792  0.00  0.00      B018  
ATOM   3668  N   LEU P  15      -3.194  18.782 124.520  0.00  0.00      B018  
ATOM   3669  H   LEU P  15      -3.787  19.038 123.783  0.00  0.00      B018  
ATOM   3670  CA  LEU P  15      -1.837  18.379 124.299  0.00  0.00      B018  
ATOM   3671  CB  LEU P  15      -1.710  16.942 124.510  0.00  0.00      B018  
ATOM   3672  CG  LEU P  15      -0.482  16.172 124.419  0.00  0.00      B018  
ATOM   3673  CD1 LEU P  15       0.604  16.750 125.510  0.00  0.00      B018  
ATOM   3674  CD2 LEU P  15      -0.748  14.678 124.551  0.00  0.00      B018  
ATOM   3675  C   LEU P  15      -1.708  18.689 122.775  0.00  0.00      B018  
ATOM   3676  O   LEU P  15      -2.671  18.403 122.073  0.00  0.00      B018  
ATOM   3677  N   TYR P  16      -0.652  19.252 122.218  0.00  0.00      B018  
ATOM   3678  H   TYR P  16      -0.515  19.171 121.251  0.00  0.00      B018  
ATOM   3679  CA  TYR P  16       0.441  19.954 122.963  0.00  0.00      B018  
ATOM   3680  CB  TYR P  16       1.745  19.322 122.626  0.00  0.00      B018  
ATOM   3681  CG  TYR P  16       2.986  19.715 123.438  0.00  0.00      B018  
ATOM   3682  CD1 TYR P  16       3.713  20.870 123.190  0.00  0.00      B018  
ATOM   3683  CE1 TYR P  16       4.912  21.097 123.870  0.00  0.00      B018  
ATOM   3684  CD2 TYR P  16       3.426  18.847 124.455  0.00  0.00      B018  
ATOM   3685  CE2 TYR P  16       4.664  19.180 125.185  0.00  0.00      B018  
ATOM   3686  CZ  TYR P  16       5.423  20.253 124.843  0.00  0.00      B018  
ATOM   3687  OH  TYR P  16       6.593  20.512 125.473  0.00  0.00      B018  
ATOM   3688  HH  TYR P  16       6.679  19.935 126.235  0.00  0.00      B018  
ATOM   3689  C   TYR P  16       0.412  21.379 122.446  0.00  0.00      B018  
ATOM   3690  O   TYR P  16       0.956  21.571 121.347  0.00  0.00      B018  
ATOM   3691  N   LEU P  17      -0.059  22.337 123.196  0.00  0.00      B018  
ATOM   3692  H   LEU P  17      -0.276  22.248 124.148  0.00  0.00      B018  
ATOM   3693  CA  LEU P  17      -0.322  23.614 122.610  0.00  0.00      B018  
ATOM   3694  CB  LEU P  17      -1.831  23.905 122.985  0.00  0.00      B018  
ATOM   3695  CG  LEU P  17      -3.034  23.185 122.393  0.00  0.00      B018  
ATOM   3696  CD1 LEU P  17      -4.248  23.135 123.342  0.00  0.00      B018  
ATOM   3697  CD2 LEU P  17      -3.320  23.643 121.012  0.00  0.00      B018  
ATOM   3698  C   LEU P  17       0.600  24.640 123.087  0.00  0.00      B018  
ATOM   3699  O   LEU P  17       0.647  24.980 124.296  0.00  0.00      B018  
ATOM   3700  N   VAL P  18       1.268  25.121 122.099  0.00  0.00      B018  
ATOM   3701  H   VAL P  18       1.153  24.813 121.176  0.00  0.00      B018  
ATOM   3702  CA  VAL P  18       2.347  26.075 122.355  0.00  0.00      B018  
ATOM   3703  CB  VAL P  18       3.762  25.681 121.758  0.00  0.00      B018  
ATOM   3704  CG1 VAL P  18       4.794  26.417 122.647  0.00  0.00      B018  
ATOM   3705  CG2 VAL P  18       4.062  24.234 121.916  0.00  0.00      B018  
ATOM   3706  C   VAL P  18       1.863  27.426 121.703  0.00  0.00      B018  
ATOM   3707  O   VAL P  18       2.316  27.818 120.588  0.00  0.00      B018  
ATOM   3708  N   CYS P  19       1.030  28.197 122.369  0.00  0.00      B018  
ATOM   3709  H   CYS P  19       0.780  27.920 123.276  0.00  0.00      B018  
ATOM   3710  CA  CYS P  19       0.555  29.526 121.946  0.00  0.00      B018  
ATOM   3711  CB  CYS P  19      -0.798  29.862 122.481  0.00  0.00      B018  
ATOM   3712  SG  CYS P  19      -1.479  31.092 121.428  0.00  0.00      B018  
ATOM   3713  C   CYS P  19       1.565  30.588 122.428  0.00  0.00      B018  
ATOM   3714  O   CYS P  19       1.510  31.063 123.545  0.00  0.00      B018  
ATOM   3715  N   GLY P  20       2.566  30.803 121.580  0.00  0.00      B018  
ATOM   3716  H   GLY P  20       2.720  30.235 120.796  0.00  0.00      B018  
ATOM   3717  CA  GLY P  20       3.466  31.860 121.956  0.00  0.00      B018  
ATOM   3718  C   GLY P  20       4.172  32.654 120.910  0.00  0.00      B018  
ATOM   3719  O   GLY P  20       3.755  32.763 119.779  0.00  0.00      B018  
ATOM   3720  N   GLU P  21       5.226  33.311 121.350  0.00  0.00      B018  
ATOM   3721  H   GLU P  21       5.297  33.471 122.314  0.00  0.00      B018  
ATOM   3722  CA  GLU P  21       6.159  33.805 120.348  0.00  0.00      B018  
ATOM   3723  CB  GLU P  21       6.639  35.270 120.704  0.00  0.00      B018  
ATOM   3724  CG  GLU P  21       7.243  35.965 119.537  0.00  0.00      B018  
ATOM   3725  CD  GLU P  21       8.047  37.209 119.713  0.00  0.00      B018  
ATOM   3726  OE1 GLU P  21       7.470  38.273 119.930  0.00  0.00      B018  
ATOM   3727  OE2 GLU P  21       9.302  37.178 119.707  0.00  0.00      B018  
ATOM   3728  C   GLU P  21       7.390  32.939 120.175  0.00  0.00      B018  
ATOM   3729  O   GLU P  21       7.514  32.244 119.201  0.00  0.00      B018  
ATOM   3730  N   ARG P  22       8.330  32.954 121.085  0.00  0.00      B018  
ATOM   3731  H   ARG P  22       8.067  33.417 121.907  0.00  0.00      B018  
ATOM   3732  CA  ARG P  22       9.544  32.117 120.869  0.00  0.00      B018  
ATOM   3733  CB  ARG P  22      10.826  32.764 121.503  0.00  0.00      B018  
ATOM   3734  CG  ARG P  22      11.167  34.219 121.130  0.00  0.00      B018  
ATOM   3735  CD  ARG P  22      12.470  34.693 121.779  0.00  0.00      B018  
ATOM   3736  NE  ARG P  22      12.990  36.004 121.509  0.00  0.00      B018  
ATOM   3737  HE  ARG P  22      12.815  36.289 120.588  0.00  0.00      B018  
ATOM   3738  CZ  ARG P  22      13.689  36.735 122.390  0.00  0.00      B018  
ATOM   3739  NH1 ARG P  22      14.000  36.260 123.571  0.00  0.00      B018  
ATOM   3740 HH11 ARG P  22      13.743  35.311 123.753  0.00  0.00      B018  
ATOM   3741 HH12 ARG P  22      14.550  36.786 124.220  0.00  0.00      B018  
ATOM   3742  NH2 ARG P  22      14.000  37.954 122.033  0.00  0.00      B018  
ATOM   3743 HH21 ARG P  22      13.603  38.315 121.189  0.00  0.00      B018  
ATOM   3744 HH22 ARG P  22      14.433  38.610 122.650  0.00  0.00      B018  
ATOM   3745  C   ARG P  22       9.236  30.719 121.370  0.00  0.00      B018  
ATOM   3746  O   ARG P  22       9.146  30.513 122.518  0.00  0.00      B018  
ATOM   3747  N   GLY P  23       9.012  29.794 120.417  0.00  0.00      B018  
ATOM   3748  H   GLY P  23       9.157  29.988 119.467  0.00  0.00      B018  
ATOM   3749  CA  GLY P  23       8.678  28.423 120.792  0.00  0.00      B018  
ATOM   3750  C   GLY P  23       9.704  27.502 121.475  0.00  0.00      B018  
ATOM   3751  O   GLY P  23       9.905  27.646 122.657  0.00  0.00      B018  
ATOM   3752  N   PHE P  24      10.416  26.696 120.722  0.00  0.00      B018  
ATOM   3753  H   PHE P  24      10.326  26.757 119.748  0.00  0.00      B018  
ATOM   3754  CA  PHE P  24      11.448  25.779 121.176  0.00  0.00      B018  
ATOM   3755  CB  PHE P  24      11.309  24.371 120.656  0.00  0.00      B018  
ATOM   3756  CG  PHE P  24      10.174  23.651 121.342  0.00  0.00      B018  
ATOM   3757  CD1 PHE P  24       8.842  23.835 121.063  0.00  0.00      B018  
ATOM   3758  CD2 PHE P  24      10.589  22.643 122.132  0.00  0.00      B018  
ATOM   3759  CE1 PHE P  24       7.924  23.035 121.650  0.00  0.00      B018  
ATOM   3760  CE2 PHE P  24       9.703  21.765 122.703  0.00  0.00      B018  
ATOM   3761  CZ  PHE P  24       8.324  21.968 122.495  0.00  0.00      B018  
ATOM   3762  C   PHE P  24      12.800  26.337 120.733  0.00  0.00      B018  
ATOM   3763  O   PHE P  24      13.032  26.572 119.522  0.00  0.00      B018  
ATOM   3764  N   PHE P  25      13.631  26.656 121.762  0.00  0.00      B018  
ATOM   3765  H   PHE P  25      13.252  26.786 122.656  0.00  0.00      B018  
ATOM   3766  CA  PHE P  25      14.940  27.205 121.392  0.00  0.00      B018  
ATOM   3767  CB  PHE P  25      14.936  28.741 121.702  0.00  0.00      B018  
ATOM   3768  CG  PHE P  25      15.861  29.720 121.045  0.00  0.00      B018  
ATOM   3769  CD1 PHE P  25      17.249  29.597 121.295  0.00  0.00      B018  
ATOM   3770  CD2 PHE P  25      15.268  30.816 120.366  0.00  0.00      B018  
ATOM   3771  CE1 PHE P  25      18.014  30.588 120.890  0.00  0.00      B018  
ATOM   3772  CE2 PHE P  25      16.170  31.777 119.980  0.00  0.00      B018  
ATOM   3773  CZ  PHE P  25      17.507  31.709 120.233  0.00  0.00      B018  
ATOM   3774  C   PHE P  25      16.056  26.532 122.195  0.00  0.00      B018  
ATOM   3775  O   PHE P  25      15.871  26.247 123.393  0.00  0.00      B018  
ATOM   3776  N   TYR P  26      17.148  26.152 121.572  0.00  0.00      B018  
ATOM   3777  H   TYR P  26      17.249  26.196 120.598  0.00  0.00      B018  
ATOM   3778  CA  TYR P  26      18.338  25.655 122.333  0.00  0.00      B018  
ATOM   3779  CB  TYR P  26      18.934  24.429 121.629  0.00  0.00      B018  
ATOM   3780  CG  TYR P  26      18.264  23.038 121.524  0.00  0.00      B018  
ATOM   3781  CD1 TYR P  26      18.963  21.909 121.963  0.00  0.00      B018  
ATOM   3782  CE1 TYR P  26      18.368  20.620 121.765  0.00  0.00      B018  
ATOM   3783  CD2 TYR P  26      16.975  22.921 121.003  0.00  0.00      B018  
ATOM   3784  CE2 TYR P  26      16.375  21.701 120.949  0.00  0.00      B018  
ATOM   3785  CZ  TYR P  26      17.040  20.498 121.319  0.00  0.00      B018  
ATOM   3786  OH  TYR P  26      16.302  19.381 121.360  0.00  0.00      B018  
ATOM   3787  HH  TYR P  26      16.588  19.103 122.233  0.00  0.00      B018  
ATOM   3788  C   TYR P  26      19.410  26.674 122.552  0.00  0.00      B018  
ATOM   3789  O   TYR P  26      20.010  27.153 121.629  0.00  0.00      B018  
ATOM   3790  N   THR P  27      19.591  27.061 123.790  0.00  0.00      B018  
ATOM   3791  H   THR P  27      18.976  26.623 124.415  0.00  0.00      B018  
ATOM   3792  CA  THR P  27      20.603  28.074 124.185  0.00  0.00      B018  
ATOM   3793  CB  THR P  27      19.908  29.252 124.870  0.00  0.00      B018  
ATOM   3794  OG1 THR P  27      18.873  29.660 124.000  0.00  0.00      B018  
ATOM   3795  HG1 THR P  27      18.616  30.567 124.185  0.00  0.00      B018  
ATOM   3796  CG2 THR P  27      20.782  30.448 125.222  0.00  0.00      B018  
ATOM   3797  C   THR P  27      21.724  27.543 125.063  0.00  0.00      B018  
ATOM   3798  O   THR P  27      21.412  27.156 126.194  0.00  0.00      B018  
ATOM   3799  N   PRO P  28      23.077  27.536 124.676  0.00  0.00      B018  
ATOM   3800  CD  PRO P  28      23.567  27.873 123.354  0.00  0.00      B018  
ATOM   3801  CA  PRO P  28      24.082  26.739 125.464  0.00  0.00      B018  
ATOM   3802  CB  PRO P  28      25.241  26.509 124.461  0.00  0.00      B018  
ATOM   3803  CG  PRO P  28      25.084  27.697 123.462  0.00  0.00      B018  
ATOM   3804  C   PRO P  28      24.558  27.371 126.784  0.00  0.00      B018  
ATOM   3805  O   PRO P  28      24.514  28.573 126.966  0.00  0.00      B018  
ATOM   3806  N   LYS P  29      24.916  26.619 127.792  0.00  0.00      B018  
ATOM   3807  H   LYS P  29      25.016  25.660 127.620  0.00  0.00      B018  
ATOM   3808  CA  LYS P  29      25.334  27.112 129.125  0.00  0.00      B018  
ATOM   3809  CB  LYS P  29      24.847  26.121 130.221  0.00  0.00      B018  
ATOM   3810  CG  LYS P  29      24.958  26.750 131.578  0.00  0.00      B018  
ATOM   3811  CD  LYS P  29      24.337  25.740 132.585  0.00  0.00      B018  
ATOM   3812  CE  LYS P  29      25.227  24.620 133.077  0.00  0.00      B018  
ATOM   3813  NZ  LYS P  29      24.740  24.023 134.243  0.00  0.00      B018  
ATOM   3814  HZ1 LYS P  29      25.231  23.134 134.468  0.00  0.00      B018  
ATOM   3815  HZ2 LYS P  29      23.704  23.960 134.187  0.00  0.00      B018  
ATOM   3816  HZ3 LYS P  29      24.865  24.791 134.933  0.00  0.00      B018  
ATOM   3817  C   LYS P  29      26.915  27.319 129.107  0.00  0.00      B018  
ATOM   3818  O   LYS P  29      27.748  26.472 128.715  0.00  0.00      B018  
ATOM   3819  N   ALA P  30      27.367  28.512 129.540  0.00  0.00      B018  
ATOM   3820  H   ALA P  30      28.341  28.584 129.461  0.00  0.00      B018  
ATOM   3821  CA  ALA P  30      26.595  29.612 129.977  0.00  0.00      B018  
ATOM   3822  CB  ALA P  30      27.135  30.153 131.331  0.00  0.00      B018  
ATOM   3823  C   ALA P  30      26.310  30.834 129.070  0.00  0.00      B018  
ATOM   3824  O   ALA P  30      27.181  31.554 128.614  0.00  0.00      B018  
ATOM   3825  N   GLY Q   1      -9.554  30.578 124.271  0.00  0.00      A019  
ATOM   3826  H   GLY Q   1      -9.524  30.685 125.244  0.00  0.00      A019  
ATOM   3827  CA  GLY Q   1     -10.781  30.364 123.567  0.00  0.00      A019  
ATOM   3828  C   GLY Q   1     -10.997  28.904 123.270  0.00  0.00      A019  
ATOM   3829  O   GLY Q   1     -11.274  28.589 122.078  0.00  0.00      A019  
ATOM   3830  N   ILE Q   2     -10.750  28.043 124.242  0.00  0.00      A019  
ATOM   3831  H   ILE Q   2     -10.447  28.426 125.092  0.00  0.00      A019  
ATOM   3832  CA  ILE Q   2     -11.066  26.608 124.095  0.00  0.00      A019  
ATOM   3833  CB  ILE Q   2     -10.154  25.715 125.009  0.00  0.00      A019  
ATOM   3834  CG2 ILE Q   2     -10.321  24.212 124.713  0.00  0.00      A019  
ATOM   3835  CG1 ILE Q   2      -8.721  26.082 124.865  0.00  0.00      A019  
ATOM   3836  CD  ILE Q   2      -7.783  25.729 126.005  0.00  0.00      A019  
ATOM   3837  C   ILE Q   2     -12.519  26.526 124.544  0.00  0.00      A019  
ATOM   3838  O   ILE Q   2     -12.896  26.851 125.668  0.00  0.00      A019  
ATOM   3839  N   VAL Q   3     -13.499  26.275 123.605  0.00  0.00      A019  
ATOM   3840  H   VAL Q   3     -13.275  26.446 122.666  0.00  0.00      A019  
ATOM   3841  CA  VAL Q   3     -14.776  25.692 123.920  0.00  0.00      A019  
ATOM   3842  CB  VAL Q   3     -15.729  26.389 122.986  0.00  0.00      A019  
ATOM   3843  CG1 VAL Q   3     -17.111  25.799 122.942  0.00  0.00      A019  
ATOM   3844  CG2 VAL Q   3     -16.087  27.765 123.560  0.00  0.00      A019  
ATOM   3845  C   VAL Q   3     -14.715  24.231 123.772  0.00  0.00      A019  
ATOM   3846  O   VAL Q   3     -14.517  23.725 122.648  0.00  0.00      A019  
ATOM   3847  N   GLU Q   4     -14.809  23.465 124.820  0.00  0.00      A019  
ATOM   3848  H   GLU Q   4     -14.624  23.945 125.654  0.00  0.00      A019  
ATOM   3849  CA  GLU Q   4     -14.821  21.968 124.700  0.00  0.00      A019  
ATOM   3850  CB  GLU Q   4     -14.200  21.238 125.898  0.00  0.00      A019  
ATOM   3851  CG  GLU Q   4     -12.896  21.882 126.412  0.00  0.00      A019  
ATOM   3852  CD  GLU Q   4     -12.256  21.033 127.529  0.00  0.00      A019  
ATOM   3853  OE1 GLU Q   4     -12.584  19.894 127.801  0.00  0.00      A019  
ATOM   3854  OE2 GLU Q   4     -11.452  21.600 128.230  0.00  0.00      A019  
ATOM   3855  C   GLU Q   4     -16.158  21.367 124.244  0.00  0.00      A019  
ATOM   3856  O   GLU Q   4     -16.301  21.022 123.090  0.00  0.00      A019  
ATOM   3857  N   GLN Q   5     -17.094  21.176 125.198  0.00  0.00      A019  
ATOM   3858  H   GLN Q   5     -16.962  21.583 126.080  0.00  0.00      A019  
ATOM   3859  CA  GLN Q   5     -18.369  20.463 124.967  0.00  0.00      A019  
ATOM   3860  CB  GLN Q   5     -18.408  18.967 125.463  0.00  0.00      A019  
ATOM   3861  CG  GLN Q   5     -19.278  18.276 124.463  0.00  0.00      A019  
ATOM   3862  CD  GLN Q   5     -19.252  16.766 124.586  0.00  0.00      A019  
ATOM   3863  OE1 GLN Q   5     -20.083  16.109 125.252  0.00  0.00      A019  
ATOM   3864  NE2 GLN Q   5     -18.371  16.057 123.924  0.00  0.00      A019  
ATOM   3865 HE21 GLN Q   5     -17.747  16.560 123.360  0.00  0.00      A019  
ATOM   3866 HE22 GLN Q   5     -18.262  15.083 123.922  0.00  0.00      A019  
ATOM   3867  C   GLN Q   5     -19.586  21.242 125.440  0.00  0.00      A019  
ATOM   3868  O   GLN Q   5     -19.655  21.586 126.641  0.00  0.00      A019  
ATOM   3869  N   CYS Q   6     -20.475  21.524 124.496  0.00  0.00      A019  
ATOM   3870  H   CYS Q   6     -20.192  21.378 123.569  0.00  0.00      A019  
ATOM   3871  CA  CYS Q   6     -21.778  22.067 124.797  0.00  0.00      A019  
ATOM   3872  CB  CYS Q   6     -21.915  23.369 124.091  0.00  0.00      A019  
ATOM   3873  SG  CYS Q   6     -22.243  24.718 125.245  0.00  0.00      A019  
ATOM   3874  C   CYS Q   6     -22.799  21.080 124.256  0.00  0.00      A019  
ATOM   3875  O   CYS Q   6     -22.644  20.641 123.088  0.00  0.00      A019  
ATOM   3876  N   CYS Q   7     -23.662  20.501 125.122  0.00  0.00      A019  
ATOM   3877  H   CYS Q   7     -23.812  20.803 126.042  0.00  0.00      A019  
ATOM   3878  CA  CYS Q   7     -24.473  19.429 124.679  0.00  0.00      A019  
ATOM   3879  CB  CYS Q   7     -23.785  18.046 125.055  0.00  0.00      A019  
ATOM   3880  SG  CYS Q   7     -23.050  17.907 126.708  0.00  0.00      A019  
ATOM   3881  C   CYS Q   7     -25.908  19.429 125.282  0.00  0.00      A019  
ATOM   3882  O   CYS Q   7     -26.256  19.281 126.452  0.00  0.00      A019  
ATOM   3883  N   ALA Q   8     -26.764  19.538 124.280  0.00  0.00      A019  
ATOM   3884  H   ALA Q   8     -26.506  19.408 123.344  0.00  0.00      A019  
ATOM   3885  CA  ALA Q   8     -28.207  19.687 124.357  0.00  0.00      A019  
ATOM   3886  CB  ALA Q   8     -28.795  18.347 124.853  0.00  0.00      A019  
ATOM   3887  C   ALA Q   8     -28.766  20.806 125.187  0.00  0.00      A019  
ATOM   3888  O   ALA Q   8     -29.826  20.790 125.880  0.00  0.00      A019  
ATOM   3889  N   SER Q   9     -28.061  21.854 124.860  0.00  0.00      A019  
ATOM   3890  H   SER Q   9     -27.532  21.931 124.039  0.00  0.00      A019  
ATOM   3891  CA  SER Q   9     -27.940  23.041 125.734  0.00  0.00      A019  
ATOM   3892  CB  SER Q   9     -26.597  23.168 126.406  0.00  0.00      A019  
ATOM   3893  OG  SER Q   9     -26.443  22.040 127.277  0.00  0.00      A019  
ATOM   3894  HG  SER Q   9     -25.499  21.866 127.307  0.00  0.00      A019  
ATOM   3895  C   SER Q   9     -28.266  24.354 125.001  0.00  0.00      A019  
ATOM   3896  O   SER Q   9     -28.251  24.392 123.750  0.00  0.00      A019  
ATOM   3897  N   VAL Q  10     -28.646  25.406 125.721  0.00  0.00      A019  
ATOM   3898  H   VAL Q  10     -28.768  25.325 126.690  0.00  0.00      A019  
ATOM   3899  CA  VAL Q  10     -28.691  26.754 125.168  0.00  0.00      A019  
ATOM   3900  CB  VAL Q  10     -29.853  27.611 125.659  0.00  0.00      A019  
ATOM   3901  CG1 VAL Q  10     -29.966  28.991 124.985  0.00  0.00      A019  
ATOM   3902  CG2 VAL Q  10     -31.172  26.976 125.191  0.00  0.00      A019  
ATOM   3903  C   VAL Q  10     -27.339  27.290 125.550  0.00  0.00      A019  
ATOM   3904  O   VAL Q  10     -27.082  27.725 126.713  0.00  0.00      A019  
ATOM   3905  N   CYS Q  11     -26.500  27.378 124.555  0.00  0.00      A019  
ATOM   3906  H   CYS Q  11     -26.795  27.249 123.630  0.00  0.00      A019  
ATOM   3907  CA  CYS Q  11     -25.109  27.780 124.688  0.00  0.00      A019  
ATOM   3908  CB  CYS Q  11     -24.145  26.743 123.911  0.00  0.00      A019  
ATOM   3909  SG  CYS Q  11     -24.155  25.198 124.876  0.00  0.00      A019  
ATOM   3910  C   CYS Q  11     -24.818  29.159 124.111  0.00  0.00      A019  
ATOM   3911  O   CYS Q  11     -24.340  29.366 122.990  0.00  0.00      A019  
ATOM   3912  N   SER Q  12     -24.917  30.104 125.005  0.00  0.00      A019  
ATOM   3913  H   SER Q  12     -25.321  29.773 125.834  0.00  0.00      A019  
ATOM   3914  CA  SER Q  12     -24.568  31.478 124.776  0.00  0.00      A019  
ATOM   3915  CB  SER Q  12     -25.667  32.419 125.357  0.00  0.00      A019  
ATOM   3916  OG  SER Q  12     -27.016  32.260 124.913  0.00  0.00      A019  
ATOM   3917  HG  SER Q  12     -27.613  32.861 125.365  0.00  0.00      A019  
ATOM   3918  C   SER Q  12     -23.206  31.804 125.311  0.00  0.00      A019  
ATOM   3919  O   SER Q  12     -23.042  31.888 126.509  0.00  0.00      A019  
ATOM   3920  N   LEU Q  13     -22.218  31.965 124.448  0.00  0.00      A019  
ATOM   3921  H   LEU Q  13     -22.418  31.931 123.490  0.00  0.00      A019  
ATOM   3922  CA  LEU Q  13     -20.884  32.384 124.907  0.00  0.00      A019  
ATOM   3923  CB  LEU Q  13     -19.872  31.231 124.752  0.00  0.00      A019  
ATOM   3924  CG  LEU Q  13     -19.952  29.990 125.680  0.00  0.00      A019  
ATOM   3925  CD1 LEU Q  13     -20.928  28.992 125.255  0.00  0.00      A019  
ATOM   3926  CD2 LEU Q  13     -18.555  29.448 125.934  0.00  0.00      A019  
ATOM   3927  C   LEU Q  13     -20.463  33.698 124.284  0.00  0.00      A019  
ATOM   3928  O   LEU Q  13     -20.068  33.737 123.120  0.00  0.00      A019  
ATOM   3929  N   TYR Q  14     -20.645  34.778 125.018  0.00  0.00      A019  
ATOM   3930  H   TYR Q  14     -20.802  34.718 125.983  0.00  0.00      A019  
ATOM   3931  CA  TYR Q  14     -20.324  36.113 124.470  0.00  0.00      A019  
ATOM   3932  CB  TYR Q  14     -21.515  37.115 124.793  0.00  0.00      A019  
ATOM   3933  CG  TYR Q  14     -22.778  36.794 124.010  0.00  0.00      A019  
ATOM   3934  CD1 TYR Q  14     -23.491  35.636 124.262  0.00  0.00      A019  
ATOM   3935  CE1 TYR Q  14     -24.714  35.378 123.698  0.00  0.00      A019  
ATOM   3936  CD2 TYR Q  14     -23.242  37.674 123.069  0.00  0.00      A019  
ATOM   3937  CE2 TYR Q  14     -24.452  37.450 122.469  0.00  0.00      A019  
ATOM   3938  CZ  TYR Q  14     -25.120  36.267 122.776  0.00  0.00      A019  
ATOM   3939  OH  TYR Q  14     -26.275  35.949 122.053  0.00  0.00      A019  
ATOM   3940  HH  TYR Q  14     -26.697  35.145 122.365  0.00  0.00      A019  
ATOM   3941  C   TYR Q  14     -18.990  36.686 124.936  0.00  0.00      A019  
ATOM   3942  O   TYR Q  14     -18.881  37.055 126.117  0.00  0.00      A019  
ATOM   3943  N   GLN Q  15     -17.905  36.783 124.150  0.00  0.00      A019  
ATOM   3944  H   GLN Q  15     -17.982  36.392 123.254  0.00  0.00      A019  
ATOM   3945  CA  GLN Q  15     -16.617  37.440 124.417  0.00  0.00      A019  
ATOM   3946  CB  GLN Q  15     -16.726  38.916 124.911  0.00  0.00      A019  
ATOM   3947  CG  GLN Q  15     -17.130  39.933 123.768  0.00  0.00      A019  
ATOM   3948  CD  GLN Q  15     -17.303  41.329 124.273  0.00  0.00      A019  
ATOM   3949  OE1 GLN Q  15     -18.401  41.654 124.560  0.00  0.00      A019  
ATOM   3950  NE2 GLN Q  15     -16.299  42.240 124.243  0.00  0.00      A019  
ATOM   3951 HE21 GLN Q  15     -15.637  41.984 123.567  0.00  0.00      A019  
ATOM   3952 HE22 GLN Q  15     -16.305  43.027 124.825  0.00  0.00      A019  
ATOM   3953  C   GLN Q  15     -15.567  36.629 125.295  0.00  0.00      A019  
ATOM   3954  O   GLN Q  15     -15.234  36.884 126.495  0.00  0.00      A019  
ATOM   3955  N   LEU Q  16     -14.986  35.613 124.667  0.00  0.00      A019  
ATOM   3956  H   LEU Q  16     -15.221  35.461 123.728  0.00  0.00      A019  
ATOM   3957  CA  LEU Q  16     -13.841  34.859 125.202  0.00  0.00      A019  
ATOM   3958  CB  LEU Q  16     -14.009  33.381 124.830  0.00  0.00      A019  
ATOM   3959  CG  LEU Q  16     -15.186  32.532 125.297  0.00  0.00      A019  
ATOM   3960  CD1 LEU Q  16     -16.475  32.826 124.525  0.00  0.00      A019  
ATOM   3961  CD2 LEU Q  16     -14.827  31.107 125.115  0.00  0.00      A019  
ATOM   3962  C   LEU Q  16     -12.497  35.464 124.753  0.00  0.00      A019  
ATOM   3963  O   LEU Q  16     -11.791  35.076 123.824  0.00  0.00      A019  
ATOM   3964  N   GLU Q  17     -12.023  36.245 125.690  0.00  0.00      A019  
ATOM   3965  H   GLU Q  17     -12.543  36.248 126.521  0.00  0.00      A019  
ATOM   3966  CA  GLU Q  17     -10.922  37.124 125.500  0.00  0.00      A019  
ATOM   3967  CB  GLU Q  17     -11.322  38.484 125.961  0.00  0.00      A019  
ATOM   3968  CG  GLU Q  17     -12.183  39.276 124.979  0.00  0.00      A019  
ATOM   3969  CD  GLU Q  17     -12.485  40.649 125.600  0.00  0.00      A019  
ATOM   3970  OE1 GLU Q  17     -11.621  41.498 125.602  0.00  0.00      A019  
ATOM   3971  OE2 GLU Q  17     -13.604  40.824 126.028  0.00  0.00      A019  
ATOM   3972  C   GLU Q  17      -9.618  36.686 126.109  0.00  0.00      A019  
ATOM   3973  O   GLU Q  17      -9.356  36.900 127.274  0.00  0.00      A019  
ATOM   3974  N   ASN Q  18      -8.800  35.946 125.366  0.00  0.00      A019  
ATOM   3975  H   ASN Q  18      -8.891  35.843 124.395  0.00  0.00      A019  
ATOM   3976  CA  ASN Q  18      -7.614  35.315 125.930  0.00  0.00      A019  
ATOM   3977  CB  ASN Q  18      -7.530  33.865 125.530  0.00  0.00      A019  
ATOM   3978  CG  ASN Q  18      -6.348  33.141 126.105  0.00  0.00      A019  
ATOM   3979  OD1 ASN Q  18      -6.026  33.401 127.282  0.00  0.00      A019  
ATOM   3980  ND2 ASN Q  18      -5.672  32.247 125.507  0.00  0.00      A019  
ATOM   3981 HD21 ASN Q  18      -4.870  31.941 125.981  0.00  0.00      A019  
ATOM   3982 HD22 ASN Q  18      -6.003  31.900 124.653  0.00  0.00      A019  
ATOM   3983  C   ASN Q  18      -6.386  36.101 125.589  0.00  0.00      A019  
ATOM   3984  O   ASN Q  18      -5.832  35.999 124.458  0.00  0.00      A019  
ATOM   3985  N   TYR Q  19      -5.965  37.049 126.449  0.00  0.00      A019  
ATOM   3986  H   TYR Q  19      -6.418  37.153 127.311  0.00  0.00      A019  
ATOM   3987  CA  TYR Q  19      -4.780  37.885 126.214  0.00  0.00      A019  
ATOM   3988  CB  TYR Q  19      -5.080  39.464 126.508  0.00  0.00      A019  
ATOM   3989  CG  TYR Q  19      -5.879  40.226 125.469  0.00  0.00      A019  
ATOM   3990  CD1 TYR Q  19      -7.218  39.978 125.197  0.00  0.00      A019  
ATOM   3991  CE1 TYR Q  19      -7.961  40.779 124.241  0.00  0.00      A019  
ATOM   3992  CD2 TYR Q  19      -5.252  41.291 124.849  0.00  0.00      A019  
ATOM   3993  CE2 TYR Q  19      -6.003  42.093 123.956  0.00  0.00      A019  
ATOM   3994  CZ  TYR Q  19      -7.307  41.829 123.660  0.00  0.00      A019  
ATOM   3995  OH  TYR Q  19      -8.052  42.745 122.866  0.00  0.00      A019  
ATOM   3996  HH  TYR Q  19      -8.976  42.552 123.041  0.00  0.00      A019  
ATOM   3997  C   TYR Q  19      -3.635  37.309 127.017  0.00  0.00      A019  
ATOM   3998  O   TYR Q  19      -3.452  37.501 128.238  0.00  0.00      A019  
ATOM   3999  N   CYS Q  20      -2.825  36.579 126.258  0.00  0.00      A019  
ATOM   4000  H   CYS Q  20      -3.083  36.417 125.327  0.00  0.00      A019  
ATOM   4001  CA  CYS Q  20      -1.589  36.056 126.703  0.00  0.00      A019  
ATOM   4002  CB  CYS Q  20      -1.409  34.545 126.417  0.00  0.00      A019  
ATOM   4003  SG  CYS Q  20      -2.650  33.389 127.058  0.00  0.00      A019  
ATOM   4004  C   CYS Q  20      -0.367  36.850 126.118  0.00  0.00      A019  
ATOM   4005  O   CYS Q  20      -0.026  36.861 124.954  0.00  0.00      A019  
ATOM   4006  N   ASN Q  21       0.326  37.531 126.987  0.00  0.00      A019  
ATOM   4007  H   ASN Q  21       0.354  37.135 127.883  0.00  0.00      A019  
ATOM   4008  CA  ASN Q  21       1.251  38.545 126.517  0.00  0.00      A019  
ATOM   4009  CB  ASN Q  21       1.077  39.846 127.223  0.00  0.00      A019  
ATOM   4010  CG  ASN Q  21       2.057  40.942 126.801  0.00  0.00      A019  
ATOM   4011  OD1 ASN Q  21       2.454  41.011 125.683  0.00  0.00      A019  
ATOM   4012  ND2 ASN Q  21       2.464  41.808 127.674  0.00  0.00      A019  
ATOM   4013 HD21 ASN Q  21       2.179  41.554 128.577  0.00  0.00      A019  
ATOM   4014 HD22 ASN Q  21       2.935  42.631 127.427  0.00  0.00      A019  
ATOM   4015  C   ASN Q  21       2.611  37.915 126.819  0.00  0.00      A019  
ATOM   4016  O   ASN Q  21       2.801  37.301 127.856  0.00  0.00      A019  
ATOM   4017  N   PHE R   1     -24.049  -3.697 128.900  0.00  0.00      B019  
ATOM   4018  H   PHE R   1     -23.588  -3.616 129.761  0.00  0.00      B019  
ATOM   4019  CA  PHE R   1     -24.878  -2.653 128.445  0.00  0.00      B019  
ATOM   4020  CB  PHE R   1     -26.400  -2.999 128.783  0.00  0.00      B019  
ATOM   4021  CG  PHE R   1     -27.102  -4.022 127.873  0.00  0.00      B019  
ATOM   4022  CD1 PHE R   1     -27.060  -5.382 128.221  0.00  0.00      B019  
ATOM   4023  CD2 PHE R   1     -27.889  -3.624 126.801  0.00  0.00      B019  
ATOM   4024  CE1 PHE R   1     -27.757  -6.230 127.421  0.00  0.00      B019  
ATOM   4025  CE2 PHE R   1     -28.602  -4.490 125.979  0.00  0.00      B019  
ATOM   4026  CZ  PHE R   1     -28.536  -5.821 126.296  0.00  0.00      B019  
ATOM   4027  C   PHE R   1     -24.659  -1.218 128.993  0.00  0.00      B019  
ATOM   4028  O   PHE R   1     -24.740  -0.943 130.149  0.00  0.00      B019  
ATOM   4029  N   VAL R   2     -24.388  -0.250 128.061  0.00  0.00      B019  
ATOM   4030  H   VAL R   2     -24.224  -0.468 127.120  0.00  0.00      B019  
ATOM   4031  CA  VAL R   2     -24.553   1.207 128.383  0.00  0.00      B019  
ATOM   4032  CB  VAL R   2     -23.272   1.896 127.970  0.00  0.00      B019  
ATOM   4033  CG1 VAL R   2     -23.399   3.325 128.345  0.00  0.00      B019  
ATOM   4034  CG2 VAL R   2     -22.085   1.235 128.693  0.00  0.00      B019  
ATOM   4035  C   VAL R   2     -25.771   1.870 127.714  0.00  0.00      B019  
ATOM   4036  O   VAL R   2     -25.839   1.896 126.480  0.00  0.00      B019  
ATOM   4037  N   ASN R   3     -26.779   2.333 128.398  0.00  0.00      B019  
ATOM   4038  H   ASN R   3     -26.824   2.119 129.353  0.00  0.00      B019  
ATOM   4039  CA  ASN R   3     -27.917   3.009 127.794  0.00  0.00      B019  
ATOM   4040  CB  ASN R   3     -29.214   2.355 128.355  0.00  0.00      B019  
ATOM   4041  CG  ASN R   3     -30.521   2.801 127.604  0.00  0.00      B019  
ATOM   4042  OD1 ASN R   3     -30.625   2.961 126.332  0.00  0.00      B019  
ATOM   4043  ND2 ASN R   3     -31.606   3.047 128.316  0.00  0.00      B019  
ATOM   4044 HD21 ASN R   3     -31.582   2.968 129.292  0.00  0.00      B019  
ATOM   4045 HD22 ASN R   3     -32.446   3.266 127.861  0.00  0.00      B019  
ATOM   4046  C   ASN R   3     -28.047   4.499 127.911  0.00  0.00      B019  
ATOM   4047  O   ASN R   3     -27.953   5.122 128.984  0.00  0.00      B019  
ATOM   4048  N   GLN R   4     -28.196   5.123 126.780  0.00  0.00      B019  
ATOM   4049  H   GLN R   4     -28.317   4.615 125.951  0.00  0.00      B019  
ATOM   4050  CA  GLN R   4     -28.398   6.591 126.610  0.00  0.00      B019  
ATOM   4051  CB  GLN R   4     -29.880   6.909 127.020  0.00  0.00      B019  
ATOM   4052  CG  GLN R   4     -30.976   6.404 126.041  0.00  0.00      B019  
ATOM   4053  CD  GLN R   4     -32.282   7.230 126.112  0.00  0.00      B019  
ATOM   4054  OE1 GLN R   4     -32.957   7.487 127.098  0.00  0.00      B019  
ATOM   4055  NE2 GLN R   4     -32.821   7.560 124.889  0.00  0.00      B019  
ATOM   4056 HE21 GLN R   4     -32.384   7.224 124.079  0.00  0.00      B019  
ATOM   4057 HE22 GLN R   4     -33.641   8.091 124.814  0.00  0.00      B019  
ATOM   4058  C   GLN R   4     -27.367   7.587 127.252  0.00  0.00      B019  
ATOM   4059  O   GLN R   4     -27.496   8.163 128.316  0.00  0.00      B019  
ATOM   4060  N   HIS R   5     -26.363   7.726 126.449  0.00  0.00      B019  
ATOM   4061  H   HIS R   5     -26.527   7.427 125.530  0.00  0.00      B019  
ATOM   4062  CA  HIS R   5     -25.255   8.480 126.832  0.00  0.00      B019  
ATOM   4063  CB  HIS R   5     -23.961   7.836 126.347  0.00  0.00      B019  
ATOM   4064  CG  HIS R   5     -22.815   8.180 127.268  0.00  0.00      B019  
ATOM   4065  ND1 HIS R   5     -22.035   9.264 127.286  0.00  0.00      B019  
ATOM   4066  HD1 HIS R   5     -22.285  10.162 126.984  0.00  0.00      B019  
ATOM   4067  CD2 HIS R   5     -22.226   7.276 128.024  0.00  0.00      B019  
ATOM   4068  NE2 HIS R   5     -21.119   7.748 128.536  0.00  0.00      B019  
ATOM   4069  CE1 HIS R   5     -21.070   9.000 128.140  0.00  0.00      B019  
ATOM   4070  C   HIS R   5     -25.520   9.803 126.127  0.00  0.00      B019  
ATOM   4071  O   HIS R   5     -25.185   9.960 124.944  0.00  0.00      B019  
ATOM   4072  N   LEU R   6     -25.990  10.890 126.759  0.00  0.00      B019  
ATOM   4073  H   LEU R   6     -26.013  10.808 127.735  0.00  0.00      B019  
ATOM   4074  CA  LEU R   6     -26.277  12.148 126.059  0.00  0.00      B019  
ATOM   4075  CB  LEU R   6     -27.434  12.958 126.696  0.00  0.00      B019  
ATOM   4076  CG  LEU R   6     -28.865  12.395 126.907  0.00  0.00      B019  
ATOM   4077  CD1 LEU R   6     -29.865  13.521 126.556  0.00  0.00      B019  
ATOM   4078  CD2 LEU R   6     -29.204  11.001 126.195  0.00  0.00      B019  
ATOM   4079  C   LEU R   6     -24.992  12.988 125.839  0.00  0.00      B019  
ATOM   4080  O   LEU R   6     -24.678  13.120 124.675  0.00  0.00      B019  
ATOM   4081  N   CYS R   7     -24.363  13.655 126.797  0.00  0.00      B019  
ATOM   4082  H   CYS R   7     -24.754  13.694 127.695  0.00  0.00      B019  
ATOM   4083  CA  CYS R   7     -23.078  14.192 126.500  0.00  0.00      B019  
ATOM   4084  CB  CYS R   7     -22.564  15.191 127.525  0.00  0.00      B019  
ATOM   4085  SG  CYS R   7     -23.729  16.496 127.907  0.00  0.00      B019  
ATOM   4086  C   CYS R   7     -22.058  13.034 126.551  0.00  0.00      B019  
ATOM   4087  O   CYS R   7     -22.381  11.973 127.060  0.00  0.00      B019  
ATOM   4088  N   GLY R   8     -20.890  13.345 125.963  0.00  0.00      B019  
ATOM   4089  H   GLY R   8     -20.719  14.153 125.436  0.00  0.00      B019  
ATOM   4090  CA  GLY R   8     -19.784  12.468 126.195  0.00  0.00      B019  
ATOM   4091  C   GLY R   8     -18.781  13.005 127.269  0.00  0.00      B019  
ATOM   4092  O   GLY R   8     -18.823  14.154 127.744  0.00  0.00      B019  
ATOM   4093  N   SER R   9     -18.012  12.021 127.778  0.00  0.00      B019  
ATOM   4094  H   SER R   9     -18.147  11.151 127.349  0.00  0.00      B019  
ATOM   4095  CA  SER R   9     -17.121  12.155 128.879  0.00  0.00      B019  
ATOM   4096  CB  SER R   9     -17.281  10.906 129.745  0.00  0.00      B019  
ATOM   4097  OG  SER R   9     -18.635  10.769 130.284  0.00  0.00      B019  
ATOM   4098  HG  SER R   9     -19.275  10.892 129.579  0.00  0.00      B019  
ATOM   4099  C   SER R   9     -15.741  12.463 128.330  0.00  0.00      B019  
ATOM   4100  O   SER R   9     -15.345  12.136 127.204  0.00  0.00      B019  
ATOM   4101  N   HIS R  10     -15.025  13.103 129.190  0.00  0.00      B019  
ATOM   4102  H   HIS R  10     -15.225  13.231 130.141  0.00  0.00      B019  
ATOM   4103  CA  HIS R  10     -13.680  13.664 128.869  0.00  0.00      B019  
ATOM   4104  CB  HIS R  10     -13.621  15.230 128.906  0.00  0.00      B019  
ATOM   4105  CG  HIS R  10     -14.469  16.017 127.916  0.00  0.00      B019  
ATOM   4106  ND1 HIS R  10     -14.308  17.305 127.711  0.00  0.00      B019  
ATOM   4107  HD1 HIS R  10     -13.503  17.767 128.025  0.00  0.00      B019  
ATOM   4108  CD2 HIS R  10     -15.503  15.554 127.195  0.00  0.00      B019  
ATOM   4109  NE2 HIS R  10     -15.925  16.676 126.525  0.00  0.00      B019  
ATOM   4110  CE1 HIS R  10     -15.201  17.726 126.795  0.00  0.00      B019  
ATOM   4111  C   HIS R  10     -12.749  12.977 129.785  0.00  0.00      B019  
ATOM   4112  O   HIS R  10     -12.626  13.234 131.002  0.00  0.00      B019  
ATOM   4113  N   LEU R  11     -11.942  12.112 129.115  0.00  0.00      B019  
ATOM   4114  H   LEU R  11     -11.868  12.116 128.138  0.00  0.00      B019  
ATOM   4115  CA  LEU R  11     -10.870  11.391 129.744  0.00  0.00      B019  
ATOM   4116  CB  LEU R  11     -10.478  10.231 128.926  0.00  0.00      B019  
ATOM   4117  CG  LEU R  11      -9.671   9.056 129.488  0.00  0.00      B019  
ATOM   4118  CD1 LEU R  11     -10.506   8.182 130.408  0.00  0.00      B019  
ATOM   4119  CD2 LEU R  11      -9.303   8.246 128.230  0.00  0.00      B019  
ATOM   4120  C   LEU R  11      -9.640  12.156 130.231  0.00  0.00      B019  
ATOM   4121  O   LEU R  11      -9.655  12.626 131.341  0.00  0.00      B019  
ATOM   4122  N   VAL R  12      -8.594  12.386 129.433  0.00  0.00      B019  
ATOM   4123  H   VAL R  12      -8.530  11.986 128.541  0.00  0.00      B019  
ATOM   4124  CA  VAL R  12      -7.391  13.226 129.880  0.00  0.00      B019  
ATOM   4125  CB  VAL R  12      -6.076  12.698 129.309  0.00  0.00      B019  
ATOM   4126  CG1 VAL R  12      -4.917  13.007 130.193  0.00  0.00      B019  
ATOM   4127  CG2 VAL R  12      -6.002  11.165 129.335  0.00  0.00      B019  
ATOM   4128  C   VAL R  12      -7.698  14.569 129.195  0.00  0.00      B019  
ATOM   4129  O   VAL R  12      -7.463  14.820 127.993  0.00  0.00      B019  
ATOM   4130  N   GLU R  13      -8.303  15.428 130.003  0.00  0.00      B019  
ATOM   4131  H   GLU R  13      -8.359  15.172 130.947  0.00  0.00      B019  
ATOM   4132  CA  GLU R  13      -8.786  16.748 129.626  0.00  0.00      B019  
ATOM   4133  CB  GLU R  13      -9.825  17.229 130.725  0.00  0.00      B019  
ATOM   4134  CG  GLU R  13     -10.710  18.451 130.502  0.00  0.00      B019  
ATOM   4135  CD  GLU R  13     -11.889  18.701 131.430  0.00  0.00      B019  
ATOM   4136  OE1 GLU R  13     -11.665  18.836 132.585  0.00  0.00      B019  
ATOM   4137  OE2 GLU R  13     -13.048  18.742 131.025  0.00  0.00      B019  
ATOM   4138  C   GLU R  13      -7.627  17.643 129.357  0.00  0.00      B019  
ATOM   4139  O   GLU R  13      -7.601  18.391 128.380  0.00  0.00      B019  
ATOM   4140  N   ALA R  14      -6.566  17.545 130.105  0.00  0.00      B019  
ATOM   4141  H   ALA R  14      -6.483  16.723 130.632  0.00  0.00      B019  
ATOM   4142  CA  ALA R  14      -5.504  18.551 130.058  0.00  0.00      B019  
ATOM   4143  CB  ALA R  14      -5.700  19.506 131.200  0.00  0.00      B019  
ATOM   4144  C   ALA R  14      -4.134  17.908 130.371  0.00  0.00      B019  
ATOM   4145  O   ALA R  14      -3.983  17.262 131.353  0.00  0.00      B019  
ATOM   4146  N   LEU R  15      -3.187  17.984 129.432  0.00  0.00      B019  
ATOM   4147  H   LEU R  15      -3.489  18.319 128.562  0.00  0.00      B019  
ATOM   4148  CA  LEU R  15      -1.810  17.727 129.629  0.00  0.00      B019  
ATOM   4149  CB  LEU R  15      -1.432  16.530 128.773  0.00  0.00      B019  
ATOM   4150  CG  LEU R  15      -1.900  15.103 129.163  0.00  0.00      B019  
ATOM   4151  CD1 LEU R  15      -1.621  14.078 128.157  0.00  0.00      B019  
ATOM   4152  CD2 LEU R  15      -1.277  14.649 130.453  0.00  0.00      B019  
ATOM   4153  C   LEU R  15      -1.061  19.033 129.392  0.00  0.00      B019  
ATOM   4154  O   LEU R  15      -1.059  19.880 130.309  0.00  0.00      B019  
ATOM   4155  N   TYR R  16      -0.385  19.265 128.276  0.00  0.00      B019  
ATOM   4156  H   TYR R  16      -0.494  18.831 127.404  0.00  0.00      B019  
ATOM   4157  CA  TYR R  16       0.559  20.402 128.215  0.00  0.00      B019  
ATOM   4158  CB  TYR R  16       1.820  19.903 127.575  0.00  0.00      B019  
ATOM   4159  CG  TYR R  16       2.750  18.924 128.309  0.00  0.00      B019  
ATOM   4160  CD1 TYR R  16       4.024  19.348 128.527  0.00  0.00      B019  
ATOM   4161  CE1 TYR R  16       4.967  18.521 129.109  0.00  0.00      B019  
ATOM   4162  CD2 TYR R  16       2.380  17.655 128.664  0.00  0.00      B019  
ATOM   4163  CE2 TYR R  16       3.335  16.793 129.186  0.00  0.00      B019  
ATOM   4164  CZ  TYR R  16       4.610  17.235 129.372  0.00  0.00      B019  
ATOM   4165  OH  TYR R  16       5.554  16.388 129.882  0.00  0.00      B019  
ATOM   4166  HH  TYR R  16       5.149  15.586 130.219  0.00  0.00      B019  
ATOM   4167  C   TYR R  16       0.035  21.576 127.437  0.00  0.00      B019  
ATOM   4168  O   TYR R  16      -0.302  21.378 126.274  0.00  0.00      B019  
ATOM   4169  N   LEU R  17       0.093  22.708 128.015  0.00  0.00      B019  
ATOM   4170  H   LEU R  17       0.522  22.772 128.894  0.00  0.00      B019  
ATOM   4171  CA  LEU R  17      -0.320  23.982 127.334  0.00  0.00      B019  
ATOM   4172  CB  LEU R  17      -1.803  24.170 127.563  0.00  0.00      B019  
ATOM   4173  CG  LEU R  17      -2.743  24.829 126.631  0.00  0.00      B019  
ATOM   4174  CD1 LEU R  17      -4.155  24.887 127.091  0.00  0.00      B019  
ATOM   4175  CD2 LEU R  17      -2.296  26.258 126.319  0.00  0.00      B019  
ATOM   4176  C   LEU R  17       0.520  25.193 127.890  0.00  0.00      B019  
ATOM   4177  O   LEU R  17       0.733  25.310 129.080  0.00  0.00      B019  
ATOM   4178  N   VAL R  18       1.126  25.971 126.897  0.00  0.00      B019  
ATOM   4179  H   VAL R  18       1.176  25.698 125.958  0.00  0.00      B019  
ATOM   4180  CA  VAL R  18       1.784  27.222 127.248  0.00  0.00      B019  
ATOM   4181  CB  VAL R  18       3.266  27.238 126.970  0.00  0.00      B019  
ATOM   4182  CG1 VAL R  18       3.909  28.515 127.544  0.00  0.00      B019  
ATOM   4183  CG2 VAL R  18       4.057  26.174 127.636  0.00  0.00      B019  
ATOM   4184  C   VAL R  18       1.076  28.317 126.491  0.00  0.00      B019  
ATOM   4185  O   VAL R  18       0.920  28.188 125.254  0.00  0.00      B019  
ATOM   4186  N   CYS R  19       0.592  29.317 127.247  0.00  0.00      B019  
ATOM   4187  H   CYS R  19       0.407  29.253 128.207  0.00  0.00      B019  
ATOM   4188  CA  CYS R  19       0.050  30.528 126.615  0.00  0.00      B019  
ATOM   4189  CB  CYS R  19      -1.397  30.704 127.032  0.00  0.00      B019  
ATOM   4190  SG  CYS R  19      -2.269  31.806 125.865  0.00  0.00      B019  
ATOM   4191  C   CYS R  19       0.954  31.727 127.078  0.00  0.00      B019  
ATOM   4192  O   CYS R  19       1.083  31.938 128.304  0.00  0.00      B019  
ATOM   4193  N   GLY R  20       1.634  32.392 126.165  0.00  0.00      B019  
ATOM   4194  H   GLY R  20       1.717  32.006 125.268  0.00  0.00      B019  
ATOM   4195  CA  GLY R  20       2.352  33.602 126.547  0.00  0.00      B019  
ATOM   4196  C   GLY R  20       3.438  34.036 125.579  0.00  0.00      B019  
ATOM   4197  O   GLY R  20       3.207  34.016 124.380  0.00  0.00      B019  
ATOM   4198  N   GLU R  21       4.652  34.317 126.047  0.00  0.00      B019  
ATOM   4199  H   GLU R  21       4.955  34.048 126.939  0.00  0.00      B019  
ATOM   4200  CA  GLU R  21       5.630  34.935 125.134  0.00  0.00      B019  
ATOM   4201  CB  GLU R  21       6.177  36.214 125.621  0.00  0.00      B019  
ATOM   4202  CG  GLU R  21       6.939  37.112 124.627  0.00  0.00      B019  
ATOM   4203  CD  GLU R  21       7.782  38.144 125.293  0.00  0.00      B019  
ATOM   4204  OE1 GLU R  21       8.429  38.903 124.621  0.00  0.00      B019  
ATOM   4205  OE2 GLU R  21       7.645  38.303 126.528  0.00  0.00      B019  
ATOM   4206  C   GLU R  21       6.761  33.997 124.768  0.00  0.00      B019  
ATOM   4207  O   GLU R  21       6.866  33.683 123.582  0.00  0.00      B019  
ATOM   4208  N   ARG R  22       7.563  33.518 125.720  0.00  0.00      B019  
ATOM   4209  H   ARG R  22       7.290  33.730 126.637  0.00  0.00      B019  
ATOM   4210  CA  ARG R  22       8.627  32.500 125.466  0.00  0.00      B019  
ATOM   4211  CB  ARG R  22      10.033  33.056 125.738  0.00  0.00      B019  
ATOM   4212  CG  ARG R  22      10.469  34.230 124.896  0.00  0.00      B019  
ATOM   4213  CD  ARG R  22      11.670  34.896 125.595  0.00  0.00      B019  
ATOM   4214  NE  ARG R  22      11.498  36.271 125.908  0.00  0.00      B019  
ATOM   4215  HE  ARG R  22      11.481  36.852 125.120  0.00  0.00      B019  
ATOM   4216  CZ  ARG R  22      11.166  36.662 127.209  0.00  0.00      B019  
ATOM   4217  NH1 ARG R  22      11.193  35.740 128.164  0.00  0.00      B019  
ATOM   4218 HH11 ARG R  22      11.429  34.831 127.820  0.00  0.00      B019  
ATOM   4219 HH12 ARG R  22      10.945  35.923 129.115  0.00  0.00      B019  
ATOM   4220  NH2 ARG R  22      10.887  37.950 127.325  0.00  0.00      B019  
ATOM   4221 HH21 ARG R  22      10.851  38.693 126.658  0.00  0.00      B019  
ATOM   4222 HH22 ARG R  22      10.674  38.305 128.236  0.00  0.00      B019  
ATOM   4223  C   ARG R  22       8.396  31.181 126.194  0.00  0.00      B019  
ATOM   4224  O   ARG R  22       8.462  31.122 127.414  0.00  0.00      B019  
ATOM   4225  N   GLY R  23       8.213  30.099 125.449  0.00  0.00      B019  
ATOM   4226  H   GLY R  23       8.248  30.269 124.485  0.00  0.00      B019  
ATOM   4227  CA  GLY R  23       7.937  28.824 126.074  0.00  0.00      B019  
ATOM   4228  C   GLY R  23       9.142  28.123 126.653  0.00  0.00      B019  
ATOM   4229  O   GLY R  23       9.388  28.217 127.886  0.00  0.00      B019  
ATOM   4230  N   PHE R  24       9.878  27.381 125.834  0.00  0.00      B019  
ATOM   4231  H   PHE R  24       9.735  27.500 124.872  0.00  0.00      B019  
ATOM   4232  CA  PHE R  24      10.787  26.283 126.249  0.00  0.00      B019  
ATOM   4233  CB  PHE R  24      10.505  24.906 125.555  0.00  0.00      B019  
ATOM   4234  CG  PHE R  24       9.177  24.248 125.832  0.00  0.00      B019  
ATOM   4235  CD1 PHE R  24       8.029  24.545 125.050  0.00  0.00      B019  
ATOM   4236  CD2 PHE R  24       9.048  23.621 127.055  0.00  0.00      B019  
ATOM   4237  CE1 PHE R  24       6.763  24.201 125.460  0.00  0.00      B019  
ATOM   4238  CE2 PHE R  24       7.769  23.232 127.361  0.00  0.00      B019  
ATOM   4239  CZ  PHE R  24       6.609  23.476 126.654  0.00  0.00      B019  
ATOM   4240  C   PHE R  24      12.119  26.811 125.793  0.00  0.00      B019  
ATOM   4241  O   PHE R  24      12.460  26.821 124.662  0.00  0.00      B019  
ATOM   4242  N   PHE R  25      12.879  27.175 126.759  0.00  0.00      B019  
ATOM   4243  H   PHE R  25      12.533  27.242 127.674  0.00  0.00      B019  
ATOM   4244  CA  PHE R  25      14.288  27.412 126.505  0.00  0.00      B019  
ATOM   4245  CB  PHE R  25      14.787  28.790 126.985  0.00  0.00      B019  
ATOM   4246  CG  PHE R  25      14.671  29.899 125.858  0.00  0.00      B019  
ATOM   4247  CD1 PHE R  25      15.839  30.529 125.486  0.00  0.00      B019  
ATOM   4248  CD2 PHE R  25      13.426  30.234 125.342  0.00  0.00      B019  
ATOM   4249  CE1 PHE R  25      15.760  31.572 124.624  0.00  0.00      B019  
ATOM   4250  CE2 PHE R  25      13.329  31.251 124.419  0.00  0.00      B019  
ATOM   4251  CZ  PHE R  25      14.521  31.876 124.023  0.00  0.00      B019  
ATOM   4252  C   PHE R  25      15.064  26.289 127.075  0.00  0.00      B019  
ATOM   4253  O   PHE R  25      15.213  26.181 128.311  0.00  0.00      B019  
ATOM   4254  N   TYR R  26      15.656  25.480 126.176  0.00  0.00      B019  
ATOM   4255  H   TYR R  26      15.521  25.708 125.233  0.00  0.00      B019  
ATOM   4256  CA  TYR R  26      16.409  24.299 126.561  0.00  0.00      B019  
ATOM   4257  CB  TYR R  26      15.841  23.065 125.885  0.00  0.00      B019  
ATOM   4258  CG  TYR R  26      14.600  22.424 126.525  0.00  0.00      B019  
ATOM   4259  CD1 TYR R  26      14.687  21.812 127.756  0.00  0.00      B019  
ATOM   4260  CE1 TYR R  26      13.680  21.275 128.407  0.00  0.00      B019  
ATOM   4261  CD2 TYR R  26      13.334  22.420 125.984  0.00  0.00      B019  
ATOM   4262  CE2 TYR R  26      12.259  21.913 126.628  0.00  0.00      B019  
ATOM   4263  CZ  TYR R  26      12.363  21.334 127.890  0.00  0.00      B019  
ATOM   4264  OH  TYR R  26      11.277  20.715 128.460  0.00  0.00      B019  
ATOM   4265  HH  TYR R  26      10.480  21.168 128.174  0.00  0.00      B019  
ATOM   4266  C   TYR R  26      17.938  24.327 126.401  0.00  0.00      B019  
ATOM   4267  O   TYR R  26      18.536  25.208 125.824  0.00  0.00      B019  
ATOM   4268  N   THR R  27      18.557  23.435 127.163  0.00  0.00      B019  
ATOM   4269  H   THR R  27      18.053  22.873 127.788  0.00  0.00      B019  
ATOM   4270  CA  THR R  27      19.952  23.275 127.075  0.00  0.00      B019  
ATOM   4271  CB  THR R  27      20.519  23.094 128.457  0.00  0.00      B019  
ATOM   4272  OG1 THR R  27      19.953  24.100 129.261  0.00  0.00      B019  
ATOM   4273  HG1 THR R  27      19.997  24.927 128.775  0.00  0.00      B019  
ATOM   4274  CG2 THR R  27      22.042  23.206 128.591  0.00  0.00      B019  
ATOM   4275  C   THR R  27      20.335  22.151 126.138  0.00  0.00      B019  
ATOM   4276  O   THR R  27      19.678  21.138 126.227  0.00  0.00      B019  
ATOM   4277  N   PRO R  28      21.317  22.255 125.231  0.00  0.00      B019  
ATOM   4278  CD  PRO R  28      21.911  23.532 124.814  0.00  0.00      B019  
ATOM   4279  CA  PRO R  28      21.909  21.119 124.548  0.00  0.00      B019  
ATOM   4280  CB  PRO R  28      23.118  21.784 123.903  0.00  0.00      B019  
ATOM   4281  CG  PRO R  28      22.658  23.201 123.562  0.00  0.00      B019  
ATOM   4282  C   PRO R  28      22.173  19.851 125.281  0.00  0.00      B019  
ATOM   4283  O   PRO R  28      22.749  19.776 126.353  0.00  0.00      B019  
ATOM   4284  N   LYS R  29      21.830  18.746 124.593  0.00  0.00      B019  
ATOM   4285  H   LYS R  29      21.605  18.913 123.654  0.00  0.00      B019  
ATOM   4286  CA  LYS R  29      21.936  17.396 125.069  0.00  0.00      B019  
ATOM   4287  CB  LYS R  29      20.857  16.613 124.458  0.00  0.00      B019  
ATOM   4288  CG  LYS R  29      19.619  16.567 125.326  0.00  0.00      B019  
ATOM   4289  CD  LYS R  29      18.700  15.478 125.098  0.00  0.00      B019  
ATOM   4290  CE  LYS R  29      17.604  15.565 126.033  0.00  0.00      B019  
ATOM   4291  NZ  LYS R  29      16.723  14.388 125.722  0.00  0.00      B019  
ATOM   4292  HZ1 LYS R  29      16.253  14.329 126.649  0.00  0.00      B019  
ATOM   4293  HZ2 LYS R  29      17.308  13.538 125.596  0.00  0.00      B019  
ATOM   4294  HZ3 LYS R  29      16.015  14.559 124.980  0.00  0.00      B019  
ATOM   4295  C   LYS R  29      23.440  16.906 124.762  0.00  0.00      B019  
ATOM   4296  O   LYS R  29      23.824  16.966 123.603  0.00  0.00      B019  
ATOM   4297  N   ALA R  30      24.284  16.445 125.705  0.00  0.00      B019  
ATOM   4298  H   ALA R  30      25.217  16.200 125.531  0.00  0.00      B019  
ATOM   4299  CA  ALA R  30      23.982  16.456 127.164  0.00  0.00      B019  
ATOM   4300  CB  ALA R  30      23.329  15.098 127.502  0.00  0.00      B019  
ATOM   4301  C   ALA R  30      25.276  16.590 127.987  0.00  0.00      B019  
ATOM   4302  O   ALA R  30      26.412  16.451 127.437  0.00  0.00      B019  
ATOM   4303  N   GLY S   1     -11.766  32.065 127.600  0.00  0.00      A020  
ATOM   4304  H   GLY S   1     -11.463  32.065 126.668  0.00  0.00      A020  
ATOM   4305  CA  GLY S   1     -10.989  31.217 128.495  0.00  0.00      A020  
ATOM   4306  C   GLY S   1     -11.150  29.735 128.161  0.00  0.00      A020  
ATOM   4307  O   GLY S   1     -11.114  29.327 126.968  0.00  0.00      A020  
ATOM   4308  N   ILE S   2     -11.365  28.933 129.163  0.00  0.00      A020  
ATOM   4309  H   ILE S   2     -11.488  29.216 130.093  0.00  0.00      A020  
ATOM   4310  CA  ILE S   2     -11.367  27.516 128.991  0.00  0.00      A020  
ATOM   4311  CB  ILE S   2     -10.216  26.791 129.809  0.00  0.00      A020  
ATOM   4312  CG2 ILE S   2     -10.362  25.254 130.028  0.00  0.00      A020  
ATOM   4313  CG1 ILE S   2      -8.839  27.077 129.212  0.00  0.00      A020  
ATOM   4314  CD  ILE S   2      -7.700  26.567 130.063  0.00  0.00      A020  
ATOM   4315  C   ILE S   2     -12.752  27.059 129.424  0.00  0.00      A020  
ATOM   4316  O   ILE S   2     -12.986  26.807 130.668  0.00  0.00      A020  
ATOM   4317  N   VAL S   3     -13.676  26.924 128.485  0.00  0.00      A020  
ATOM   4318  H   VAL S   3     -13.529  27.090 127.530  0.00  0.00      A020  
ATOM   4319  CA  VAL S   3     -14.978  26.417 128.848  0.00  0.00      A020  
ATOM   4320  CB  VAL S   3     -16.046  27.221 128.013  0.00  0.00      A020  
ATOM   4321  CG1 VAL S   3     -17.459  26.589 128.228  0.00  0.00      A020  
ATOM   4322  CG2 VAL S   3     -16.047  28.740 128.275  0.00  0.00      A020  
ATOM   4323  C   VAL S   3     -14.990  24.925 128.566  0.00  0.00      A020  
ATOM   4324  O   VAL S   3     -14.977  24.427 127.415  0.00  0.00      A020  
ATOM   4325  N   GLU S   4     -15.187  24.219 129.664  0.00  0.00      A020  
ATOM   4326  H   GLU S   4     -15.527  24.598 130.501  0.00  0.00      A020  
ATOM   4327  CA  GLU S   4     -14.977  22.768 129.576  0.00  0.00      A020  
ATOM   4328  CB  GLU S   4     -14.375  22.217 130.826  0.00  0.00      A020  
ATOM   4329  CG  GLU S   4     -13.200  23.143 131.260  0.00  0.00      A020  
ATOM   4330  CD  GLU S   4     -12.326  22.518 132.294  0.00  0.00      A020  
ATOM   4331  OE1 GLU S   4     -12.651  22.588 133.502  0.00  0.00      A020  
ATOM   4332  OE2 GLU S   4     -11.287  22.042 131.885  0.00  0.00      A020  
ATOM   4333  C   GLU S   4     -16.316  22.049 129.236  0.00  0.00      A020  
ATOM   4334  O   GLU S   4     -16.444  21.503 128.179  0.00  0.00      A020  
ATOM   4335  N   GLN S   5     -17.384  22.126 130.044  0.00  0.00      A020  
ATOM   4336  H   GLN S   5     -17.359  22.483 130.957  0.00  0.00      A020  
ATOM   4337  CA  GLN S   5     -18.722  21.561 129.657  0.00  0.00      A020  
ATOM   4338  CB  GLN S   5     -18.834  20.025 129.973  0.00  0.00      A020  
ATOM   4339  CG  GLN S   5     -19.878  19.184 129.130  0.00  0.00      A020  
ATOM   4340  CD  GLN S   5     -19.773  17.668 129.460  0.00  0.00      A020  
ATOM   4341  OE1 GLN S   5     -20.124  17.180 130.519  0.00  0.00      A020  
ATOM   4342  NE2 GLN S   5     -19.237  16.811 128.551  0.00  0.00      A020  
ATOM   4343 HE21 GLN S   5     -18.951  17.215 127.705  0.00  0.00      A020  
ATOM   4344 HE22 GLN S   5     -19.117  15.891 128.865  0.00  0.00      A020  
ATOM   4345  C   GLN S   5     -19.984  22.312 130.143  0.00  0.00      A020  
ATOM   4346  O   GLN S   5     -20.074  22.608 131.342  0.00  0.00      A020  
ATOM   4347  N   CYS S   6     -21.005  22.502 129.228  0.00  0.00      A020  
ATOM   4348  H   CYS S   6     -20.965  22.119 128.327  0.00  0.00      A020  
ATOM   4349  CA  CYS S   6     -22.305  23.040 129.606  0.00  0.00      A020  
ATOM   4350  CB  CYS S   6     -22.498  24.379 129.050  0.00  0.00      A020  
ATOM   4351  SG  CYS S   6     -22.606  25.536 130.433  0.00  0.00      A020  
ATOM   4352  C   CYS S   6     -23.258  22.037 129.013  0.00  0.00      A020  
ATOM   4353  O   CYS S   6     -23.446  21.874 127.787  0.00  0.00      A020  
ATOM   4354  N   CYS S   7     -23.897  21.285 129.838  0.00  0.00      A020  
ATOM   4355  H   CYS S   7     -23.837  21.494 130.793  0.00  0.00      A020  
ATOM   4356  CA  CYS S   7     -24.553  19.984 129.497  0.00  0.00      A020  
ATOM   4357  CB  CYS S   7     -23.698  18.734 130.105  0.00  0.00      A020  
ATOM   4358  SG  CYS S   7     -23.530  18.616 131.921  0.00  0.00      A020  
ATOM   4359  C   CYS S   7     -25.944  19.992 130.073  0.00  0.00      A020  
ATOM   4360  O   CYS S   7     -26.281  20.306 131.232  0.00  0.00      A020  
ATOM   4361  N   ALA S   8     -26.879  19.737 129.202  0.00  0.00      A020  
ATOM   4362  H   ALA S   8     -26.660  19.391 128.312  0.00  0.00      A020  
ATOM   4363  CA  ALA S   8     -28.326  19.901 129.453  0.00  0.00      A020  
ATOM   4364  CB  ALA S   8     -28.783  18.799 130.375  0.00  0.00      A020  
ATOM   4365  C   ALA S   8     -28.855  21.247 129.960  0.00  0.00      A020  
ATOM   4366  O   ALA S   8     -29.927  21.270 130.564  0.00  0.00      A020  
ATOM   4367  N   SER S   9     -28.149  22.378 129.776  0.00  0.00      A020  
ATOM   4368  H   SER S   9     -27.639  22.532 128.954  0.00  0.00      A020  
ATOM   4369  CA  SER S   9     -28.399  23.494 130.669  0.00  0.00      A020  
ATOM   4370  CB  SER S   9     -27.120  23.750 131.390  0.00  0.00      A020  
ATOM   4371  OG  SER S   9     -27.000  22.734 132.328  0.00  0.00      A020  
ATOM   4372  HG  SER S   9     -26.209  22.248 132.081  0.00  0.00      A020  
ATOM   4373  C   SER S   9     -28.759  24.832 129.901  0.00  0.00      A020  
ATOM   4374  O   SER S   9     -28.605  24.865 128.665  0.00  0.00      A020  
ATOM   4375  N   VAL S  10     -29.256  25.906 130.494  0.00  0.00      A020  
ATOM   4376  H   VAL S  10     -29.615  25.704 131.383  0.00  0.00      A020  
ATOM   4377  CA  VAL S  10     -29.286  27.222 129.850  0.00  0.00      A020  
ATOM   4378  CB  VAL S  10     -30.733  27.783 130.049  0.00  0.00      A020  
ATOM   4379  CG1 VAL S  10     -30.741  29.123 129.460  0.00  0.00      A020  
ATOM   4380  CG2 VAL S  10     -31.781  26.915 129.352  0.00  0.00      A020  
ATOM   4381  C   VAL S  10     -28.159  28.032 130.370  0.00  0.00      A020  
ATOM   4382  O   VAL S  10     -28.272  28.598 131.433  0.00  0.00      A020  
ATOM   4383  N   CYS S  11     -27.037  27.932 129.598  0.00  0.00      A020  
ATOM   4384  H   CYS S  11     -27.108  27.604 128.677  0.00  0.00      A020  
ATOM   4385  CA  CYS S  11     -25.720  28.403 129.982  0.00  0.00      A020  
ATOM   4386  CB  CYS S  11     -24.584  27.608 129.492  0.00  0.00      A020  
ATOM   4387  SG  CYS S  11     -24.564  26.091 130.437  0.00  0.00      A020  
ATOM   4388  C   CYS S  11     -25.655  29.828 129.384  0.00  0.00      A020  
ATOM   4389  O   CYS S  11     -25.571  29.909 128.151  0.00  0.00      A020  
ATOM   4390  N   SER S  12     -25.468  30.952 130.117  0.00  0.00      A020  
ATOM   4391  H   SER S  12     -25.364  30.795 131.079  0.00  0.00      A020  
ATOM   4392  CA  SER S  12     -25.525  32.238 129.469  0.00  0.00      A020  
ATOM   4393  CB  SER S  12     -26.856  32.904 129.748  0.00  0.00      A020  
ATOM   4394  OG  SER S  12     -27.946  32.060 129.655  0.00  0.00      A020  
ATOM   4395  HG  SER S  12     -27.752  31.120 129.640  0.00  0.00      A020  
ATOM   4396  C   SER S  12     -24.334  33.049 129.909  0.00  0.00      A020  
ATOM   4397  O   SER S  12     -24.362  33.658 130.952  0.00  0.00      A020  
ATOM   4398  N   LEU S  13     -23.327  33.111 129.071  0.00  0.00      A020  
ATOM   4399  H   LEU S  13     -23.343  32.805 128.140  0.00  0.00      A020  
ATOM   4400  CA  LEU S  13     -21.990  33.579 129.506  0.00  0.00      A020  
ATOM   4401  CB  LEU S  13     -20.827  32.581 129.057  0.00  0.00      A020  
ATOM   4402  CG  LEU S  13     -20.654  31.176 129.636  0.00  0.00      A020  
ATOM   4403  CD1 LEU S  13     -21.659  30.159 129.367  0.00  0.00      A020  
ATOM   4404  CD2 LEU S  13     -19.327  30.693 129.180  0.00  0.00      A020  
ATOM   4405  C   LEU S  13     -21.783  34.887 128.789  0.00  0.00      A020  
ATOM   4406  O   LEU S  13     -21.796  34.820 127.576  0.00  0.00      A020  
ATOM   4407  N   TYR S  14     -21.411  36.013 129.400  0.00  0.00      A020  
ATOM   4408  H   TYR S  14     -21.379  35.917 130.375  0.00  0.00      A020  
ATOM   4409  CA  TYR S  14     -20.991  37.233 128.743  0.00  0.00      A020  
ATOM   4410  CB  TYR S  14     -22.033  38.408 129.074  0.00  0.00      A020  
ATOM   4411  CG  TYR S  14     -23.407  38.214 128.541  0.00  0.00      A020  
ATOM   4412  CD1 TYR S  14     -24.424  37.895 129.414  0.00  0.00      A020  
ATOM   4413  CE1 TYR S  14     -25.713  37.996 128.953  0.00  0.00      A020  
ATOM   4414  CD2 TYR S  14     -23.642  38.560 127.232  0.00  0.00      A020  
ATOM   4415  CE2 TYR S  14     -24.911  38.426 126.741  0.00  0.00      A020  
ATOM   4416  CZ  TYR S  14     -25.929  38.210 127.601  0.00  0.00      A020  
ATOM   4417  OH  TYR S  14     -27.204  38.140 127.095  0.00  0.00      A020  
ATOM   4418  HH  TYR S  14     -27.733  38.667 127.698  0.00  0.00      A020  
ATOM   4419  C   TYR S  14     -19.675  37.690 129.343  0.00  0.00      A020  
ATOM   4420  O   TYR S  14     -19.528  37.667 130.548  0.00  0.00      A020  
ATOM   4421  N   GLN S  15     -18.772  38.150 128.556  0.00  0.00      A020  
ATOM   4422  H   GLN S  15     -19.172  38.262 127.668  0.00  0.00      A020  
ATOM   4423  CA  GLN S  15     -17.411  38.584 128.880  0.00  0.00      A020  
ATOM   4424  CB  GLN S  15     -17.422  40.036 129.396  0.00  0.00      A020  
ATOM   4425  CG  GLN S  15     -17.916  41.188 128.496  0.00  0.00      A020  
ATOM   4426  CD  GLN S  15     -19.429  41.176 128.180  0.00  0.00      A020  
ATOM   4427  OE1 GLN S  15     -20.248  41.184 129.074  0.00  0.00      A020  
ATOM   4428  NE2 GLN S  15     -19.796  41.159 126.977  0.00  0.00      A020  
ATOM   4429 HE21 GLN S  15     -19.143  41.268 126.255  0.00  0.00      A020  
ATOM   4430 HE22 GLN S  15     -20.765  41.211 126.840  0.00  0.00      A020  
ATOM   4431  C   GLN S  15     -16.563  37.731 129.789  0.00  0.00      A020  
ATOM   4432  O   GLN S  15     -16.650  37.891 131.000  0.00  0.00      A020  
ATOM   4433  N   LEU S  16     -15.789  36.814 129.241  0.00  0.00      A020  
ATOM   4434  H   LEU S  16     -15.860  36.654 128.276  0.00  0.00      A020  
ATOM   4435  CA  LEU S  16     -14.814  36.033 129.932  0.00  0.00      A020  
ATOM   4436  CB  LEU S  16     -14.641  34.689 129.412  0.00  0.00      A020  
ATOM   4437  CG  LEU S  16     -15.718  33.651 129.564  0.00  0.00      A020  
ATOM   4438  CD1 LEU S  16     -16.851  33.996 128.745  0.00  0.00      A020  
ATOM   4439  CD2 LEU S  16     -15.237  32.328 129.115  0.00  0.00      A020  
ATOM   4440  C   LEU S  16     -13.484  36.777 129.710  0.00  0.00      A020  
ATOM   4441  O   LEU S  16     -13.037  36.824 128.570  0.00  0.00      A020  
ATOM   4442  N   GLU S  17     -12.846  37.488 130.602  0.00  0.00      A020  
ATOM   4443  H   GLU S  17     -13.265  37.484 131.489  0.00  0.00      A020  
ATOM   4444  CA  GLU S  17     -11.503  38.060 130.414  0.00  0.00      A020  
ATOM   4445  CB  GLU S  17     -11.523  39.432 131.039  0.00  0.00      A020  
ATOM   4446  CG  GLU S  17     -12.141  40.590 130.116  0.00  0.00      A020  
ATOM   4447  CD  GLU S  17     -12.248  41.963 130.745  0.00  0.00      A020  
ATOM   4448  OE1 GLU S  17     -13.077  42.740 130.311  0.00  0.00      A020  
ATOM   4449  OE2 GLU S  17     -11.497  42.223 131.688  0.00  0.00      A020  
ATOM   4450  C   GLU S  17     -10.419  37.135 130.990  0.00  0.00      A020  
ATOM   4451  O   GLU S  17     -10.297  37.104 132.201  0.00  0.00      A020  
ATOM   4452  N   ASN S  18      -9.632  36.407 130.128  0.00  0.00      A020  
ATOM   4453  H   ASN S  18      -9.784  36.251 129.173  0.00  0.00      A020  
ATOM   4454  CA  ASN S  18      -8.462  35.797 130.663  0.00  0.00      A020  
ATOM   4455  CB  ASN S  18      -8.180  34.307 130.193  0.00  0.00      A020  
ATOM   4456  CG  ASN S  18      -7.014  33.632 130.893  0.00  0.00      A020  
ATOM   4457  OD1 ASN S  18      -6.959  33.482 132.104  0.00  0.00      A020  
ATOM   4458  ND2 ASN S  18      -5.956  33.337 130.220  0.00  0.00      A020  
ATOM   4459 HD21 ASN S  18      -5.950  33.573 129.269  0.00  0.00      A020  
ATOM   4460 HD22 ASN S  18      -5.252  32.825 130.670  0.00  0.00      A020  
ATOM   4461  C   ASN S  18      -7.273  36.556 130.280  0.00  0.00      A020  
ATOM   4462  O   ASN S  18      -6.990  36.743 129.059  0.00  0.00      A020  
ATOM   4463  N   TYR S  19      -6.462  37.011 131.228  0.00  0.00      A020  
ATOM   4464  H   TYR S  19      -6.549  36.746 132.167  0.00  0.00      A020  
ATOM   4465  CA  TYR S  19      -5.275  37.922 131.051  0.00  0.00      A020  
ATOM   4466  CB  TYR S  19      -5.665  39.314 131.561  0.00  0.00      A020  
ATOM   4467  CG  TYR S  19      -6.423  40.163 130.546  0.00  0.00      A020  
ATOM   4468  CD1 TYR S  19      -7.774  39.971 130.211  0.00  0.00      A020  
ATOM   4469  CE1 TYR S  19      -8.451  40.932 129.445  0.00  0.00      A020  
ATOM   4470  CD2 TYR S  19      -5.711  41.223 130.075  0.00  0.00      A020  
ATOM   4471  CE2 TYR S  19      -6.324  42.113 129.160  0.00  0.00      A020  
ATOM   4472  CZ  TYR S  19      -7.683  41.954 128.879  0.00  0.00      A020  
ATOM   4473  OH  TYR S  19      -8.255  42.881 127.998  0.00  0.00      A020  
ATOM   4474  HH  TYR S  19      -7.593  43.509 127.702  0.00  0.00      A020  
ATOM   4475  C   TYR S  19      -3.967  37.469 131.669  0.00  0.00      A020  
ATOM   4476  O   TYR S  19      -3.776  37.678 132.851  0.00  0.00      A020  
ATOM   4477  N   CYS S  20      -3.040  36.862 130.910  0.00  0.00      A020  
ATOM   4478  H   CYS S  20      -3.271  36.785 129.960  0.00  0.00      A020  
ATOM   4479  CA  CYS S  20      -1.778  36.460 131.510  0.00  0.00      A020  
ATOM   4480  CB  CYS S  20      -1.392  35.032 131.186  0.00  0.00      A020  
ATOM   4481  SG  CYS S  20      -2.550  33.888 131.985  0.00  0.00      A020  
ATOM   4482  C   CYS S  20      -0.555  37.326 131.086  0.00  0.00      A020  
ATOM   4483  O   CYS S  20      -0.160  37.342 129.925  0.00  0.00      A020  
ATOM   4484  N   ASN S  21      -0.021  38.133 131.998  0.00  0.00      A020  
ATOM   4485  H   ASN S  21      -0.483  37.938 132.840  0.00  0.00      A020  
ATOM   4486  CA  ASN S  21       1.266  38.805 131.830  0.00  0.00      A020  
ATOM   4487  CB  ASN S  21       1.081  40.339 131.776  0.00  0.00      A020  
ATOM   4488  CG  ASN S  21       2.286  41.216 131.543  0.00  0.00      A020  
ATOM   4489  OD1 ASN S  21       2.765  41.149 130.402  0.00  0.00      A020  
ATOM   4490  ND2 ASN S  21       2.781  42.057 132.521  0.00  0.00      A020  
ATOM   4491 HD21 ASN S  21       2.291  42.072 133.369  0.00  0.00      A020  
ATOM   4492 HD22 ASN S  21       3.603  42.528 132.268  0.00  0.00      A020  
ATOM   4493  C   ASN S  21       2.243  38.353 132.899  0.00  0.00      A020  
ATOM   4494  O   ASN S  21       2.360  38.941 133.979  0.00  0.00      A020  
ATOM   4495  N   PHE T   1     -24.467  -2.127 134.238  0.00  0.00      B020  
ATOM   4496  H   PHE T   1     -24.606  -2.832 134.905  0.00  0.00      B020  
ATOM   4497  CA  PHE T   1     -25.570  -1.508 133.587  0.00  0.00      B020  
ATOM   4498  CB  PHE T   1     -26.829  -2.388 133.866  0.00  0.00      B020  
ATOM   4499  CG  PHE T   1     -28.060  -2.118 133.060  0.00  0.00      B020  
ATOM   4500  CD1 PHE T   1     -28.844  -0.981 133.292  0.00  0.00      B020  
ATOM   4501  CD2 PHE T   1     -28.505  -3.021 132.068  0.00  0.00      B020  
ATOM   4502  CE1 PHE T   1     -30.057  -0.788 132.594  0.00  0.00      B020  
ATOM   4503  CE2 PHE T   1     -29.739  -2.846 131.438  0.00  0.00      B020  
ATOM   4504  CZ  PHE T   1     -30.540  -1.717 131.744  0.00  0.00      B020  
ATOM   4505  C   PHE T   1     -25.734  -0.029 133.906  0.00  0.00      B020  
ATOM   4506  O   PHE T   1     -26.272   0.335 134.976  0.00  0.00      B020  
ATOM   4507  N   VAL T   2     -25.374   0.783 132.890  0.00  0.00      B020  
ATOM   4508  H   VAL T   2     -25.022   0.499 132.020  0.00  0.00      B020  
ATOM   4509  CA  VAL T   2     -25.609   2.267 133.053  0.00  0.00      B020  
ATOM   4510  CB  VAL T   2     -24.404   3.202 132.486  0.00  0.00      B020  
ATOM   4511  CG1 VAL T   2     -24.442   4.721 132.697  0.00  0.00      B020  
ATOM   4512  CG2 VAL T   2     -23.001   2.574 132.754  0.00  0.00      B020  
ATOM   4513  C   VAL T   2     -26.923   2.648 132.288  0.00  0.00      B020  
ATOM   4514  O   VAL T   2     -27.133   2.412 131.114  0.00  0.00      B020  
ATOM   4515  N   ASN T   3     -27.895   3.242 133.057  0.00  0.00      B020  
ATOM   4516  H   ASN T   3     -27.827   3.380 134.025  0.00  0.00      B020  
ATOM   4517  CA  ASN T   3     -29.157   3.684 132.478  0.00  0.00      B020  
ATOM   4518  CB  ASN T   3     -30.243   2.800 133.099  0.00  0.00      B020  
ATOM   4519  CG  ASN T   3     -31.613   3.075 132.472  0.00  0.00      B020  
ATOM   4520  OD1 ASN T   3     -31.852   3.255 131.284  0.00  0.00      B020  
ATOM   4521  ND2 ASN T   3     -32.498   3.337 133.391  0.00  0.00      B020  
ATOM   4522 HD21 ASN T   3     -32.156   3.380 134.309  0.00  0.00      B020  
ATOM   4523 HD22 ASN T   3     -33.419   3.570 133.153  0.00  0.00      B020  
ATOM   4524  C   ASN T   3     -29.369   5.153 132.703  0.00  0.00      B020  
ATOM   4525  O   ASN T   3     -29.686   5.634 133.825  0.00  0.00      B020  
ATOM   4526  N   GLN T   4     -29.144   5.814 131.609  0.00  0.00      B020  
ATOM   4527  H   GLN T   4     -28.656   5.338 130.905  0.00  0.00      B020  
ATOM   4528  CA  GLN T   4     -29.165   7.249 131.411  0.00  0.00      B020  
ATOM   4529  CB  GLN T   4     -30.538   7.893 131.819  0.00  0.00      B020  
ATOM   4530  CG  GLN T   4     -31.260   8.334 130.587  0.00  0.00      B020  
ATOM   4531  CD  GLN T   4     -32.701   8.629 130.792  0.00  0.00      B020  
ATOM   4532  OE1 GLN T   4     -33.153   9.272 131.719  0.00  0.00      B020  
ATOM   4533  NE2 GLN T   4     -33.557   8.180 129.930  0.00  0.00      B020  
ATOM   4534 HE21 GLN T   4     -33.415   7.615 129.141  0.00  0.00      B020  
ATOM   4535 HE22 GLN T   4     -34.430   8.575 130.135  0.00  0.00      B020  
ATOM   4536  C   GLN T   4     -28.038   8.023 132.059  0.00  0.00      B020  
ATOM   4537  O   GLN T   4     -28.143   8.494 133.191  0.00  0.00      B020  
ATOM   4538  N   HIS T   5     -26.942   8.071 131.357  0.00  0.00      B020  
ATOM   4539  H   HIS T   5     -26.719   7.616 130.518  0.00  0.00      B020  
ATOM   4540  CA  HIS T   5     -25.884   9.055 131.700  0.00  0.00      B020  
ATOM   4541  CB  HIS T   5     -24.535   8.331 131.438  0.00  0.00      B020  
ATOM   4542  CG  HIS T   5     -23.458   8.845 132.394  0.00  0.00      B020  
ATOM   4543  ND1 HIS T   5     -22.879  10.072 132.392  0.00  0.00      B020  
ATOM   4544  HD1 HIS T   5     -22.834  10.890 131.853  0.00  0.00      B020  
ATOM   4545  CD2 HIS T   5     -22.911   8.146 133.434  0.00  0.00      B020  
ATOM   4546  NE2 HIS T   5     -22.007   8.951 133.973  0.00  0.00      B020  
ATOM   4547  CE1 HIS T   5     -22.030  10.083 133.381  0.00  0.00      B020  
ATOM   4548  C   HIS T   5     -26.131  10.313 130.890  0.00  0.00      B020  
ATOM   4549  O   HIS T   5     -26.094  10.452 129.656  0.00  0.00      B020  
ATOM   4550  N   LEU T   6     -26.535  11.383 131.618  0.00  0.00      B020  
ATOM   4551  H   LEU T   6     -26.511  11.336 132.597  0.00  0.00      B020  
ATOM   4552  CA  LEU T   6     -26.944  12.623 130.945  0.00  0.00      B020  
ATOM   4553  CB  LEU T   6     -27.917  13.379 131.781  0.00  0.00      B020  
ATOM   4554  CG  LEU T   6     -28.949  14.144 131.145  0.00  0.00      B020  
ATOM   4555  CD1 LEU T   6     -30.148  13.263 130.846  0.00  0.00      B020  
ATOM   4556  CD2 LEU T   6     -29.412  15.171 132.112  0.00  0.00      B020  
ATOM   4557  C   LEU T   6     -25.759  13.459 130.655  0.00  0.00      B020  
ATOM   4558  O   LEU T   6     -25.310  13.641 129.526  0.00  0.00      B020  
ATOM   4559  N   CYS T   7     -25.013  13.968 131.666  0.00  0.00      B020  
ATOM   4560  H   CYS T   7     -25.312  13.676 132.552  0.00  0.00      B020  
ATOM   4561  CA  CYS T   7     -23.808  14.751 131.463  0.00  0.00      B020  
ATOM   4562  CB  CYS T   7     -23.612  15.741 132.662  0.00  0.00      B020  
ATOM   4563  SG  CYS T   7     -24.769  17.117 132.532  0.00  0.00      B020  
ATOM   4564  C   CYS T   7     -22.531  13.948 131.391  0.00  0.00      B020  
ATOM   4565  O   CYS T   7     -22.653  12.694 131.639  0.00  0.00      B020  
ATOM   4566  N   GLY T   8     -21.329  14.512 131.215  0.00  0.00      B020  
ATOM   4567  H   GLY T   8     -21.273  15.456 130.958  0.00  0.00      B020  
ATOM   4568  CA  GLY T   8     -20.150  13.675 131.167  0.00  0.00      B020  
ATOM   4569  C   GLY T   8     -19.363  13.907 132.436  0.00  0.00      B020  
ATOM   4570  O   GLY T   8     -19.512  14.831 133.175  0.00  0.00      B020  
ATOM   4571  N   SER T   9     -18.405  12.962 132.614  0.00  0.00      B020  
ATOM   4572  H   SER T   9     -18.497  12.136 132.094  0.00  0.00      B020  
ATOM   4573  CA  SER T   9     -17.458  12.993 133.703  0.00  0.00      B020  
ATOM   4574  CB  SER T   9     -17.489  11.650 134.394  0.00  0.00      B020  
ATOM   4575  OG  SER T   9     -18.714  11.166 134.929  0.00  0.00      B020  
ATOM   4576  HG  SER T   9     -18.455  10.349 135.360  0.00  0.00      B020  
ATOM   4577  C   SER T   9     -16.089  13.406 133.204  0.00  0.00      B020  
ATOM   4578  O   SER T   9     -15.709  13.139 132.052  0.00  0.00      B020  
ATOM   4579  N   HIS T  10     -15.369  14.105 134.047  0.00  0.00      B020  
ATOM   4580  H   HIS T  10     -15.582  14.101 135.004  0.00  0.00      B020  
ATOM   4581  CA  HIS T  10     -14.066  14.660 133.718  0.00  0.00      B020  
ATOM   4582  CB  HIS T  10     -14.064  16.149 134.014  0.00  0.00      B020  
ATOM   4583  CG  HIS T  10     -15.241  17.048 133.658  0.00  0.00      B020  
ATOM   4584  ND1 HIS T  10     -15.401  18.002 132.774  0.00  0.00      B020  
ATOM   4585  HD1 HIS T  10     -14.712  18.088 132.082  0.00  0.00      B020  
ATOM   4586  CD2 HIS T  10     -16.362  17.132 134.404  0.00  0.00      B020  
ATOM   4587  NE2 HIS T  10     -17.118  18.093 133.966  0.00  0.00      B020  
ATOM   4588  CE1 HIS T  10     -16.552  18.607 132.918  0.00  0.00      B020  
ATOM   4589  C   HIS T  10     -13.045  13.813 134.548  0.00  0.00      B020  
ATOM   4590  O   HIS T  10     -12.883  14.069 135.714  0.00  0.00      B020  
ATOM   4591  N   LEU T  11     -12.241  12.948 133.973  0.00  0.00      B020  
ATOM   4592  H   LEU T  11     -12.342  12.743 133.020  0.00  0.00      B020  
ATOM   4593  CA  LEU T  11     -11.285  12.236 134.741  0.00  0.00      B020  
ATOM   4594  CB  LEU T  11     -10.968  10.837 134.191  0.00  0.00      B020  
ATOM   4595  CG  LEU T  11     -12.091   9.887 133.948  0.00  0.00      B020  
ATOM   4596  CD1 LEU T  11     -12.841  10.087 132.706  0.00  0.00      B020  
ATOM   4597  CD2 LEU T  11     -11.459   8.481 134.017  0.00  0.00      B020  
ATOM   4598  C   LEU T  11      -9.914  12.867 135.054  0.00  0.00      B020  
ATOM   4599  O   LEU T  11      -9.688  13.342 136.182  0.00  0.00      B020  
ATOM   4600  N   VAL T  12      -9.054  12.997 134.016  0.00  0.00      B020  
ATOM   4601  H   VAL T  12      -9.324  12.996 133.074  0.00  0.00      B020  
ATOM   4602  CA  VAL T  12      -7.686  13.345 134.374  0.00  0.00      B020  
ATOM   4603  CB  VAL T  12      -6.784  12.324 133.704  0.00  0.00      B020  
ATOM   4604  CG1 VAL T  12      -5.371  12.676 133.931  0.00  0.00      B020  
ATOM   4605  CG2 VAL T  12      -7.057  11.008 134.471  0.00  0.00      B020  
ATOM   4606  C   VAL T  12      -7.454  14.790 133.897  0.00  0.00      B020  
ATOM   4607  O   VAL T  12      -7.937  15.253 132.829  0.00  0.00      B020  
ATOM   4608  N   GLU T  13      -6.631  15.500 134.706  0.00  0.00      B020  
ATOM   4609  H   GLU T  13      -6.485  15.221 135.634  0.00  0.00      B020  
ATOM   4610  CA  GLU T  13      -5.896  16.660 134.328  0.00  0.00      B020  
ATOM   4611  CB  GLU T  13      -6.680  17.964 134.712  0.00  0.00      B020  
ATOM   4612  CG  GLU T  13      -7.904  18.377 133.850  0.00  0.00      B020  
ATOM   4613  CD  GLU T  13      -8.689  19.686 134.122  0.00  0.00      B020  
ATOM   4614  OE1 GLU T  13      -9.311  19.774 135.185  0.00  0.00      B020  
ATOM   4615  OE2 GLU T  13      -8.710  20.502 133.229  0.00  0.00      B020  
ATOM   4616  C   GLU T  13      -4.542  16.689 134.951  0.00  0.00      B020  
ATOM   4617  O   GLU T  13      -4.420  16.582 136.189  0.00  0.00      B020  
ATOM   4618  N   ALA T  14      -3.435  16.915 134.197  0.00  0.00      B020  
ATOM   4619  H   ALA T  14      -3.546  17.364 133.334  0.00  0.00      B020  
ATOM   4620  CA  ALA T  14      -2.111  16.672 134.689  0.00  0.00      B020  
ATOM   4621  CB  ALA T  14      -1.717  15.368 134.063  0.00  0.00      B020  
ATOM   4622  C   ALA T  14      -1.109  17.805 134.321  0.00  0.00      B020  
ATOM   4623  O   ALA T  14      -1.507  18.870 133.846  0.00  0.00      B020  
ATOM   4624  N   LEU T  15       0.159  17.596 134.453  0.00  0.00      B020  
ATOM   4625  H   LEU T  15       0.391  16.918 135.122  0.00  0.00      B020  
ATOM   4626  CA  LEU T  15       1.191  18.572 134.169  0.00  0.00      B020  
ATOM   4627  CB  LEU T  15       2.631  18.069 134.696  0.00  0.00      B020  
ATOM   4628  CG  LEU T  15       3.201  16.809 134.151  0.00  0.00      B020  
ATOM   4629  CD1 LEU T  15       4.731  16.898 134.133  0.00  0.00      B020  
ATOM   4630  CD2 LEU T  15       2.706  15.586 134.881  0.00  0.00      B020  
ATOM   4631  C   LEU T  15       1.262  18.925 132.725  0.00  0.00      B020  
ATOM   4632  O   LEU T  15       1.299  18.000 131.921  0.00  0.00      B020  
ATOM   4633  N   TYR T  16       1.227  20.168 132.198  0.00  0.00      B020  
ATOM   4634  H   TYR T  16       0.957  20.143 131.257  0.00  0.00      B020  
ATOM   4635  CA  TYR T  16       1.154  21.405 132.884  0.00  0.00      B020  
ATOM   4636  CB  TYR T  16       2.509  21.964 133.409  0.00  0.00      B020  
ATOM   4637  CG  TYR T  16       3.729  21.805 132.522  0.00  0.00      B020  
ATOM   4638  CD1 TYR T  16       4.723  20.983 132.947  0.00  0.00      B020  
ATOM   4639  CE1 TYR T  16       5.906  20.939 132.242  0.00  0.00      B020  
ATOM   4640  CD2 TYR T  16       3.862  22.559 131.352  0.00  0.00      B020  
ATOM   4641  CE2 TYR T  16       5.095  22.515 130.651  0.00  0.00      B020  
ATOM   4642  CZ  TYR T  16       6.112  21.709 131.113  0.00  0.00      B020  
ATOM   4643  OH  TYR T  16       7.338  21.657 130.430  0.00  0.00      B020  
ATOM   4644  HH  TYR T  16       7.960  21.238 131.030  0.00  0.00      B020  
ATOM   4645  C   TYR T  16       0.434  22.525 132.185  0.00  0.00      B020  
ATOM   4646  O   TYR T  16       0.603  22.544 130.906  0.00  0.00      B020  
ATOM   4647  N   LEU T  17      -0.360  23.415 132.836  0.00  0.00      B020  
ATOM   4648  H   LEU T  17      -0.448  23.375 133.812  0.00  0.00      B020  
ATOM   4649  CA  LEU T  17      -0.778  24.642 132.185  0.00  0.00      B020  
ATOM   4650  CB  LEU T  17      -2.270  24.895 132.493  0.00  0.00      B020  
ATOM   4651  CG  LEU T  17      -3.285  23.812 132.137  0.00  0.00      B020  
ATOM   4652  CD1 LEU T  17      -4.625  24.210 132.826  0.00  0.00      B020  
ATOM   4653  CD2 LEU T  17      -3.447  23.611 130.591  0.00  0.00      B020  
ATOM   4654  C   LEU T  17      -0.016  25.838 132.753  0.00  0.00      B020  
ATOM   4655  O   LEU T  17      -0.095  26.175 133.940  0.00  0.00      B020  
ATOM   4656  N   VAL T  18       0.642  26.386 131.821  0.00  0.00      B020  
ATOM   4657  H   VAL T  18       0.670  26.025 130.910  0.00  0.00      B020  
ATOM   4658  CA  VAL T  18       1.544  27.548 132.022  0.00  0.00      B020  
ATOM   4659  CB  VAL T  18       2.979  27.282 131.454  0.00  0.00      B020  
ATOM   4660  CG1 VAL T  18       3.831  28.441 131.673  0.00  0.00      B020  
ATOM   4661  CG2 VAL T  18       3.819  26.210 132.229  0.00  0.00      B020  
ATOM   4662  C   VAL T  18       0.855  28.757 131.332  0.00  0.00      B020  
ATOM   4663  O   VAL T  18       0.573  28.644 130.105  0.00  0.00      B020  
ATOM   4664  N   CYS T  19       0.507  29.864 132.038  0.00  0.00      B020  
ATOM   4665  H   CYS T  19       0.717  30.032 132.981  0.00  0.00      B020  
ATOM   4666  CA  CYS T  19      -0.128  30.949 131.392  0.00  0.00      B020  
ATOM   4667  CB  CYS T  19      -1.571  30.917 131.810  0.00  0.00      B020  
ATOM   4668  SG  CYS T  19      -2.741  32.148 131.045  0.00  0.00      B020  
ATOM   4669  C   CYS T  19       0.667  32.127 131.960  0.00  0.00      B020  
ATOM   4670  O   CYS T  19       0.462  32.714 133.030  0.00  0.00      B020  
ATOM   4671  N   GLY T  20       1.687  32.569 131.217  0.00  0.00      B020  
ATOM   4672  H   GLY T  20       1.890  32.236 130.317  0.00  0.00      B020  
ATOM   4673  CA  GLY T  20       2.610  33.547 131.707  0.00  0.00      B020  
ATOM   4674  C   GLY T  20       3.743  33.780 130.804  0.00  0.00      B020  
ATOM   4675  O   GLY T  20       3.943  32.956 129.993  0.00  0.00      B020  
ATOM   4676  N   GLU T  21       4.506  34.877 131.032  0.00  0.00      B020  
ATOM   4677  H   GLU T  21       4.600  35.195 131.955  0.00  0.00      B020  
ATOM   4678  CA  GLU T  21       5.492  35.339 129.983  0.00  0.00      B020  
ATOM   4679  CB  GLU T  21       6.121  36.593 130.569  0.00  0.00      B020  
ATOM   4680  CG  GLU T  21       6.693  37.648 129.535  0.00  0.00      B020  
ATOM   4681  CD  GLU T  21       7.714  38.642 130.120  0.00  0.00      B020  
ATOM   4682  OE1 GLU T  21       8.892  38.635 129.691  0.00  0.00      B020  
ATOM   4683  OE2 GLU T  21       7.353  39.482 130.916  0.00  0.00      B020  
ATOM   4684  C   GLU T  21       6.540  34.249 129.707  0.00  0.00      B020  
ATOM   4685  O   GLU T  21       6.688  33.854 128.555  0.00  0.00      B020  
ATOM   4686  N   ARG T  22       7.198  33.751 130.733  0.00  0.00      B020  
ATOM   4687  H   ARG T  22       6.965  34.025 131.644  0.00  0.00      B020  
ATOM   4688  CA  ARG T  22       8.346  32.841 130.597  0.00  0.00      B020  
ATOM   4689  CB  ARG T  22       9.470  33.298 131.574  0.00  0.00      B020  
ATOM   4690  CG  ARG T  22      10.099  34.765 131.470  0.00  0.00      B020  
ATOM   4691  CD  ARG T  22      11.376  34.861 132.211  0.00  0.00      B020  
ATOM   4692  NE  ARG T  22      11.834  36.169 132.016  0.00  0.00      B020  
ATOM   4693  HE  ARG T  22      11.295  36.979 132.134  0.00  0.00      B020  
ATOM   4694  CZ  ARG T  22      13.042  36.345 131.504  0.00  0.00      B020  
ATOM   4695  NH1 ARG T  22      13.903  35.323 131.206  0.00  0.00      B020  
ATOM   4696 HH11 ARG T  22      13.571  34.389 131.340  0.00  0.00      B020  
ATOM   4697 HH12 ARG T  22      14.791  35.489 130.777  0.00  0.00      B020  
ATOM   4698  NH2 ARG T  22      13.243  37.613 131.165  0.00  0.00      B020  
ATOM   4699 HH21 ARG T  22      12.565  38.290 131.454  0.00  0.00      B020  
ATOM   4700 HH22 ARG T  22      14.118  37.933 130.802  0.00  0.00      B020  
ATOM   4701  C   ARG T  22       7.901  31.448 130.959  0.00  0.00      B020  
ATOM   4702  O   ARG T  22       7.226  31.356 132.008  0.00  0.00      B020  
ATOM   4703  N   GLY T  23       8.071  30.385 130.174  0.00  0.00      B020  
ATOM   4704  H   GLY T  23       8.588  30.492 129.348  0.00  0.00      B020  
ATOM   4705  CA  GLY T  23       7.626  29.034 130.482  0.00  0.00      B020  
ATOM   4706  C   GLY T  23       8.646  28.161 131.191  0.00  0.00      B020  
ATOM   4707  O   GLY T  23       8.645  28.047 132.436  0.00  0.00      B020  
ATOM   4708  N   PHE T  24       9.562  27.554 130.464  0.00  0.00      B020  
ATOM   4709  H   PHE T  24       9.777  27.970 129.603  0.00  0.00      B020  
ATOM   4710  CA  PHE T  24      10.462  26.576 130.952  0.00  0.00      B020  
ATOM   4711  CB  PHE T  24      10.192  25.103 130.529  0.00  0.00      B020  
ATOM   4712  CG  PHE T  24      10.638  23.974 131.477  0.00  0.00      B020  
ATOM   4713  CD1 PHE T  24      11.969  23.450 131.402  0.00  0.00      B020  
ATOM   4714  CD2 PHE T  24       9.770  23.364 132.333  0.00  0.00      B020  
ATOM   4715  CE1 PHE T  24      12.357  22.346 132.127  0.00  0.00      B020  
ATOM   4716  CE2 PHE T  24      10.207  22.295 133.123  0.00  0.00      B020  
ATOM   4717  CZ  PHE T  24      11.495  21.745 132.988  0.00  0.00      B020  
ATOM   4718  C   PHE T  24      11.882  27.050 130.610  0.00  0.00      B020  
ATOM   4719  O   PHE T  24      12.490  26.763 129.596  0.00  0.00      B020  
ATOM   4720  N   PHE T  25      12.387  27.927 131.482  0.00  0.00      B020  
ATOM   4721  H   PHE T  25      11.823  28.271 132.205  0.00  0.00      B020  
ATOM   4722  CA  PHE T  25      13.801  28.372 131.253  0.00  0.00      B020  
ATOM   4723  CB  PHE T  25      14.039  29.828 131.708  0.00  0.00      B020  
ATOM   4724  CG  PHE T  25      13.864  30.847 130.548  0.00  0.00      B020  
ATOM   4725  CD1 PHE T  25      12.598  31.348 130.380  0.00  0.00      B020  
ATOM   4726  CD2 PHE T  25      14.911  31.362 129.744  0.00  0.00      B020  
ATOM   4727  CE1 PHE T  25      12.334  32.314 129.399  0.00  0.00      B020  
ATOM   4728  CE2 PHE T  25      14.572  32.317 128.814  0.00  0.00      B020  
ATOM   4729  CZ  PHE T  25      13.310  32.738 128.623  0.00  0.00      B020  
ATOM   4730  C   PHE T  25      14.696  27.445 132.063  0.00  0.00      B020  
ATOM   4731  O   PHE T  25      14.910  27.453 133.309  0.00  0.00      B020  
ATOM   4732  N   TYR T  26      15.240  26.515 131.264  0.00  0.00      B020  
ATOM   4733  H   TYR T  26      14.937  26.536 130.333  0.00  0.00      B020  
ATOM   4734  CA  TYR T  26      16.252  25.645 131.784  0.00  0.00      B020  
ATOM   4735  CB  TYR T  26      16.307  24.365 130.879  0.00  0.00      B020  
ATOM   4736  CG  TYR T  26      16.820  23.119 131.562  0.00  0.00      B020  
ATOM   4737  CD1 TYR T  26      16.029  22.540 132.551  0.00  0.00      B020  
ATOM   4738  CE1 TYR T  26      16.392  21.441 133.279  0.00  0.00      B020  
ATOM   4739  CD2 TYR T  26      17.990  22.547 131.259  0.00  0.00      B020  
ATOM   4740  CE2 TYR T  26      18.378  21.362 131.902  0.00  0.00      B020  
ATOM   4741  CZ  TYR T  26      17.577  20.876 132.890  0.00  0.00      B020  
ATOM   4742  OH  TYR T  26      17.899  19.616 133.343  0.00  0.00      B020  
ATOM   4743  HH  TYR T  26      18.581  19.132 132.871  0.00  0.00      B020  
ATOM   4744  C   TYR T  26      17.597  26.324 131.766  0.00  0.00      B020  
ATOM   4745  O   TYR T  26      18.342  26.162 132.750  0.00  0.00      B020  
ATOM   4746  N   THR T  27      18.017  27.042 130.665  0.00  0.00      B020  
ATOM   4747  H   THR T  27      17.556  26.855 129.821  0.00  0.00      B020  
ATOM   4748  CA  THR T  27      19.278  27.874 130.738  0.00  0.00      B020  
ATOM   4749  CB  THR T  27      19.651  28.200 129.281  0.00  0.00      B020  
ATOM   4750  OG1 THR T  27      19.639  26.982 128.502  0.00  0.00      B020  
ATOM   4751  HG1 THR T  27      20.114  27.282 127.724  0.00  0.00      B020  
ATOM   4752  CG2 THR T  27      20.991  28.749 129.141  0.00  0.00      B020  
ATOM   4753  C   THR T  27      18.980  29.205 131.501  0.00  0.00      B020  
ATOM   4754  O   THR T  27      17.921  29.789 131.265  0.00  0.00      B020  
ATOM   4755  N   PRO T  28      19.716  29.754 132.513  0.00  0.00      B020  
ATOM   4756  CD  PRO T  28      20.948  29.125 133.117  0.00  0.00      B020  
ATOM   4757  CA  PRO T  28      19.411  31.005 133.256  0.00  0.00      B020  
ATOM   4758  CB  PRO T  28      20.309  30.742 134.472  0.00  0.00      B020  
ATOM   4759  CG  PRO T  28      21.590  30.172 133.965  0.00  0.00      B020  
ATOM   4760  C   PRO T  28      19.687  32.263 132.459  0.00  0.00      B020  
ATOM   4761  O   PRO T  28      20.660  33.020 132.595  0.00  0.00      B020  
ATOM   4762  N   LYS T  29      18.860  32.615 131.437  0.00  0.00      B020  
ATOM   4763  H   LYS T  29      18.092  32.013 131.354  0.00  0.00      B020  
ATOM   4764  CA  LYS T  29      19.003  33.882 130.727  0.00  0.00      B020  
ATOM   4765  CB  LYS T  29      18.990  33.546 129.241  0.00  0.00      B020  
ATOM   4766  CG  LYS T  29      19.423  34.793 128.618  0.00  0.00      B020  
ATOM   4767  CD  LYS T  29      19.378  34.511 127.163  0.00  0.00      B020  
ATOM   4768  CE  LYS T  29      19.772  35.803 126.458  0.00  0.00      B020  
ATOM   4769  NZ  LYS T  29      21.117  36.126 126.661  0.00  0.00      B020  
ATOM   4770  HZ1 LYS T  29      21.665  35.293 126.956  0.00  0.00      B020  
ATOM   4771  HZ2 LYS T  29      21.178  36.768 127.477  0.00  0.00      B020  
ATOM   4772  HZ3 LYS T  29      21.538  36.562 125.816  0.00  0.00      B020  
ATOM   4773  C   LYS T  29      17.848  34.810 131.212  0.00  0.00      B020  
ATOM   4774  O   LYS T  29      16.716  34.657 130.699  0.00  0.00      B020  
ATOM   4775  N   ALA T  30      17.990  35.789 132.076  0.00  0.00      B020  
ATOM   4776  H   ALA T  30      17.245  36.224 132.541  0.00  0.00      B020  
ATOM   4777  CA  ALA T  30      19.303  36.256 132.501  0.00  0.00      B020  
ATOM   4778  CB  ALA T  30      19.660  37.423 131.607  0.00  0.00      B020  
ATOM   4779  C   ALA T  30      19.111  36.861 133.917  0.00  0.00      B020  
ATOM   4780  O   ALA T  30      18.032  36.705 134.565  0.00  0.00      B020  
END
