# Supplementary material for: Virtual Quasi-2D Intermediates as Building Blocks for Plausible Structural Models of Amyloid Fibrils from Proteins with Complex Topologies: A Case Study of Insulin
Source: Langmuir. 2022 May 26;38(22):7024–34. doi: 10.1021/acs.langmuir.2c00699 (PMC9178918; doi:10.1021/acs.langmuir.2c00699)
Supplement: Supplementary file 1 — la2c00699_si_001.zip [file la2c00699_si_001.zip › fc2_10l.cf.pdb]

CRYST1    1.000    1.000    1.000  90.00  90.00  90.00 P 1           1
ATOM      1  N   GLY A   1       1.192  12.948  88.427  0.00  0.00      A011  
ATOM      2  H   GLY A   1       2.108  13.113  88.732  0.00  0.00      A011  
ATOM      3  CA  GLY A   1       0.260  14.044  88.312  0.00  0.00      A011  
ATOM      4  C   GLY A   1      -1.040  13.785  87.668  0.00  0.00      A011  
ATOM      5  O   GLY A   1      -1.041  13.858  86.461  0.00  0.00      A011  
ATOM      6  N   ILE A   2      -2.017  13.406  88.471  0.00  0.00      A011  
ATOM      7  H   ILE A   2      -1.888  13.573  89.428  0.00  0.00      A011  
ATOM      8  CA  ILE A   2      -3.300  13.029  87.833  0.00  0.00      A011  
ATOM      9  CB  ILE A   2      -3.746  11.540  88.165  0.00  0.00      A011  
ATOM     10  CG2 ILE A   2      -3.269  11.245  89.580  0.00  0.00      A011  
ATOM     11  CG1 ILE A   2      -5.162  11.121  87.791  0.00  0.00      A011  
ATOM     12  CD  ILE A   2      -5.711   9.814  88.334  0.00  0.00      A011  
ATOM     13  C   ILE A   2      -4.237  14.051  88.410  0.00  0.00      A011  
ATOM     14  O   ILE A   2      -4.327  14.199  89.639  0.00  0.00      A011  
ATOM     15  N   VAL A   3      -4.829  14.838  87.518  0.00  0.00      A011  
ATOM     16  H   VAL A   3      -4.550  14.803  86.580  0.00  0.00      A011  
ATOM     17  CA  VAL A   3      -5.951  15.704  87.882  0.00  0.00      A011  
ATOM     18  CB  VAL A   3      -5.816  17.014  87.096  0.00  0.00      A011  
ATOM     19  CG1 VAL A   3      -6.975  17.928  87.476  0.00  0.00      A011  
ATOM     20  CG2 VAL A   3      -4.537  17.722  87.351  0.00  0.00      A011  
ATOM     21  C   VAL A   3      -7.310  15.007  87.683  0.00  0.00      A011  
ATOM     22  O   VAL A   3      -7.418  14.364  86.671  0.00  0.00      A011  
ATOM     23  N   GLU A   4      -8.356  15.094  88.600  0.00  0.00      A011  
ATOM     24  H   GLU A   4      -8.158  15.493  89.473  0.00  0.00      A011  
ATOM     25  CA  GLU A   4      -9.683  14.516  88.420  0.00  0.00      A011  
ATOM     26  CB  GLU A   4      -9.826  13.307  89.325  0.00  0.00      A011  
ATOM     27  CG  GLU A   4      -9.130  12.073  88.916  0.00  0.00      A011  
ATOM     28  CD  GLU A   4      -9.253  10.868  89.845  0.00  0.00      A011  
ATOM     29  OE1 GLU A   4      -9.967   9.915  89.505  0.00  0.00      A011  
ATOM     30  OE2 GLU A   4      -8.600  10.855  90.896  0.00  0.00      A011  
ATOM     31  C   GLU A   4     -10.694  15.630  88.751  0.00  0.00      A011  
ATOM     32  O   GLU A   4     -11.375  15.544  89.809  0.00  0.00      A011  
ATOM     33  N   GLN A   5     -10.904  16.525  87.835  0.00  0.00      A011  
ATOM     34  H   GLN A   5     -10.553  16.415  86.926  0.00  0.00      A011  
ATOM     35  CA  GLN A   5     -11.783  17.657  88.139  0.00  0.00      A011  
ATOM     36  CB  GLN A   5     -11.524  18.787  87.225  0.00  0.00      A011  
ATOM     37  CG  GLN A   5     -10.265  19.588  87.623  0.00  0.00      A011  
ATOM     38  CD  GLN A   5     -10.132  20.946  86.927  0.00  0.00      A011  
ATOM     39  OE1 GLN A   5      -9.992  20.927  85.668  0.00  0.00      A011  
ATOM     40  NE2 GLN A   5      -9.976  22.048  87.683  0.00  0.00      A011  
ATOM     41 HE21 GLN A   5     -10.152  21.825  88.622  0.00  0.00      A011  
ATOM     42 HE22 GLN A   5      -9.763  22.887  87.224  0.00  0.00      A011  
ATOM     43  C   GLN A   5     -13.243  17.351  88.321  0.00  0.00      A011  
ATOM     44  O   GLN A   5     -14.020  17.971  89.071  0.00  0.00      A011  
ATOM     45  N   CYS A   6     -13.647  16.295  87.599  0.00  0.00      A011  
ATOM     46  H   CYS A   6     -13.016  15.614  87.284  0.00  0.00      A011  
ATOM     47  CA  CYS A   6     -15.064  15.842  87.450  0.00  0.00      A011  
ATOM     48  CB  CYS A   6     -15.797  16.749  86.466  0.00  0.00      A011  
ATOM     49  SG  CYS A   6     -17.597  16.687  86.576  0.00  0.00      A011  
ATOM     50  C   CYS A   6     -15.046  14.369  86.934  0.00  0.00      A011  
ATOM     51  O   CYS A   6     -14.562  14.054  85.900  0.00  0.00      A011  
ATOM     52  N   CYS A   7     -15.430  13.468  87.885  0.00  0.00      A011  
ATOM     53  H   CYS A   7     -15.681  13.745  88.791  0.00  0.00      A011  
ATOM     54  CA  CYS A   7     -15.568  12.087  87.512  0.00  0.00      A011  
ATOM     55  CB  CYS A   7     -15.179  11.089  88.627  0.00  0.00      A011  
ATOM     56  SG  CYS A   7     -13.349  10.989  88.755  0.00  0.00      A011  
ATOM     57  C   CYS A   7     -16.952  11.816  87.042  0.00  0.00      A011  
ATOM     58  O   CYS A   7     -17.153  11.284  85.891  0.00  0.00      A011  
ATOM     59  N   ALA A   8     -17.930  12.328  87.811  0.00  0.00      A011  
ATOM     60  H   ALA A   8     -17.746  12.821  88.638  0.00  0.00      A011  
ATOM     61  CA  ALA A   8     -19.313  12.410  87.311  0.00  0.00      A011  
ATOM     62  CB  ALA A   8     -20.125  11.150  87.801  0.00  0.00      A011  
ATOM     63  C   ALA A   8     -19.960  13.662  87.959  0.00  0.00      A011  
ATOM     64  O   ALA A   8     -19.527  13.935  89.047  0.00  0.00      A011  
ATOM     65  N   SER A   9     -20.990  14.438  87.598  0.00  0.00      A011  
ATOM     66  H   SER A   9     -21.160  15.201  88.189  0.00  0.00      A011  
ATOM     67  CA  SER A   9     -21.804  14.267  86.473  0.00  0.00      A011  
ATOM     68  CB  SER A   9     -23.102  13.580  86.806  0.00  0.00      A011  
ATOM     69  OG  SER A   9     -23.841  14.160  87.815  0.00  0.00      A011  
ATOM     70  HG  SER A   9     -23.317  14.399  88.583  0.00  0.00      A011  
ATOM     71  C   SER A   9     -22.089  15.615  85.688  0.00  0.00      A011  
ATOM     72  O   SER A   9     -22.071  15.688  84.463  0.00  0.00      A011  
ATOM     73  N   VAL A  10     -22.380  16.654  86.463  0.00  0.00      A011  
ATOM     74  H   VAL A  10     -22.215  16.504  87.418  0.00  0.00      A011  
ATOM     75  CA  VAL A  10     -22.818  17.956  85.930  0.00  0.00      A011  
ATOM     76  CB  VAL A  10     -24.240  18.406  86.437  0.00  0.00      A011  
ATOM     77  CG1 VAL A  10     -24.618  19.690  85.737  0.00  0.00      A011  
ATOM     78  CG2 VAL A  10     -25.266  17.281  86.081  0.00  0.00      A011  
ATOM     79  C   VAL A  10     -21.771  18.866  86.521  0.00  0.00      A011  
ATOM     80  O   VAL A  10     -21.730  19.184  87.712  0.00  0.00      A011  
ATOM     81  N   CYS A  11     -20.934  19.356  85.618  0.00  0.00      A011  
ATOM     82  H   CYS A  11     -21.006  19.270  84.644  0.00  0.00      A011  
ATOM     83  CA  CYS A  11     -19.831  20.225  86.059  0.00  0.00      A011  
ATOM     84  CB  CYS A  11     -18.565  19.430  85.760  0.00  0.00      A011  
ATOM     85  SG  CYS A  11     -18.132  18.491  87.286  0.00  0.00      A011  
ATOM     86  C   CYS A  11     -19.948  21.528  85.437  0.00  0.00      A011  
ATOM     87  O   CYS A  11     -20.422  21.615  84.284  0.00  0.00      A011  
ATOM     88  N   SER A  12     -19.541  22.614  86.191  0.00  0.00      A011  
ATOM     89  H   SER A  12     -19.628  22.502  87.161  0.00  0.00      A011  
ATOM     90  CA  SER A  12     -19.354  23.921  85.558  0.00  0.00      A011  
ATOM     91  CB  SER A  12     -20.542  24.871  85.923  0.00  0.00      A011  
ATOM     92  OG  SER A  12     -21.711  24.244  85.490  0.00  0.00      A011  
ATOM     93  HG  SER A  12     -21.454  23.453  85.009  0.00  0.00      A011  
ATOM     94  C   SER A  12     -18.067  24.572  86.033  0.00  0.00      A011  
ATOM     95  O   SER A  12     -17.961  25.067  87.157  0.00  0.00      A011  
ATOM     96  N   LEU A  13     -17.156  24.506  85.104  0.00  0.00      A011  
ATOM     97  H   LEU A  13     -17.502  24.289  84.213  0.00  0.00      A011  
ATOM     98  CA  LEU A  13     -15.795  25.017  85.165  0.00  0.00      A011  
ATOM     99  CB  LEU A  13     -14.824  24.184  84.268  0.00  0.00      A011  
ATOM    100  CG  LEU A  13     -14.444  22.747  84.693  0.00  0.00      A011  
ATOM    101  CD1 LEU A  13     -15.334  21.579  84.122  0.00  0.00      A011  
ATOM    102  CD2 LEU A  13     -13.067  22.427  84.125  0.00  0.00      A011  
ATOM    103  C   LEU A  13     -15.656  26.452  84.758  0.00  0.00      A011  
ATOM    104  O   LEU A  13     -15.850  26.726  83.575  0.00  0.00      A011  
ATOM    105  N   TYR A  14     -15.350  27.321  85.712  0.00  0.00      A011  
ATOM    106  H   TYR A  14     -15.383  27.095  86.665  0.00  0.00      A011  
ATOM    107  CA  TYR A  14     -15.123  28.663  85.229  0.00  0.00      A011  
ATOM    108  CB  TYR A  14     -16.000  29.714  85.930  0.00  0.00      A011  
ATOM    109  CG  TYR A  14     -17.441  29.652  85.519  0.00  0.00      A011  
ATOM    110  CD1 TYR A  14     -18.290  28.762  86.182  0.00  0.00      A011  
ATOM    111  CE1 TYR A  14     -19.606  28.658  85.875  0.00  0.00      A011  
ATOM    112  CD2 TYR A  14     -17.936  30.439  84.527  0.00  0.00      A011  
ATOM    113  CE2 TYR A  14     -19.262  30.368  84.170  0.00  0.00      A011  
ATOM    114  CZ  TYR A  14     -20.122  29.480  84.840  0.00  0.00      A011  
ATOM    115  OH  TYR A  14     -21.396  29.233  84.405  0.00  0.00      A011  
ATOM    116  HH  TYR A  14     -21.452  29.471  83.477  0.00  0.00      A011  
ATOM    117  C   TYR A  14     -13.681  28.847  85.709  0.00  0.00      A011  
ATOM    118  O   TYR A  14     -13.506  29.069  86.918  0.00  0.00      A011  
ATOM    119  N   GLN A  15     -12.655  28.667  84.967  0.00  0.00      A011  
ATOM    120  H   GLN A  15     -12.863  28.448  84.035  0.00  0.00      A011  
ATOM    121  CA  GLN A  15     -11.312  28.958  85.369  0.00  0.00      A011  
ATOM    122  CB  GLN A  15     -10.411  27.664  85.501  0.00  0.00      A011  
ATOM    123  CG  GLN A  15     -10.990  26.547  86.385  0.00  0.00      A011  
ATOM    124  CD  GLN A  15     -10.045  25.385  86.439  0.00  0.00      A011  
ATOM    125  OE1 GLN A  15      -9.255  25.207  87.397  0.00  0.00      A011  
ATOM    126  NE2 GLN A  15     -10.060  24.484  85.402  0.00  0.00      A011  
ATOM    127 HE21 GLN A  15     -10.798  24.519  84.758  0.00  0.00      A011  
ATOM    128 HE22 GLN A  15      -9.251  23.932  85.399  0.00  0.00      A011  
ATOM    129  C   GLN A  15     -10.606  29.985  84.543  0.00  0.00      A011  
ATOM    130  O   GLN A  15     -10.451  29.876  83.342  0.00  0.00      A011  
ATOM    131  N   LEU A  16     -10.159  31.060  85.262  0.00  0.00      A011  
ATOM    132  H   LEU A  16     -10.404  30.971  86.207  0.00  0.00      A011  
ATOM    133  CA  LEU A  16      -9.469  32.127  84.564  0.00  0.00      A011  
ATOM    134  CB  LEU A  16      -9.624  33.418  85.338  0.00  0.00      A011  
ATOM    135  CG  LEU A  16      -9.442  34.867  84.759  0.00  0.00      A011  
ATOM    136  CD1 LEU A  16     -10.643  35.864  85.026  0.00  0.00      A011  
ATOM    137  CD2 LEU A  16      -8.137  35.429  85.241  0.00  0.00      A011  
ATOM    138  C   LEU A  16      -7.978  31.701  84.419  0.00  0.00      A011  
ATOM    139  O   LEU A  16      -7.511  31.322  83.333  0.00  0.00      A011  
ATOM    140  N   GLU A  17      -7.155  31.839  85.414  0.00  0.00      A011  
ATOM    141  H   GLU A  17      -7.496  32.185  86.265  0.00  0.00      A011  
ATOM    142  CA  GLU A  17      -5.854  31.210  85.444  0.00  0.00      A011  
ATOM    143  CB  GLU A  17      -4.866  31.685  86.444  0.00  0.00      A011  
ATOM    144  CG  GLU A  17      -4.405  33.106  86.195  0.00  0.00      A011  
ATOM    145  CD  GLU A  17      -3.291  33.597  87.128  0.00  0.00      A011  
ATOM    146  OE1 GLU A  17      -3.376  33.425  88.318  0.00  0.00      A011  
ATOM    147  OE2 GLU A  17      -2.351  34.202  86.661  0.00  0.00      A011  
ATOM    148  C   GLU A  17      -5.905  29.729  85.732  0.00  0.00      A011  
ATOM    149  O   GLU A  17      -6.867  29.339  86.353  0.00  0.00      A011  
ATOM    150  N   ASN A  18      -4.932  28.901  85.461  0.00  0.00      A011  
ATOM    151  H   ASN A  18      -4.045  29.309  85.383  0.00  0.00      A011  
ATOM    152  CA  ASN A  18      -5.188  27.461  85.510  0.00  0.00      A011  
ATOM    153  CB  ASN A  18      -5.466  27.003  84.111  0.00  0.00      A011  
ATOM    154  CG  ASN A  18      -6.473  25.821  84.031  0.00  0.00      A011  
ATOM    155  OD1 ASN A  18      -6.447  24.928  84.854  0.00  0.00      A011  
ATOM    156  ND2 ASN A  18      -7.361  25.807  82.980  0.00  0.00      A011  
ATOM    157 HD21 ASN A  18      -7.302  26.586  82.389  0.00  0.00      A011  
ATOM    158 HD22 ASN A  18      -7.964  25.054  82.805  0.00  0.00      A011  
ATOM    159  C   ASN A  18      -3.903  26.682  86.003  0.00  0.00      A011  
ATOM    160  O   ASN A  18      -2.850  27.219  86.187  0.00  0.00      A011  
ATOM    161  N   TYR A  19      -4.109  25.360  86.352  0.00  0.00      A011  
ATOM    162  H   TYR A  19      -5.005  25.054  86.096  0.00  0.00      A011  
ATOM    163  CA  TYR A  19      -3.154  24.509  86.979  0.00  0.00      A011  
ATOM    164  CB  TYR A  19      -3.860  23.238  87.207  0.00  0.00      A011  
ATOM    165  CG  TYR A  19      -4.880  23.346  88.349  0.00  0.00      A011  
ATOM    166  CD1 TYR A  19      -4.433  23.079  89.646  0.00  0.00      A011  
ATOM    167  CE1 TYR A  19      -5.340  23.009  90.665  0.00  0.00      A011  
ATOM    168  CD2 TYR A  19      -6.158  23.650  88.149  0.00  0.00      A011  
ATOM    169  CE2 TYR A  19      -7.079  23.572  89.139  0.00  0.00      A011  
ATOM    170  CZ  TYR A  19      -6.658  23.238  90.422  0.00  0.00      A011  
ATOM    171  OH  TYR A  19      -7.498  23.025  91.456  0.00  0.00      A011  
ATOM    172  HH  TYR A  19      -6.979  22.629  92.160  0.00  0.00      A011  
ATOM    173  C   TYR A  19      -1.881  24.226  86.180  0.00  0.00      A011  
ATOM    174  O   TYR A  19      -1.960  23.990  84.941  0.00  0.00      A011  
ATOM    175  N   CYS A  20      -0.763  24.292  86.890  0.00  0.00      A011  
ATOM    176  H   CYS A  20      -0.796  24.772  87.743  0.00  0.00      A011  
ATOM    177  CA  CYS A  20       0.423  23.566  86.499  0.00  0.00      A011  
ATOM    178  CB  CYS A  20       1.695  24.368  86.743  0.00  0.00      A011  
ATOM    179  SG  CYS A  20       3.221  23.872  85.890  0.00  0.00      A011  
ATOM    180  C   CYS A  20       0.334  22.174  87.132  0.00  0.00      A011  
ATOM    181  O   CYS A  20      -0.147  21.978  88.285  0.00  0.00      A011  
ATOM    182  N   ASN A  21       0.862  21.171  86.437  0.00  0.00      A011  
ATOM    183  H   ASN A  21       1.160  21.417  85.537  0.00  0.00      A011  
ATOM    184  CA  ASN A  21       0.817  19.732  86.686  0.00  0.00      A011  
ATOM    185  CB  ASN A  21      -0.274  19.152  85.933  0.00  0.00      A011  
ATOM    186  CG  ASN A  21      -0.707  17.795  86.524  0.00  0.00      A011  
ATOM    187  OD1 ASN A  21      -0.808  17.632  87.738  0.00  0.00      A011  
ATOM    188  ND2 ASN A  21      -0.891  16.830  85.649  0.00  0.00      A011  
ATOM    189 HD21 ASN A  21      -0.733  17.090  84.717  0.00  0.00      A011  
ATOM    190 HD22 ASN A  21      -1.306  15.967  85.856  0.00  0.00      A011  
ATOM    191  C   ASN A  21       2.238  19.178  86.357  0.00  0.00      A011  
ATOM    192  O   ASN A  21       2.392  18.541  85.309  0.00  0.00      A011  
ATOM    193  N   PHE B   1     -24.647  10.643  88.096  0.00  0.00      B011  
ATOM    194  H   PHE B   1     -24.080  10.152  87.466  0.00  0.00      B011  
ATOM    195  CA  PHE B   1     -25.663  10.056  88.997  0.00  0.00      B011  
ATOM    196  CB  PHE B   1     -26.952   9.948  88.078  0.00  0.00      B011  
ATOM    197  CG  PHE B   1     -27.805  11.178  88.203  0.00  0.00      B011  
ATOM    198  CD1 PHE B   1     -29.057  11.113  88.822  0.00  0.00      B011  
ATOM    199  CD2 PHE B   1     -27.458  12.338  87.582  0.00  0.00      B011  
ATOM    200  CE1 PHE B   1     -29.873  12.232  88.754  0.00  0.00      B011  
ATOM    201  CE2 PHE B   1     -28.278  13.423  87.549  0.00  0.00      B011  
ATOM    202  CZ  PHE B   1     -29.544  13.364  88.105  0.00  0.00      B011  
ATOM    203  C   PHE B   1     -25.202   8.698  89.597  0.00  0.00      B011  
ATOM    204  O   PHE B   1     -25.336   8.445  90.787  0.00  0.00      B011  
ATOM    205  N   VAL B   2     -24.640   7.806  88.790  0.00  0.00      B011  
ATOM    206  H   VAL B   2     -24.498   8.101  87.867  0.00  0.00      B011  
ATOM    207  CA  VAL B   2     -24.347   6.450  89.171  0.00  0.00      B011  
ATOM    208  CB  VAL B   2     -25.107   5.348  88.388  0.00  0.00      B011  
ATOM    209  CG1 VAL B   2     -24.658   3.967  88.884  0.00  0.00      B011  
ATOM    210  CG2 VAL B   2     -26.547   5.489  88.879  0.00  0.00      B011  
ATOM    211  C   VAL B   2     -22.816   6.312  88.992  0.00  0.00      B011  
ATOM    212  O   VAL B   2     -22.391   6.191  87.814  0.00  0.00      B011  
ATOM    213  N   ASN B   3     -21.883   6.475  90.012  0.00  0.00      B011  
ATOM    214  H   ASN B   3     -22.264   6.545  90.912  0.00  0.00      B011  
ATOM    215  CA  ASN B   3     -20.446   6.501  89.725  0.00  0.00      B011  
ATOM    216  CB  ASN B   3     -19.731   7.650  90.428  0.00  0.00      B011  
ATOM    217  CG  ASN B   3     -18.254   7.755  90.118  0.00  0.00      B011  
ATOM    218  OD1 ASN B   3     -17.838   7.628  88.981  0.00  0.00      B011  
ATOM    219  ND2 ASN B   3     -17.411   8.075  91.095  0.00  0.00      B011  
ATOM    220 HD21 ASN B   3     -17.924   8.072  91.930  0.00  0.00      B011  
ATOM    221 HD22 ASN B   3     -16.523   8.475  90.988  0.00  0.00      B011  
ATOM    222  C   ASN B   3     -20.004   5.117  90.253  0.00  0.00      B011  
ATOM    223  O   ASN B   3     -19.910   4.951  91.476  0.00  0.00      B011  
ATOM    224  N   GLN B   4     -19.846   4.156  89.390  0.00  0.00      B011  
ATOM    225  H   GLN B   4     -19.805   4.286  88.419  0.00  0.00      B011  
ATOM    226  CA  GLN B   4     -19.501   2.829  89.863  0.00  0.00      B011  
ATOM    227  CB  GLN B   4     -20.530   1.834  89.207  0.00  0.00      B011  
ATOM    228  CG  GLN B   4     -21.896   1.968  89.913  0.00  0.00      B011  
ATOM    229  CD  GLN B   4     -22.892   0.892  89.286  0.00  0.00      B011  
ATOM    230  OE1 GLN B   4     -23.144   0.821  88.080  0.00  0.00      B011  
ATOM    231  NE2 GLN B   4     -23.445   0.006  90.160  0.00  0.00      B011  
ATOM    232 HE21 GLN B   4     -23.249  -0.150  91.107  0.00  0.00      B011  
ATOM    233 HE22 GLN B   4     -24.233  -0.434  89.778  0.00  0.00      B011  
ATOM    234  C   GLN B   4     -18.173   2.272  89.461  0.00  0.00      B011  
ATOM    235  O   GLN B   4     -17.572   2.674  88.443  0.00  0.00      B011  
ATOM    236  N   HIS B   5     -17.624   1.539  90.371  0.00  0.00      B011  
ATOM    237  H   HIS B   5     -18.130   1.582  91.209  0.00  0.00      B011  
ATOM    238  CA  HIS B   5     -16.394   0.809  90.268  0.00  0.00      B011  
ATOM    239  CB  HIS B   5     -16.325  -0.114  89.041  0.00  0.00      B011  
ATOM    240  CG  HIS B   5     -15.156  -1.139  89.121  0.00  0.00      B011  
ATOM    241  ND1 HIS B   5     -13.925  -1.025  88.587  0.00  0.00      B011  
ATOM    242  HD1 HIS B   5     -13.570  -0.231  88.135  0.00  0.00      B011  
ATOM    243  CD2 HIS B   5     -15.098  -2.263  89.886  0.00  0.00      B011  
ATOM    244  NE2 HIS B   5     -13.869  -2.783  89.737  0.00  0.00      B011  
ATOM    245  CE1 HIS B   5     -13.195  -2.038  88.899  0.00  0.00      B011  
ATOM    246  C   HIS B   5     -15.126   1.578  90.483  0.00  0.00      B011  
ATOM    247  O   HIS B   5     -14.424   1.193  91.429  0.00  0.00      B011  
ATOM    248  N   LEU B   6     -14.805   2.640  89.726  0.00  0.00      B011  
ATOM    249  H   LEU B   6     -15.439   3.082  89.123  0.00  0.00      B011  
ATOM    250  CA  LEU B   6     -13.515   3.345  89.846  0.00  0.00      B011  
ATOM    251  CB  LEU B   6     -12.287   2.342  89.666  0.00  0.00      B011  
ATOM    252  CG  LEU B   6     -10.820   2.780  89.691  0.00  0.00      B011  
ATOM    253  CD1 LEU B   6     -10.497   3.263  91.119  0.00  0.00      B011  
ATOM    254  CD2 LEU B   6      -9.969   1.543  89.453  0.00  0.00      B011  
ATOM    255  C   LEU B   6     -13.467   4.403  88.809  0.00  0.00      B011  
ATOM    256  O   LEU B   6     -14.089   4.294  87.779  0.00  0.00      B011  
ATOM    257  N   CYS B   7     -12.898   5.550  89.176  0.00  0.00      B011  
ATOM    258  H   CYS B   7     -12.662   5.634  90.124  0.00  0.00      B011  
ATOM    259  CA  CYS B   7     -12.691   6.573  88.145  0.00  0.00      B011  
ATOM    260  CB  CYS B   7     -13.143   7.924  88.688  0.00  0.00      B011  
ATOM    261  SG  CYS B   7     -12.819   9.352  87.705  0.00  0.00      B011  
ATOM    262  C   CYS B   7     -11.287   6.668  87.539  0.00  0.00      B011  
ATOM    263  O   CYS B   7     -11.044   6.540  86.355  0.00  0.00      B011  
ATOM    264  N   GLY B   8     -10.243   6.756  88.399  0.00  0.00      B011  
ATOM    265  H   GLY B   8     -10.312   6.692  89.375  0.00  0.00      B011  
ATOM    266  CA  GLY B   8      -8.868   6.880  87.908  0.00  0.00      B011  
ATOM    267  C   GLY B   8      -7.817   5.949  88.492  0.00  0.00      B011  
ATOM    268  O   GLY B   8      -7.931   5.465  89.654  0.00  0.00      B011  
ATOM    269  N   SER B   9      -6.827   5.558  87.646  0.00  0.00      B011  
ATOM    270  H   SER B   9      -7.144   5.654  86.724  0.00  0.00      B011  
ATOM    271  CA  SER B   9      -5.586   4.884  88.055  0.00  0.00      B011  
ATOM    272  CB  SER B   9      -5.673   3.378  87.804  0.00  0.00      B011  
ATOM    273  OG  SER B   9      -6.539   2.758  88.615  0.00  0.00      B011  
ATOM    274  HG  SER B   9      -6.858   3.427  89.225  0.00  0.00      B011  
ATOM    275  C   SER B   9      -4.373   5.522  87.348  0.00  0.00      B011  
ATOM    276  O   SER B   9      -4.314   5.871  86.184  0.00  0.00      B011  
ATOM    277  N   HIS B  10      -3.360   5.709  88.187  0.00  0.00      B011  
ATOM    278  H   HIS B  10      -3.599   5.404  89.088  0.00  0.00      B011  
ATOM    279  CA  HIS B  10      -2.063   6.044  87.600  0.00  0.00      B011  
ATOM    280  CB  HIS B  10      -2.043   7.538  87.500  0.00  0.00      B011  
ATOM    281  CG  HIS B  10      -0.884   8.276  86.830  0.00  0.00      B011  
ATOM    282  ND1 HIS B  10      -0.117   7.898  85.780  0.00  0.00      B011  
ATOM    283  HD1 HIS B  10      -0.274   7.071  85.277  0.00  0.00      B011  
ATOM    284  CD2 HIS B  10      -0.266   9.301  87.426  0.00  0.00      B011  
ATOM    285  NE2 HIS B  10       0.854   9.384  86.776  0.00  0.00      B011  
ATOM    286  CE1 HIS B  10       0.967   8.586  85.749  0.00  0.00      B011  
ATOM    287  C   HIS B  10      -1.046   5.336  88.451  0.00  0.00      B011  
ATOM    288  O   HIS B  10      -1.127   5.144  89.668  0.00  0.00      B011  
ATOM    289  N   LEU B  11      -0.216   4.701  87.626  0.00  0.00      B011  
ATOM    290  H   LEU B  11      -0.320   4.888  86.670  0.00  0.00      B011  
ATOM    291  CA  LEU B  11       0.850   3.778  88.153  0.00  0.00      B011  
ATOM    292  CB  LEU B  11       0.620   2.404  87.628  0.00  0.00      B011  
ATOM    293  CG  LEU B  11       1.162   1.123  88.326  0.00  0.00      B011  
ATOM    294  CD1 LEU B  11       2.661   1.060  88.539  0.00  0.00      B011  
ATOM    295  CD2 LEU B  11       0.407   0.935  89.630  0.00  0.00      B011  
ATOM    296  C   LEU B  11       2.185   4.429  87.837  0.00  0.00      B011  
ATOM    297  O   LEU B  11       2.545   4.189  86.663  0.00  0.00      B011  
ATOM    298  N   VAL B  12       2.955   4.896  88.748  0.00  0.00      B011  
ATOM    299  H   VAL B  12       2.708   4.818  89.693  0.00  0.00      B011  
ATOM    300  CA  VAL B  12       4.214   5.631  88.539  0.00  0.00      B011  
ATOM    301  CB  VAL B  12       4.190   7.077  88.914  0.00  0.00      B011  
ATOM    302  CG1 VAL B  12       5.059   7.735  87.877  0.00  0.00      B011  
ATOM    303  CG2 VAL B  12       2.853   7.855  88.637  0.00  0.00      B011  
ATOM    304  C   VAL B  12       5.445   5.048  89.293  0.00  0.00      B011  
ATOM    305  O   VAL B  12       5.463   4.866  90.501  0.00  0.00      B011  
ATOM    306  N   GLU B  13       6.503   4.805  88.504  0.00  0.00      B011  
ATOM    307  H   GLU B  13       6.407   4.662  87.540  0.00  0.00      B011  
ATOM    308  CA  GLU B  13       7.803   4.568  89.155  0.00  0.00      B011  
ATOM    309  CB  GLU B  13       8.659   3.517  88.428  0.00  0.00      B011  
ATOM    310  CG  GLU B  13       7.914   2.178  88.059  0.00  0.00      B011  
ATOM    311  CD  GLU B  13       8.942   1.207  87.608  0.00  0.00      B011  
ATOM    312  OE1 GLU B  13       9.425   0.471  88.430  0.00  0.00      B011  
ATOM    313  OE2 GLU B  13       9.299   1.174  86.434  0.00  0.00      B011  
ATOM    314  C   GLU B  13       8.585   5.805  89.484  0.00  0.00      B011  
ATOM    315  O   GLU B  13       8.354   6.291  90.624  0.00  0.00      B011  
ATOM    316  N   ALA B  14       9.419   6.337  88.641  0.00  0.00      B011  
ATOM    317  H   ALA B  14       9.560   5.977  87.741  0.00  0.00      B011  
ATOM    318  CA  ALA B  14      10.135   7.552  88.984  0.00  0.00      B011  
ATOM    319  CB  ALA B  14      11.535   7.184  88.733  0.00  0.00      B011  
ATOM    320  C   ALA B  14       9.755   8.786  88.138  0.00  0.00      B011  
ATOM    321  O   ALA B  14       9.989   8.881  86.893  0.00  0.00      B011  
ATOM    322  N   LEU B  15       9.155   9.723  88.858  0.00  0.00      B011  
ATOM    323  H   LEU B  15       9.019   9.452  89.790  0.00  0.00      B011  
ATOM    324  CA  LEU B  15       8.599  10.961  88.345  0.00  0.00      B011  
ATOM    325  CB  LEU B  15       7.095  10.884  88.710  0.00  0.00      B011  
ATOM    326  CG  LEU B  15       6.093  12.125  88.708  0.00  0.00      B011  
ATOM    327  CD1 LEU B  15       5.898  12.716  87.339  0.00  0.00      B011  
ATOM    328  CD2 LEU B  15       4.803  11.530  89.174  0.00  0.00      B011  
ATOM    329  C   LEU B  15       9.244  12.196  89.038  0.00  0.00      B011  
ATOM    330  O   LEU B  15       9.213  12.393  90.244  0.00  0.00      B011  
ATOM    331  N   TYR B  16       9.939  12.988  88.201  0.00  0.00      B011  
ATOM    332  H   TYR B  16       9.995  12.710  87.262  0.00  0.00      B011  
ATOM    333  CA  TYR B  16      10.501  14.285  88.491  0.00  0.00      B011  
ATOM    334  CB  TYR B  16      11.944  14.383  87.872  0.00  0.00      B011  
ATOM    335  CG  TYR B  16      12.987  15.276  88.549  0.00  0.00      B011  
ATOM    336  CD1 TYR B  16      13.971  14.539  89.080  0.00  0.00      B011  
ATOM    337  CE1 TYR B  16      15.009  15.183  89.687  0.00  0.00      B011  
ATOM    338  CD2 TYR B  16      12.940  16.670  88.674  0.00  0.00      B011  
ATOM    339  CE2 TYR B  16      13.942  17.340  89.302  0.00  0.00      B011  
ATOM    340  CZ  TYR B  16      15.039  16.566  89.774  0.00  0.00      B011  
ATOM    341  OH  TYR B  16      16.093  17.272  90.228  0.00  0.00      B011  
ATOM    342  HH  TYR B  16      15.951  18.213  90.102  0.00  0.00      B011  
ATOM    343  C   TYR B  16       9.554  15.270  87.856  0.00  0.00      B011  
ATOM    344  O   TYR B  16       9.349  15.215  86.591  0.00  0.00      B011  
ATOM    345  N   LEU B  17       8.901  16.202  88.586  0.00  0.00      B011  
ATOM    346  H   LEU B  17       8.967  16.221  89.563  0.00  0.00      B011  
ATOM    347  CA  LEU B  17       8.011  17.142  87.978  0.00  0.00      B011  
ATOM    348  CB  LEU B  17       6.698  16.753  88.657  0.00  0.00      B011  
ATOM    349  CG  LEU B  17       5.418  17.323  87.980  0.00  0.00      B011  
ATOM    350  CD1 LEU B  17       4.257  16.328  87.811  0.00  0.00      B011  
ATOM    351  CD2 LEU B  17       4.954  18.558  88.806  0.00  0.00      B011  
ATOM    352  C   LEU B  17       8.524  18.515  88.392  0.00  0.00      B011  
ATOM    353  O   LEU B  17       8.835  18.725  89.556  0.00  0.00      B011  
ATOM    354  N   VAL B  18       8.578  19.468  87.376  0.00  0.00      B011  
ATOM    355  H   VAL B  18       8.200  19.336  86.481  0.00  0.00      B011  
ATOM    356  CA  VAL B  18       9.090  20.792  87.681  0.00  0.00      B011  
ATOM    357  CB  VAL B  18      10.493  21.002  87.131  0.00  0.00      B011  
ATOM    358  CG1 VAL B  18      11.050  22.382  87.579  0.00  0.00      B011  
ATOM    359  CG2 VAL B  18      11.463  20.056  87.764  0.00  0.00      B011  
ATOM    360  C   VAL B  18       8.182  21.877  87.140  0.00  0.00      B011  
ATOM    361  O   VAL B  18       7.957  21.980  85.959  0.00  0.00      B011  
ATOM    362  N   CYS B  19       7.627  22.682  87.985  0.00  0.00      B011  
ATOM    363  H   CYS B  19       7.948  22.539  88.900  0.00  0.00      B011  
ATOM    364  CA  CYS B  19       6.818  23.819  87.561  0.00  0.00      B011  
ATOM    365  CB  CYS B  19       5.475  23.648  88.094  0.00  0.00      B011  
ATOM    366  SG  CYS B  19       4.398  22.652  87.020  0.00  0.00      B011  
ATOM    367  C   CYS B  19       7.568  25.049  88.072  0.00  0.00      B011  
ATOM    368  O   CYS B  19       7.586  25.457  89.295  0.00  0.00      B011  
ATOM    369  N   GLY B  20       8.237  25.715  87.098  0.00  0.00      B011  
ATOM    370  H   GLY B  20       8.473  25.278  86.253  0.00  0.00      B011  
ATOM    371  CA  GLY B  20       8.736  27.061  87.444  0.00  0.00      B011  
ATOM    372  C   GLY B  20      10.104  27.351  86.865  0.00  0.00      B011  
ATOM    373  O   GLY B  20      10.378  27.200  85.701  0.00  0.00      B011  
ATOM    374  N   GLU B  21      11.008  27.674  87.799  0.00  0.00      B011  
ATOM    375  H   GLU B  21      10.748  27.689  88.744  0.00  0.00      B011  
ATOM    376  CA  GLU B  21      12.283  28.207  87.400  0.00  0.00      B011  
ATOM    377  CB  GLU B  21      12.577  29.628  87.817  0.00  0.00      B011  
ATOM    378  CG  GLU B  21      11.685  30.804  87.222  0.00  0.00      B011  
ATOM    379  CD  GLU B  21      11.690  30.846  85.673  0.00  0.00      B011  
ATOM    380  OE1 GLU B  21      12.502  31.522  85.043  0.00  0.00      B011  
ATOM    381  OE2 GLU B  21      10.864  30.185  85.041  0.00  0.00      B011  
ATOM    382  C   GLU B  21      13.299  27.349  88.099  0.00  0.00      B011  
ATOM    383  O   GLU B  21      13.665  27.605  89.281  0.00  0.00      B011  
ATOM    384  N   ARG B  22      13.792  26.255  87.396  0.00  0.00      B011  
ATOM    385  H   ARG B  22      13.772  26.237  86.416  0.00  0.00      B011  
ATOM    386  CA  ARG B  22      14.668  25.245  88.033  0.00  0.00      B011  
ATOM    387  CB  ARG B  22      14.725  24.011  87.237  0.00  0.00      B011  
ATOM    388  CG  ARG B  22      15.553  22.870  87.756  0.00  0.00      B011  
ATOM    389  CD  ARG B  22      15.493  21.662  86.823  0.00  0.00      B011  
ATOM    390  NE  ARG B  22      16.035  20.467  87.462  0.00  0.00      B011  
ATOM    391  HE  ARG B  22      16.235  20.491  88.421  0.00  0.00      B011  
ATOM    392  CZ  ARG B  22      16.219  19.291  86.862  0.00  0.00      B011  
ATOM    393  NH1 ARG B  22      15.841  19.168  85.573  0.00  0.00      B011  
ATOM    394 HH11 ARG B  22      15.533  19.991  85.094  0.00  0.00      B011  
ATOM    395 HH12 ARG B  22      16.006  18.290  85.124  0.00  0.00      B011  
ATOM    396  NH2 ARG B  22      16.996  18.461  87.451  0.00  0.00      B011  
ATOM    397 HH21 ARG B  22      17.464  18.631  88.318  0.00  0.00      B011  
ATOM    398 HH22 ARG B  22      17.255  17.595  87.023  0.00  0.00      B011  
ATOM    399  C   ARG B  22      16.026  25.692  88.456  0.00  0.00      B011  
ATOM    400  O   ARG B  22      16.538  25.479  89.527  0.00  0.00      B011  
ATOM    401  N   GLY B  23      16.627  26.310  87.451  0.00  0.00      B011  
ATOM    402  H   GLY B  23      16.077  26.485  86.659  0.00  0.00      B011  
ATOM    403  CA  GLY B  23      18.055  26.478  87.457  0.00  0.00      B011  
ATOM    404  C   GLY B  23      18.534  27.867  87.034  0.00  0.00      B011  
ATOM    405  O   GLY B  23      18.636  28.128  85.870  0.00  0.00      B011  
ATOM    406  N   PHE B  24      18.897  28.788  87.969  0.00  0.00      B011  
ATOM    407  H   PHE B  24      18.589  28.604  88.881  0.00  0.00      B011  
ATOM    408  CA  PHE B  24      19.644  29.998  87.613  0.00  0.00      B011  
ATOM    409  CB  PHE B  24      19.118  31.284  88.337  0.00  0.00      B011  
ATOM    410  CG  PHE B  24      17.994  32.035  87.616  0.00  0.00      B011  
ATOM    411  CD1 PHE B  24      16.745  31.578  87.833  0.00  0.00      B011  
ATOM    412  CD2 PHE B  24      18.297  33.082  86.728  0.00  0.00      B011  
ATOM    413  CE1 PHE B  24      15.674  32.022  87.088  0.00  0.00      B011  
ATOM    414  CE2 PHE B  24      17.198  33.627  86.100  0.00  0.00      B011  
ATOM    415  CZ  PHE B  24      15.906  33.056  86.267  0.00  0.00      B011  
ATOM    416  C   PHE B  24      21.069  29.724  87.963  0.00  0.00      B011  
ATOM    417  O   PHE B  24      21.367  29.503  89.128  0.00  0.00      B011  
ATOM    418  N   PHE B  25      22.019  29.638  87.011  0.00  0.00      B011  
ATOM    419  H   PHE B  25      21.704  29.589  86.084  0.00  0.00      B011  
ATOM    420  CA  PHE B  25      23.429  29.560  87.293  0.00  0.00      B011  
ATOM    421  CB  PHE B  25      24.161  28.419  86.511  0.00  0.00      B011  
ATOM    422  CG  PHE B  25      23.543  26.990  86.742  0.00  0.00      B011  
ATOM    423  CD1 PHE B  25      24.139  26.139  87.673  0.00  0.00      B011  
ATOM    424  CD2 PHE B  25      22.442  26.573  86.070  0.00  0.00      B011  
ATOM    425  CE1 PHE B  25      23.603  24.927  87.906  0.00  0.00      B011  
ATOM    426  CE2 PHE B  25      21.903  25.377  86.308  0.00  0.00      B011  
ATOM    427  CZ  PHE B  25      22.501  24.526  87.178  0.00  0.00      B011  
ATOM    428  C   PHE B  25      24.006  30.899  86.894  0.00  0.00      B011  
ATOM    429  O   PHE B  25      23.816  31.318  85.764  0.00  0.00      B011  
ATOM    430  N   TYR B  26      24.449  31.610  87.929  0.00  0.00      B011  
ATOM    431  H   TYR B  26      24.200  31.308  88.828  0.00  0.00      B011  
ATOM    432  CA  TYR B  26      25.381  32.748  87.743  0.00  0.00      B011  
ATOM    433  CB  TYR B  26      24.975  33.967  88.585  0.00  0.00      B011  
ATOM    434  CG  TYR B  26      23.754  34.704  88.298  0.00  0.00      B011  
ATOM    435  CD1 TYR B  26      22.541  34.294  88.773  0.00  0.00      B011  
ATOM    436  CE1 TYR B  26      21.423  35.054  88.609  0.00  0.00      B011  
ATOM    437  CD2 TYR B  26      23.798  35.945  87.670  0.00  0.00      B011  
ATOM    438  CE2 TYR B  26      22.722  36.747  87.460  0.00  0.00      B011  
ATOM    439  CZ  TYR B  26      21.498  36.297  87.937  0.00  0.00      B011  
ATOM    440  OH  TYR B  26      20.407  37.060  87.717  0.00  0.00      B011  
ATOM    441  HH  TYR B  26      19.593  36.551  87.730  0.00  0.00      B011  
ATOM    442  C   TYR B  26      26.768  32.323  88.103  0.00  0.00      B011  
ATOM    443  O   TYR B  26      26.905  31.958  89.268  0.00  0.00      B011  
ATOM    444  N   THR B  27      27.767  32.279  87.271  0.00  0.00      B011  
ATOM    445  H   THR B  27      27.690  32.584  86.343  0.00  0.00      B011  
ATOM    446  CA  THR B  27      29.078  31.874  87.667  0.00  0.00      B011  
ATOM    447  CB  THR B  27      29.331  30.402  87.233  0.00  0.00      B011  
ATOM    448  OG1 THR B  27      28.448  29.545  87.973  0.00  0.00      B011  
ATOM    449  HG1 THR B  27      27.675  30.081  88.167  0.00  0.00      B011  
ATOM    450  CG2 THR B  27      30.735  29.855  87.438  0.00  0.00      B011  
ATOM    451  C   THR B  27      30.106  32.782  87.027  0.00  0.00      B011  
ATOM    452  O   THR B  27      30.291  32.568  85.830  0.00  0.00      B011  
ATOM    453  N   PRO B  28      30.654  33.803  87.598  0.00  0.00      B011  
ATOM    454  CD  PRO B  28      29.965  34.606  88.563  0.00  0.00      B011  
ATOM    455  CA  PRO B  28      31.728  34.569  86.934  0.00  0.00      B011  
ATOM    456  CB  PRO B  28      31.687  35.960  87.612  0.00  0.00      B011  
ATOM    457  CG  PRO B  28      31.019  35.642  88.912  0.00  0.00      B011  
ATOM    458  C   PRO B  28      33.080  33.893  86.917  0.00  0.00      B011  
ATOM    459  O   PRO B  28      33.540  33.308  87.940  0.00  0.00      B011  
ATOM    460  N   LYS B  29      33.822  33.940  85.807  0.00  0.00      B011  
ATOM    461  H   LYS B  29      33.406  34.155  84.947  0.00  0.00      B011  
ATOM    462  CA  LYS B  29      35.236  33.612  85.903  0.00  0.00      B011  
ATOM    463  CB  LYS B  29      35.800  33.217  84.472  0.00  0.00      B011  
ATOM    464  CG  LYS B  29      37.133  32.395  84.540  0.00  0.00      B011  
ATOM    465  CD  LYS B  29      37.904  32.444  83.194  0.00  0.00      B011  
ATOM    466  CE  LYS B  29      38.510  33.759  82.663  0.00  0.00      B011  
ATOM    467  NZ  LYS B  29      39.608  34.110  83.502  0.00  0.00      B011  
ATOM    468  HZ1 LYS B  29      40.330  33.362  83.519  0.00  0.00      B011  
ATOM    469  HZ2 LYS B  29      39.288  34.182  84.489  0.00  0.00      B011  
ATOM    470  HZ3 LYS B  29      40.094  34.937  83.100  0.00  0.00      B011  
ATOM    471  C   LYS B  29      36.054  34.712  86.469  0.00  0.00      B011  
ATOM    472  O   LYS B  29      35.806  35.842  86.239  0.00  0.00      B011  
ATOM    473  N   ALA B  30      36.970  34.403  87.399  0.00  0.00      B011  
ATOM    474  H   ALA B  30      37.045  33.539  87.855  0.00  0.00      B011  
ATOM    475  CA  ALA B  30      37.879  35.423  87.897  0.00  0.00      B011  
ATOM    476  CB  ALA B  30      38.539  35.188  89.283  0.00  0.00      B011  
ATOM    477  C   ALA B  30      39.013  35.529  86.946  0.00  0.00      B011  
ATOM    478  O   ALA B  30      39.354  34.611  86.235  0.00  0.00      B011  
ATOM    479  N   GLY C   1       0.789  13.709  94.161  0.00  0.00      A012  
ATOM    480  H   GLY C   1       0.382  12.929  94.591  0.00  0.00      A012  
ATOM    481  CA  GLY C   1       0.229  14.435  93.046  0.00  0.00      A012  
ATOM    482  C   GLY C   1      -1.097  13.968  92.422  0.00  0.00      A012  
ATOM    483  O   GLY C   1      -1.188  13.616  91.300  0.00  0.00      A012  
ATOM    484  N   ILE C   2      -2.110  14.160  93.264  0.00  0.00      A012  
ATOM    485  H   ILE C   2      -1.941  14.331  94.214  0.00  0.00      A012  
ATOM    486  CA  ILE C   2      -3.462  13.903  92.805  0.00  0.00      A012  
ATOM    487  CB  ILE C   2      -3.732  12.363  92.832  0.00  0.00      A012  
ATOM    488  CG2 ILE C   2      -3.362  11.835  94.268  0.00  0.00      A012  
ATOM    489  CG1 ILE C   2      -5.291  12.089  92.630  0.00  0.00      A012  
ATOM    490  CD  ILE C   2      -5.739  10.550  92.643  0.00  0.00      A012  
ATOM    491  C   ILE C   2      -4.532  14.751  93.438  0.00  0.00      A012  
ATOM    492  O   ILE C   2      -4.784  14.751  94.648  0.00  0.00      A012  
ATOM    493  N   VAL C   3      -5.203  15.505  92.569  0.00  0.00      A012  
ATOM    494  H   VAL C   3      -5.066  15.226  91.640  0.00  0.00      A012  
ATOM    495  CA  VAL C   3      -6.251  16.436  92.951  0.00  0.00      A012  
ATOM    496  CB  VAL C   3      -5.986  17.843  92.432  0.00  0.00      A012  
ATOM    497  CG1 VAL C   3      -4.809  18.363  93.188  0.00  0.00      A012  
ATOM    498  CG2 VAL C   3      -5.575  17.964  90.952  0.00  0.00      A012  
ATOM    499  C   VAL C   3      -7.558  15.946  92.456  0.00  0.00      A012  
ATOM    500  O   VAL C   3      -7.909  15.693  91.345  0.00  0.00      A012  
ATOM    501  N   GLU C   4      -8.387  15.626  93.455  0.00  0.00      A012  
ATOM    502  H   GLU C   4      -8.108  15.610  94.394  0.00  0.00      A012  
ATOM    503  CA  GLU C   4      -9.814  15.147  93.156  0.00  0.00      A012  
ATOM    504  CB  GLU C   4     -10.054  13.851  93.982  0.00  0.00      A012  
ATOM    505  CG  GLU C   4      -9.177  12.639  93.685  0.00  0.00      A012  
ATOM    506  CD  GLU C   4      -9.716  11.403  94.437  0.00  0.00      A012  
ATOM    507  OE1 GLU C   4      -9.356  11.193  95.534  0.00  0.00      A012  
ATOM    508  OE2 GLU C   4     -10.496  10.637  93.816  0.00  0.00      A012  
ATOM    509  C   GLU C   4     -10.647  16.303  93.668  0.00  0.00      A012  
ATOM    510  O   GLU C   4     -10.761  16.526  94.819  0.00  0.00      A012  
ATOM    511  N   GLN C   5     -11.249  16.954  92.687  0.00  0.00      A012  
ATOM    512  H   GLN C   5     -10.961  16.704  91.784  0.00  0.00      A012  
ATOM    513  CA  GLN C   5     -12.092  18.162  92.827  0.00  0.00      A012  
ATOM    514  CB  GLN C   5     -11.803  19.117  91.641  0.00  0.00      A012  
ATOM    515  CG  GLN C   5     -10.569  19.823  92.119  0.00  0.00      A012  
ATOM    516  CD  GLN C   5     -10.337  21.230  91.576  0.00  0.00      A012  
ATOM    517  OE1 GLN C   5      -9.975  21.514  90.458  0.00  0.00      A012  
ATOM    518  NE2 GLN C   5     -10.422  22.232  92.440  0.00  0.00      A012  
ATOM    519 HE21 GLN C   5     -10.679  22.000  93.357  0.00  0.00      A012  
ATOM    520 HE22 GLN C   5     -10.061  23.098  92.158  0.00  0.00      A012  
ATOM    521  C   GLN C   5     -13.542  17.787  92.858  0.00  0.00      A012  
ATOM    522  O   GLN C   5     -14.191  18.310  93.778  0.00  0.00      A012  
ATOM    523  N   CYS C   6     -14.083  16.909  92.016  0.00  0.00      A012  
ATOM    524  H   CYS C   6     -13.437  16.634  91.333  0.00  0.00      A012  
ATOM    525  CA  CYS C   6     -15.517  16.495  92.097  0.00  0.00      A012  
ATOM    526  CB  CYS C   6     -16.476  17.380  91.357  0.00  0.00      A012  
ATOM    527  SG  CYS C   6     -18.148  16.868  91.466  0.00  0.00      A012  
ATOM    528  C   CYS C   6     -15.539  15.068  91.598  0.00  0.00      A012  
ATOM    529  O   CYS C   6     -15.278  14.811  90.403  0.00  0.00      A012  
ATOM    530  N   CYS C   7     -15.746  14.212  92.575  0.00  0.00      A012  
ATOM    531  H   CYS C   7     -15.635  14.466  93.515  0.00  0.00      A012  
ATOM    532  CA  CYS C   7     -15.901  12.780  92.241  0.00  0.00      A012  
ATOM    533  CB  CYS C   7     -15.371  11.765  93.324  0.00  0.00      A012  
ATOM    534  SG  CYS C   7     -15.489  10.038  92.897  0.00  0.00      A012  
ATOM    535  C   CYS C   7     -17.314  12.529  91.855  0.00  0.00      A012  
ATOM    536  O   CYS C   7     -17.599  12.242  90.711  0.00  0.00      A012  
ATOM    537  N   ALA C   8     -18.196  12.747  92.818  0.00  0.00      A012  
ATOM    538  H   ALA C   8     -17.896  12.990  93.719  0.00  0.00      A012  
ATOM    539  CA  ALA C   8     -19.634  12.695  92.571  0.00  0.00      A012  
ATOM    540  CB  ALA C   8     -20.352  11.458  93.077  0.00  0.00      A012  
ATOM    541  C   ALA C   8     -20.404  13.813  93.214  0.00  0.00      A012  
ATOM    542  O   ALA C   8     -20.163  14.205  94.314  0.00  0.00      A012  
ATOM    543  N   SER C   9     -21.366  14.495  92.589  0.00  0.00      A012  
ATOM    544  H   SER C   9     -21.856  15.144  93.137  0.00  0.00      A012  
ATOM    545  CA  SER C   9     -21.822  14.471  91.228  0.00  0.00      A012  
ATOM    546  CB  SER C   9     -23.113  13.610  91.121  0.00  0.00      A012  
ATOM    547  OG  SER C   9     -23.096  12.365  91.758  0.00  0.00      A012  
ATOM    548  HG  SER C   9     -24.006  12.121  91.942  0.00  0.00      A012  
ATOM    549  C   SER C   9     -22.213  15.870  90.779  0.00  0.00      A012  
ATOM    550  O   SER C   9     -22.324  16.141  89.578  0.00  0.00      A012  
ATOM    551  N   VAL C  10     -22.476  16.828  91.633  0.00  0.00      A012  
ATOM    552  H   VAL C  10     -22.329  16.775  92.601  0.00  0.00      A012  
ATOM    553  CA  VAL C  10     -23.050  18.099  91.253  0.00  0.00      A012  
ATOM    554  CB  VAL C  10     -24.476  18.177  91.796  0.00  0.00      A012  
ATOM    555  CG1 VAL C  10     -25.048  19.592  91.389  0.00  0.00      A012  
ATOM    556  CG2 VAL C  10     -25.398  17.103  91.426  0.00  0.00      A012  
ATOM    557  C   VAL C  10     -22.068  19.154  91.796  0.00  0.00      A012  
ATOM    558  O   VAL C  10     -22.033  19.442  93.000  0.00  0.00      A012  
ATOM    559  N   CYS C  11     -21.176  19.634  90.932  0.00  0.00      A012  
ATOM    560  H   CYS C  11     -21.253  19.465  89.970  0.00  0.00      A012  
ATOM    561  CA  CYS C  11     -20.151  20.526  91.358  0.00  0.00      A012  
ATOM    562  CB  CYS C  11     -18.810  19.829  91.566  0.00  0.00      A012  
ATOM    563  SG  CYS C  11     -18.673  18.360  92.671  0.00  0.00      A012  
ATOM    564  C   CYS C  11     -19.861  21.885  90.725  0.00  0.00      A012  
ATOM    565  O   CYS C  11     -19.295  21.926  89.656  0.00  0.00      A012  
ATOM    566  N   SER C  12     -20.142  22.980  91.362  0.00  0.00      A012  
ATOM    567  H   SER C  12     -20.316  22.906  92.324  0.00  0.00      A012  
ATOM    568  CA  SER C  12     -20.045  24.387  90.823  0.00  0.00      A012  
ATOM    569  CB  SER C  12     -21.241  25.227  91.368  0.00  0.00      A012  
ATOM    570  OG  SER C  12     -22.452  24.683  90.827  0.00  0.00      A012  
ATOM    571  HG  SER C  12     -22.917  25.522  90.782  0.00  0.00      A012  
ATOM    572  C   SER C  12     -18.693  24.968  91.225  0.00  0.00      A012  
ATOM    573  O   SER C  12     -18.579  25.374  92.400  0.00  0.00      A012  
ATOM    574  N   LEU C  13     -17.711  25.081  90.284  0.00  0.00      A012  
ATOM    575  H   LEU C  13     -17.891  24.993  89.325  0.00  0.00      A012  
ATOM    576  CA  LEU C  13     -16.333  25.409  90.674  0.00  0.00      A012  
ATOM    577  CB  LEU C  13     -15.403  24.432  90.092  0.00  0.00      A012  
ATOM    578  CG  LEU C  13     -15.594  23.012  90.490  0.00  0.00      A012  
ATOM    579  CD1 LEU C  13     -15.745  22.055  89.332  0.00  0.00      A012  
ATOM    580  CD2 LEU C  13     -14.361  22.425  91.167  0.00  0.00      A012  
ATOM    581  C   LEU C  13     -16.028  26.753  90.076  0.00  0.00      A012  
ATOM    582  O   LEU C  13     -16.158  26.960  88.860  0.00  0.00      A012  
ATOM    583  N   TYR C  14     -15.552  27.694  90.912  0.00  0.00      A012  
ATOM    584  H   TYR C  14     -15.535  27.638  91.891  0.00  0.00      A012  
ATOM    585  CA  TYR C  14     -15.116  28.990  90.402  0.00  0.00      A012  
ATOM    586  CB  TYR C  14     -15.896  30.189  91.070  0.00  0.00      A012  
ATOM    587  CG  TYR C  14     -17.370  30.369  90.592  0.00  0.00      A012  
ATOM    588  CD1 TYR C  14     -18.357  29.609  91.204  0.00  0.00      A012  
ATOM    589  CE1 TYR C  14     -19.638  29.752  90.727  0.00  0.00      A012  
ATOM    590  CD2 TYR C  14     -17.624  31.150  89.525  0.00  0.00      A012  
ATOM    591  CE2 TYR C  14     -18.921  31.248  89.037  0.00  0.00      A012  
ATOM    592  CZ  TYR C  14     -19.914  30.581  89.665  0.00  0.00      A012  
ATOM    593  OH  TYR C  14     -21.178  30.726  89.213  0.00  0.00      A012  
ATOM    594  HH  TYR C  14     -21.234  31.568  88.754  0.00  0.00      A012  
ATOM    595  C   TYR C  14     -13.726  28.970  90.860  0.00  0.00      A012  
ATOM    596  O   TYR C  14     -13.497  28.924  92.140  0.00  0.00      A012  
ATOM    597  N   GLN C  15     -12.790  29.068  89.938  0.00  0.00      A012  
ATOM    598  H   GLN C  15     -13.032  29.253  89.007  0.00  0.00      A012  
ATOM    599  CA  GLN C  15     -11.406  29.136  90.305  0.00  0.00      A012  
ATOM    600  CB  GLN C  15     -10.711  27.830  89.981  0.00  0.00      A012  
ATOM    601  CG  GLN C  15     -11.254  26.679  90.824  0.00  0.00      A012  
ATOM    602  CD  GLN C  15     -10.383  25.418  91.078  0.00  0.00      A012  
ATOM    603  OE1 GLN C  15     -10.068  24.963  92.170  0.00  0.00      A012  
ATOM    604  NE2 GLN C  15     -10.094  24.710  90.000  0.00  0.00      A012  
ATOM    605 HE21 GLN C  15     -10.295  25.131  89.138  0.00  0.00      A012  
ATOM    606 HE22 GLN C  15      -9.593  23.872  90.077  0.00  0.00      A012  
ATOM    607  C   GLN C  15     -10.825  30.391  89.653  0.00  0.00      A012  
ATOM    608  O   GLN C  15     -10.831  30.489  88.364  0.00  0.00      A012  
ATOM    609  N   LEU C  16     -10.393  31.386  90.490  0.00  0.00      A012  
ATOM    610  H   LEU C  16     -10.348  31.085  91.421  0.00  0.00      A012  
ATOM    611  CA  LEU C  16      -9.883  32.561  89.954  0.00  0.00      A012  
ATOM    612  CB  LEU C  16     -10.189  33.827  90.826  0.00  0.00      A012  
ATOM    613  CG  LEU C  16      -9.695  35.150  90.363  0.00  0.00      A012  
ATOM    614  CD1 LEU C  16     -10.302  35.525  89.042  0.00  0.00      A012  
ATOM    615  CD2 LEU C  16      -9.994  36.148  91.370  0.00  0.00      A012  
ATOM    616  C   LEU C  16      -8.437  32.400  89.576  0.00  0.00      A012  
ATOM    617  O   LEU C  16      -8.009  32.463  88.394  0.00  0.00      A012  
ATOM    618  N   GLU C  17      -7.593  32.238  90.567  0.00  0.00      A012  
ATOM    619  H   GLU C  17      -7.939  32.238  91.484  0.00  0.00      A012  
ATOM    620  CA  GLU C  17      -6.149  32.063  90.439  0.00  0.00      A012  
ATOM    621  CB  GLU C  17      -5.349  33.046  91.370  0.00  0.00      A012  
ATOM    622  CG  GLU C  17      -5.231  34.633  91.029  0.00  0.00      A012  
ATOM    623  CD  GLU C  17      -4.371  35.457  91.990  0.00  0.00      A012  
ATOM    624  OE1 GLU C  17      -4.922  36.277  92.744  0.00  0.00      A012  
ATOM    625  OE2 GLU C  17      -3.165  35.264  91.989  0.00  0.00      A012  
ATOM    626  C   GLU C  17      -5.678  30.690  90.860  0.00  0.00      A012  
ATOM    627  O   GLU C  17      -5.955  30.204  91.984  0.00  0.00      A012  
ATOM    628  N   ASN C  18      -4.843  30.011  90.063  0.00  0.00      A012  
ATOM    629  H   ASN C  18      -4.393  30.480  89.331  0.00  0.00      A012  
ATOM    630  CA  ASN C  18      -4.415  28.613  90.249  0.00  0.00      A012  
ATOM    631  CB  ASN C  18      -5.120  27.654  89.197  0.00  0.00      A012  
ATOM    632  CG  ASN C  18      -6.593  27.390  89.416  0.00  0.00      A012  
ATOM    633  OD1 ASN C  18      -7.068  26.850  90.402  0.00  0.00      A012  
ATOM    634  ND2 ASN C  18      -7.434  27.644  88.410  0.00  0.00      A012  
ATOM    635 HD21 ASN C  18      -7.048  28.025  87.594  0.00  0.00      A012  
ATOM    636 HD22 ASN C  18      -8.383  27.413  88.500  0.00  0.00      A012  
ATOM    637  C   ASN C  18      -2.916  28.325  90.211  0.00  0.00      A012  
ATOM    638  O   ASN C  18      -2.086  28.897  89.481  0.00  0.00      A012  
ATOM    639  N   TYR C  19      -2.465  27.335  91.067  0.00  0.00      A012  
ATOM    640  H   TYR C  19      -3.119  26.700  91.427  0.00  0.00      A012  
ATOM    641  CA  TYR C  19      -1.047  26.964  91.326  0.00  0.00      A012  
ATOM    642  CB  TYR C  19      -0.824  27.255  92.894  0.00  0.00      A012  
ATOM    643  CG  TYR C  19      -0.532  28.715  93.205  0.00  0.00      A012  
ATOM    644  CD1 TYR C  19       0.783  29.243  93.011  0.00  0.00      A012  
ATOM    645  CE1 TYR C  19       1.113  30.541  93.371  0.00  0.00      A012  
ATOM    646  CD2 TYR C  19      -1.495  29.534  93.746  0.00  0.00      A012  
ATOM    647  CE2 TYR C  19      -1.210  30.879  93.978  0.00  0.00      A012  
ATOM    648  CZ  TYR C  19       0.116  31.365  93.783  0.00  0.00      A012  
ATOM    649  OH  TYR C  19       0.390  32.699  94.015  0.00  0.00      A012  
ATOM    650  HH  TYR C  19      -0.207  32.838  94.753  0.00  0.00      A012  
ATOM    651  C   TYR C  19      -0.682  25.570  90.864  0.00  0.00      A012  
ATOM    652  O   TYR C  19      -0.978  25.211  89.694  0.00  0.00      A012  
ATOM    653  N   CYS C  20      -0.009  24.742  91.744  0.00  0.00      A012  
ATOM    654  H   CYS C  20       0.045  24.759  92.722  0.00  0.00      A012  
ATOM    655  CA  CYS C  20       0.667  23.518  91.182  0.00  0.00      A012  
ATOM    656  CB  CYS C  20       2.172  23.915  91.090  0.00  0.00      A012  
ATOM    657  SG  CYS C  20       2.722  24.639  92.629  0.00  0.00      A012  
ATOM    658  C   CYS C  20       0.334  22.192  91.871  0.00  0.00      A012  
ATOM    659  O   CYS C  20       0.411  22.036  93.068  0.00  0.00      A012  
ATOM    660  N   ASN C  21      -0.063  21.202  91.074  0.00  0.00      A012  
ATOM    661  H   ASN C  21      -0.086  21.236  90.095  0.00  0.00      A012  
ATOM    662  CA  ASN C  21      -0.257  19.859  91.549  0.00  0.00      A012  
ATOM    663  CB  ASN C  21      -1.310  19.125  90.635  0.00  0.00      A012  
ATOM    664  CG  ASN C  21      -1.608  17.708  91.081  0.00  0.00      A012  
ATOM    665  OD1 ASN C  21      -1.648  17.357  92.249  0.00  0.00      A012  
ATOM    666  ND2 ASN C  21      -1.887  16.714  90.209  0.00  0.00      A012  
ATOM    667 HD21 ASN C  21      -1.517  16.875  89.316  0.00  0.00      A012  
ATOM    668 HD22 ASN C  21      -2.463  15.990  90.531  0.00  0.00      A012  
ATOM    669  C   ASN C  21       1.119  19.145  91.495  0.00  0.00      A012  
ATOM    670  O   ASN C  21       1.747  19.012  90.447  0.00  0.00      A012  
ATOM    671  N   PHE D   1     -25.462  10.826  92.530  0.00  0.00      B012  
ATOM    672  H   PHE D   1     -25.894  10.417  91.752  0.00  0.00      B012  
ATOM    673  CA  PHE D   1     -25.827  10.664  93.901  0.00  0.00      B012  
ATOM    674  CB  PHE D   1     -27.307  11.005  94.118  0.00  0.00      B012  
ATOM    675  CG  PHE D   1     -27.675  12.435  93.605  0.00  0.00      B012  
ATOM    676  CD1 PHE D   1     -26.816  13.474  93.836  0.00  0.00      B012  
ATOM    677  CD2 PHE D   1     -28.837  12.706  92.888  0.00  0.00      B012  
ATOM    678  CE1 PHE D   1     -27.151  14.754  93.548  0.00  0.00      B012  
ATOM    679  CE2 PHE D   1     -29.177  13.993  92.572  0.00  0.00      B012  
ATOM    680  CZ  PHE D   1     -28.338  14.974  92.864  0.00  0.00      B012  
ATOM    681  C   PHE D   1     -25.330   9.399  94.572  0.00  0.00      B012  
ATOM    682  O   PHE D   1     -25.319   9.310  95.826  0.00  0.00      B012  
ATOM    683  N   VAL D   2     -24.957   8.371  93.754  0.00  0.00      B012  
ATOM    684  H   VAL D   2     -24.821   8.420  92.785  0.00  0.00      B012  
ATOM    685  CA  VAL D   2     -24.564   7.082  94.255  0.00  0.00      B012  
ATOM    686  CB  VAL D   2     -25.311   5.928  93.481  0.00  0.00      B012  
ATOM    687  CG1 VAL D   2     -24.774   4.526  93.824  0.00  0.00      B012  
ATOM    688  CG2 VAL D   2     -26.763   5.849  93.978  0.00  0.00      B012  
ATOM    689  C   VAL D   2     -23.083   6.927  94.035  0.00  0.00      B012  
ATOM    690  O   VAL D   2     -22.767   6.912  92.851  0.00  0.00      B012  
ATOM    691  N   ASN D   3     -22.193   6.934  95.068  0.00  0.00      B012  
ATOM    692  H   ASN D   3     -22.408   6.869  96.021  0.00  0.00      B012  
ATOM    693  CA  ASN D   3     -20.814   6.823  94.713  0.00  0.00      B012  
ATOM    694  CB  ASN D   3     -20.186   8.077  95.376  0.00  0.00      B012  
ATOM    695  CG  ASN D   3     -18.770   8.324  94.899  0.00  0.00      B012  
ATOM    696  OD1 ASN D   3     -18.559   8.433  93.738  0.00  0.00      B012  
ATOM    697  ND2 ASN D   3     -17.764   8.462  95.775  0.00  0.00      B012  
ATOM    698 HD21 ASN D   3     -17.983   8.274  96.711  0.00  0.00      B012  
ATOM    699 HD22 ASN D   3     -16.884   8.754  95.458  0.00  0.00      B012  
ATOM    700  C   ASN D   3     -20.501   5.487  95.285  0.00  0.00      B012  
ATOM    701  O   ASN D   3     -20.499   5.173  96.461  0.00  0.00      B012  
ATOM    702  N   GLN D   4     -20.281   4.590  94.325  0.00  0.00      B012  
ATOM    703  H   GLN D   4     -20.364   4.865  93.389  0.00  0.00      B012  
ATOM    704  CA  GLN D   4     -20.050   3.221  94.686  0.00  0.00      B012  
ATOM    705  CB  GLN D   4     -21.243   2.311  94.254  0.00  0.00      B012  
ATOM    706  CG  GLN D   4     -21.131   0.950  94.923  0.00  0.00      B012  
ATOM    707  CD  GLN D   4     -22.240  -0.019  94.529  0.00  0.00      B012  
ATOM    708  OE1 GLN D   4     -22.302  -0.368  93.333  0.00  0.00      B012  
ATOM    709  NE2 GLN D   4     -23.071  -0.448  95.460  0.00  0.00      B012  
ATOM    710 HE21 GLN D   4     -23.034  -0.178  96.401  0.00  0.00      B012  
ATOM    711 HE22 GLN D   4     -23.824  -1.039  95.247  0.00  0.00      B012  
ATOM    712  C   GLN D   4     -18.697   2.631  94.332  0.00  0.00      B012  
ATOM    713  O   GLN D   4     -18.194   2.536  93.212  0.00  0.00      B012  
ATOM    714  N   HIS D   5     -18.081   2.284  95.421  0.00  0.00      B012  
ATOM    715  H   HIS D   5     -18.530   2.562  96.247  0.00  0.00      B012  
ATOM    716  CA  HIS D   5     -16.781   1.597  95.516  0.00  0.00      B012  
ATOM    717  CB  HIS D   5     -16.855   0.384  94.513  0.00  0.00      B012  
ATOM    718  CG  HIS D   5     -15.631  -0.509  94.484  0.00  0.00      B012  
ATOM    719  ND1 HIS D   5     -14.613  -0.320  93.619  0.00  0.00      B012  
ATOM    720  HD1 HIS D   5     -14.467   0.414  92.987  0.00  0.00      B012  
ATOM    721  CD2 HIS D   5     -15.381  -1.586  95.306  0.00  0.00      B012  
ATOM    722  NE2 HIS D   5     -14.220  -2.074  94.828  0.00  0.00      B012  
ATOM    723  CE1 HIS D   5     -13.774  -1.309  93.877  0.00  0.00      B012  
ATOM    724  C   HIS D   5     -15.432   2.361  95.569  0.00  0.00      B012  
ATOM    725  O   HIS D   5     -14.787   2.466  96.591  0.00  0.00      B012  
ATOM    726  N   LEU D   6     -15.172   3.211  94.575  0.00  0.00      B012  
ATOM    727  H   LEU D   6     -15.776   3.375  93.820  0.00  0.00      B012  
ATOM    728  CA  LEU D   6     -13.883   3.837  94.495  0.00  0.00      B012  
ATOM    729  CB  LEU D   6     -12.770   2.955  94.082  0.00  0.00      B012  
ATOM    730  CG  LEU D   6     -11.741   2.466  95.126  0.00  0.00      B012  
ATOM    731  CD1 LEU D   6     -11.059   1.208  94.583  0.00  0.00      B012  
ATOM    732  CD2 LEU D   6     -10.847   3.676  95.511  0.00  0.00      B012  
ATOM    733  C   LEU D   6     -13.991   5.088  93.645  0.00  0.00      B012  
ATOM    734  O   LEU D   6     -14.790   5.093  92.761  0.00  0.00      B012  
ATOM    735  N   CYS D   7     -13.134   6.065  93.967  0.00  0.00      B012  
ATOM    736  H   CYS D   7     -12.666   6.122  94.826  0.00  0.00      B012  
ATOM    737  CA  CYS D   7     -12.885   7.121  93.016  0.00  0.00      B012  
ATOM    738  CB  CYS D   7     -13.022   8.455  93.605  0.00  0.00      B012  
ATOM    739  SG  CYS D   7     -14.707   8.821  94.296  0.00  0.00      B012  
ATOM    740  C   CYS D   7     -11.502   6.855  92.409  0.00  0.00      B012  
ATOM    741  O   CYS D   7     -11.445   6.443  91.291  0.00  0.00      B012  
ATOM    742  N   GLY D   8     -10.361   7.055  93.102  0.00  0.00      B012  
ATOM    743  H   GLY D   8     -10.511   7.000  94.069  0.00  0.00      B012  
ATOM    744  CA  GLY D   8      -9.113   7.082  92.406  0.00  0.00      B012  
ATOM    745  C   GLY D   8      -8.053   6.517  93.295  0.00  0.00      B012  
ATOM    746  O   GLY D   8      -7.957   6.863  94.506  0.00  0.00      B012  
ATOM    747  N   SER D   9      -7.205   5.799  92.541  0.00  0.00      B012  
ATOM    748  H   SER D   9      -7.265   5.794  91.563  0.00  0.00      B012  
ATOM    749  CA  SER D   9      -6.139   5.164  93.202  0.00  0.00      B012  
ATOM    750  CB  SER D   9      -6.259   3.634  93.028  0.00  0.00      B012  
ATOM    751  OG  SER D   9      -7.349   3.189  93.834  0.00  0.00      B012  
ATOM    752  HG  SER D   9      -7.057   3.282  94.744  0.00  0.00      B012  
ATOM    753  C   SER D   9      -4.827   5.619  92.525  0.00  0.00      B012  
ATOM    754  O   SER D   9      -4.748   5.670  91.262  0.00  0.00      B012  
ATOM    755  N   HIS D  10      -3.678   5.807  93.246  0.00  0.00      B012  
ATOM    756  H   HIS D  10      -3.805   5.552  94.184  0.00  0.00      B012  
ATOM    757  CA  HIS D  10      -2.430   6.339  92.716  0.00  0.00      B012  
ATOM    758  CB  HIS D  10      -2.510   7.866  92.730  0.00  0.00      B012  
ATOM    759  CG  HIS D  10      -1.411   8.625  92.014  0.00  0.00      B012  
ATOM    760  ND1 HIS D  10      -0.951   9.779  92.494  0.00  0.00      B012  
ATOM    761  HD1 HIS D  10      -1.178  10.276  93.307  0.00  0.00      B012  
ATOM    762  CD2 HIS D  10      -0.760   8.263  90.827  0.00  0.00      B012  
ATOM    763  NE2 HIS D  10       0.087   9.214  90.628  0.00  0.00      B012  
ATOM    764  CE1 HIS D  10      -0.053  10.168  91.614  0.00  0.00      B012  
ATOM    765  C   HIS D  10      -1.153   5.767  93.399  0.00  0.00      B012  
ATOM    766  O   HIS D  10      -1.030   5.839  94.621  0.00  0.00      B012  
ATOM    767  N   LEU D  11      -0.224   5.168  92.662  0.00  0.00      B012  
ATOM    768  H   LEU D  11      -0.379   5.174  91.694  0.00  0.00      B012  
ATOM    769  CA  LEU D  11       0.905   4.548  93.253  0.00  0.00      B012  
ATOM    770  CB  LEU D  11       0.860   3.002  93.139  0.00  0.00      B012  
ATOM    771  CG  LEU D  11      -0.175   2.222  93.926  0.00  0.00      B012  
ATOM    772  CD1 LEU D  11      -1.641   2.364  93.373  0.00  0.00      B012  
ATOM    773  CD2 LEU D  11       0.199   0.716  93.797  0.00  0.00      B012  
ATOM    774  C   LEU D  11       2.291   4.934  92.783  0.00  0.00      B012  
ATOM    775  O   LEU D  11       2.789   4.620  91.682  0.00  0.00      B012  
ATOM    776  N   VAL D  12       2.969   5.696  93.662  0.00  0.00      B012  
ATOM    777  H   VAL D  12       2.755   5.591  94.613  0.00  0.00      B012  
ATOM    778  CA  VAL D  12       4.144   6.389  93.332  0.00  0.00      B012  
ATOM    779  CB  VAL D  12       3.968   7.922  93.507  0.00  0.00      B012  
ATOM    780  CG1 VAL D  12       5.342   8.644  93.197  0.00  0.00      B012  
ATOM    781  CG2 VAL D  12       3.065   8.519  92.433  0.00  0.00      B012  
ATOM    782  C   VAL D  12       5.349   5.912  94.125  0.00  0.00      B012  
ATOM    783  O   VAL D  12       5.404   6.040  95.329  0.00  0.00      B012  
ATOM    784  N   GLU D  13       6.191   5.129  93.365  0.00  0.00      B012  
ATOM    785  H   GLU D  13       6.096   5.127  92.389  0.00  0.00      B012  
ATOM    786  CA  GLU D  13       7.333   4.521  93.911  0.00  0.00      B012  
ATOM    787  CB  GLU D  13       8.000   3.410  92.966  0.00  0.00      B012  
ATOM    788  CG  GLU D  13       8.866   2.419  93.690  0.00  0.00      B012  
ATOM    789  CD  GLU D  13       9.330   1.261  92.810  0.00  0.00      B012  
ATOM    790  OE1 GLU D  13      10.076   1.569  91.868  0.00  0.00      B012  
ATOM    791  OE2 GLU D  13       8.902   0.099  93.124  0.00  0.00      B012  
ATOM    792  C   GLU D  13       8.393   5.632  94.415  0.00  0.00      B012  
ATOM    793  O   GLU D  13       8.705   5.815  95.624  0.00  0.00      B012  
ATOM    794  N   ALA D  14       8.839   6.501  93.467  0.00  0.00      B012  
ATOM    795  H   ALA D  14       8.763   6.296  92.511  0.00  0.00      B012  
ATOM    796  CA  ALA D  14       9.512   7.738  93.893  0.00  0.00      B012  
ATOM    797  CB  ALA D  14      10.982   7.440  93.608  0.00  0.00      B012  
ATOM    798  C   ALA D  14       9.168   9.002  93.063  0.00  0.00      B012  
ATOM    799  O   ALA D  14       9.287   9.036  91.805  0.00  0.00      B012  
ATOM    800  N   LEU D  15       8.659   9.958  93.835  0.00  0.00      B012  
ATOM    801  H   LEU D  15       8.632   9.752  94.793  0.00  0.00      B012  
ATOM    802  CA  LEU D  15       8.390  11.321  93.370  0.00  0.00      B012  
ATOM    803  CB  LEU D  15       6.961  11.781  93.867  0.00  0.00      B012  
ATOM    804  CG  LEU D  15       6.454  13.174  93.554  0.00  0.00      B012  
ATOM    805  CD1 LEU D  15       6.209  13.333  92.110  0.00  0.00      B012  
ATOM    806  CD2 LEU D  15       5.139  13.393  94.322  0.00  0.00      B012  
ATOM    807  C   LEU D  15       9.442  12.401  93.747  0.00  0.00      B012  
ATOM    808  O   LEU D  15      10.060  12.287  94.828  0.00  0.00      B012  
ATOM    809  N   TYR D  16       9.638  13.422  92.900  0.00  0.00      B012  
ATOM    810  H   TYR D  16       9.098  13.411  92.082  0.00  0.00      B012  
ATOM    811  CA  TYR D  16      10.479  14.585  93.242  0.00  0.00      B012  
ATOM    812  CB  TYR D  16      11.873  14.375  92.601  0.00  0.00      B012  
ATOM    813  CG  TYR D  16      12.952  15.231  93.067  0.00  0.00      B012  
ATOM    814  CD1 TYR D  16      13.884  14.642  93.969  0.00  0.00      B012  
ATOM    815  CE1 TYR D  16      14.947  15.393  94.559  0.00  0.00      B012  
ATOM    816  CD2 TYR D  16      13.132  16.523  92.685  0.00  0.00      B012  
ATOM    817  CE2 TYR D  16      14.250  17.225  93.160  0.00  0.00      B012  
ATOM    818  CZ  TYR D  16      15.149  16.652  94.072  0.00  0.00      B012  
ATOM    819  OH  TYR D  16      16.342  17.343  94.387  0.00  0.00      B012  
ATOM    820  HH  TYR D  16      17.003  16.754  94.759  0.00  0.00      B012  
ATOM    821  C   TYR D  16       9.700  15.734  92.626  0.00  0.00      B012  
ATOM    822  O   TYR D  16       9.680  15.862  91.350  0.00  0.00      B012  
ATOM    823  N   LEU D  17       9.081  16.588  93.378  0.00  0.00      B012  
ATOM    824  H   LEU D  17       9.384  16.776  94.291  0.00  0.00      B012  
ATOM    825  CA  LEU D  17       8.119  17.570  92.853  0.00  0.00      B012  
ATOM    826  CB  LEU D  17       6.729  17.239  93.251  0.00  0.00      B012  
ATOM    827  CG  LEU D  17       5.601  17.800  92.322  0.00  0.00      B012  
ATOM    828  CD1 LEU D  17       4.420  16.908  92.288  0.00  0.00      B012  
ATOM    829  CD2 LEU D  17       5.136  19.210  92.573  0.00  0.00      B012  
ATOM    830  C   LEU D  17       8.472  18.994  93.253  0.00  0.00      B012  
ATOM    831  O   LEU D  17       8.546  19.288  94.499  0.00  0.00      B012  
ATOM    832  N   VAL D  18       8.826  19.905  92.382  0.00  0.00      B012  
ATOM    833  H   VAL D  18       8.589  19.692  91.455  0.00  0.00      B012  
ATOM    834  CA  VAL D  18       9.326  21.242  92.703  0.00  0.00      B012  
ATOM    835  CB  VAL D  18      10.855  21.466  92.318  0.00  0.00      B012  
ATOM    836  CG1 VAL D  18      11.285  22.703  93.053  0.00  0.00      B012  
ATOM    837  CG2 VAL D  18      11.813  20.357  92.901  0.00  0.00      B012  
ATOM    838  C   VAL D  18       8.378  22.260  92.094  0.00  0.00      B012  
ATOM    839  O   VAL D  18       7.998  22.120  90.923  0.00  0.00      B012  
ATOM    840  N   CYS D  19       7.962  23.157  92.908  0.00  0.00      B012  
ATOM    841  H   CYS D  19       8.185  23.026  93.853  0.00  0.00      B012  
ATOM    842  CA  CYS D  19       7.216  24.316  92.381  0.00  0.00      B012  
ATOM    843  CB  CYS D  19       5.782  23.998  92.579  0.00  0.00      B012  
ATOM    844  SG  CYS D  19       4.635  25.295  92.285  0.00  0.00      B012  
ATOM    845  C   CYS D  19       7.676  25.613  92.884  0.00  0.00      B012  
ATOM    846  O   CYS D  19       7.691  25.852  94.076  0.00  0.00      B012  
ATOM    847  N   GLY D  20       8.135  26.524  92.033  0.00  0.00      B012  
ATOM    848  H   GLY D  20       8.201  26.299  91.082  0.00  0.00      B012  
ATOM    849  CA  GLY D  20       8.684  27.783  92.453  0.00  0.00      B012  
ATOM    850  C   GLY D  20      10.027  28.003  91.766  0.00  0.00      B012  
ATOM    851  O   GLY D  20      10.209  27.935  90.548  0.00  0.00      B012  
ATOM    852  N   GLU D  21      10.976  28.163  92.650  0.00  0.00      B012  
ATOM    853  H   GLU D  21      10.725  28.095  93.595  0.00  0.00      B012  
ATOM    854  CA  GLU D  21      12.290  28.391  92.227  0.00  0.00      B012  
ATOM    855  CB  GLU D  21      12.841  29.728  92.532  0.00  0.00      B012  
ATOM    856  CG  GLU D  21      14.110  30.206  91.885  0.00  0.00      B012  
ATOM    857  CD  GLU D  21      14.620  31.638  92.091  0.00  0.00      B012  
ATOM    858  OE1 GLU D  21      14.636  32.453  91.153  0.00  0.00      B012  
ATOM    859  OE2 GLU D  21      15.111  31.880  93.187  0.00  0.00      B012  
ATOM    860  C   GLU D  21      13.087  27.355  93.027  0.00  0.00      B012  
ATOM    861  O   GLU D  21      13.215  27.321  94.274  0.00  0.00      B012  
ATOM    862  N   ARG D  22      13.690  26.354  92.281  0.00  0.00      B012  
ATOM    863  H   ARG D  22      13.831  26.301  91.313  0.00  0.00      B012  
ATOM    864  CA  ARG D  22      14.400  25.236  92.940  0.00  0.00      B012  
ATOM    865  CB  ARG D  22      14.545  24.086  91.934  0.00  0.00      B012  
ATOM    866  CG  ARG D  22      15.036  22.796  92.564  0.00  0.00      B012  
ATOM    867  CD  ARG D  22      15.262  21.686  91.476  0.00  0.00      B012  
ATOM    868  NE  ARG D  22      15.825  20.508  92.088  0.00  0.00      B012  
ATOM    869  HE  ARG D  22      15.387  20.024  92.819  0.00  0.00      B012  
ATOM    870  CZ  ARG D  22      17.024  20.047  91.742  0.00  0.00      B012  
ATOM    871  NH1 ARG D  22      17.616  20.580  90.658  0.00  0.00      B012  
ATOM    872 HH11 ARG D  22      17.144  21.313  90.168  0.00  0.00      B012  
ATOM    873 HH12 ARG D  22      18.551  20.333  90.404  0.00  0.00      B012  
ATOM    874  NH2 ARG D  22      17.550  19.027  92.419  0.00  0.00      B012  
ATOM    875 HH21 ARG D  22      17.121  18.552  93.188  0.00  0.00      B012  
ATOM    876 HH22 ARG D  22      18.364  18.627  91.999  0.00  0.00      B012  
ATOM    877  C   ARG D  22      15.784  25.718  93.323  0.00  0.00      B012  
ATOM    878  O   ARG D  22      16.294  25.514  94.428  0.00  0.00      B012  
ATOM    879  N   GLY D  23      16.525  26.229  92.342  0.00  0.00      B012  
ATOM    880  H   GLY D  23      16.144  26.324  91.444  0.00  0.00      B012  
ATOM    881  CA  GLY D  23      17.885  26.712  92.626  0.00  0.00      B012  
ATOM    882  C   GLY D  23      18.339  27.949  91.876  0.00  0.00      B012  
ATOM    883  O   GLY D  23      18.015  28.212  90.690  0.00  0.00      B012  
ATOM    884  N   PHE D  24      19.040  28.793  92.608  0.00  0.00      B012  
ATOM    885  H   PHE D  24      19.098  28.558  93.557  0.00  0.00      B012  
ATOM    886  CA  PHE D  24      19.542  30.000  92.122  0.00  0.00      B012  
ATOM    887  CB  PHE D  24      18.550  31.058  92.663  0.00  0.00      B012  
ATOM    888  CG  PHE D  24      18.877  32.530  92.383  0.00  0.00      B012  
ATOM    889  CD1 PHE D  24      18.315  33.107  91.325  0.00  0.00      B012  
ATOM    890  CD2 PHE D  24      19.705  33.217  93.235  0.00  0.00      B012  
ATOM    891  CE1 PHE D  24      18.644  34.421  90.887  0.00  0.00      B012  
ATOM    892  CE2 PHE D  24      20.066  34.549  92.908  0.00  0.00      B012  
ATOM    893  CZ  PHE D  24      19.540  35.126  91.731  0.00  0.00      B012  
ATOM    894  C   PHE D  24      20.988  30.003  92.685  0.00  0.00      B012  
ATOM    895  O   PHE D  24      21.199  30.050  93.919  0.00  0.00      B012  
ATOM    896  N   PHE D  25      21.994  29.956  91.809  0.00  0.00      B012  
ATOM    897  H   PHE D  25      21.733  30.138  90.882  0.00  0.00      B012  
ATOM    898  CA  PHE D  25      23.415  29.720  92.144  0.00  0.00      B012  
ATOM    899  CB  PHE D  25      23.896  28.712  91.078  0.00  0.00      B012  
ATOM    900  CG  PHE D  25      23.445  27.272  91.330  0.00  0.00      B012  
ATOM    901  CD1 PHE D  25      24.396  26.385  91.718  0.00  0.00      B012  
ATOM    902  CD2 PHE D  25      22.094  26.870  91.242  0.00  0.00      B012  
ATOM    903  CE1 PHE D  25      24.016  25.038  91.949  0.00  0.00      B012  
ATOM    904  CE2 PHE D  25      21.705  25.569  91.424  0.00  0.00      B012  
ATOM    905  CZ  PHE D  25      22.697  24.670  91.808  0.00  0.00      B012  
ATOM    906  C   PHE D  25      24.029  31.137  91.947  0.00  0.00      B012  
ATOM    907  O   PHE D  25      23.460  31.923  91.134  0.00  0.00      B012  
ATOM    908  N   TYR D  26      25.140  31.206  92.667  0.00  0.00      B012  
ATOM    909  H   TYR D  26      25.227  30.695  93.498  0.00  0.00      B012  
ATOM    910  CA  TYR D  26      26.099  32.204  92.320  0.00  0.00      B012  
ATOM    911  CB  TYR D  26      25.882  33.424  93.122  0.00  0.00      B012  
ATOM    912  CG  TYR D  26      26.780  34.652  92.820  0.00  0.00      B012  
ATOM    913  CD1 TYR D  26      27.787  34.984  93.653  0.00  0.00      B012  
ATOM    914  CE1 TYR D  26      28.635  36.084  93.453  0.00  0.00      B012  
ATOM    915  CD2 TYR D  26      26.566  35.466  91.705  0.00  0.00      B012  
ATOM    916  CE2 TYR D  26      27.498  36.512  91.422  0.00  0.00      B012  
ATOM    917  CZ  TYR D  26      28.498  36.839  92.317  0.00  0.00      B012  
ATOM    918  OH  TYR D  26      29.496  37.752  92.063  0.00  0.00      B012  
ATOM    919  HH  TYR D  26      30.203  37.677  92.708  0.00  0.00      B012  
ATOM    920  C   TYR D  26      27.421  31.561  92.737  0.00  0.00      B012  
ATOM    921  O   TYR D  26      27.563  31.134  93.879  0.00  0.00      B012  
ATOM    922  N   THR D  27      28.459  31.451  91.908  0.00  0.00      B012  
ATOM    923  H   THR D  27      28.243  31.502  90.954  0.00  0.00      B012  
ATOM    924  CA  THR D  27      29.769  30.961  92.334  0.00  0.00      B012  
ATOM    925  CB  THR D  27      29.896  29.445  92.134  0.00  0.00      B012  
ATOM    926  OG1 THR D  27      28.737  28.777  92.562  0.00  0.00      B012  
ATOM    927  HG1 THR D  27      28.474  29.187  93.389  0.00  0.00      B012  
ATOM    928  CG2 THR D  27      31.248  28.929  92.740  0.00  0.00      B012  
ATOM    929  C   THR D  27      30.729  31.709  91.435  0.00  0.00      B012  
ATOM    930  O   THR D  27      30.632  31.436  90.217  0.00  0.00      B012  
ATOM    931  N   PRO D  28      31.706  32.561  91.960  0.00  0.00      B012  
ATOM    932  CD  PRO D  28      31.427  33.401  93.136  0.00  0.00      B012  
ATOM    933  CA  PRO D  28      32.952  32.838  91.242  0.00  0.00      B012  
ATOM    934  CB  PRO D  28      33.636  33.800  92.213  0.00  0.00      B012  
ATOM    935  CG  PRO D  28      32.850  33.900  93.479  0.00  0.00      B012  
ATOM    936  C   PRO D  28      33.779  31.600  90.978  0.00  0.00      B012  
ATOM    937  O   PRO D  28      34.114  30.860  91.894  0.00  0.00      B012  
ATOM    938  N   LYS D  29      33.989  31.352  89.714  0.00  0.00      B012  
ATOM    939  H   LYS D  29      33.453  31.820  89.040  0.00  0.00      B012  
ATOM    940  CA  LYS D  29      34.962  30.278  89.383  0.00  0.00      B012  
ATOM    941  CB  LYS D  29      34.741  29.861  87.894  0.00  0.00      B012  
ATOM    942  CG  LYS D  29      35.635  28.753  87.457  0.00  0.00      B012  
ATOM    943  CD  LYS D  29      35.123  27.334  87.880  0.00  0.00      B012  
ATOM    944  CE  LYS D  29      36.217  26.252  87.956  0.00  0.00      B012  
ATOM    945  NZ  LYS D  29      37.371  26.623  88.680  0.00  0.00      B012  
ATOM    946  HZ1 LYS D  29      37.896  25.730  88.769  0.00  0.00      B012  
ATOM    947  HZ2 LYS D  29      37.111  27.055  89.589  0.00  0.00      B012  
ATOM    948  HZ3 LYS D  29      38.029  27.290  88.230  0.00  0.00      B012  
ATOM    949  C   LYS D  29      36.318  30.847  89.681  0.00  0.00      B012  
ATOM    950  O   LYS D  29      36.875  31.610  88.920  0.00  0.00      B012  
ATOM    951  N   ALA D  30      36.867  30.443  90.761  0.00  0.00      B012  
ATOM    952  H   ALA D  30      36.282  30.119  91.478  0.00  0.00      B012  
ATOM    953  CA  ALA D  30      38.269  30.611  90.952  0.00  0.00      B012  
ATOM    954  CB  ALA D  30      38.447  31.546  92.146  0.00  0.00      B012  
ATOM    955  C   ALA D  30      38.895  29.309  91.339  0.00  0.00      B012  
ATOM    956  O   ALA D  30      38.306  28.198  91.130  0.00  0.00      B012  
ATOM    957  N   GLY E   1       0.778  15.636  98.299  0.00  0.00      A013  
ATOM    958  H   GLY E   1       0.200  16.405  98.109  0.00  0.00      A013  
ATOM    959  CA  GLY E   1       0.192  14.297  98.064  0.00  0.00      A013  
ATOM    960  C   GLY E   1      -1.189  14.295  97.406  0.00  0.00      A013  
ATOM    961  O   GLY E   1      -1.299  14.368  96.195  0.00  0.00      A013  
ATOM    962  N   ILE E   2      -2.149  13.904  98.237  0.00  0.00      A013  
ATOM    963  H   ILE E   2      -1.900  13.682  99.159  0.00  0.00      A013  
ATOM    964  CA  ILE E   2      -3.533  13.684  97.733  0.00  0.00      A013  
ATOM    965  CB  ILE E   2      -3.987  12.264  97.957  0.00  0.00      A013  
ATOM    966  CG2 ILE E   2      -3.718  11.894  99.392  0.00  0.00      A013  
ATOM    967  CG1 ILE E   2      -5.368  11.992  97.415  0.00  0.00      A013  
ATOM    968  CD  ILE E   2      -5.722  10.478  97.601  0.00  0.00      A013  
ATOM    969  C   ILE E   2      -4.519  14.718  98.272  0.00  0.00      A013  
ATOM    970  O   ILE E   2      -4.680  14.809  99.495  0.00  0.00      A013  
ATOM    971  N   VAL E   3      -5.163  15.528  97.382  0.00  0.00      A013  
ATOM    972  H   VAL E   3      -4.993  15.306  96.443  0.00  0.00      A013  
ATOM    973  CA  VAL E   3      -6.203  16.409  97.844  0.00  0.00      A013  
ATOM    974  CB  VAL E   3      -5.843  17.791  97.267  0.00  0.00      A013  
ATOM    975  CG1 VAL E   3      -6.865  18.785  97.423  0.00  0.00      A013  
ATOM    976  CG2 VAL E   3      -4.521  18.294  97.962  0.00  0.00      A013  
ATOM    977  C   VAL E   3      -7.546  15.860  97.450  0.00  0.00      A013  
ATOM    978  O   VAL E   3      -7.829  15.535  96.282  0.00  0.00      A013  
ATOM    979  N   GLU E   4      -8.488  15.803  98.439  0.00  0.00      A013  
ATOM    980  H   GLU E   4      -8.332  16.144  99.345  0.00  0.00      A013  
ATOM    981  CA  GLU E   4      -9.827  15.300  98.194  0.00  0.00      A013  
ATOM    982  CB  GLU E   4     -10.157  14.002  99.020  0.00  0.00      A013  
ATOM    983  CG  GLU E   4      -9.432  12.760  98.599  0.00  0.00      A013  
ATOM    984  CD  GLU E   4     -10.311  11.485  98.586  0.00  0.00      A013  
ATOM    985  OE1 GLU E   4     -10.138  10.492  99.292  0.00  0.00      A013  
ATOM    986  OE2 GLU E   4     -11.283  11.570  97.804  0.00  0.00      A013  
ATOM    987  C   GLU E   4     -10.682  16.441  98.714  0.00  0.00      A013  
ATOM    988  O   GLU E   4     -10.778  16.662  99.949  0.00  0.00      A013  
ATOM    989  N   GLN E   5     -11.191  17.211  97.712  0.00  0.00      A013  
ATOM    990  H   GLN E   5     -10.855  16.950  96.829  0.00  0.00      A013  
ATOM    991  CA  GLN E   5     -12.173  18.252  97.927  0.00  0.00      A013  
ATOM    992  CB  GLN E   5     -11.977  19.484  96.915  0.00  0.00      A013  
ATOM    993  CG  GLN E   5     -10.650  20.060  97.069  0.00  0.00      A013  
ATOM    994  CD  GLN E   5     -10.455  21.440  96.449  0.00  0.00      A013  
ATOM    995  OE1 GLN E   5     -10.267  21.598  95.245  0.00  0.00      A013  
ATOM    996  NE2 GLN E   5     -10.484  22.438  97.295  0.00  0.00      A013  
ATOM    997 HE21 GLN E   5     -10.735  22.359  98.239  0.00  0.00      A013  
ATOM    998 HE22 GLN E   5     -10.118  23.281  96.954  0.00  0.00      A013  
ATOM    999  C   GLN E   5     -13.602  17.790  98.106  0.00  0.00      A013  
ATOM   1000  O   GLN E   5     -14.223  18.042  99.151  0.00  0.00      A013  
ATOM   1001  N   CYS E   6     -14.206  17.050  97.150  0.00  0.00      A013  
ATOM   1002  H   CYS E   6     -13.692  16.692  96.396  0.00  0.00      A013  
ATOM   1003  CA  CYS E   6     -15.658  16.759  97.141  0.00  0.00      A013  
ATOM   1004  CB  CYS E   6     -16.367  17.639  96.134  0.00  0.00      A013  
ATOM   1005  SG  CYS E   6     -18.141  17.078  95.981  0.00  0.00      A013  
ATOM   1006  C   CYS E   6     -15.686  15.345  96.560  0.00  0.00      A013  
ATOM   1007  O   CYS E   6     -15.201  15.013  95.466  0.00  0.00      A013  
ATOM   1008  N   CYS E   7     -15.914  14.322  97.461  0.00  0.00      A013  
ATOM   1009  H   CYS E   7     -15.927  14.491  98.427  0.00  0.00      A013  
ATOM   1010  CA  CYS E   7     -16.195  13.003  97.001  0.00  0.00      A013  
ATOM   1011  CB  CYS E   7     -15.508  11.936  97.917  0.00  0.00      A013  
ATOM   1012  SG  CYS E   7     -15.455  10.278  97.172  0.00  0.00      A013  
ATOM   1013  C   CYS E   7     -17.639  12.737  96.771  0.00  0.00      A013  
ATOM   1014  O   CYS E   7     -18.053  12.137  95.798  0.00  0.00      A013  
ATOM   1015  N   ALA E   8     -18.437  13.350  97.649  0.00  0.00      A013  
ATOM   1016  H   ALA E   8     -18.046  13.726  98.465  0.00  0.00      A013  
ATOM   1017  CA  ALA E   8     -19.878  13.291  97.463  0.00  0.00      A013  
ATOM   1018  CB  ALA E   8     -20.472  12.013  98.031  0.00  0.00      A013  
ATOM   1019  C   ALA E   8     -20.492  14.469  98.213  0.00  0.00      A013  
ATOM   1020  O   ALA E   8     -19.960  14.915  99.213  0.00  0.00      A013  
ATOM   1021  N   SER E   9     -21.532  15.169  97.769  0.00  0.00      A013  
ATOM   1022  H   SER E   9     -21.883  15.712  98.505  0.00  0.00      A013  
ATOM   1023  CA  SER E   9     -22.283  15.028  96.473  0.00  0.00      A013  
ATOM   1024  CB  SER E   9     -23.440  14.129  96.664  0.00  0.00      A013  
ATOM   1025  OG  SER E   9     -23.862  13.976  97.973  0.00  0.00      A013  
ATOM   1026  HG  SER E   9     -23.192  13.360  98.277  0.00  0.00      A013  
ATOM   1027  C   SER E   9     -22.845  16.293  95.819  0.00  0.00      A013  
ATOM   1028  O   SER E   9     -22.885  16.444  94.623  0.00  0.00      A013  
ATOM   1029  N   VAL E  10     -23.280  17.214  96.681  0.00  0.00      A013  
ATOM   1030  H   VAL E  10     -23.317  16.997  97.636  0.00  0.00      A013  
ATOM   1031  CA  VAL E  10     -23.587  18.614  96.240  0.00  0.00      A013  
ATOM   1032  CB  VAL E  10     -24.969  19.070  96.721  0.00  0.00      A013  
ATOM   1033  CG1 VAL E  10     -25.288  20.437  96.344  0.00  0.00      A013  
ATOM   1034  CG2 VAL E  10     -26.010  18.152  96.070  0.00  0.00      A013  
ATOM   1035  C   VAL E  10     -22.504  19.395  96.906  0.00  0.00      A013  
ATOM   1036  O   VAL E  10     -22.508  19.720  98.137  0.00  0.00      A013  
ATOM   1037  N   CYS E  11     -21.652  19.839  96.010  0.00  0.00      A013  
ATOM   1038  H   CYS E  11     -21.706  19.466  95.105  0.00  0.00      A013  
ATOM   1039  CA  CYS E  11     -20.491  20.682  96.372  0.00  0.00      A013  
ATOM   1040  CB  CYS E  11     -19.181  19.977  96.304  0.00  0.00      A013  
ATOM   1041  SG  CYS E  11     -19.124  18.385  97.150  0.00  0.00      A013  
ATOM   1042  C   CYS E  11     -20.307  22.009  95.622  0.00  0.00      A013  
ATOM   1043  O   CYS E  11     -20.088  22.059  94.415  0.00  0.00      A013  
ATOM   1044  N   SER E  12     -20.313  23.090  96.387  0.00  0.00      A013  
ATOM   1045  H   SER E  12     -20.481  22.904  97.334  0.00  0.00      A013  
ATOM   1046  CA  SER E  12     -20.050  24.439  95.911  0.00  0.00      A013  
ATOM   1047  CB  SER E  12     -21.009  25.349  96.639  0.00  0.00      A013  
ATOM   1048  OG  SER E  12     -22.376  25.098  96.393  0.00  0.00      A013  
ATOM   1049  HG  SER E  12     -22.460  24.265  95.924  0.00  0.00      A013  
ATOM   1050  C   SER E  12     -18.605  24.893  96.164  0.00  0.00      A013  
ATOM   1051  O   SER E  12     -18.310  25.126  97.370  0.00  0.00      A013  
ATOM   1052  N   LEU E  13     -17.805  25.091  95.136  0.00  0.00      A013  
ATOM   1053  H   LEU E  13     -18.161  25.129  94.224  0.00  0.00      A013  
ATOM   1054  CA  LEU E  13     -16.425  25.466  95.354  0.00  0.00      A013  
ATOM   1055  CB  LEU E  13     -15.445  24.393  94.777  0.00  0.00      A013  
ATOM   1056  CG  LEU E  13     -15.331  22.910  95.255  0.00  0.00      A013  
ATOM   1057  CD1 LEU E  13     -16.381  21.945  94.632  0.00  0.00      A013  
ATOM   1058  CD2 LEU E  13     -14.001  22.387  94.702  0.00  0.00      A013  
ATOM   1059  C   LEU E  13     -16.066  26.849  94.852  0.00  0.00      A013  
ATOM   1060  O   LEU E  13     -15.959  27.070  93.636  0.00  0.00      A013  
ATOM   1061  N   TYR E  14     -15.910  27.773  95.760  0.00  0.00      A013  
ATOM   1062  H   TYR E  14     -15.982  27.577  96.717  0.00  0.00      A013  
ATOM   1063  CA  TYR E  14     -15.560  29.098  95.492  0.00  0.00      A013  
ATOM   1064  CB  TYR E  14     -16.608  29.947  96.255  0.00  0.00      A013  
ATOM   1065  CG  TYR E  14     -16.675  31.374  95.749  0.00  0.00      A013  
ATOM   1066  CD1 TYR E  14     -16.236  32.428  96.479  0.00  0.00      A013  
ATOM   1067  CE1 TYR E  14     -16.349  33.707  95.950  0.00  0.00      A013  
ATOM   1068  CD2 TYR E  14     -17.109  31.596  94.450  0.00  0.00      A013  
ATOM   1069  CE2 TYR E  14     -17.108  32.852  93.901  0.00  0.00      A013  
ATOM   1070  CZ  TYR E  14     -16.743  33.896  94.673  0.00  0.00      A013  
ATOM   1071  OH  TYR E  14     -16.794  35.181  94.217  0.00  0.00      A013  
ATOM   1072  HH  TYR E  14     -17.311  35.383  93.434  0.00  0.00      A013  
ATOM   1073  C   TYR E  14     -14.091  29.237  95.970  0.00  0.00      A013  
ATOM   1074  O   TYR E  14     -13.768  29.294  97.162  0.00  0.00      A013  
ATOM   1075  N   GLN E  15     -13.200  29.215  95.001  0.00  0.00      A013  
ATOM   1076  H   GLN E  15     -13.523  29.160  94.077  0.00  0.00      A013  
ATOM   1077  CA  GLN E  15     -11.777  29.320  95.364  0.00  0.00      A013  
ATOM   1078  CB  GLN E  15     -11.034  28.037  95.029  0.00  0.00      A013  
ATOM   1079  CG  GLN E  15     -11.533  26.865  95.912  0.00  0.00      A013  
ATOM   1080  CD  GLN E  15     -10.815  25.562  95.805  0.00  0.00      A013  
ATOM   1081  OE1 GLN E  15     -10.012  25.118  96.561  0.00  0.00      A013  
ATOM   1082  NE2 GLN E  15     -11.241  24.757  94.832  0.00  0.00      A013  
ATOM   1083 HE21 GLN E  15     -11.941  25.168  94.283  0.00  0.00      A013  
ATOM   1084 HE22 GLN E  15     -10.803  23.882  94.782  0.00  0.00      A013  
ATOM   1085  C   GLN E  15     -11.101  30.425  94.588  0.00  0.00      A013  
ATOM   1086  O   GLN E  15     -10.816  30.488  93.398  0.00  0.00      A013  
ATOM   1087  N   LEU E  16     -10.851  31.469  95.351  0.00  0.00      A013  
ATOM   1088  H   LEU E  16     -11.013  31.566  96.313  0.00  0.00      A013  
ATOM   1089  CA  LEU E  16     -10.110  32.646  94.836  0.00  0.00      A013  
ATOM   1090  CB  LEU E  16     -10.345  33.855  95.642  0.00  0.00      A013  
ATOM   1091  CG  LEU E  16     -11.774  34.440  95.885  0.00  0.00      A013  
ATOM   1092  CD1 LEU E  16     -12.611  33.760  96.899  0.00  0.00      A013  
ATOM   1093  CD2 LEU E  16     -11.838  35.890  96.271  0.00  0.00      A013  
ATOM   1094  C   LEU E  16      -8.631  32.369  94.616  0.00  0.00      A013  
ATOM   1095  O   LEU E  16      -8.053  32.761  93.611  0.00  0.00      A013  
ATOM   1096  N   GLU E  17      -7.903  31.900  95.657  0.00  0.00      A013  
ATOM   1097  H   GLU E  17      -8.183  32.174  96.555  0.00  0.00      A013  
ATOM   1098  CA  GLU E  17      -6.587  31.339  95.446  0.00  0.00      A013  
ATOM   1099  CB  GLU E  17      -5.550  31.802  96.436  0.00  0.00      A013  
ATOM   1100  CG  GLU E  17      -5.149  33.141  96.030  0.00  0.00      A013  
ATOM   1101  CD  GLU E  17      -4.157  33.783  96.958  0.00  0.00      A013  
ATOM   1102  OE1 GLU E  17      -3.096  34.044  96.489  0.00  0.00      A013  
ATOM   1103  OE2 GLU E  17      -4.424  33.954  98.168  0.00  0.00      A013  
ATOM   1104  C   GLU E  17      -6.602  29.809  95.475  0.00  0.00      A013  
ATOM   1105  O   GLU E  17      -7.353  29.271  96.283  0.00  0.00      A013  
ATOM   1106  N   ASN E  18      -5.795  29.176  94.614  0.00  0.00      A013  
ATOM   1107  H   ASN E  18      -5.234  29.530  93.893  0.00  0.00      A013  
ATOM   1108  CA  ASN E  18      -5.650  27.713  94.653  0.00  0.00      A013  
ATOM   1109  CB  ASN E  18      -5.766  27.206  93.245  0.00  0.00      A013  
ATOM   1110  CG  ASN E  18      -6.314  25.782  93.178  0.00  0.00      A013  
ATOM   1111  OD1 ASN E  18      -5.650  24.792  93.370  0.00  0.00      A013  
ATOM   1112  ND2 ASN E  18      -7.522  25.573  92.689  0.00  0.00      A013  
ATOM   1113 HD21 ASN E  18      -8.143  26.285  92.428  0.00  0.00      A013  
ATOM   1114 HD22 ASN E  18      -7.631  24.633  92.434  0.00  0.00      A013  
ATOM   1115  C   ASN E  18      -4.388  27.237  95.316  0.00  0.00      A013  
ATOM   1116  O   ASN E  18      -3.573  27.990  95.882  0.00  0.00      A013  
ATOM   1117  N   TYR E  19      -4.205  25.924  95.458  0.00  0.00      A013  
ATOM   1118  H   TYR E  19      -4.726  25.197  95.059  0.00  0.00      A013  
ATOM   1119  CA  TYR E  19      -3.198  25.217  96.259  0.00  0.00      A013  
ATOM   1120  CB  TYR E  19      -3.887  24.015  97.000  0.00  0.00      A013  
ATOM   1121  CG  TYR E  19      -4.844  23.100  96.222  0.00  0.00      A013  
ATOM   1122  CD1 TYR E  19      -6.120  23.588  96.046  0.00  0.00      A013  
ATOM   1123  CE1 TYR E  19      -7.048  22.849  95.296  0.00  0.00      A013  
ATOM   1124  CD2 TYR E  19      -4.515  21.875  95.649  0.00  0.00      A013  
ATOM   1125  CE2 TYR E  19      -5.419  21.197  94.897  0.00  0.00      A013  
ATOM   1126  CZ  TYR E  19      -6.698  21.683  94.685  0.00  0.00      A013  
ATOM   1127  OH  TYR E  19      -7.549  21.072  93.849  0.00  0.00      A013  
ATOM   1128  HH  TYR E  19      -8.444  21.248  94.146  0.00  0.00      A013  
ATOM   1129  C   TYR E  19      -1.937  24.777  95.629  0.00  0.00      A013  
ATOM   1130  O   TYR E  19      -1.861  24.622  94.411  0.00  0.00      A013  
ATOM   1131  N   CYS E  20      -0.941  24.589  96.542  0.00  0.00      A013  
ATOM   1132  H   CYS E  20      -1.127  24.974  97.424  0.00  0.00      A013  
ATOM   1133  CA  CYS E  20       0.377  23.961  96.138  0.00  0.00      A013  
ATOM   1134  CB  CYS E  20       1.618  24.622  96.861  0.00  0.00      A013  
ATOM   1135  SG  CYS E  20       3.021  24.420  95.702  0.00  0.00      A013  
ATOM   1136  C   CYS E  20       0.260  22.535  96.629  0.00  0.00      A013  
ATOM   1137  O   CYS E  20      -0.031  22.419  97.803  0.00  0.00      A013  
ATOM   1138  N   ASN E  21       0.650  21.473  95.838  0.00  0.00      A013  
ATOM   1139  H   ASN E  21       1.014  21.596  94.937  0.00  0.00      A013  
ATOM   1140  CA  ASN E  21       0.540  20.114  96.275  0.00  0.00      A013  
ATOM   1141  CB  ASN E  21      -0.850  19.610  95.912  0.00  0.00      A013  
ATOM   1142  CG  ASN E  21      -1.155  18.156  96.220  0.00  0.00      A013  
ATOM   1143  OD1 ASN E  21      -0.951  17.700  97.300  0.00  0.00      A013  
ATOM   1144  ND2 ASN E  21      -1.422  17.306  95.207  0.00  0.00      A013  
ATOM   1145 HD21 ASN E  21      -1.486  17.582  94.269  0.00  0.00      A013  
ATOM   1146 HD22 ASN E  21      -1.464  16.353  95.432  0.00  0.00      A013  
ATOM   1147  C   ASN E  21       1.658  19.278  95.606  0.00  0.00      A013  
ATOM   1148  O   ASN E  21       1.978  19.543  94.512  0.00  0.00      A013  
ATOM   1149  N   PHE F   1     -24.902  11.314  97.973  0.00  0.00      B013  
ATOM   1150  H   PHE F   1     -25.417  11.292  97.139  0.00  0.00      B013  
ATOM   1151  CA  PHE F   1     -25.542  10.996  99.301  0.00  0.00      B013  
ATOM   1152  CB  PHE F   1     -27.003  11.373  99.253  0.00  0.00      B013  
ATOM   1153  CG  PHE F   1     -27.486  12.827  99.143  0.00  0.00      B013  
ATOM   1154  CD1 PHE F   1     -28.424  13.174  98.206  0.00  0.00      B013  
ATOM   1155  CD2 PHE F   1     -26.921  13.853  99.940  0.00  0.00      B013  
ATOM   1156  CE1 PHE F   1     -28.851  14.472  98.099  0.00  0.00      B013  
ATOM   1157  CE2 PHE F   1     -27.346  15.167  99.773  0.00  0.00      B013  
ATOM   1158  CZ  PHE F   1     -28.321  15.444  98.862  0.00  0.00      B013  
ATOM   1159  C   PHE F   1     -25.331   9.562  99.787  0.00  0.00      B013  
ATOM   1160  O   PHE F   1     -25.503   9.324 100.997  0.00  0.00      B013  
ATOM   1161  N   VAL F   2     -25.020   8.526  98.927  0.00  0.00      B013  
ATOM   1162  H   VAL F   2     -24.854   8.716  97.979  0.00  0.00      B013  
ATOM   1163  CA  VAL F   2     -24.723   7.208  99.465  0.00  0.00      B013  
ATOM   1164  CB  VAL F   2     -25.663   6.141  98.711  0.00  0.00      B013  
ATOM   1165  CG1 VAL F   2     -25.476   4.732  99.333  0.00  0.00      B013  
ATOM   1166  CG2 VAL F   2     -27.083   6.451  98.659  0.00  0.00      B013  
ATOM   1167  C   VAL F   2     -23.255   6.973  99.034  0.00  0.00      B013  
ATOM   1168  O   VAL F   2     -23.035   6.565  97.894  0.00  0.00      B013  
ATOM   1169  N   ASN F   3     -22.355   7.145  99.982  0.00  0.00      B013  
ATOM   1170  H   ASN F   3     -22.556   7.651 100.797  0.00  0.00      B013  
ATOM   1171  CA  ASN F   3     -20.967   6.976  99.700  0.00  0.00      B013  
ATOM   1172  CB  ASN F   3     -20.069   8.082 100.342  0.00  0.00      B013  
ATOM   1173  CG  ASN F   3     -18.666   8.074  99.800  0.00  0.00      B013  
ATOM   1174  OD1 ASN F   3     -18.405   8.060  98.566  0.00  0.00      B013  
ATOM   1175  ND2 ASN F   3     -17.529   8.098 100.582  0.00  0.00      B013  
ATOM   1176 HD21 ASN F   3     -17.660   8.261 101.539  0.00  0.00      B013  
ATOM   1177 HD22 ASN F   3     -16.632   7.790 100.333  0.00  0.00      B013  
ATOM   1178  C   ASN F   3     -20.471   5.596 100.199  0.00  0.00      B013  
ATOM   1179  O   ASN F   3     -20.490   5.253 101.395  0.00  0.00      B013  
ATOM   1180  N   GLN F   4     -20.170   4.623  99.285  0.00  0.00      B013  
ATOM   1181  H   GLN F   4     -20.286   4.874  98.345  0.00  0.00      B013  
ATOM   1182  CA  GLN F   4     -19.836   3.280  99.667  0.00  0.00      B013  
ATOM   1183  CB  GLN F   4     -20.795   2.207  98.944  0.00  0.00      B013  
ATOM   1184  CG  GLN F   4     -22.243   2.241  99.484  0.00  0.00      B013  
ATOM   1185  CD  GLN F   4     -23.050   1.054  99.001  0.00  0.00      B013  
ATOM   1186  OE1 GLN F   4     -23.389   0.941  97.862  0.00  0.00      B013  
ATOM   1187  NE2 GLN F   4     -23.628   0.328  99.936  0.00  0.00      B013  
ATOM   1188 HE21 GLN F   4     -23.547   0.479 100.901  0.00  0.00      B013  
ATOM   1189 HE22 GLN F   4     -24.222  -0.397  99.649  0.00  0.00      B013  
ATOM   1190  C   GLN F   4     -18.406   2.943  99.326  0.00  0.00      B013  
ATOM   1191  O   GLN F   4     -17.872   3.289  98.280  0.00  0.00      B013  
ATOM   1192  N   HIS F   5     -17.832   2.095 100.203  0.00  0.00      B013  
ATOM   1193  H   HIS F   5     -18.179   2.059 101.118  0.00  0.00      B013  
ATOM   1194  CA  HIS F   5     -16.467   1.548 100.057  0.00  0.00      B013  
ATOM   1195  CB  HIS F   5     -16.286   0.664  98.824  0.00  0.00      B013  
ATOM   1196  CG  HIS F   5     -15.053  -0.121  98.919  0.00  0.00      B013  
ATOM   1197  ND1 HIS F   5     -13.868  -0.083  98.317  0.00  0.00      B013  
ATOM   1198  HD1 HIS F   5     -13.714   0.532  97.570  0.00  0.00      B013  
ATOM   1199  CD2 HIS F   5     -15.107  -1.285  99.649  0.00  0.00      B013  
ATOM   1200  NE2 HIS F   5     -13.978  -1.903  99.384  0.00  0.00      B013  
ATOM   1201  CE1 HIS F   5     -13.261  -1.147  98.600  0.00  0.00      B013  
ATOM   1202  C   HIS F   5     -15.260   2.561 100.160  0.00  0.00      B013  
ATOM   1203  O   HIS F   5     -14.748   2.726 101.265  0.00  0.00      B013  
ATOM   1204  N   LEU F   6     -14.801   3.236  99.104  0.00  0.00      B013  
ATOM   1205  H   LEU F   6     -15.291   3.178  98.258  0.00  0.00      B013  
ATOM   1206  CA  LEU F   6     -13.672   4.166  99.194  0.00  0.00      B013  
ATOM   1207  CB  LEU F   6     -12.320   3.447  98.979  0.00  0.00      B013  
ATOM   1208  CG  LEU F   6     -10.953   3.851  99.475  0.00  0.00      B013  
ATOM   1209  CD1 LEU F   6     -10.915   4.375 100.871  0.00  0.00      B013  
ATOM   1210  CD2 LEU F   6     -10.053   2.629  99.321  0.00  0.00      B013  
ATOM   1211  C   LEU F   6     -13.786   5.404  98.275  0.00  0.00      B013  
ATOM   1212  O   LEU F   6     -14.546   5.357  97.316  0.00  0.00      B013  
ATOM   1213  N   CYS F   7     -13.156   6.539  98.601  0.00  0.00      B013  
ATOM   1214  H   CYS F   7     -12.642   6.637  99.429  0.00  0.00      B013  
ATOM   1215  CA  CYS F   7     -13.001   7.621  97.628  0.00  0.00      B013  
ATOM   1216  CB  CYS F   7     -13.249   8.958  98.324  0.00  0.00      B013  
ATOM   1217  SG  CYS F   7     -15.010   9.130  98.743  0.00  0.00      B013  
ATOM   1218  C   CYS F   7     -11.548   7.522  97.095  0.00  0.00      B013  
ATOM   1219  O   CYS F   7     -11.374   7.043  95.969  0.00  0.00      B013  
ATOM   1220  N   GLY F   8     -10.554   7.868  97.951  0.00  0.00      B013  
ATOM   1221  H   GLY F   8     -10.624   7.985  98.921  0.00  0.00      B013  
ATOM   1222  CA  GLY F   8      -9.201   7.988  97.393  0.00  0.00      B013  
ATOM   1223  C   GLY F   8      -8.111   7.286  98.184  0.00  0.00      B013  
ATOM   1224  O   GLY F   8      -8.010   7.330  99.370  0.00  0.00      B013  
ATOM   1225  N   SER F   9      -7.183   6.679  97.435  0.00  0.00      B013  
ATOM   1226  H   SER F   9      -7.328   6.729  96.467  0.00  0.00      B013  
ATOM   1227  CA  SER F   9      -6.119   5.844  98.041  0.00  0.00      B013  
ATOM   1228  CB  SER F   9      -6.588   4.383  97.998  0.00  0.00      B013  
ATOM   1229  OG  SER F   9      -7.460   4.041  96.927  0.00  0.00      B013  
ATOM   1230  HG  SER F   9      -8.147   4.703  97.028  0.00  0.00      B013  
ATOM   1231  C   SER F   9      -4.739   6.112  97.441  0.00  0.00      B013  
ATOM   1232  O   SER F   9      -4.500   5.795  96.243  0.00  0.00      B013  
ATOM   1233  N   HIS F  10      -3.801   6.654  98.240  0.00  0.00      B013  
ATOM   1234  H   HIS F  10      -4.069   6.730  99.180  0.00  0.00      B013  
ATOM   1235  CA  HIS F  10      -2.474   6.963  97.681  0.00  0.00      B013  
ATOM   1236  CB  HIS F  10      -2.251   8.501  97.627  0.00  0.00      B013  
ATOM   1237  CG  HIS F  10      -1.123   9.006  96.772  0.00  0.00      B013  
ATOM   1238  ND1 HIS F  10      -0.556   8.407  95.746  0.00  0.00      B013  
ATOM   1239  HD1 HIS F  10      -0.631   7.456  95.522  0.00  0.00      B013  
ATOM   1240  CD2 HIS F  10      -0.649  10.329  96.853  0.00  0.00      B013  
ATOM   1241  NE2 HIS F  10       0.160  10.458  95.874  0.00  0.00      B013  
ATOM   1242  CE1 HIS F  10       0.253   9.324  95.254  0.00  0.00      B013  
ATOM   1243  C   HIS F  10      -1.352   6.192  98.370  0.00  0.00      B013  
ATOM   1244  O   HIS F  10      -1.194   6.271  99.561  0.00  0.00      B013  
ATOM   1245  N   LEU F  11      -0.502   5.529  97.549  0.00  0.00      B013  
ATOM   1246  H   LEU F  11      -0.588   5.541  96.573  0.00  0.00      B013  
ATOM   1247  CA  LEU F  11       0.664   4.870  98.154  0.00  0.00      B013  
ATOM   1248  CB  LEU F  11       0.613   3.331  97.980  0.00  0.00      B013  
ATOM   1249  CG  LEU F  11      -0.501   2.486  98.669  0.00  0.00      B013  
ATOM   1250  CD1 LEU F  11      -1.959   2.720  98.025  0.00  0.00      B013  
ATOM   1251  CD2 LEU F  11      -0.256   1.058  98.095  0.00  0.00      B013  
ATOM   1252  C   LEU F  11       1.978   5.523  97.673  0.00  0.00      B013  
ATOM   1253  O   LEU F  11       2.152   5.555  96.424  0.00  0.00      B013  
ATOM   1254  N   VAL F  12       2.795   6.037  98.582  0.00  0.00      B013  
ATOM   1255  H   VAL F  12       2.681   5.856  99.538  0.00  0.00      B013  
ATOM   1256  CA  VAL F  12       4.101   6.567  98.258  0.00  0.00      B013  
ATOM   1257  CB  VAL F  12       4.212   8.093  98.358  0.00  0.00      B013  
ATOM   1258  CG1 VAL F  12       5.521   8.564  97.765  0.00  0.00      B013  
ATOM   1259  CG2 VAL F  12       3.191   8.877  97.592  0.00  0.00      B013  
ATOM   1260  C   VAL F  12       5.173   5.825  98.999  0.00  0.00      B013  
ATOM   1261  O   VAL F  12       5.236   5.762 100.269  0.00  0.00      B013  
ATOM   1262  N   GLU F  13       6.180   5.419  98.209  0.00  0.00      B013  
ATOM   1263  H   GLU F  13       6.261   5.678  97.267  0.00  0.00      B013  
ATOM   1264  CA  GLU F  13       7.352   4.833  98.803  0.00  0.00      B013  
ATOM   1265  CB  GLU F  13       7.958   3.655  97.967  0.00  0.00      B013  
ATOM   1266  CG  GLU F  13       9.070   2.958  98.662  0.00  0.00      B013  
ATOM   1267  CD  GLU F  13      10.098   2.215  97.734  0.00  0.00      B013  
ATOM   1268  OE1 GLU F  13      10.686   2.862  96.908  0.00  0.00      B013  
ATOM   1269  OE2 GLU F  13      10.108   0.976  97.679  0.00  0.00      B013  
ATOM   1270  C   GLU F  13       8.361   5.926  99.275  0.00  0.00      B013  
ATOM   1271  O   GLU F  13       8.843   5.968 100.380  0.00  0.00      B013  
ATOM   1272  N   ALA F  14       8.704   6.837  98.429  0.00  0.00      B013  
ATOM   1273  H   ALA F  14       8.384   6.738  97.507  0.00  0.00      B013  
ATOM   1274  CA  ALA F  14       9.606   7.915  98.769  0.00  0.00      B013  
ATOM   1275  CB  ALA F  14      11.051   7.609  98.572  0.00  0.00      B013  
ATOM   1276  C   ALA F  14       9.161   9.228  98.072  0.00  0.00      B013  
ATOM   1277  O   ALA F  14       9.135   9.296  96.845  0.00  0.00      B013  
ATOM   1278  N   LEU F  15       8.936  10.261  98.879  0.00  0.00      B013  
ATOM   1279  H   LEU F  15       9.016  10.067  99.836  0.00  0.00      B013  
ATOM   1280  CA  LEU F  15       8.278  11.477  98.420  0.00  0.00      B013  
ATOM   1281  CB  LEU F  15       6.900  11.502  99.162  0.00  0.00      B013  
ATOM   1282  CG  LEU F  15       5.679  12.366  98.621  0.00  0.00      B013  
ATOM   1283  CD1 LEU F  15       4.425  12.080  99.486  0.00  0.00      B013  
ATOM   1284  CD2 LEU F  15       5.969  13.897  98.440  0.00  0.00      B013  
ATOM   1285  C   LEU F  15       9.108  12.630  98.717  0.00  0.00      B013  
ATOM   1286  O   LEU F  15       9.543  12.843  99.910  0.00  0.00      B013  
ATOM   1287  N   TYR F  16       9.611  13.401  97.746  0.00  0.00      B013  
ATOM   1288  H   TYR F  16       9.669  13.041  96.836  0.00  0.00      B013  
ATOM   1289  CA  TYR F  16      10.179  14.686  98.002  0.00  0.00      B013  
ATOM   1290  CB  TYR F  16      11.656  14.590  97.470  0.00  0.00      B013  
ATOM   1291  CG  TYR F  16      12.672  15.455  98.242  0.00  0.00      B013  
ATOM   1292  CD1 TYR F  16      12.533  16.832  98.508  0.00  0.00      B013  
ATOM   1293  CE1 TYR F  16      13.537  17.568  99.200  0.00  0.00      B013  
ATOM   1294  CD2 TYR F  16      13.821  14.913  98.753  0.00  0.00      B013  
ATOM   1295  CE2 TYR F  16      14.838  15.603  99.444  0.00  0.00      B013  
ATOM   1296  CZ  TYR F  16      14.678  16.943  99.641  0.00  0.00      B013  
ATOM   1297  OH  TYR F  16      15.633  17.669 100.320  0.00  0.00      B013  
ATOM   1298  HH  TYR F  16      16.313  17.086 100.664  0.00  0.00      B013  
ATOM   1299  C   TYR F  16       9.490  15.906  97.422  0.00  0.00      B013  
ATOM   1300  O   TYR F  16       9.487  16.181  96.218  0.00  0.00      B013  
ATOM   1301  N   LEU F  17       8.934  16.745  98.227  0.00  0.00      B013  
ATOM   1302  H   LEU F  17       9.152  16.561  99.165  0.00  0.00      B013  
ATOM   1303  CA  LEU F  17       8.084  17.864  97.816  0.00  0.00      B013  
ATOM   1304  CB  LEU F  17       6.617  17.589  98.028  0.00  0.00      B013  
ATOM   1305  CG  LEU F  17       5.471  18.080  97.126  0.00  0.00      B013  
ATOM   1306  CD1 LEU F  17       4.265  17.238  97.450  0.00  0.00      B013  
ATOM   1307  CD2 LEU F  17       5.233  19.573  97.202  0.00  0.00      B013  
ATOM   1308  C   LEU F  17       8.496  19.239  98.199  0.00  0.00      B013  
ATOM   1309  O   LEU F  17       8.859  19.436  99.375  0.00  0.00      B013  
ATOM   1310  N   VAL F  18       8.679  20.181  97.266  0.00  0.00      B013  
ATOM   1311  H   VAL F  18       8.580  19.987  96.311  0.00  0.00      B013  
ATOM   1312  CA  VAL F  18       9.111  21.489  97.575  0.00  0.00      B013  
ATOM   1313  CB  VAL F  18      10.505  21.956  96.934  0.00  0.00      B013  
ATOM   1314  CG1 VAL F  18      10.843  23.427  97.380  0.00  0.00      B013  
ATOM   1315  CG2 VAL F  18      11.696  21.109  97.442  0.00  0.00      B013  
ATOM   1316  C   VAL F  18       8.048  22.392  96.969  0.00  0.00      B013  
ATOM   1317  O   VAL F  18       7.815  22.360  95.747  0.00  0.00      B013  
ATOM   1318  N   CYS F  19       7.426  23.234  97.778  0.00  0.00      B013  
ATOM   1319  H   CYS F  19       7.639  23.196  98.734  0.00  0.00      B013  
ATOM   1320  CA  CYS F  19       6.625  24.401  97.203  0.00  0.00      B013  
ATOM   1321  CB  CYS F  19       5.112  24.085  97.597  0.00  0.00      B013  
ATOM   1322  SG  CYS F  19       4.065  23.001  96.563  0.00  0.00      B013  
ATOM   1323  C   CYS F  19       7.152  25.698  97.778  0.00  0.00      B013  
ATOM   1324  O   CYS F  19       7.004  25.912  98.923  0.00  0.00      B013  
ATOM   1325  N   GLY F  20       7.745  26.458  96.813  0.00  0.00      B013  
ATOM   1326  H   GLY F  20       7.931  26.249  95.874  0.00  0.00      B013  
ATOM   1327  CA  GLY F  20       8.167  27.792  97.166  0.00  0.00      B013  
ATOM   1328  C   GLY F  20       9.562  28.059  96.695  0.00  0.00      B013  
ATOM   1329  O   GLY F  20       9.783  27.898  95.485  0.00  0.00      B013  
ATOM   1330  N   GLU F  21      10.511  28.361  97.572  0.00  0.00      B013  
ATOM   1331  H   GLU F  21      10.248  28.262  98.511  0.00  0.00      B013  
ATOM   1332  CA  GLU F  21      11.941  28.653  97.291  0.00  0.00      B013  
ATOM   1333  CB  GLU F  21      12.208  30.121  97.736  0.00  0.00      B013  
ATOM   1334  CG  GLU F  21      11.406  31.122  96.997  0.00  0.00      B013  
ATOM   1335  CD  GLU F  21      11.300  32.534  97.559  0.00  0.00      B013  
ATOM   1336  OE1 GLU F  21      10.443  32.775  98.454  0.00  0.00      B013  
ATOM   1337  OE2 GLU F  21      11.931  33.401  97.096  0.00  0.00      B013  
ATOM   1338  C   GLU F  21      12.910  27.699  97.968  0.00  0.00      B013  
ATOM   1339  O   GLU F  21      13.082  27.746  99.194  0.00  0.00      B013  
ATOM   1340  N   ARG F  22      13.675  26.837  97.320  0.00  0.00      B013  
ATOM   1341  H   ARG F  22      13.662  26.881  96.341  0.00  0.00      B013  
ATOM   1342  CA  ARG F  22      14.575  25.877  97.942  0.00  0.00      B013  
ATOM   1343  CB  ARG F  22      14.662  24.627  97.138  0.00  0.00      B013  
ATOM   1344  CG  ARG F  22      15.275  23.391  97.820  0.00  0.00      B013  
ATOM   1345  CD  ARG F  22      15.491  22.375  96.700  0.00  0.00      B013  
ATOM   1346  NE  ARG F  22      15.868  21.043  97.171  0.00  0.00      B013  
ATOM   1347  HE  ARG F  22      16.150  20.884  98.096  0.00  0.00      B013  
ATOM   1348  CZ  ARG F  22      15.927  19.972  96.374  0.00  0.00      B013  
ATOM   1349  NH1 ARG F  22      15.538  20.101  95.108  0.00  0.00      B013  
ATOM   1350 HH11 ARG F  22      15.045  20.905  94.775  0.00  0.00      B013  
ATOM   1351 HH12 ARG F  22      15.542  19.265  94.559  0.00  0.00      B013  
ATOM   1352  NH2 ARG F  22      16.421  18.850  96.880  0.00  0.00      B013  
ATOM   1353 HH21 ARG F  22      16.656  18.818  97.852  0.00  0.00      B013  
ATOM   1354 HH22 ARG F  22      16.326  17.983  96.391  0.00  0.00      B013  
ATOM   1355  C   ARG F  22      15.990  26.443  98.221  0.00  0.00      B013  
ATOM   1356  O   ARG F  22      16.149  27.220  99.198  0.00  0.00      B013  
ATOM   1357  N   GLY F  23      16.925  26.264  97.334  0.00  0.00      B013  
ATOM   1358  H   GLY F  23      16.776  25.905  96.435  0.00  0.00      B013  
ATOM   1359  CA  GLY F  23      18.348  26.558  97.605  0.00  0.00      B013  
ATOM   1360  C   GLY F  23      18.876  27.889  96.879  0.00  0.00      B013  
ATOM   1361  O   GLY F  23      18.871  27.866  95.631  0.00  0.00      B013  
ATOM   1362  N   PHE F  24      19.100  28.944  97.650  0.00  0.00      B013  
ATOM   1363  H   PHE F  24      18.813  28.914  98.586  0.00  0.00      B013  
ATOM   1364  CA  PHE F  24      19.834  30.120  97.182  0.00  0.00      B013  
ATOM   1365  CB  PHE F  24      19.454  31.393  97.896  0.00  0.00      B013  
ATOM   1366  CG  PHE F  24      18.050  31.825  97.605  0.00  0.00      B013  
ATOM   1367  CD1 PHE F  24      17.810  32.640  96.526  0.00  0.00      B013  
ATOM   1368  CD2 PHE F  24      16.986  31.446  98.424  0.00  0.00      B013  
ATOM   1369  CE1 PHE F  24      16.542  33.061  96.231  0.00  0.00      B013  
ATOM   1370  CE2 PHE F  24      15.732  31.883  98.137  0.00  0.00      B013  
ATOM   1371  CZ  PHE F  24      15.510  32.673  97.058  0.00  0.00      B013  
ATOM   1372  C   PHE F  24      21.265  29.675  97.514  0.00  0.00      B013  
ATOM   1373  O   PHE F  24      21.682  29.550  98.655  0.00  0.00      B013  
ATOM   1374  N   PHE F  25      22.071  29.327  96.498  0.00  0.00      B013  
ATOM   1375  H   PHE F  25      21.779  29.502  95.578  0.00  0.00      B013  
ATOM   1376  CA  PHE F  25      23.462  28.802  96.780  0.00  0.00      B013  
ATOM   1377  CB  PHE F  25      23.703  27.449  96.106  0.00  0.00      B013  
ATOM   1378  CG  PHE F  25      22.737  26.320  96.447  0.00  0.00      B013  
ATOM   1379  CD1 PHE F  25      22.821  25.652  97.694  0.00  0.00      B013  
ATOM   1380  CD2 PHE F  25      21.882  25.910  95.446  0.00  0.00      B013  
ATOM   1381  CE1 PHE F  25      21.935  24.640  97.816  0.00  0.00      B013  
ATOM   1382  CE2 PHE F  25      21.028  24.836  95.669  0.00  0.00      B013  
ATOM   1383  CZ  PHE F  25      21.010  24.213  96.847  0.00  0.00      B013  
ATOM   1384  C   PHE F  25      24.537  29.782  96.347  0.00  0.00      B013  
ATOM   1385  O   PHE F  25      24.990  29.838  95.178  0.00  0.00      B013  
ATOM   1386  N   TYR F  26      24.994  30.509  97.372  0.00  0.00      B013  
ATOM   1387  H   TYR F  26      24.564  30.468  98.251  0.00  0.00      B013  
ATOM   1388  CA  TYR F  26      25.971  31.545  97.277  0.00  0.00      B013  
ATOM   1389  CB  TYR F  26      25.531  32.794  98.030  0.00  0.00      B013  
ATOM   1390  CG  TYR F  26      24.168  33.376  97.555  0.00  0.00      B013  
ATOM   1391  CD1 TYR F  26      23.179  33.439  98.527  0.00  0.00      B013  
ATOM   1392  CE1 TYR F  26      22.019  34.173  98.280  0.00  0.00      B013  
ATOM   1393  CD2 TYR F  26      24.015  33.927  96.307  0.00  0.00      B013  
ATOM   1394  CE2 TYR F  26      22.789  34.502  96.019  0.00  0.00      B013  
ATOM   1395  CZ  TYR F  26      21.886  34.654  97.015  0.00  0.00      B013  
ATOM   1396  OH  TYR F  26      20.813  35.415  96.769  0.00  0.00      B013  
ATOM   1397  HH  TYR F  26      20.799  35.704  95.853  0.00  0.00      B013  
ATOM   1398  C   TYR F  26      27.225  30.987  97.806  0.00  0.00      B013  
ATOM   1399  O   TYR F  26      27.287  30.747  98.993  0.00  0.00      B013  
ATOM   1400  N   THR F  27      28.227  30.766  97.024  0.00  0.00      B013  
ATOM   1401  H   THR F  27      28.064  30.888  96.065  0.00  0.00      B013  
ATOM   1402  CA  THR F  27      29.495  30.182  97.497  0.00  0.00      B013  
ATOM   1403  CB  THR F  27      29.673  28.694  97.060  0.00  0.00      B013  
ATOM   1404  OG1 THR F  27      28.562  27.999  97.560  0.00  0.00      B013  
ATOM   1405  HG1 THR F  27      28.761  27.749  98.466  0.00  0.00      B013  
ATOM   1406  CG2 THR F  27      30.960  27.970  97.598  0.00  0.00      B013  
ATOM   1407  C   THR F  27      30.683  31.051  97.032  0.00  0.00      B013  
ATOM   1408  O   THR F  27      31.162  30.950  95.866  0.00  0.00      B013  
ATOM   1409  N   PRO F  28      31.151  32.048  97.796  0.00  0.00      B013  
ATOM   1410  CD  PRO F  28      30.294  32.714  98.757  0.00  0.00      B013  
ATOM   1411  CA  PRO F  28      32.274  32.851  97.422  0.00  0.00      B013  
ATOM   1412  CB  PRO F  28      32.068  34.133  98.228  0.00  0.00      B013  
ATOM   1413  CG  PRO F  28      30.622  34.188  98.522  0.00  0.00      B013  
ATOM   1414  C   PRO F  28      33.547  32.056  97.711  0.00  0.00      B013  
ATOM   1415  O   PRO F  28      34.034  32.044  98.801  0.00  0.00      B013  
ATOM   1416  N   LYS F  29      34.065  31.420  96.636  0.00  0.00      B013  
ATOM   1417  H   LYS F  29      33.594  31.359  95.779  0.00  0.00      B013  
ATOM   1418  CA  LYS F  29      35.408  30.840  96.686  0.00  0.00      B013  
ATOM   1419  CB  LYS F  29      35.587  29.818  95.581  0.00  0.00      B013  
ATOM   1420  CG  LYS F  29      36.880  29.061  95.449  0.00  0.00      B013  
ATOM   1421  CD  LYS F  29      36.937  28.084  94.297  0.00  0.00      B013  
ATOM   1422  CE  LYS F  29      38.156  27.184  94.287  0.00  0.00      B013  
ATOM   1423  NZ  LYS F  29      38.051  26.305  93.138  0.00  0.00      B013  
ATOM   1424  HZ1 LYS F  29      38.826  25.612  93.172  0.00  0.00      B013  
ATOM   1425  HZ2 LYS F  29      38.207  26.920  92.314  0.00  0.00      B013  
ATOM   1426  HZ3 LYS F  29      37.240  25.673  92.984  0.00  0.00      B013  
ATOM   1427  C   LYS F  29      36.339  31.983  96.405  0.00  0.00      B013  
ATOM   1428  O   LYS F  29      36.028  32.804  95.532  0.00  0.00      B013  
ATOM   1429  N   ALA F  30      37.496  31.967  97.084  0.00  0.00      B013  
ATOM   1430  H   ALA F  30      37.762  31.104  97.464  0.00  0.00      B013  
ATOM   1431  CA  ALA F  30      38.453  33.031  96.997  0.00  0.00      B013  
ATOM   1432  CB  ALA F  30      38.252  33.909  98.231  0.00  0.00      B013  
ATOM   1433  C   ALA F  30      39.846  32.483  96.875  0.00  0.00      B013  
ATOM   1434  O   ALA F  30      40.136  31.312  97.261  0.00  0.00      B013  
ATOM   1435  N   GLY G   1       1.177  14.028 102.719  0.00  0.00      A014  
ATOM   1436  H   GLY G   1       1.085  13.753 101.783  0.00  0.00      A014  
ATOM   1437  CA  GLY G   1       0.026  14.636 103.307  0.00  0.00      A014  
ATOM   1438  C   GLY G   1      -1.238  14.354 102.574  0.00  0.00      A014  
ATOM   1439  O   GLY G   1      -1.302  14.156 101.353  0.00  0.00      A014  
ATOM   1440  N   ILE G   2      -2.311  14.285 103.383  0.00  0.00      A014  
ATOM   1441  H   ILE G   2      -2.241  14.276 104.360  0.00  0.00      A014  
ATOM   1442  CA  ILE G   2      -3.618  14.209 102.805  0.00  0.00      A014  
ATOM   1443  CB  ILE G   2      -4.142  12.744 102.923  0.00  0.00      A014  
ATOM   1444  CG2 ILE G   2      -3.836  11.925 104.186  0.00  0.00      A014  
ATOM   1445  CG1 ILE G   2      -5.712  12.666 102.747  0.00  0.00      A014  
ATOM   1446  CD  ILE G   2      -6.323  11.293 102.360  0.00  0.00      A014  
ATOM   1447  C   ILE G   2      -4.532  15.278 103.317  0.00  0.00      A014  
ATOM   1448  O   ILE G   2      -4.461  15.705 104.421  0.00  0.00      A014  
ATOM   1449  N   VAL G   3      -5.333  15.866 102.449  0.00  0.00      A014  
ATOM   1450  H   VAL G   3      -5.266  15.633 101.500  0.00  0.00      A014  
ATOM   1451  CA  VAL G   3      -6.338  16.889 102.767  0.00  0.00      A014  
ATOM   1452  CB  VAL G   3      -6.107  18.316 102.243  0.00  0.00      A014  
ATOM   1453  CG1 VAL G   3      -7.191  19.239 102.829  0.00  0.00      A014  
ATOM   1454  CG2 VAL G   3      -4.823  18.926 102.663  0.00  0.00      A014  
ATOM   1455  C   VAL G   3      -7.683  16.252 102.362  0.00  0.00      A014  
ATOM   1456  O   VAL G   3      -7.887  15.949 101.205  0.00  0.00      A014  
ATOM   1457  N   GLU G   4      -8.405  15.713 103.382  0.00  0.00      A014  
ATOM   1458  H   GLU G   4      -8.016  15.786 104.278  0.00  0.00      A014  
ATOM   1459  CA  GLU G   4      -9.666  15.073 103.195  0.00  0.00      A014  
ATOM   1460  CB  GLU G   4      -9.688  13.758 104.052  0.00  0.00      A014  
ATOM   1461  CG  GLU G   4     -11.031  12.952 104.000  0.00  0.00      A014  
ATOM   1462  CD  GLU G   4     -11.043  11.603 104.753  0.00  0.00      A014  
ATOM   1463  OE1 GLU G   4     -11.522  11.485 105.866  0.00  0.00      A014  
ATOM   1464  OE2 GLU G   4     -10.558  10.621 104.228  0.00  0.00      A014  
ATOM   1465  C   GLU G   4     -10.766  16.043 103.597  0.00  0.00      A014  
ATOM   1466  O   GLU G   4     -11.216  16.125 104.739  0.00  0.00      A014  
ATOM   1467  N   GLN G   5     -11.233  16.909 102.615  0.00  0.00      A014  
ATOM   1468  H   GLN G   5     -10.807  16.752 101.746  0.00  0.00      A014  
ATOM   1469  CA  GLN G   5     -12.159  18.014 102.865  0.00  0.00      A014  
ATOM   1470  CB  GLN G   5     -12.079  19.220 101.854  0.00  0.00      A014  
ATOM   1471  CG  GLN G   5     -10.781  19.993 101.969  0.00  0.00      A014  
ATOM   1472  CD  GLN G   5     -10.751  21.302 101.201  0.00  0.00      A014  
ATOM   1473  OE1 GLN G   5     -10.656  21.221  99.994  0.00  0.00      A014  
ATOM   1474  NE2 GLN G   5     -10.970  22.463 101.778  0.00  0.00      A014  
ATOM   1475 HE21 GLN G   5     -11.276  22.410 102.708  0.00  0.00      A014  
ATOM   1476 HE22 GLN G   5     -10.812  23.277 101.255  0.00  0.00      A014  
ATOM   1477  C   GLN G   5     -13.660  17.631 103.007  0.00  0.00      A014  
ATOM   1478  O   GLN G   5     -14.179  17.851 104.091  0.00  0.00      A014  
ATOM   1479  N   CYS G   6     -14.424  17.165 101.981  0.00  0.00      A014  
ATOM   1480  H   CYS G   6     -13.997  17.024 101.111  0.00  0.00      A014  
ATOM   1481  CA  CYS G   6     -15.765  16.705 102.061  0.00  0.00      A014  
ATOM   1482  CB  CYS G   6     -16.747  17.619 101.394  0.00  0.00      A014  
ATOM   1483  SG  CYS G   6     -17.214  19.102 102.359  0.00  0.00      A014  
ATOM   1484  C   CYS G   6     -15.846  15.206 101.590  0.00  0.00      A014  
ATOM   1485  O   CYS G   6     -15.742  14.915 100.353  0.00  0.00      A014  
ATOM   1486  N   CYS G   7     -16.029  14.374 102.561  0.00  0.00      A014  
ATOM   1487  H   CYS G   7     -16.047  14.620 103.509  0.00  0.00      A014  
ATOM   1488  CA  CYS G   7     -16.233  12.944 102.149  0.00  0.00      A014  
ATOM   1489  CB  CYS G   7     -16.054  11.923 103.286  0.00  0.00      A014  
ATOM   1490  SG  CYS G   7     -16.221  10.211 102.747  0.00  0.00      A014  
ATOM   1491  C   CYS G   7     -17.668  12.769 101.642  0.00  0.00      A014  
ATOM   1492  O   CYS G   7     -17.959  12.473 100.508  0.00  0.00      A014  
ATOM   1493  N   ALA G   8     -18.600  13.176 102.535  0.00  0.00      A014  
ATOM   1494  H   ALA G   8     -18.395  13.682 103.349  0.00  0.00      A014  
ATOM   1495  CA  ALA G   8     -20.031  13.119 102.313  0.00  0.00      A014  
ATOM   1496  CB  ALA G   8     -20.546  11.945 103.029  0.00  0.00      A014  
ATOM   1497  C   ALA G   8     -20.581  14.331 103.004  0.00  0.00      A014  
ATOM   1498  O   ALA G   8     -20.117  14.800 104.072  0.00  0.00      A014  
ATOM   1499  N   SER G   9     -21.546  15.138 102.663  0.00  0.00      A014  
ATOM   1500  H   SER G   9     -21.657  15.984 103.145  0.00  0.00      A014  
ATOM   1501  CA  SER G   9     -22.374  15.018 101.497  0.00  0.00      A014  
ATOM   1502  CB  SER G   9     -23.638  14.165 101.705  0.00  0.00      A014  
ATOM   1503  OG  SER G   9     -23.353  13.015 102.454  0.00  0.00      A014  
ATOM   1504  HG  SER G   9     -24.044  12.397 102.205  0.00  0.00      A014  
ATOM   1505  C   SER G   9     -22.793  16.334 100.977  0.00  0.00      A014  
ATOM   1506  O   SER G   9     -22.950  16.567  99.767  0.00  0.00      A014  
ATOM   1507  N   VAL G  10     -22.843  17.354 101.851  0.00  0.00      A014  
ATOM   1508  H   VAL G  10     -22.772  17.175 102.812  0.00  0.00      A014  
ATOM   1509  CA  VAL G  10     -23.215  18.722 101.516  0.00  0.00      A014  
ATOM   1510  CB  VAL G  10     -24.589  19.014 102.106  0.00  0.00      A014  
ATOM   1511  CG1 VAL G  10     -25.069  20.400 101.839  0.00  0.00      A014  
ATOM   1512  CG2 VAL G  10     -25.678  17.992 101.785  0.00  0.00      A014  
ATOM   1513  C   VAL G  10     -22.155  19.681 102.008  0.00  0.00      A014  
ATOM   1514  O   VAL G  10     -21.954  19.945 103.168  0.00  0.00      A014  
ATOM   1515  N   CYS G  11     -21.522  20.223 100.964  0.00  0.00      A014  
ATOM   1516  H   CYS G  11     -21.953  20.263 100.085  0.00  0.00      A014  
ATOM   1517  CA  CYS G  11     -20.324  20.999 101.088  0.00  0.00      A014  
ATOM   1518  CB  CYS G  11     -19.289  20.144 100.381  0.00  0.00      A014  
ATOM   1519  SG  CYS G  11     -17.509  20.380 100.783  0.00  0.00      A014  
ATOM   1520  C   CYS G  11     -20.374  22.378 100.413  0.00  0.00      A014  
ATOM   1521  O   CYS G  11     -20.495  22.541  99.201  0.00  0.00      A014  
ATOM   1522  N   SER G  12     -20.362  23.529 101.209  0.00  0.00      A014  
ATOM   1523  H   SER G  12     -20.579  23.432 102.160  0.00  0.00      A014  
ATOM   1524  CA  SER G  12     -20.212  24.842 100.645  0.00  0.00      A014  
ATOM   1525  CB  SER G  12     -21.334  25.714 101.164  0.00  0.00      A014  
ATOM   1526  OG  SER G  12     -22.576  25.044 100.989  0.00  0.00      A014  
ATOM   1527  HG  SER G  12     -22.410  24.099 101.022  0.00  0.00      A014  
ATOM   1528  C   SER G  12     -18.851  25.363 101.113  0.00  0.00      A014  
ATOM   1529  O   SER G  12     -18.647  25.789 102.256  0.00  0.00      A014  
ATOM   1530  N   LEU G  13     -17.911  25.298 100.208  0.00  0.00      A014  
ATOM   1531  H   LEU G  13     -18.065  25.108  99.259  0.00  0.00      A014  
ATOM   1532  CA  LEU G  13     -16.486  25.596 100.530  0.00  0.00      A014  
ATOM   1533  CB  LEU G  13     -15.589  24.464  99.970  0.00  0.00      A014  
ATOM   1534  CG  LEU G  13     -14.063  24.619  99.998  0.00  0.00      A014  
ATOM   1535  CD1 LEU G  13     -13.703  24.508 101.404  0.00  0.00      A014  
ATOM   1536  CD2 LEU G  13     -13.476  23.467  99.135  0.00  0.00      A014  
ATOM   1537  C   LEU G  13     -16.109  27.011  99.996  0.00  0.00      A014  
ATOM   1538  O   LEU G  13     -16.001  27.235  98.774  0.00  0.00      A014  
ATOM   1539  N   TYR G  14     -16.096  28.005 100.931  0.00  0.00      A014  
ATOM   1540  H   TYR G  14     -16.251  27.942 101.896  0.00  0.00      A014  
ATOM   1541  CA  TYR G  14     -15.739  29.335 100.503  0.00  0.00      A014  
ATOM   1542  CB  TYR G  14     -16.582  30.438 101.034  0.00  0.00      A014  
ATOM   1543  CG  TYR G  14     -18.021  30.331 100.589  0.00  0.00      A014  
ATOM   1544  CD1 TYR G  14     -18.855  29.512 101.356  0.00  0.00      A014  
ATOM   1545  CE1 TYR G  14     -20.240  29.521 101.063  0.00  0.00      A014  
ATOM   1546  CD2 TYR G  14     -18.429  30.972  99.497  0.00  0.00      A014  
ATOM   1547  CE2 TYR G  14     -19.756  30.896  99.143  0.00  0.00      A014  
ATOM   1548  CZ  TYR G  14     -20.711  30.226  99.959  0.00  0.00      A014  
ATOM   1549  OH  TYR G  14     -22.055  30.180  99.648  0.00  0.00      A014  
ATOM   1550  HH  TYR G  14     -22.226  30.869  99.001  0.00  0.00      A014  
ATOM   1551  C   TYR G  14     -14.329  29.602 100.986  0.00  0.00      A014  
ATOM   1552  O   TYR G  14     -13.971  29.756 102.201  0.00  0.00      A014  
ATOM   1553  N   GLN G  15     -13.399  29.735 100.078  0.00  0.00      A014  
ATOM   1554  H   GLN G  15     -13.681  29.624  99.146  0.00  0.00      A014  
ATOM   1555  CA  GLN G  15     -11.940  29.867 100.456  0.00  0.00      A014  
ATOM   1556  CB  GLN G  15     -11.074  28.583 100.153  0.00  0.00      A014  
ATOM   1557  CG  GLN G  15     -11.524  27.256 100.642  0.00  0.00      A014  
ATOM   1558  CD  GLN G  15     -10.426  26.190 100.695  0.00  0.00      A014  
ATOM   1559  OE1 GLN G  15     -10.072  25.761 101.757  0.00  0.00      A014  
ATOM   1560  NE2 GLN G  15      -9.898  25.715  99.541  0.00  0.00      A014  
ATOM   1561 HE21 GLN G  15      -9.264  24.971  99.608  0.00  0.00      A014  
ATOM   1562 HE22 GLN G  15     -10.067  26.142  98.675  0.00  0.00      A014  
ATOM   1563  C   GLN G  15     -11.300  31.012  99.669  0.00  0.00      A014  
ATOM   1564  O   GLN G  15     -11.415  31.058  98.469  0.00  0.00      A014  
ATOM   1565  N   LEU G  16     -10.670  31.825 100.534  0.00  0.00      A014  
ATOM   1566  H   LEU G  16     -10.817  31.684 101.493  0.00  0.00      A014  
ATOM   1567  CA  LEU G  16     -10.021  33.066 100.009  0.00  0.00      A014  
ATOM   1568  CB  LEU G  16      -9.979  34.168 101.073  0.00  0.00      A014  
ATOM   1569  CG  LEU G  16      -9.652  35.600 100.677  0.00  0.00      A014  
ATOM   1570  CD1 LEU G  16     -10.828  36.282 100.037  0.00  0.00      A014  
ATOM   1571  CD2 LEU G  16      -9.110  36.272 101.928  0.00  0.00      A014  
ATOM   1572  C   LEU G  16      -8.577  32.663  99.566  0.00  0.00      A014  
ATOM   1573  O   LEU G  16      -8.297  32.533  98.365  0.00  0.00      A014  
ATOM   1574  N   GLU G  17      -7.670  32.469 100.585  0.00  0.00      A014  
ATOM   1575  H   GLU G  17      -7.948  32.595 101.516  0.00  0.00      A014  
ATOM   1576  CA  GLU G  17      -6.405  31.762 100.364  0.00  0.00      A014  
ATOM   1577  CB  GLU G  17      -5.447  32.146 101.532  0.00  0.00      A014  
ATOM   1578  CG  GLU G  17      -4.987  33.564 101.687  0.00  0.00      A014  
ATOM   1579  CD  GLU G  17      -3.808  33.704 102.623  0.00  0.00      A014  
ATOM   1580  OE1 GLU G  17      -3.086  34.637 102.542  0.00  0.00      A014  
ATOM   1581  OE2 GLU G  17      -3.627  32.874 103.573  0.00  0.00      A014  
ATOM   1582  C   GLU G  17      -6.660  30.247 100.371  0.00  0.00      A014  
ATOM   1583  O   GLU G  17      -7.722  29.746 100.754  0.00  0.00      A014  
ATOM   1584  N   ASN G  18      -5.599  29.441 100.124  0.00  0.00      A014  
ATOM   1585  H   ASN G  18      -4.717  29.824  99.933  0.00  0.00      A014  
ATOM   1586  CA  ASN G  18      -5.791  28.009 100.034  0.00  0.00      A014  
ATOM   1587  CB  ASN G  18      -5.914  27.653  98.608  0.00  0.00      A014  
ATOM   1588  CG  ASN G  18      -6.807  26.474  98.368  0.00  0.00      A014  
ATOM   1589  OD1 ASN G  18      -6.860  25.500  99.171  0.00  0.00      A014  
ATOM   1590  ND2 ASN G  18      -7.647  26.541  97.296  0.00  0.00      A014  
ATOM   1591 HD21 ASN G  18      -7.558  27.456  96.956  0.00  0.00      A014  
ATOM   1592 HD22 ASN G  18      -8.227  25.842  96.929  0.00  0.00      A014  
ATOM   1593  C   ASN G  18      -4.609  27.294 100.573  0.00  0.00      A014  
ATOM   1594  O   ASN G  18      -3.535  27.902 100.633  0.00  0.00      A014  
ATOM   1595  N   TYR G  19      -4.726  26.092 101.098  0.00  0.00      A014  
ATOM   1596  H   TYR G  19      -5.561  25.649 100.839  0.00  0.00      A014  
ATOM   1597  CA  TYR G  19      -3.697  25.375 101.843  0.00  0.00      A014  
ATOM   1598  CB  TYR G  19      -4.302  24.103 102.486  0.00  0.00      A014  
ATOM   1599  CG  TYR G  19      -5.162  23.278 101.559  0.00  0.00      A014  
ATOM   1600  CD1 TYR G  19      -6.543  23.481 101.622  0.00  0.00      A014  
ATOM   1601  CE1 TYR G  19      -7.374  22.790 100.836  0.00  0.00      A014  
ATOM   1602  CD2 TYR G  19      -4.654  22.283 100.737  0.00  0.00      A014  
ATOM   1603  CE2 TYR G  19      -5.514  21.560  99.898  0.00  0.00      A014  
ATOM   1604  CZ  TYR G  19      -6.882  21.796  99.971  0.00  0.00      A014  
ATOM   1605  OH  TYR G  19      -7.806  21.083  99.240  0.00  0.00      A014  
ATOM   1606  HH  TYR G  19      -8.687  21.452  99.339  0.00  0.00      A014  
ATOM   1607  C   TYR G  19      -2.395  25.053 101.102  0.00  0.00      A014  
ATOM   1608  O   TYR G  19      -2.432  25.150  99.860  0.00  0.00      A014  
ATOM   1609  N   CYS G  20      -1.276  24.796 101.785  0.00  0.00      A014  
ATOM   1610  H   CYS G  20      -1.272  24.969 102.749  0.00  0.00      A014  
ATOM   1611  CA  CYS G  20      -0.140  24.232 101.238  0.00  0.00      A014  
ATOM   1612  CB  CYS G  20       1.165  24.936 101.764  0.00  0.00      A014  
ATOM   1613  SG  CYS G  20       2.529  25.110 100.615  0.00  0.00      A014  
ATOM   1614  C   CYS G  20      -0.159  22.746 101.649  0.00  0.00      A014  
ATOM   1615  O   CYS G  20      -0.151  22.471 102.839  0.00  0.00      A014  
ATOM   1616  N   ASN G  21      -0.316  21.754 100.692  0.00  0.00      A014  
ATOM   1617  H   ASN G  21      -0.479  21.924  99.741  0.00  0.00      A014  
ATOM   1618  CA  ASN G  21      -0.259  20.364 101.100  0.00  0.00      A014  
ATOM   1619  CB  ASN G  21      -1.278  19.633 100.243  0.00  0.00      A014  
ATOM   1620  CG  ASN G  21      -1.405  18.201 100.722  0.00  0.00      A014  
ATOM   1621  OD1 ASN G  21      -1.882  17.958 101.827  0.00  0.00      A014  
ATOM   1622  ND2 ASN G  21      -1.095  17.196  99.974  0.00  0.00      A014  
ATOM   1623 HD21 ASN G  21      -1.067  17.377  99.011  0.00  0.00      A014  
ATOM   1624 HD22 ASN G  21      -0.718  16.374 100.353  0.00  0.00      A014  
ATOM   1625  C   ASN G  21       1.144  19.696 100.996  0.00  0.00      A014  
ATOM   1626  O   ASN G  21       1.450  18.927 100.111  0.00  0.00      A014  
ATOM   1627  N   PHE H   1     -25.753  11.436 102.529  0.00  0.00      B014  
ATOM   1628  H   PHE H   1     -26.307  10.759 102.089  0.00  0.00      B014  
ATOM   1629  CA  PHE H   1     -25.748  11.507 104.000  0.00  0.00      B014  
ATOM   1630  CB  PHE H   1     -27.235  11.772 104.391  0.00  0.00      B014  
ATOM   1631  CG  PHE H   1     -27.885  13.023 103.813  0.00  0.00      B014  
ATOM   1632  CD1 PHE H   1     -27.209  14.231 103.915  0.00  0.00      B014  
ATOM   1633  CD2 PHE H   1     -29.214  13.040 103.360  0.00  0.00      B014  
ATOM   1634  CE1 PHE H   1     -27.870  15.375 103.567  0.00  0.00      B014  
ATOM   1635  CE2 PHE H   1     -29.837  14.246 103.026  0.00  0.00      B014  
ATOM   1636  CZ  PHE H   1     -29.171  15.415 103.081  0.00  0.00      B014  
ATOM   1637  C   PHE H   1     -25.202  10.270 104.693  0.00  0.00      B014  
ATOM   1638  O   PHE H   1     -24.775  10.253 105.874  0.00  0.00      B014  
ATOM   1639  N   VAL H   2     -25.197   9.147 103.913  0.00  0.00      B014  
ATOM   1640  H   VAL H   2     -25.519   9.185 102.988  0.00  0.00      B014  
ATOM   1641  CA  VAL H   2     -24.770   7.837 104.279  0.00  0.00      B014  
ATOM   1642  CB  VAL H   2     -25.727   6.867 103.467  0.00  0.00      B014  
ATOM   1643  CG1 VAL H   2     -25.433   5.379 103.887  0.00  0.00      B014  
ATOM   1644  CG2 VAL H   2     -27.190   7.000 103.798  0.00  0.00      B014  
ATOM   1645  C   VAL H   2     -23.357   7.710 103.771  0.00  0.00      B014  
ATOM   1646  O   VAL H   2     -22.858   8.187 102.734  0.00  0.00      B014  
ATOM   1647  N   ASN H   3     -22.603   6.959 104.618  0.00  0.00      B014  
ATOM   1648  H   ASN H   3     -22.969   6.580 105.444  0.00  0.00      B014  
ATOM   1649  CA  ASN H   3     -21.121   6.713 104.383  0.00  0.00      B014  
ATOM   1650  CB  ASN H   3     -20.286   7.675 105.056  0.00  0.00      B014  
ATOM   1651  CG  ASN H   3     -18.786   7.525 104.698  0.00  0.00      B014  
ATOM   1652  OD1 ASN H   3     -18.370   7.811 103.541  0.00  0.00      B014  
ATOM   1653  ND2 ASN H   3     -17.898   7.141 105.615  0.00  0.00      B014  
ATOM   1654 HD21 ASN H   3     -18.061   7.018 106.573  0.00  0.00      B014  
ATOM   1655 HD22 ASN H   3     -16.974   7.211 105.295  0.00  0.00      B014  
ATOM   1656  C   ASN H   3     -20.879   5.367 105.015  0.00  0.00      B014  
ATOM   1657  O   ASN H   3     -21.235   5.036 106.163  0.00  0.00      B014  
ATOM   1658  N   GLN H   4     -20.334   4.419 104.171  0.00  0.00      B014  
ATOM   1659  H   GLN H   4     -20.209   4.537 103.206  0.00  0.00      B014  
ATOM   1660  CA  GLN H   4     -19.889   3.140 104.675  0.00  0.00      B014  
ATOM   1661  CB  GLN H   4     -20.868   2.028 104.226  0.00  0.00      B014  
ATOM   1662  CG  GLN H   4     -22.197   1.992 104.883  0.00  0.00      B014  
ATOM   1663  CD  GLN H   4     -23.297   1.201 104.173  0.00  0.00      B014  
ATOM   1664  OE1 GLN H   4     -23.376   1.005 102.948  0.00  0.00      B014  
ATOM   1665  NE2 GLN H   4     -24.225   0.658 104.899  0.00  0.00      B014  
ATOM   1666 HE21 GLN H   4     -24.068   0.682 105.866  0.00  0.00      B014  
ATOM   1667 HE22 GLN H   4     -25.024   0.335 104.433  0.00  0.00      B014  
ATOM   1668  C   GLN H   4     -18.447   2.814 104.146  0.00  0.00      B014  
ATOM   1669  O   GLN H   4     -18.059   3.109 103.036  0.00  0.00      B014  
ATOM   1670  N   HIS H   5     -17.740   2.270 105.165  0.00  0.00      B014  
ATOM   1671  H   HIS H   5     -18.075   2.471 106.064  0.00  0.00      B014  
ATOM   1672  CA  HIS H   5     -16.414   1.627 104.975  0.00  0.00      B014  
ATOM   1673  CB  HIS H   5     -16.345   0.652 103.731  0.00  0.00      B014  
ATOM   1674  CG  HIS H   5     -15.070  -0.161 103.609  0.00  0.00      B014  
ATOM   1675  ND1 HIS H   5     -14.093   0.071 102.742  0.00  0.00      B014  
ATOM   1676  HD1 HIS H   5     -14.143   0.803 102.091  0.00  0.00      B014  
ATOM   1677  CD2 HIS H   5     -14.670  -1.223 104.336  0.00  0.00      B014  
ATOM   1678  NE2 HIS H   5     -13.576  -1.532 103.792  0.00  0.00      B014  
ATOM   1679  CE1 HIS H   5     -13.169  -0.812 102.852  0.00  0.00      B014  
ATOM   1680  C   HIS H   5     -15.218   2.569 105.139  0.00  0.00      B014  
ATOM   1681  O   HIS H   5     -14.509   2.524 106.215  0.00  0.00      B014  
ATOM   1682  N   LEU H   6     -14.945   3.497 104.172  0.00  0.00      B014  
ATOM   1683  H   LEU H   6     -15.415   3.564 103.314  0.00  0.00      B014  
ATOM   1684  CA  LEU H   6     -13.817   4.414 104.225  0.00  0.00      B014  
ATOM   1685  CB  LEU H   6     -12.589   3.588 103.759  0.00  0.00      B014  
ATOM   1686  CG  LEU H   6     -11.582   3.240 104.831  0.00  0.00      B014  
ATOM   1687  CD1 LEU H   6     -10.671   2.199 104.124  0.00  0.00      B014  
ATOM   1688  CD2 LEU H   6     -10.795   4.347 105.467  0.00  0.00      B014  
ATOM   1689  C   LEU H   6     -14.024   5.543 103.296  0.00  0.00      B014  
ATOM   1690  O   LEU H   6     -14.822   5.533 102.410  0.00  0.00      B014  
ATOM   1691  N   CYS H   7     -13.336   6.607 103.666  0.00  0.00      B014  
ATOM   1692  H   CYS H   7     -12.897   6.680 104.539  0.00  0.00      B014  
ATOM   1693  CA  CYS H   7     -13.235   7.695 102.669  0.00  0.00      B014  
ATOM   1694  CB  CYS H   7     -13.520   9.108 103.380  0.00  0.00      B014  
ATOM   1695  SG  CYS H   7     -15.151   9.202 104.120  0.00  0.00      B014  
ATOM   1696  C   CYS H   7     -11.892   7.790 101.959  0.00  0.00      B014  
ATOM   1697  O   CYS H   7     -11.804   7.847 100.720  0.00  0.00      B014  
ATOM   1698  N   GLY H   8     -10.811   7.661 102.687  0.00  0.00      B014  
ATOM   1699  H   GLY H   8     -10.881   7.183 103.540  0.00  0.00      B014  
ATOM   1700  CA  GLY H   8      -9.464   7.792 102.094  0.00  0.00      B014  
ATOM   1701  C   GLY H   8      -8.319   7.142 102.907  0.00  0.00      B014  
ATOM   1702  O   GLY H   8      -8.420   6.883 104.086  0.00  0.00      B014  
ATOM   1703  N   SER H   9      -7.235   6.838 102.229  0.00  0.00      B014  
ATOM   1704  H   SER H   9      -7.199   6.845 101.250  0.00  0.00      B014  
ATOM   1705  CA  SER H   9      -6.071   6.200 102.906  0.00  0.00      B014  
ATOM   1706  CB  SER H   9      -6.132   4.700 103.131  0.00  0.00      B014  
ATOM   1707  OG  SER H   9      -7.360   4.144 103.519  0.00  0.00      B014  
ATOM   1708  HG  SER H   9      -7.528   4.665 104.308  0.00  0.00      B014  
ATOM   1709  C   SER H   9      -4.715   6.532 102.278  0.00  0.00      B014  
ATOM   1710  O   SER H   9      -4.697   6.534 101.009  0.00  0.00      B014  
ATOM   1711  N   HIS H  10      -3.649   6.715 102.931  0.00  0.00      B014  
ATOM   1712  H   HIS H  10      -3.595   6.455 103.874  0.00  0.00      B014  
ATOM   1713  CA  HIS H  10      -2.342   7.127 102.370  0.00  0.00      B014  
ATOM   1714  CB  HIS H  10      -2.364   8.639 102.237  0.00  0.00      B014  
ATOM   1715  CG  HIS H  10      -1.203   9.325 101.487  0.00  0.00      B014  
ATOM   1716  ND1 HIS H  10      -0.207   8.883 100.794  0.00  0.00      B014  
ATOM   1717  HD1 HIS H  10      -0.049   7.998 100.404  0.00  0.00      B014  
ATOM   1718  CD2 HIS H  10      -1.082  10.690 101.576  0.00  0.00      B014  
ATOM   1719  NE2 HIS H  10      -0.014  11.046 100.976  0.00  0.00      B014  
ATOM   1720  CE1 HIS H  10       0.554   9.926 100.507  0.00  0.00      B014  
ATOM   1721  C   HIS H  10      -1.184   6.504 103.069  0.00  0.00      B014  
ATOM   1722  O   HIS H  10      -0.832   6.900 104.176  0.00  0.00      B014  
ATOM   1723  N   LEU H  11      -0.486   5.492 102.470  0.00  0.00      B014  
ATOM   1724  H   LEU H  11      -0.736   5.288 101.544  0.00  0.00      B014  
ATOM   1725  CA  LEU H  11       0.615   4.784 103.156  0.00  0.00      B014  
ATOM   1726  CB  LEU H  11       0.558   3.270 102.764  0.00  0.00      B014  
ATOM   1727  CG  LEU H  11      -0.815   2.575 102.977  0.00  0.00      B014  
ATOM   1728  CD1 LEU H  11      -0.905   1.172 102.470  0.00  0.00      B014  
ATOM   1729  CD2 LEU H  11      -1.180   2.515 104.426  0.00  0.00      B014  
ATOM   1730  C   LEU H  11       1.948   5.450 102.608  0.00  0.00      B014  
ATOM   1731  O   LEU H  11       2.070   5.537 101.382  0.00  0.00      B014  
ATOM   1732  N   VAL H  12       2.779   5.956 103.493  0.00  0.00      B014  
ATOM   1733  H   VAL H  12       2.610   5.747 104.435  0.00  0.00      B014  
ATOM   1734  CA  VAL H  12       4.064   6.544 103.079  0.00  0.00      B014  
ATOM   1735  CB  VAL H  12       4.012   8.042 103.534  0.00  0.00      B014  
ATOM   1736  CG1 VAL H  12       5.074   8.816 102.719  0.00  0.00      B014  
ATOM   1737  CG2 VAL H  12       2.738   8.861 103.437  0.00  0.00      B014  
ATOM   1738  C   VAL H  12       5.192   5.812 103.741  0.00  0.00      B014  
ATOM   1739  O   VAL H  12       5.023   5.201 104.799  0.00  0.00      B014  
ATOM   1740  N   GLU H  13       6.323   5.594 103.017  0.00  0.00      B014  
ATOM   1741  H   GLU H  13       6.202   5.751 102.057  0.00  0.00      B014  
ATOM   1742  CA  GLU H  13       7.529   5.179 103.707  0.00  0.00      B014  
ATOM   1743  CB  GLU H  13       8.421   4.268 102.815  0.00  0.00      B014  
ATOM   1744  CG  GLU H  13       9.540   3.497 103.450  0.00  0.00      B014  
ATOM   1745  CD  GLU H  13      10.188   2.450 102.540  0.00  0.00      B014  
ATOM   1746  OE1 GLU H  13      11.388   2.513 102.154  0.00  0.00      B014  
ATOM   1747  OE2 GLU H  13       9.532   1.442 102.178  0.00  0.00      B014  
ATOM   1748  C   GLU H  13       8.298   6.438 104.220  0.00  0.00      B014  
ATOM   1749  O   GLU H  13       8.229   6.657 105.430  0.00  0.00      B014  
ATOM   1750  N   ALA H  14       8.743   7.347 103.274  0.00  0.00      B014  
ATOM   1751  H   ALA H  14       8.558   7.174 102.328  0.00  0.00      B014  
ATOM   1752  CA  ALA H  14       9.226   8.616 103.686  0.00  0.00      B014  
ATOM   1753  CB  ALA H  14      10.751   8.478 103.819  0.00  0.00      B014  
ATOM   1754  C   ALA H  14       8.832   9.819 102.883  0.00  0.00      B014  
ATOM   1755  O   ALA H  14       8.662   9.787 101.635  0.00  0.00      B014  
ATOM   1756  N   LEU H  15       8.535  10.873 103.612  0.00  0.00      B014  
ATOM   1757  H   LEU H  15       8.742  10.795 104.566  0.00  0.00      B014  
ATOM   1758  CA  LEU H  15       7.913  12.074 103.126  0.00  0.00      B014  
ATOM   1759  CB  LEU H  15       6.436  12.313 103.593  0.00  0.00      B014  
ATOM   1760  CG  LEU H  15       5.439  13.139 102.849  0.00  0.00      B014  
ATOM   1761  CD1 LEU H  15       4.121  12.818 103.525  0.00  0.00      B014  
ATOM   1762  CD2 LEU H  15       5.685  14.631 102.815  0.00  0.00      B014  
ATOM   1763  C   LEU H  15       8.878  13.171 103.565  0.00  0.00      B014  
ATOM   1764  O   LEU H  15       9.367  13.088 104.715  0.00  0.00      B014  
ATOM   1765  N   TYR H  16       9.184  14.096 102.663  0.00  0.00      B014  
ATOM   1766  H   TYR H  16       9.085  14.077 101.689  0.00  0.00      B014  
ATOM   1767  CA  TYR H  16      10.000  15.295 103.108  0.00  0.00      B014  
ATOM   1768  CB  TYR H  16      11.541  15.099 102.702  0.00  0.00      B014  
ATOM   1769  CG  TYR H  16      12.544  15.927 103.500  0.00  0.00      B014  
ATOM   1770  CD1 TYR H  16      12.500  17.283 103.498  0.00  0.00      B014  
ATOM   1771  CE1 TYR H  16      13.303  18.120 104.305  0.00  0.00      B014  
ATOM   1772  CD2 TYR H  16      13.383  15.284 104.383  0.00  0.00      B014  
ATOM   1773  CE2 TYR H  16      14.225  16.063 105.240  0.00  0.00      B014  
ATOM   1774  CZ  TYR H  16      14.167  17.453 105.133  0.00  0.00      B014  
ATOM   1775  OH  TYR H  16      15.127  18.181 105.826  0.00  0.00      B014  
ATOM   1776  HH  TYR H  16      15.700  17.507 106.198  0.00  0.00      B014  
ATOM   1777  C   TYR H  16       9.369  16.423 102.331  0.00  0.00      B014  
ATOM   1778  O   TYR H  16       9.200  16.406 101.091  0.00  0.00      B014  
ATOM   1779  N   LEU H  17       8.993  17.464 103.131  0.00  0.00      B014  
ATOM   1780  H   LEU H  17       9.178  17.318 104.082  0.00  0.00      B014  
ATOM   1781  CA  LEU H  17       8.485  18.695 102.582  0.00  0.00      B014  
ATOM   1782  CB  LEU H  17       6.904  18.593 102.511  0.00  0.00      B014  
ATOM   1783  CG  LEU H  17       6.034  19.795 102.223  0.00  0.00      B014  
ATOM   1784  CD1 LEU H  17       6.060  20.426 100.854  0.00  0.00      B014  
ATOM   1785  CD2 LEU H  17       4.557  19.315 102.320  0.00  0.00      B014  
ATOM   1786  C   LEU H  17       8.827  20.000 103.194  0.00  0.00      B014  
ATOM   1787  O   LEU H  17       9.133  20.114 104.371  0.00  0.00      B014  
ATOM   1788  N   VAL H  18       8.924  21.000 102.366  0.00  0.00      B014  
ATOM   1789  H   VAL H  18       8.775  20.823 101.413  0.00  0.00      B014  
ATOM   1790  CA  VAL H  18       9.162  22.410 102.778  0.00  0.00      B014  
ATOM   1791  CB  VAL H  18      10.576  22.979 102.475  0.00  0.00      B014  
ATOM   1792  CG1 VAL H  18      10.856  24.376 102.974  0.00  0.00      B014  
ATOM   1793  CG2 VAL H  18      11.659  22.127 102.999  0.00  0.00      B014  
ATOM   1794  C   VAL H  18       8.091  23.180 102.023  0.00  0.00      B014  
ATOM   1795  O   VAL H  18       8.101  23.345 100.783  0.00  0.00      B014  
ATOM   1796  N   CYS H  19       7.118  23.639 102.756  0.00  0.00      B014  
ATOM   1797  H   CYS H  19       7.185  23.489 103.722  0.00  0.00      B014  
ATOM   1798  CA  CYS H  19       6.186  24.658 102.202  0.00  0.00      B014  
ATOM   1799  CB  CYS H  19       4.737  24.450 102.624  0.00  0.00      B014  
ATOM   1800  SG  CYS H  19       3.836  23.689 101.277  0.00  0.00      B014  
ATOM   1801  C   CYS H  19       6.582  26.027 102.704  0.00  0.00      B014  
ATOM   1802  O   CYS H  19       6.445  26.237 103.916  0.00  0.00      B014  
ATOM   1803  N   GLY H  20       7.013  26.889 101.780  0.00  0.00      B014  
ATOM   1804  H   GLY H  20       7.068  26.610 100.842  0.00  0.00      B014  
ATOM   1805  CA  GLY H  20       7.534  28.172 102.239  0.00  0.00      B014  
ATOM   1806  C   GLY H  20       8.831  28.539 101.522  0.00  0.00      B014  
ATOM   1807  O   GLY H  20       9.013  28.614 100.297  0.00  0.00      B014  
ATOM   1808  N   GLU H  21       9.859  28.784 102.360  0.00  0.00      B014  
ATOM   1809  H   GLU H  21       9.865  28.784 103.340  0.00  0.00      B014  
ATOM   1810  CA  GLU H  21      11.126  29.075 101.861  0.00  0.00      B014  
ATOM   1811  CB  GLU H  21      11.433  30.573 102.117  0.00  0.00      B014  
ATOM   1812  CG  GLU H  21      12.712  31.120 101.498  0.00  0.00      B014  
ATOM   1813  CD  GLU H  21      12.861  32.582 101.476  0.00  0.00      B014  
ATOM   1814  OE1 GLU H  21      13.001  33.156 100.393  0.00  0.00      B014  
ATOM   1815  OE2 GLU H  21      12.853  33.170 102.547  0.00  0.00      B014  
ATOM   1816  C   GLU H  21      12.129  28.282 102.636  0.00  0.00      B014  
ATOM   1817  O   GLU H  21      12.146  28.378 103.859  0.00  0.00      B014  
ATOM   1818  N   ARG H  22      13.091  27.642 101.947  0.00  0.00      B014  
ATOM   1819  H   ARG H  22      13.132  27.666 100.968  0.00  0.00      B014  
ATOM   1820  CA  ARG H  22      14.115  26.915 102.622  0.00  0.00      B014  
ATOM   1821  CB  ARG H  22      14.400  25.484 101.960  0.00  0.00      B014  
ATOM   1822  CG  ARG H  22      15.306  24.409 102.621  0.00  0.00      B014  
ATOM   1823  CD  ARG H  22      15.298  23.388 101.542  0.00  0.00      B014  
ATOM   1824  NE  ARG H  22      16.051  22.134 101.855  0.00  0.00      B014  
ATOM   1825  HE  ARG H  22      16.917  22.306 102.282  0.00  0.00      B014  
ATOM   1826  CZ  ARG H  22      15.628  20.951 101.392  0.00  0.00      B014  
ATOM   1827  NH1 ARG H  22      14.710  20.897 100.383  0.00  0.00      B014  
ATOM   1828 HH11 ARG H  22      14.438  21.675  99.817  0.00  0.00      B014  
ATOM   1829 HH12 ARG H  22      14.445  19.996 100.040  0.00  0.00      B014  
ATOM   1830  NH2 ARG H  22      16.143  19.873 101.977  0.00  0.00      B014  
ATOM   1831 HH21 ARG H  22      16.938  20.028 102.565  0.00  0.00      B014  
ATOM   1832 HH22 ARG H  22      15.829  19.004 101.595  0.00  0.00      B014  
ATOM   1833  C   ARG H  22      15.406  27.700 102.851  0.00  0.00      B014  
ATOM   1834  O   ARG H  22      15.506  28.503 103.778  0.00  0.00      B014  
ATOM   1835  N   GLY H  23      16.361  27.634 101.961  0.00  0.00      B014  
ATOM   1836  H   GLY H  23      16.218  27.525 100.998  0.00  0.00      B014  
ATOM   1837  CA  GLY H  23      17.749  28.025 102.286  0.00  0.00      B014  
ATOM   1838  C   GLY H  23      18.315  29.126 101.451  0.00  0.00      B014  
ATOM   1839  O   GLY H  23      17.988  29.345 100.276  0.00  0.00      B014  
ATOM   1840  N   PHE H  24      18.944  30.091 102.156  0.00  0.00      B014  
ATOM   1841  H   PHE H  24      18.548  30.176 103.049  0.00  0.00      B014  
ATOM   1842  CA  PHE H  24      19.979  30.959 101.679  0.00  0.00      B014  
ATOM   1843  CB  PHE H  24      19.743  32.354 102.332  0.00  0.00      B014  
ATOM   1844  CG  PHE H  24      18.657  33.241 101.725  0.00  0.00      B014  
ATOM   1845  CD1 PHE H  24      19.080  34.210 100.844  0.00  0.00      B014  
ATOM   1846  CD2 PHE H  24      17.327  33.042 102.014  0.00  0.00      B014  
ATOM   1847  CE1 PHE H  24      18.139  35.053 100.222  0.00  0.00      B014  
ATOM   1848  CE2 PHE H  24      16.385  33.760 101.387  0.00  0.00      B014  
ATOM   1849  CZ  PHE H  24      16.804  34.789 100.508  0.00  0.00      B014  
ATOM   1850  C   PHE H  24      21.246  30.331 102.236  0.00  0.00      B014  
ATOM   1851  O   PHE H  24      21.617  30.420 103.432  0.00  0.00      B014  
ATOM   1852  N   PHE H  25      21.865  29.462 101.510  0.00  0.00      B014  
ATOM   1853  H   PHE H  25      21.598  29.223 100.598  0.00  0.00      B014  
ATOM   1854  CA  PHE H  25      23.155  28.774 101.911  0.00  0.00      B014  
ATOM   1855  CB  PHE H  25      23.198  27.437 101.127  0.00  0.00      B014  
ATOM   1856  CG  PHE H  25      22.449  26.368 101.942  0.00  0.00      B014  
ATOM   1857  CD1 PHE H  25      23.116  25.814 102.996  0.00  0.00      B014  
ATOM   1858  CD2 PHE H  25      21.182  26.005 101.654  0.00  0.00      B014  
ATOM   1859  CE1 PHE H  25      22.507  24.932 103.786  0.00  0.00      B014  
ATOM   1860  CE2 PHE H  25      20.583  25.003 102.457  0.00  0.00      B014  
ATOM   1861  CZ  PHE H  25      21.259  24.430 103.504  0.00  0.00      B014  
ATOM   1862  C   PHE H  25      24.276  29.637 101.442  0.00  0.00      B014  
ATOM   1863  O   PHE H  25      24.359  29.939 100.237  0.00  0.00      B014  
ATOM   1864  N   TYR H  26      25.093  30.068 102.405  0.00  0.00      B014  
ATOM   1865  H   TYR H  26      24.904  29.876 103.347  0.00  0.00      B014  
ATOM   1866  CA  TYR H  26      26.251  30.887 102.131  0.00  0.00      B014  
ATOM   1867  CB  TYR H  26      26.304  32.097 103.163  0.00  0.00      B014  
ATOM   1868  CG  TYR H  26      25.231  33.208 102.988  0.00  0.00      B014  
ATOM   1869  CD1 TYR H  26      23.964  33.096 103.596  0.00  0.00      B014  
ATOM   1870  CE1 TYR H  26      22.995  34.114 103.340  0.00  0.00      B014  
ATOM   1871  CD2 TYR H  26      25.584  34.377 102.253  0.00  0.00      B014  
ATOM   1872  CE2 TYR H  26      24.604  35.328 101.993  0.00  0.00      B014  
ATOM   1873  CZ  TYR H  26      23.373  35.188 102.536  0.00  0.00      B014  
ATOM   1874  OH  TYR H  26      22.401  36.131 102.138  0.00  0.00      B014  
ATOM   1875  HH  TYR H  26      21.778  36.103 102.869  0.00  0.00      B014  
ATOM   1876  C   TYR H  26      27.373  29.981 102.542  0.00  0.00      B014  
ATOM   1877  O   TYR H  26      27.394  29.397 103.638  0.00  0.00      B014  
ATOM   1878  N   THR H  27      28.360  29.969 101.668  0.00  0.00      B014  
ATOM   1879  H   THR H  27      28.256  30.417 100.803  0.00  0.00      B014  
ATOM   1880  CA  THR H  27      29.618  29.266 102.024  0.00  0.00      B014  
ATOM   1881  CB  THR H  27      29.678  27.738 101.439  0.00  0.00      B014  
ATOM   1882  OG1 THR H  27      28.590  27.032 101.969  0.00  0.00      B014  
ATOM   1883  HG1 THR H  27      28.545  27.061 102.928  0.00  0.00      B014  
ATOM   1884  CG2 THR H  27      31.029  27.015 101.645  0.00  0.00      B014  
ATOM   1885  C   THR H  27      30.795  30.084 101.625  0.00  0.00      B014  
ATOM   1886  O   THR H  27      31.133  30.191 100.438  0.00  0.00      B014  
ATOM   1887  N   PRO H  28      31.527  30.773 102.546  0.00  0.00      B014  
ATOM   1888  CD  PRO H  28      30.891  31.457 103.717  0.00  0.00      B014  
ATOM   1889  CA  PRO H  28      32.863  31.399 102.375  0.00  0.00      B014  
ATOM   1890  CB  PRO H  28      33.118  32.186 103.644  0.00  0.00      B014  
ATOM   1891  CG  PRO H  28      31.755  32.717 103.924  0.00  0.00      B014  
ATOM   1892  C   PRO H  28      33.870  30.189 102.244  0.00  0.00      B014  
ATOM   1893  O   PRO H  28      34.048  29.428 103.243  0.00  0.00      B014  
ATOM   1894  N   LYS H  29      34.418  30.096 101.058  0.00  0.00      B014  
ATOM   1895  H   LYS H  29      34.211  30.743 100.352  0.00  0.00      B014  
ATOM   1896  CA  LYS H  29      35.394  29.011 100.803  0.00  0.00      B014  
ATOM   1897  CB  LYS H  29      35.196  28.485  99.371  0.00  0.00      B014  
ATOM   1898  CG  LYS H  29      34.638  27.032  99.378  0.00  0.00      B014  
ATOM   1899  CD  LYS H  29      34.460  26.657  97.880  0.00  0.00      B014  
ATOM   1900  CE  LYS H  29      34.333  25.195  97.621  0.00  0.00      B014  
ATOM   1901  NZ  LYS H  29      35.568  24.528  97.807  0.00  0.00      B014  
ATOM   1902  HZ1 LYS H  29      35.747  24.610  98.829  0.00  0.00      B014  
ATOM   1903  HZ2 LYS H  29      36.351  24.871  97.216  0.00  0.00      B014  
ATOM   1904  HZ3 LYS H  29      35.490  23.509  97.612  0.00  0.00      B014  
ATOM   1905  C   LYS H  29      36.801  29.621 100.984  0.00  0.00      B014  
ATOM   1906  O   LYS H  29      37.150  30.546 100.270  0.00  0.00      B014  
ATOM   1907  N   ALA H  30      37.578  28.981 101.819  0.00  0.00      B014  
ATOM   1908  H   ALA H  30      37.228  28.195 102.289  0.00  0.00      B014  
ATOM   1909  CA  ALA H  30      38.931  29.381 102.082  0.00  0.00      B014  
ATOM   1910  CB  ALA H  30      38.946  30.230 103.384  0.00  0.00      B014  
ATOM   1911  C   ALA H  30      39.855  28.188 102.301  0.00  0.00      B014  
ATOM   1912  O   ALA H  30      39.411  27.070 102.290  0.00  0.00      B014  
ATOM   1913  N   GLY I   1       0.115  16.238 108.353  0.00  0.00      A015  
ATOM   1914  H   GLY I   1      -0.530  16.928 108.093  0.00  0.00      A015  
ATOM   1915  CA  GLY I   1      -0.149  14.912 107.819  0.00  0.00      A015  
ATOM   1916  C   GLY I   1      -1.519  14.733 107.243  0.00  0.00      A015  
ATOM   1917  O   GLY I   1      -1.688  14.707 105.998  0.00  0.00      A015  
ATOM   1918  N   ILE I   2      -2.527  14.479 108.067  0.00  0.00      A015  
ATOM   1919  H   ILE I   2      -2.380  14.638 109.023  0.00  0.00      A015  
ATOM   1920  CA  ILE I   2      -3.861  14.222 107.547  0.00  0.00      A015  
ATOM   1921  CB  ILE I   2      -4.336  12.817 107.930  0.00  0.00      A015  
ATOM   1922  CG2 ILE I   2      -3.788  12.259 109.205  0.00  0.00      A015  
ATOM   1923  CG1 ILE I   2      -5.833  12.691 107.932  0.00  0.00      A015  
ATOM   1924  CD  ILE I   2      -6.576  11.310 107.675  0.00  0.00      A015  
ATOM   1925  C   ILE I   2      -4.773  15.350 108.081  0.00  0.00      A015  
ATOM   1926  O   ILE I   2      -4.778  15.608 109.293  0.00  0.00      A015  
ATOM   1927  N   VAL I   3      -5.500  16.012 107.132  0.00  0.00      A015  
ATOM   1928  H   VAL I   3      -5.268  15.779 106.208  0.00  0.00      A015  
ATOM   1929  CA  VAL I   3      -6.609  16.949 107.477  0.00  0.00      A015  
ATOM   1930  CB  VAL I   3      -6.649  18.190 106.563  0.00  0.00      A015  
ATOM   1931  CG1 VAL I   3      -7.892  19.122 106.512  0.00  0.00      A015  
ATOM   1932  CG2 VAL I   3      -5.473  18.960 106.931  0.00  0.00      A015  
ATOM   1933  C   VAL I   3      -7.870  16.108 107.176  0.00  0.00      A015  
ATOM   1934  O   VAL I   3      -7.989  15.516 106.051  0.00  0.00      A015  
ATOM   1935  N   GLU I   4      -8.826  16.046 108.058  0.00  0.00      A015  
ATOM   1936  H   GLU I   4      -8.618  16.445 108.929  0.00  0.00      A015  
ATOM   1937  CA  GLU I   4     -10.223  15.607 107.792  0.00  0.00      A015  
ATOM   1938  CB  GLU I   4     -10.621  14.530 108.742  0.00  0.00      A015  
ATOM   1939  CG  GLU I   4      -9.852  13.195 108.534  0.00  0.00      A015  
ATOM   1940  CD  GLU I   4     -10.186  12.144 109.586  0.00  0.00      A015  
ATOM   1941  OE1 GLU I   4     -11.185  11.459 109.479  0.00  0.00      A015  
ATOM   1942  OE2 GLU I   4      -9.356  11.929 110.505  0.00  0.00      A015  
ATOM   1943  C   GLU I   4     -11.006  16.867 108.103  0.00  0.00      A015  
ATOM   1944  O   GLU I   4     -11.231  17.204 109.272  0.00  0.00      A015  
ATOM   1945  N   GLN I   5     -11.652  17.587 107.140  0.00  0.00      A015  
ATOM   1946  H   GLN I   5     -11.517  17.257 106.227  0.00  0.00      A015  
ATOM   1947  CA  GLN I   5     -12.389  18.771 107.514  0.00  0.00      A015  
ATOM   1948  CB  GLN I   5     -12.458  19.859 106.502  0.00  0.00      A015  
ATOM   1949  CG  GLN I   5     -11.137  20.477 106.101  0.00  0.00      A015  
ATOM   1950  CD  GLN I   5     -11.421  21.940 105.751  0.00  0.00      A015  
ATOM   1951  OE1 GLN I   5     -11.422  22.235 104.549  0.00  0.00      A015  
ATOM   1952  NE2 GLN I   5     -11.509  22.785 106.828  0.00  0.00      A015  
ATOM   1953 HE21 GLN I   5     -11.308  22.376 107.696  0.00  0.00      A015  
ATOM   1954 HE22 GLN I   5     -11.625  23.754 106.737  0.00  0.00      A015  
ATOM   1955  C   GLN I   5     -13.783  18.397 107.799  0.00  0.00      A015  
ATOM   1956  O   GLN I   5     -14.342  18.757 108.841  0.00  0.00      A015  
ATOM   1957  N   CYS I   6     -14.395  17.635 106.865  0.00  0.00      A015  
ATOM   1958  H   CYS I   6     -14.060  17.548 105.948  0.00  0.00      A015  
ATOM   1959  CA  CYS I   6     -15.740  17.095 107.097  0.00  0.00      A015  
ATOM   1960  CB  CYS I   6     -16.766  17.933 106.285  0.00  0.00      A015  
ATOM   1961  SG  CYS I   6     -18.418  18.010 107.041  0.00  0.00      A015  
ATOM   1962  C   CYS I   6     -15.875  15.619 106.696  0.00  0.00      A015  
ATOM   1963  O   CYS I   6     -15.650  15.309 105.527  0.00  0.00      A015  
ATOM   1964  N   CYS I   7     -16.215  14.650 107.612  0.00  0.00      A015  
ATOM   1965  H   CYS I   7     -16.084  14.933 108.541  0.00  0.00      A015  
ATOM   1966  CA  CYS I   7     -16.517  13.216 107.182  0.00  0.00      A015  
ATOM   1967  CB  CYS I   7     -16.226  12.284 108.307  0.00  0.00      A015  
ATOM   1968  SG  CYS I   7     -16.409  10.570 107.792  0.00  0.00      A015  
ATOM   1969  C   CYS I   7     -17.953  13.149 106.769  0.00  0.00      A015  
ATOM   1970  O   CYS I   7     -18.190  13.191 105.542  0.00  0.00      A015  
ATOM   1971  N   ALA I   8     -18.874  13.271 107.782  0.00  0.00      A015  
ATOM   1972  H   ALA I   8     -18.564  13.367 108.707  0.00  0.00      A015  
ATOM   1973  CA  ALA I   8     -20.327  13.343 107.482  0.00  0.00      A015  
ATOM   1974  CB  ALA I   8     -20.928  11.974 107.791  0.00  0.00      A015  
ATOM   1975  C   ALA I   8     -20.918  14.399 108.265  0.00  0.00      A015  
ATOM   1976  O   ALA I   8     -20.524  14.645 109.423  0.00  0.00      A015  
ATOM   1977  N   SER I   9     -21.864  15.186 107.835  0.00  0.00      A015  
ATOM   1978  H   SER I   9     -22.181  15.822 108.510  0.00  0.00      A015  
ATOM   1979  CA  SER I   9     -22.445  15.144 106.516  0.00  0.00      A015  
ATOM   1980  CB  SER I   9     -23.771  14.431 106.639  0.00  0.00      A015  
ATOM   1981  OG  SER I   9     -24.585  14.852 107.736  0.00  0.00      A015  
ATOM   1982  HG  SER I   9     -25.326  14.258 107.876  0.00  0.00      A015  
ATOM   1983  C   SER I   9     -22.681  16.509 105.920  0.00  0.00      A015  
ATOM   1984  O   SER I   9     -22.652  16.708 104.706  0.00  0.00      A015  
ATOM   1985  N   VAL I  10     -22.881  17.593 106.715  0.00  0.00      A015  
ATOM   1986  H   VAL I  10     -23.048  17.445 107.669  0.00  0.00      A015  
ATOM   1987  CA  VAL I  10     -23.132  18.905 106.147  0.00  0.00      A015  
ATOM   1988  CB  VAL I  10     -24.625  19.276 106.147  0.00  0.00      A015  
ATOM   1989  CG1 VAL I  10     -24.892  20.618 105.508  0.00  0.00      A015  
ATOM   1990  CG2 VAL I  10     -25.609  18.190 105.823  0.00  0.00      A015  
ATOM   1991  C   VAL I  10     -22.115  19.917 106.791  0.00  0.00      A015  
ATOM   1992  O   VAL I  10     -22.081  20.105 108.010  0.00  0.00      A015  
ATOM   1993  N   CYS I  11     -21.380  20.545 105.875  0.00  0.00      A015  
ATOM   1994  H   CYS I  11     -21.487  20.124 104.996  0.00  0.00      A015  
ATOM   1995  CA  CYS I  11     -20.466  21.580 106.263  0.00  0.00      A015  
ATOM   1996  CB  CYS I  11     -19.006  21.078 106.247  0.00  0.00      A015  
ATOM   1997  SG  CYS I  11     -18.365  19.959 107.530  0.00  0.00      A015  
ATOM   1998  C   CYS I  11     -20.422  22.929 105.509  0.00  0.00      A015  
ATOM   1999  O   CYS I  11     -20.434  22.999 104.257  0.00  0.00      A015  
ATOM   2000  N   SER I  12     -20.380  24.024 106.308  0.00  0.00      A015  
ATOM   2001  H   SER I  12     -20.349  23.939 107.284  0.00  0.00      A015  
ATOM   2002  CA  SER I  12     -20.220  25.339 105.654  0.00  0.00      A015  
ATOM   2003  CB  SER I  12     -21.269  26.282 106.197  0.00  0.00      A015  
ATOM   2004  OG  SER I  12     -22.622  25.832 106.038  0.00  0.00      A015  
ATOM   2005  HG  SER I  12     -22.650  25.134 105.379  0.00  0.00      A015  
ATOM   2006  C   SER I  12     -18.821  25.706 106.207  0.00  0.00      A015  
ATOM   2007  O   SER I  12     -18.601  26.075 107.353  0.00  0.00      A015  
ATOM   2008  N   LEU I  13     -17.867  25.775 105.241  0.00  0.00      A015  
ATOM   2009  H   LEU I  13     -18.084  25.756 104.285  0.00  0.00      A015  
ATOM   2010  CA  LEU I  13     -16.520  25.999 105.708  0.00  0.00      A015  
ATOM   2011  CB  LEU I  13     -15.644  24.878 105.070  0.00  0.00      A015  
ATOM   2012  CG  LEU I  13     -16.063  23.390 105.165  0.00  0.00      A015  
ATOM   2013  CD1 LEU I  13     -15.265  22.519 104.137  0.00  0.00      A015  
ATOM   2014  CD2 LEU I  13     -15.832  22.952 106.557  0.00  0.00      A015  
ATOM   2015  C   LEU I  13     -16.081  27.385 105.011  0.00  0.00      A015  
ATOM   2016  O   LEU I  13     -16.045  27.504 103.824  0.00  0.00      A015  
ATOM   2017  N   TYR I  14     -15.829  28.383 105.836  0.00  0.00      A015  
ATOM   2018  H   TYR I  14     -15.941  28.219 106.796  0.00  0.00      A015  
ATOM   2019  CA  TYR I  14     -15.349  29.712 105.430  0.00  0.00      A015  
ATOM   2020  CB  TYR I  14     -16.191  30.746 106.204  0.00  0.00      A015  
ATOM   2021  CG  TYR I  14     -17.640  30.917 105.721  0.00  0.00      A015  
ATOM   2022  CD1 TYR I  14     -18.548  29.868 105.823  0.00  0.00      A015  
ATOM   2023  CE1 TYR I  14     -19.891  30.021 105.390  0.00  0.00      A015  
ATOM   2024  CD2 TYR I  14     -18.064  32.111 105.121  0.00  0.00      A015  
ATOM   2025  CE2 TYR I  14     -19.336  32.332 104.632  0.00  0.00      A015  
ATOM   2026  CZ  TYR I  14     -20.210  31.233 104.757  0.00  0.00      A015  
ATOM   2027  OH  TYR I  14     -21.488  31.401 104.235  0.00  0.00      A015  
ATOM   2028  HH  TYR I  14     -21.897  30.537 104.148  0.00  0.00      A015  
ATOM   2029  C   TYR I  14     -13.838  29.895 105.726  0.00  0.00      A015  
ATOM   2030  O   TYR I  14     -13.507  30.038 106.891  0.00  0.00      A015  
ATOM   2031  N   GLN I  15     -12.909  29.803 104.773  0.00  0.00      A015  
ATOM   2032  H   GLN I  15     -13.134  29.785 103.819  0.00  0.00      A015  
ATOM   2033  CA  GLN I  15     -11.516  29.638 105.118  0.00  0.00      A015  
ATOM   2034  CB  GLN I  15     -10.797  28.439 104.495  0.00  0.00      A015  
ATOM   2035  CG  GLN I  15     -11.408  27.088 104.815  0.00  0.00      A015  
ATOM   2036  CD  GLN I  15     -11.015  26.484 106.133  0.00  0.00      A015  
ATOM   2037  OE1 GLN I  15     -11.807  26.081 106.952  0.00  0.00      A015  
ATOM   2038  NE2 GLN I  15      -9.697  26.319 106.281  0.00  0.00      A015  
ATOM   2039 HE21 GLN I  15      -9.080  26.538 105.552  0.00  0.00      A015  
ATOM   2040 HE22 GLN I  15      -9.378  26.006 107.154  0.00  0.00      A015  
ATOM   2041  C   GLN I  15     -10.893  30.957 104.610  0.00  0.00      A015  
ATOM   2042  O   GLN I  15     -10.833  31.116 103.384  0.00  0.00      A015  
ATOM   2043  N   LEU I  16     -10.650  31.889 105.499  0.00  0.00      A015  
ATOM   2044  H   LEU I  16     -10.833  31.638 106.428  0.00  0.00      A015  
ATOM   2045  CA  LEU I  16     -10.001  33.061 105.100  0.00  0.00      A015  
ATOM   2046  CB  LEU I  16     -10.526  34.221 105.981  0.00  0.00      A015  
ATOM   2047  CG  LEU I  16     -12.019  34.612 105.665  0.00  0.00      A015  
ATOM   2048  CD1 LEU I  16     -12.638  35.549 106.743  0.00  0.00      A015  
ATOM   2049  CD2 LEU I  16     -12.034  35.400 104.412  0.00  0.00      A015  
ATOM   2050  C   LEU I  16      -8.530  32.917 104.957  0.00  0.00      A015  
ATOM   2051  O   LEU I  16      -8.032  32.825 103.816  0.00  0.00      A015  
ATOM   2052  N   GLU I  17      -7.693  32.978 106.076  0.00  0.00      A015  
ATOM   2053  H   GLU I  17      -7.955  32.909 107.018  0.00  0.00      A015  
ATOM   2054  CA  GLU I  17      -6.227  32.781 105.928  0.00  0.00      A015  
ATOM   2055  CB  GLU I  17      -5.450  33.696 106.937  0.00  0.00      A015  
ATOM   2056  CG  GLU I  17      -5.261  35.177 106.799  0.00  0.00      A015  
ATOM   2057  CD  GLU I  17      -6.448  36.070 107.166  0.00  0.00      A015  
ATOM   2058  OE1 GLU I  17      -7.153  36.597 106.207  0.00  0.00      A015  
ATOM   2059  OE2 GLU I  17      -6.606  36.306 108.393  0.00  0.00      A015  
ATOM   2060  C   GLU I  17      -5.899  31.301 106.208  0.00  0.00      A015  
ATOM   2061  O   GLU I  17      -5.851  30.916 107.360  0.00  0.00      A015  
ATOM   2062  N   ASN I  18      -5.578  30.585 105.158  0.00  0.00      A015  
ATOM   2063  H   ASN I  18      -5.200  31.014 104.362  0.00  0.00      A015  
ATOM   2064  CA  ASN I  18      -5.760  29.170 105.110  0.00  0.00      A015  
ATOM   2065  CB  ASN I  18      -6.153  28.852 103.617  0.00  0.00      A015  
ATOM   2066  CG  ASN I  18      -7.101  27.700 103.692  0.00  0.00      A015  
ATOM   2067  OD1 ASN I  18      -7.166  26.899 104.636  0.00  0.00      A015  
ATOM   2068  ND2 ASN I  18      -8.099  27.690 102.805  0.00  0.00      A015  
ATOM   2069 HD21 ASN I  18      -8.032  28.445 102.184  0.00  0.00      A015  
ATOM   2070 HD22 ASN I  18      -8.748  26.957 102.766  0.00  0.00      A015  
ATOM   2071  C   ASN I  18      -4.539  28.425 105.517  0.00  0.00      A015  
ATOM   2072  O   ASN I  18      -3.457  29.019 105.499  0.00  0.00      A015  
ATOM   2073  N   TYR I  19      -4.623  27.175 105.826  0.00  0.00      A015  
ATOM   2074  H   TYR I  19      -5.507  26.774 105.695  0.00  0.00      A015  
ATOM   2075  CA  TYR I  19      -3.643  26.395 106.612  0.00  0.00      A015  
ATOM   2076  CB  TYR I  19      -4.383  25.289 107.475  0.00  0.00      A015  
ATOM   2077  CG  TYR I  19      -5.349  24.334 106.685  0.00  0.00      A015  
ATOM   2078  CD1 TYR I  19      -6.665  24.685 106.699  0.00  0.00      A015  
ATOM   2079  CE1 TYR I  19      -7.566  23.960 105.892  0.00  0.00      A015  
ATOM   2080  CD2 TYR I  19      -4.877  23.271 106.009  0.00  0.00      A015  
ATOM   2081  CE2 TYR I  19      -5.744  22.499 105.348  0.00  0.00      A015  
ATOM   2082  CZ  TYR I  19      -7.066  22.839 105.262  0.00  0.00      A015  
ATOM   2083  OH  TYR I  19      -7.962  22.137 104.471  0.00  0.00      A015  
ATOM   2084  HH  TYR I  19      -8.829  22.549 104.501  0.00  0.00      A015  
ATOM   2085  C   TYR I  19      -2.393  25.837 105.919  0.00  0.00      A015  
ATOM   2086  O   TYR I  19      -2.351  25.891 104.738  0.00  0.00      A015  
ATOM   2087  N   CYS I  20      -1.425  25.307 106.731  0.00  0.00      A015  
ATOM   2088  H   CYS I  20      -1.378  25.570 107.674  0.00  0.00      A015  
ATOM   2089  CA  CYS I  20      -0.343  24.527 106.111  0.00  0.00      A015  
ATOM   2090  CB  CYS I  20       1.087  25.148 106.391  0.00  0.00      A015  
ATOM   2091  SG  CYS I  20       2.342  24.022 105.770  0.00  0.00      A015  
ATOM   2092  C   CYS I  20      -0.446  23.091 106.592  0.00  0.00      A015  
ATOM   2093  O   CYS I  20      -0.518  22.839 107.825  0.00  0.00      A015  
ATOM   2094  N   ASN I  21      -0.495  22.141 105.667  0.00  0.00      A015  
ATOM   2095  H   ASN I  21      -0.564  22.429 104.733  0.00  0.00      A015  
ATOM   2096  CA  ASN I  21      -0.418  20.684 105.979  0.00  0.00      A015  
ATOM   2097  CB  ASN I  21      -1.700  19.901 105.523  0.00  0.00      A015  
ATOM   2098  CG  ASN I  21      -1.845  18.519 106.195  0.00  0.00      A015  
ATOM   2099  OD1 ASN I  21      -1.680  18.232 107.382  0.00  0.00      A015  
ATOM   2100  ND2 ASN I  21      -2.148  17.582 105.304  0.00  0.00      A015  
ATOM   2101 HD21 ASN I  21      -2.236  17.799 104.352  0.00  0.00      A015  
ATOM   2102 HD22 ASN I  21      -2.255  16.691 105.698  0.00  0.00      A015  
ATOM   2103  C   ASN I  21       0.754  19.964 105.368  0.00  0.00      A015  
ATOM   2104  O   ASN I  21       1.249  20.229 104.319  0.00  0.00      A015  
ATOM   2105  N   PHE J   1     -25.160  11.856 108.181  0.00  0.00      B015  
ATOM   2106  H   PHE J   1     -25.397  11.468 107.313  0.00  0.00      B015  
ATOM   2107  CA  PHE J   1     -25.886  11.356 109.298  0.00  0.00      B015  
ATOM   2108  CB  PHE J   1     -27.387  11.515 108.913  0.00  0.00      B015  
ATOM   2109  CG  PHE J   1     -27.888  12.935 108.975  0.00  0.00      B015  
ATOM   2110  CD1 PHE J   1     -27.714  13.832 109.952  0.00  0.00      B015  
ATOM   2111  CD2 PHE J   1     -28.651  13.300 107.857  0.00  0.00      B015  
ATOM   2112  CE1 PHE J   1     -28.274  15.053 109.802  0.00  0.00      B015  
ATOM   2113  CE2 PHE J   1     -29.176  14.576 107.688  0.00  0.00      B015  
ATOM   2114  CZ  PHE J   1     -28.977  15.430 108.698  0.00  0.00      B015  
ATOM   2115  C   PHE J   1     -25.422   9.937 109.483  0.00  0.00      B015  
ATOM   2116  O   PHE J   1     -25.250   9.476 110.620  0.00  0.00      B015  
ATOM   2117  N   VAL J   2     -25.256   9.119 108.443  0.00  0.00      B015  
ATOM   2118  H   VAL J   2     -25.172   9.452 107.526  0.00  0.00      B015  
ATOM   2119  CA  VAL J   2     -25.034   7.758 108.650  0.00  0.00      B015  
ATOM   2120  CB  VAL J   2     -26.079   6.904 107.939  0.00  0.00      B015  
ATOM   2121  CG1 VAL J   2     -25.849   5.383 108.170  0.00  0.00      B015  
ATOM   2122  CG2 VAL J   2     -27.530   7.180 108.383  0.00  0.00      B015  
ATOM   2123  C   VAL J   2     -23.611   7.374 108.256  0.00  0.00      B015  
ATOM   2124  O   VAL J   2     -23.306   7.112 107.101  0.00  0.00      B015  
ATOM   2125  N   ASN J   3     -22.699   7.395 109.276  0.00  0.00      B015  
ATOM   2126  H   ASN J   3     -22.990   7.601 110.189  0.00  0.00      B015  
ATOM   2127  CA  ASN J   3     -21.263   7.189 109.025  0.00  0.00      B015  
ATOM   2128  CB  ASN J   3     -20.491   8.498 109.565  0.00  0.00      B015  
ATOM   2129  CG  ASN J   3     -19.021   8.609 109.288  0.00  0.00      B015  
ATOM   2130  OD1 ASN J   3     -18.611   8.349 108.149  0.00  0.00      B015  
ATOM   2131  ND2 ASN J   3     -18.177   8.985 110.233  0.00  0.00      B015  
ATOM   2132 HD21 ASN J   3     -18.518   9.124 111.141  0.00  0.00      B015  
ATOM   2133 HD22 ASN J   3     -17.261   9.133 109.916  0.00  0.00      B015  
ATOM   2134  C   ASN J   3     -20.730   5.881 109.598  0.00  0.00      B015  
ATOM   2135  O   ASN J   3     -20.635   5.809 110.873  0.00  0.00      B015  
ATOM   2136  N   GLN J   4     -20.488   4.869 108.832  0.00  0.00      B015  
ATOM   2137  H   GLN J   4     -20.523   4.973 107.858  0.00  0.00      B015  
ATOM   2138  CA  GLN J   4     -20.098   3.529 109.286  0.00  0.00      B015  
ATOM   2139  CB  GLN J   4     -20.923   2.393 108.717  0.00  0.00      B015  
ATOM   2140  CG  GLN J   4     -22.303   2.423 109.410  0.00  0.00      B015  
ATOM   2141  CD  GLN J   4     -23.146   1.195 109.039  0.00  0.00      B015  
ATOM   2142  OE1 GLN J   4     -23.510   0.975 107.881  0.00  0.00      B015  
ATOM   2143  NE2 GLN J   4     -23.416   0.467 110.042  0.00  0.00      B015  
ATOM   2144 HE21 GLN J   4     -23.214   0.753 110.958  0.00  0.00      B015  
ATOM   2145 HE22 GLN J   4     -23.881  -0.327 109.707  0.00  0.00      B015  
ATOM   2146  C   GLN J   4     -18.680   3.239 109.056  0.00  0.00      B015  
ATOM   2147  O   GLN J   4     -18.057   3.722 108.092  0.00  0.00      B015  
ATOM   2148  N   HIS J   5     -18.235   2.352 109.921  0.00  0.00      B015  
ATOM   2149  H   HIS J   5     -18.936   2.029 110.525  0.00  0.00      B015  
ATOM   2150  CA  HIS J   5     -16.866   1.907 109.936  0.00  0.00      B015  
ATOM   2151  CB  HIS J   5     -16.677   0.950 108.850  0.00  0.00      B015  
ATOM   2152  CG  HIS J   5     -15.347   0.161 108.753  0.00  0.00      B015  
ATOM   2153  ND1 HIS J   5     -14.222   0.353 108.058  0.00  0.00      B015  
ATOM   2154  HD1 HIS J   5     -14.082   1.081 107.416  0.00  0.00      B015  
ATOM   2155  CD2 HIS J   5     -15.187  -1.044 109.368  0.00  0.00      B015  
ATOM   2156  NE2 HIS J   5     -13.958  -1.434 109.082  0.00  0.00      B015  
ATOM   2157  CE1 HIS J   5     -13.407  -0.562 108.255  0.00  0.00      B015  
ATOM   2158  C   HIS J   5     -15.665   2.906 110.140  0.00  0.00      B015  
ATOM   2159  O   HIS J   5     -15.092   2.877 111.210  0.00  0.00      B015  
ATOM   2160  N   LEU J   6     -15.326   3.749 109.197  0.00  0.00      B015  
ATOM   2161  H   LEU J   6     -15.888   3.761 108.394  0.00  0.00      B015  
ATOM   2162  CA  LEU J   6     -14.249   4.728 109.335  0.00  0.00      B015  
ATOM   2163  CB  LEU J   6     -13.073   3.970 108.814  0.00  0.00      B015  
ATOM   2164  CG  LEU J   6     -12.004   3.420 109.751  0.00  0.00      B015  
ATOM   2165  CD1 LEU J   6     -11.318   2.209 109.291  0.00  0.00      B015  
ATOM   2166  CD2 LEU J   6     -10.884   4.498 109.983  0.00  0.00      B015  
ATOM   2167  C   LEU J   6     -14.470   5.931 108.463  0.00  0.00      B015  
ATOM   2168  O   LEU J   6     -15.219   6.003 107.522  0.00  0.00      B015  
ATOM   2169  N   CYS J   7     -13.637   6.955 108.783  0.00  0.00      B015  
ATOM   2170  H   CYS J   7     -13.134   7.102 109.611  0.00  0.00      B015  
ATOM   2171  CA  CYS J   7     -13.468   7.976 107.852  0.00  0.00      B015  
ATOM   2172  CB  CYS J   7     -13.591   9.327 108.539  0.00  0.00      B015  
ATOM   2173  SG  CYS J   7     -15.279   9.636 109.160  0.00  0.00      B015  
ATOM   2174  C   CYS J   7     -12.132   7.815 107.130  0.00  0.00      B015  
ATOM   2175  O   CYS J   7     -12.172   7.468 105.949  0.00  0.00      B015  
ATOM   2176  N   GLY J   8     -11.019   7.962 107.874  0.00  0.00      B015  
ATOM   2177  H   GLY J   8     -11.070   7.987 108.852  0.00  0.00      B015  
ATOM   2178  CA  GLY J   8      -9.785   7.922 107.103  0.00  0.00      B015  
ATOM   2179  C   GLY J   8      -8.620   7.414 107.853  0.00  0.00      B015  
ATOM   2180  O   GLY J   8      -8.453   7.503 109.101  0.00  0.00      B015  
ATOM   2181  N   SER J   9      -7.809   6.670 107.031  0.00  0.00      B015  
ATOM   2182  H   SER J   9      -8.018   6.589 106.077  0.00  0.00      B015  
ATOM   2183  CA  SER J   9      -6.561   6.049 107.494  0.00  0.00      B015  
ATOM   2184  CB  SER J   9      -6.371   4.543 107.268  0.00  0.00      B015  
ATOM   2185  OG  SER J   9      -7.568   3.869 107.715  0.00  0.00      B015  
ATOM   2186  HG  SER J   9      -7.703   3.763 108.660  0.00  0.00      B015  
ATOM   2187  C   SER J   9      -5.185   6.697 106.993  0.00  0.00      B015  
ATOM   2188  O   SER J   9      -4.977   6.866 105.776  0.00  0.00      B015  
ATOM   2189  N   HIS J  10      -4.310   6.902 107.983  0.00  0.00      B015  
ATOM   2190  H   HIS J  10      -4.646   6.946 108.903  0.00  0.00      B015  
ATOM   2191  CA  HIS J  10      -2.990   7.284 107.633  0.00  0.00      B015  
ATOM   2192  CB  HIS J  10      -2.877   8.791 107.631  0.00  0.00      B015  
ATOM   2193  CG  HIS J  10      -1.810   9.517 106.844  0.00  0.00      B015  
ATOM   2194  ND1 HIS J  10      -1.370   9.201 105.652  0.00  0.00      B015  
ATOM   2195  HD1 HIS J  10      -1.556   8.417 105.093  0.00  0.00      B015  
ATOM   2196  CD2 HIS J  10      -1.177  10.700 107.224  0.00  0.00      B015  
ATOM   2197  NE2 HIS J  10      -0.372  11.004 106.213  0.00  0.00      B015  
ATOM   2198  CE1 HIS J  10      -0.505  10.049 105.335  0.00  0.00      B015  
ATOM   2199  C   HIS J  10      -1.758   6.691 108.443  0.00  0.00      B015  
ATOM   2200  O   HIS J  10      -1.569   6.875 109.658  0.00  0.00      B015  
ATOM   2201  N   LEU J  11      -0.948   5.979 107.568  0.00  0.00      B015  
ATOM   2202  H   LEU J  11      -1.125   6.064 106.608  0.00  0.00      B015  
ATOM   2203  CA  LEU J  11       0.257   5.244 108.070  0.00  0.00      B015  
ATOM   2204  CB  LEU J  11       0.231   3.743 107.781  0.00  0.00      B015  
ATOM   2205  CG  LEU J  11       1.450   2.948 108.210  0.00  0.00      B015  
ATOM   2206  CD1 LEU J  11       1.868   3.057 109.628  0.00  0.00      B015  
ATOM   2207  CD2 LEU J  11       1.221   1.582 107.869  0.00  0.00      B015  
ATOM   2208  C   LEU J  11       1.537   5.884 107.474  0.00  0.00      B015  
ATOM   2209  O   LEU J  11       1.844   5.879 106.275  0.00  0.00      B015  
ATOM   2210  N   VAL J  12       2.293   6.455 108.400  0.00  0.00      B015  
ATOM   2211  H   VAL J  12       2.157   6.493 109.369  0.00  0.00      B015  
ATOM   2212  CA  VAL J  12       3.527   7.162 107.924  0.00  0.00      B015  
ATOM   2213  CB  VAL J  12       3.477   8.730 108.086  0.00  0.00      B015  
ATOM   2214  CG1 VAL J  12       4.660   9.438 107.575  0.00  0.00      B015  
ATOM   2215  CG2 VAL J  12       2.115   9.430 107.756  0.00  0.00      B015  
ATOM   2216  C   VAL J  12       4.745   6.577 108.641  0.00  0.00      B015  
ATOM   2217  O   VAL J  12       4.883   6.619 109.880  0.00  0.00      B015  
ATOM   2218  N   GLU J  13       5.769   6.079 107.946  0.00  0.00      B015  
ATOM   2219  H   GLU J  13       5.830   6.155 106.971  0.00  0.00      B015  
ATOM   2220  CA  GLU J  13       6.955   5.526 108.644  0.00  0.00      B015  
ATOM   2221  CB  GLU J  13       7.665   4.517 107.739  0.00  0.00      B015  
ATOM   2222  CG  GLU J  13       6.919   3.173 107.692  0.00  0.00      B015  
ATOM   2223  CD  GLU J  13       7.503   2.102 106.793  0.00  0.00      B015  
ATOM   2224  OE1 GLU J  13       8.669   2.116 106.422  0.00  0.00      B015  
ATOM   2225  OE2 GLU J  13       6.736   1.275 106.417  0.00  0.00      B015  
ATOM   2226  C   GLU J  13       7.894   6.665 108.996  0.00  0.00      B015  
ATOM   2227  O   GLU J  13       8.559   6.581 110.097  0.00  0.00      B015  
ATOM   2228  N   ALA J  14       8.094   7.688 108.159  0.00  0.00      B015  
ATOM   2229  H   ALA J  14       7.884   7.612 107.204  0.00  0.00      B015  
ATOM   2230  CA  ALA J  14       8.837   8.861 108.617  0.00  0.00      B015  
ATOM   2231  CB  ALA J  14      10.330   8.644 108.512  0.00  0.00      B015  
ATOM   2232  C   ALA J  14       8.586  10.135 107.819  0.00  0.00      B015  
ATOM   2233  O   ALA J  14       8.560  10.115 106.588  0.00  0.00      B015  
ATOM   2234  N   LEU J  15       8.416  11.278 108.426  0.00  0.00      B015  
ATOM   2235  H   LEU J  15       8.573  11.284 109.393  0.00  0.00      B015  
ATOM   2236  CA  LEU J  15       7.906  12.441 107.720  0.00  0.00      B015  
ATOM   2237  CB  LEU J  15       6.353  12.617 108.038  0.00  0.00      B015  
ATOM   2238  CG  LEU J  15       5.427  13.151 106.953  0.00  0.00      B015  
ATOM   2239  CD1 LEU J  15       3.983  12.802 107.413  0.00  0.00      B015  
ATOM   2240  CD2 LEU J  15       5.700  14.623 106.642  0.00  0.00      B015  
ATOM   2241  C   LEU J  15       8.714  13.640 108.190  0.00  0.00      B015  
ATOM   2242  O   LEU J  15       8.812  13.815 109.437  0.00  0.00      B015  
ATOM   2243  N   TYR J  16       9.366  14.404 107.319  0.00  0.00      B015  
ATOM   2244  H   TYR J  16       9.459  13.999 106.431  0.00  0.00      B015  
ATOM   2245  CA  TYR J  16       9.908  15.646 107.671  0.00  0.00      B015  
ATOM   2246  CB  TYR J  16      11.395  15.569 107.465  0.00  0.00      B015  
ATOM   2247  CG  TYR J  16      12.369  16.409 108.366  0.00  0.00      B015  
ATOM   2248  CD1 TYR J  16      13.441  15.914 108.999  0.00  0.00      B015  
ATOM   2249  CE1 TYR J  16      14.372  16.738 109.689  0.00  0.00      B015  
ATOM   2250  CD2 TYR J  16      12.159  17.818 108.451  0.00  0.00      B015  
ATOM   2251  CE2 TYR J  16      12.948  18.625 109.221  0.00  0.00      B015  
ATOM   2252  CZ  TYR J  16      14.075  18.107 109.791  0.00  0.00      B015  
ATOM   2253  OH  TYR J  16      14.864  19.007 110.410  0.00  0.00      B015  
ATOM   2254  HH  TYR J  16      15.466  18.535 110.990  0.00  0.00      B015  
ATOM   2255  C   TYR J  16       9.200  16.833 107.062  0.00  0.00      B015  
ATOM   2256  O   TYR J  16       9.417  17.158 105.938  0.00  0.00      B015  
ATOM   2257  N   LEU J  17       8.350  17.560 107.831  0.00  0.00      B015  
ATOM   2258  H   LEU J  17       8.255  17.392 108.792  0.00  0.00      B015  
ATOM   2259  CA  LEU J  17       7.420  18.557 107.273  0.00  0.00      B015  
ATOM   2260  CB  LEU J  17       5.915  18.139 107.428  0.00  0.00      B015  
ATOM   2261  CG  LEU J  17       4.732  18.689 106.672  0.00  0.00      B015  
ATOM   2262  CD1 LEU J  17       3.472  17.972 107.118  0.00  0.00      B015  
ATOM   2263  CD2 LEU J  17       4.506  20.087 106.883  0.00  0.00      B015  
ATOM   2264  C   LEU J  17       7.828  19.923 107.814  0.00  0.00      B015  
ATOM   2265  O   LEU J  17       8.054  20.104 108.984  0.00  0.00      B015  
ATOM   2266  N   VAL J  18       8.072  20.887 106.971  0.00  0.00      B015  
ATOM   2267  H   VAL J  18       8.146  20.754 106.002  0.00  0.00      B015  
ATOM   2268  CA  VAL J  18       8.437  22.249 107.404  0.00  0.00      B015  
ATOM   2269  CB  VAL J  18       9.849  22.643 106.899  0.00  0.00      B015  
ATOM   2270  CG1 VAL J  18      10.331  23.946 107.423  0.00  0.00      B015  
ATOM   2271  CG2 VAL J  18      10.873  21.619 107.452  0.00  0.00      B015  
ATOM   2272  C   VAL J  18       7.459  23.253 106.865  0.00  0.00      B015  
ATOM   2273  O   VAL J  18       7.343  23.323 105.679  0.00  0.00      B015  
ATOM   2274  N   CYS J  19       6.713  23.948 107.708  0.00  0.00      B015  
ATOM   2275  H   CYS J  19       6.597  23.595 108.615  0.00  0.00      B015  
ATOM   2276  CA  CYS J  19       5.904  25.033 107.199  0.00  0.00      B015  
ATOM   2277  CB  CYS J  19       4.496  24.849 107.777  0.00  0.00      B015  
ATOM   2278  SG  CYS J  19       3.493  23.367 107.350  0.00  0.00      B015  
ATOM   2279  C   CYS J  19       6.526  26.362 107.628  0.00  0.00      B015  
ATOM   2280  O   CYS J  19       6.758  26.583 108.811  0.00  0.00      B015  
ATOM   2281  N   GLY J  20       6.801  27.251 106.696  0.00  0.00      B015  
ATOM   2282  H   GLY J  20       6.735  26.862 105.799  0.00  0.00      B015  
ATOM   2283  CA  GLY J  20       7.282  28.605 106.866  0.00  0.00      B015  
ATOM   2284  C   GLY J  20       8.583  28.899 106.229  0.00  0.00      B015  
ATOM   2285  O   GLY J  20       8.759  28.805 105.032  0.00  0.00      B015  
ATOM   2286  N   GLU J  21       9.504  29.122 107.177  0.00  0.00      B015  
ATOM   2287  H   GLU J  21       9.258  28.908 108.102  0.00  0.00      B015  
ATOM   2288  CA  GLU J  21      10.794  29.662 106.702  0.00  0.00      B015  
ATOM   2289  CB  GLU J  21      10.844  31.272 106.595  0.00  0.00      B015  
ATOM   2290  CG  GLU J  21      11.869  31.940 105.736  0.00  0.00      B015  
ATOM   2291  CD  GLU J  21      12.088  33.435 105.967  0.00  0.00      B015  
ATOM   2292  OE1 GLU J  21      12.940  33.866 106.752  0.00  0.00      B015  
ATOM   2293  OE2 GLU J  21      11.319  34.221 105.350  0.00  0.00      B015  
ATOM   2294  C   GLU J  21      11.927  29.037 107.526  0.00  0.00      B015  
ATOM   2295  O   GLU J  21      11.994  29.214 108.747  0.00  0.00      B015  
ATOM   2296  N   ARG J  22      12.902  28.422 106.844  0.00  0.00      B015  
ATOM   2297  H   ARG J  22      12.728  28.296 105.888  0.00  0.00      B015  
ATOM   2298  CA  ARG J  22      14.078  27.991 107.514  0.00  0.00      B015  
ATOM   2299  CB  ARG J  22      14.789  26.773 106.870  0.00  0.00      B015  
ATOM   2300  CG  ARG J  22      14.018  25.474 106.913  0.00  0.00      B015  
ATOM   2301  CD  ARG J  22      14.706  24.304 106.310  0.00  0.00      B015  
ATOM   2302  NE  ARG J  22      14.283  23.078 106.978  0.00  0.00      B015  
ATOM   2303  HE  ARG J  22      13.966  23.084 107.905  0.00  0.00      B015  
ATOM   2304  CZ  ARG J  22      14.545  21.944 106.330  0.00  0.00      B015  
ATOM   2305  NH1 ARG J  22      14.834  22.004 105.016  0.00  0.00      B015  
ATOM   2306 HH11 ARG J  22      14.807  22.892 104.558  0.00  0.00      B015  
ATOM   2307 HH12 ARG J  22      15.023  21.218 104.427  0.00  0.00      B015  
ATOM   2308  NH2 ARG J  22      14.500  20.785 106.974  0.00  0.00      B015  
ATOM   2309 HH21 ARG J  22      14.248  20.745 107.940  0.00  0.00      B015  
ATOM   2310 HH22 ARG J  22      14.834  19.966 106.505  0.00  0.00      B015  
ATOM   2311  C   ARG J  22      15.006  29.198 107.669  0.00  0.00      B015  
ATOM   2312  O   ARG J  22      15.027  29.875 108.683  0.00  0.00      B015  
ATOM   2313  N   GLY J  23      15.752  29.616 106.669  0.00  0.00      B015  
ATOM   2314  H   GLY J  23      15.992  29.083 105.882  0.00  0.00      B015  
ATOM   2315  CA  GLY J  23      16.461  30.885 106.685  0.00  0.00      B015  
ATOM   2316  C   GLY J  23      17.889  30.882 106.178  0.00  0.00      B015  
ATOM   2317  O   GLY J  23      18.296  30.230 105.226  0.00  0.00      B015  
ATOM   2318  N   PHE J  24      18.612  31.702 106.945  0.00  0.00      B015  
ATOM   2319  H   PHE J  24      18.207  32.023 107.777  0.00  0.00      B015  
ATOM   2320  CA  PHE J  24      19.954  32.066 106.565  0.00  0.00      B015  
ATOM   2321  CB  PHE J  24      20.223  33.525 106.949  0.00  0.00      B015  
ATOM   2322  CG  PHE J  24      19.271  34.474 106.142  0.00  0.00      B015  
ATOM   2323  CD1 PHE J  24      18.001  34.695 106.507  0.00  0.00      B015  
ATOM   2324  CD2 PHE J  24      19.792  35.266 105.113  0.00  0.00      B015  
ATOM   2325  CE1 PHE J  24      17.236  35.669 105.940  0.00  0.00      B015  
ATOM   2326  CE2 PHE J  24      19.069  36.328 104.554  0.00  0.00      B015  
ATOM   2327  CZ  PHE J  24      17.814  36.534 105.014  0.00  0.00      B015  
ATOM   2328  C   PHE J  24      20.995  31.179 107.205  0.00  0.00      B015  
ATOM   2329  O   PHE J  24      21.029  31.111 108.415  0.00  0.00      B015  
ATOM   2330  N   PHE J  25      21.744  30.428 106.368  0.00  0.00      B015  
ATOM   2331  H   PHE J  25      21.761  30.568 105.398  0.00  0.00      B015  
ATOM   2332  CA  PHE J  25      22.764  29.537 106.810  0.00  0.00      B015  
ATOM   2333  CB  PHE J  25      22.555  28.112 106.227  0.00  0.00      B015  
ATOM   2334  CG  PHE J  25      21.637  27.111 106.885  0.00  0.00      B015  
ATOM   2335  CD1 PHE J  25      22.201  26.015 107.636  0.00  0.00      B015  
ATOM   2336  CD2 PHE J  25      20.232  27.286 106.712  0.00  0.00      B015  
ATOM   2337  CE1 PHE J  25      21.246  25.148 108.205  0.00  0.00      B015  
ATOM   2338  CE2 PHE J  25      19.380  26.322 107.284  0.00  0.00      B015  
ATOM   2339  CZ  PHE J  25      19.900  25.281 108.022  0.00  0.00      B015  
ATOM   2340  C   PHE J  25      24.170  29.948 106.381  0.00  0.00      B015  
ATOM   2341  O   PHE J  25      24.480  30.114 105.171  0.00  0.00      B015  
ATOM   2342  N   TYR J  26      25.013  30.198 107.402  0.00  0.00      B015  
ATOM   2343  H   TYR J  26      24.750  29.918 108.303  0.00  0.00      B015  
ATOM   2344  CA  TYR J  26      26.310  30.703 107.215  0.00  0.00      B015  
ATOM   2345  CB  TYR J  26      26.672  31.975 107.990  0.00  0.00      B015  
ATOM   2346  CG  TYR J  26      25.869  33.216 107.674  0.00  0.00      B015  
ATOM   2347  CD1 TYR J  26      26.483  34.203 106.983  0.00  0.00      B015  
ATOM   2348  CE1 TYR J  26      25.718  35.305 106.579  0.00  0.00      B015  
ATOM   2349  CD2 TYR J  26      24.516  33.364 108.004  0.00  0.00      B015  
ATOM   2350  CE2 TYR J  26      23.794  34.437 107.635  0.00  0.00      B015  
ATOM   2351  CZ  TYR J  26      24.381  35.435 106.871  0.00  0.00      B015  
ATOM   2352  OH  TYR J  26      23.772  36.523 106.346  0.00  0.00      B015  
ATOM   2353  HH  TYR J  26      24.349  37.009 105.752  0.00  0.00      B015  
ATOM   2354  C   TYR J  26      27.363  29.619 107.625  0.00  0.00      B015  
ATOM   2355  O   TYR J  26      27.449  29.149 108.771  0.00  0.00      B015  
ATOM   2356  N   THR J  27      28.023  29.048 106.615  0.00  0.00      B015  
ATOM   2357  H   THR J  27      27.810  29.352 105.708  0.00  0.00      B015  
ATOM   2358  CA  THR J  27      29.125  28.110 106.906  0.00  0.00      B015  
ATOM   2359  CB  THR J  27      28.766  26.618 106.588  0.00  0.00      B015  
ATOM   2360  OG1 THR J  27      27.691  26.340 107.401  0.00  0.00      B015  
ATOM   2361  HG1 THR J  27      27.981  26.432 108.311  0.00  0.00      B015  
ATOM   2362  CG2 THR J  27      30.023  25.667 106.811  0.00  0.00      B015  
ATOM   2363  C   THR J  27      30.438  28.541 106.228  0.00  0.00      B015  
ATOM   2364  O   THR J  27      30.581  28.354 105.035  0.00  0.00      B015  
ATOM   2365  N   PRO J  28      31.419  29.170 106.928  0.00  0.00      B015  
ATOM   2366  CD  PRO J  28      31.052  30.317 107.809  0.00  0.00      B015  
ATOM   2367  CA  PRO J  28      32.760  29.338 106.487  0.00  0.00      B015  
ATOM   2368  CB  PRO J  28      33.344  30.389 107.421  0.00  0.00      B015  
ATOM   2369  CG  PRO J  28      32.177  31.315 107.557  0.00  0.00      B015  
ATOM   2370  C   PRO J  28      33.593  28.049 106.685  0.00  0.00      B015  
ATOM   2371  O   PRO J  28      33.835  27.475 107.746  0.00  0.00      B015  
ATOM   2372  N   LYS J  29      34.185  27.656 105.572  0.00  0.00      B015  
ATOM   2373  H   LYS J  29      34.137  28.191 104.752  0.00  0.00      B015  
ATOM   2374  CA  LYS J  29      35.061  26.469 105.529  0.00  0.00      B015  
ATOM   2375  CB  LYS J  29      34.573  25.586 104.425  0.00  0.00      B015  
ATOM   2376  CG  LYS J  29      35.377  24.405 104.014  0.00  0.00      B015  
ATOM   2377  CD  LYS J  29      34.799  23.611 102.894  0.00  0.00      B015  
ATOM   2378  CE  LYS J  29      33.525  22.989 103.385  0.00  0.00      B015  
ATOM   2379  NZ  LYS J  29      33.166  21.791 102.607  0.00  0.00      B015  
ATOM   2380  HZ1 LYS J  29      34.067  21.284 102.494  0.00  0.00      B015  
ATOM   2381  HZ2 LYS J  29      32.833  22.101 101.672  0.00  0.00      B015  
ATOM   2382  HZ3 LYS J  29      32.509  21.167 103.118  0.00  0.00      B015  
ATOM   2383  C   LYS J  29      36.515  26.956 105.342  0.00  0.00      B015  
ATOM   2384  O   LYS J  29      36.944  27.306 104.271  0.00  0.00      B015  
ATOM   2385  N   ALA J  30      37.301  26.860 106.375  0.00  0.00      B015  
ATOM   2386  H   ALA J  30      37.013  26.429 107.206  0.00  0.00      B015  
ATOM   2387  CA  ALA J  30      38.723  27.186 106.409  0.00  0.00      B015  
ATOM   2388  CB  ALA J  30      38.981  28.073 107.608  0.00  0.00      B015  
ATOM   2389  C   ALA J  30      39.301  25.781 106.748  0.00  0.00      B015  
ATOM   2390  O   ALA J  30      39.168  25.245 107.820  0.00  0.00      B015  
ATOM   2391  N   GLY K   1       0.374  15.624 112.503  0.00  0.00      A016  
ATOM   2392  H   GLY K   1      -0.043  16.193 111.823  0.00  0.00      A016  
ATOM   2393  CA  GLY K   1      -0.330  14.425 112.698  0.00  0.00      A016  
ATOM   2394  C   GLY K   1      -1.725  14.608 112.135  0.00  0.00      A016  
ATOM   2395  O   GLY K   1      -1.878  14.698 110.933  0.00  0.00      A016  
ATOM   2396  N   ILE K   2      -2.801  14.647 112.943  0.00  0.00      A016  
ATOM   2397  H   ILE K   2      -2.557  14.873 113.865  0.00  0.00      A016  
ATOM   2398  CA  ILE K   2      -4.200  14.559 112.471  0.00  0.00      A016  
ATOM   2399  CB  ILE K   2      -4.778  13.098 112.882  0.00  0.00      A016  
ATOM   2400  CG2 ILE K   2      -4.257  12.673 114.296  0.00  0.00      A016  
ATOM   2401  CG1 ILE K   2      -6.214  12.850 112.538  0.00  0.00      A016  
ATOM   2402  CD  ILE K   2      -6.698  11.512 113.037  0.00  0.00      A016  
ATOM   2403  C   ILE K   2      -4.991  15.755 112.939  0.00  0.00      A016  
ATOM   2404  O   ILE K   2      -5.004  16.034 114.132  0.00  0.00      A016  
ATOM   2405  N   VAL K   3      -5.709  16.475 112.060  0.00  0.00      A016  
ATOM   2406  H   VAL K   3      -5.568  16.437 111.091  0.00  0.00      A016  
ATOM   2407  CA  VAL K   3      -6.817  17.332 112.494  0.00  0.00      A016  
ATOM   2408  CB  VAL K   3      -6.518  18.788 112.121  0.00  0.00      A016  
ATOM   2409  CG1 VAL K   3      -7.659  19.715 112.526  0.00  0.00      A016  
ATOM   2410  CG2 VAL K   3      -5.272  19.332 112.764  0.00  0.00      A016  
ATOM   2411  C   VAL K   3      -8.129  16.750 112.046  0.00  0.00      A016  
ATOM   2412  O   VAL K   3      -8.222  16.333 110.932  0.00  0.00      A016  
ATOM   2413  N   GLU K   4      -9.077  16.700 113.011  0.00  0.00      A016  
ATOM   2414  H   GLU K   4      -8.875  17.034 113.910  0.00  0.00      A016  
ATOM   2415  CA  GLU K   4     -10.368  16.107 112.747  0.00  0.00      A016  
ATOM   2416  CB  GLU K   4     -10.454  14.909 113.684  0.00  0.00      A016  
ATOM   2417  CG  GLU K   4     -11.701  13.952 113.591  0.00  0.00      A016  
ATOM   2418  CD  GLU K   4     -11.698  12.784 114.540  0.00  0.00      A016  
ATOM   2419  OE1 GLU K   4     -12.372  12.941 115.565  0.00  0.00      A016  
ATOM   2420  OE2 GLU K   4     -11.027  11.767 114.340  0.00  0.00      A016  
ATOM   2421  C   GLU K   4     -11.451  17.150 113.037  0.00  0.00      A016  
ATOM   2422  O   GLU K   4     -11.986  17.255 114.133  0.00  0.00      A016  
ATOM   2423  N   GLN K   5     -11.761  17.927 112.069  0.00  0.00      A016  
ATOM   2424  H   GLN K   5     -11.498  17.680 111.158  0.00  0.00      A016  
ATOM   2425  CA  GLN K   5     -12.592  19.128 112.237  0.00  0.00      A016  
ATOM   2426  CB  GLN K   5     -12.384  20.200 111.155  0.00  0.00      A016  
ATOM   2427  CG  GLN K   5     -11.159  20.919 111.569  0.00  0.00      A016  
ATOM   2428  CD  GLN K   5     -10.727  22.096 110.643  0.00  0.00      A016  
ATOM   2429  OE1 GLN K   5     -10.384  21.728 109.459  0.00  0.00      A016  
ATOM   2430  NE2 GLN K   5     -10.747  23.321 111.174  0.00  0.00      A016  
ATOM   2431 HE21 GLN K   5     -10.944  23.413 112.129  0.00  0.00      A016  
ATOM   2432 HE22 GLN K   5     -10.495  24.112 110.652  0.00  0.00      A016  
ATOM   2433  C   GLN K   5     -14.068  18.933 112.507  0.00  0.00      A016  
ATOM   2434  O   GLN K   5     -14.780  19.442 113.401  0.00  0.00      A016  
ATOM   2435  N   CYS K   6     -14.559  18.066 111.646  0.00  0.00      A016  
ATOM   2436  H   CYS K   6     -14.117  17.743 110.833  0.00  0.00      A016  
ATOM   2437  CA  CYS K   6     -15.944  17.583 111.750  0.00  0.00      A016  
ATOM   2438  CB  CYS K   6     -16.812  18.375 110.738  0.00  0.00      A016  
ATOM   2439  SG  CYS K   6     -18.613  18.354 111.116  0.00  0.00      A016  
ATOM   2440  C   CYS K   6     -15.972  16.064 111.421  0.00  0.00      A016  
ATOM   2441  O   CYS K   6     -15.569  15.610 110.392  0.00  0.00      A016  
ATOM   2442  N   CYS K   7     -16.396  15.273 112.397  0.00  0.00      A016  
ATOM   2443  H   CYS K   7     -16.455  15.595 113.320  0.00  0.00      A016  
ATOM   2444  CA  CYS K   7     -16.639  13.895 112.127  0.00  0.00      A016  
ATOM   2445  CB  CYS K   7     -16.315  12.960 113.391  0.00  0.00      A016  
ATOM   2446  SG  CYS K   7     -16.658  11.169 113.309  0.00  0.00      A016  
ATOM   2447  C   CYS K   7     -18.132  13.826 111.784  0.00  0.00      A016  
ATOM   2448  O   CYS K   7     -18.541  13.196 110.752  0.00  0.00      A016  
ATOM   2449  N   ALA K   8     -18.962  14.421 112.620  0.00  0.00      A016  
ATOM   2450  H   ALA K   8     -18.715  14.868 113.456  0.00  0.00      A016  
ATOM   2451  CA  ALA K   8     -20.425  14.411 112.316  0.00  0.00      A016  
ATOM   2452  CB  ALA K   8     -21.155  13.145 112.802  0.00  0.00      A016  
ATOM   2453  C   ALA K   8     -21.066  15.561 113.083  0.00  0.00      A016  
ATOM   2454  O   ALA K   8     -20.474  15.886 114.072  0.00  0.00      A016  
ATOM   2455  N   SER K   9     -22.179  16.242 112.815  0.00  0.00      A016  
ATOM   2456  H   SER K   9     -22.374  16.995 113.412  0.00  0.00      A016  
ATOM   2457  CA  SER K   9     -23.082  16.123 111.699  0.00  0.00      A016  
ATOM   2458  CB  SER K   9     -24.485  15.681 112.132  0.00  0.00      A016  
ATOM   2459  OG  SER K   9     -24.427  14.591 113.091  0.00  0.00      A016  
ATOM   2460  HG  SER K   9     -23.979  13.954 112.530  0.00  0.00      A016  
ATOM   2461  C   SER K   9     -23.188  17.465 110.886  0.00  0.00      A016  
ATOM   2462  O   SER K   9     -23.059  17.478 109.657  0.00  0.00      A016  
ATOM   2463  N   VAL K  10     -23.482  18.572 111.588  0.00  0.00      A016  
ATOM   2464  H   VAL K  10     -23.522  18.413 112.554  0.00  0.00      A016  
ATOM   2465  CA  VAL K  10     -23.785  19.933 111.027  0.00  0.00      A016  
ATOM   2466  CB  VAL K  10     -25.125  20.491 111.481  0.00  0.00      A016  
ATOM   2467  CG1 VAL K  10     -25.530  21.809 110.791  0.00  0.00      A016  
ATOM   2468  CG2 VAL K  10     -26.255  19.398 111.235  0.00  0.00      A016  
ATOM   2469  C   VAL K  10     -22.667  20.730 111.644  0.00  0.00      A016  
ATOM   2470  O   VAL K  10     -22.536  20.944 112.848  0.00  0.00      A016  
ATOM   2471  N   CYS K  11     -21.917  21.299 110.736  0.00  0.00      A016  
ATOM   2472  H   CYS K  11     -22.138  21.259 109.782  0.00  0.00      A016  
ATOM   2473  CA  CYS K  11     -20.748  22.077 111.110  0.00  0.00      A016  
ATOM   2474  CB  CYS K  11     -19.498  21.281 110.775  0.00  0.00      A016  
ATOM   2475  SG  CYS K  11     -19.100  20.028 112.072  0.00  0.00      A016  
ATOM   2476  C   CYS K  11     -20.738  23.380 110.455  0.00  0.00      A016  
ATOM   2477  O   CYS K  11     -21.027  23.425 109.265  0.00  0.00      A016  
ATOM   2478  N   SER K  12     -20.349  24.500 111.148  0.00  0.00      A016  
ATOM   2479  H   SER K  12     -20.443  24.483 112.123  0.00  0.00      A016  
ATOM   2480  CA  SER K  12     -20.079  25.749 110.449  0.00  0.00      A016  
ATOM   2481  CB  SER K  12     -21.214  26.751 110.598  0.00  0.00      A016  
ATOM   2482  OG  SER K  12     -22.394  26.064 110.264  0.00  0.00      A016  
ATOM   2483  HG  SER K  12     -22.199  25.534 109.488  0.00  0.00      A016  
ATOM   2484  C   SER K  12     -18.803  26.366 111.024  0.00  0.00      A016  
ATOM   2485  O   SER K  12     -18.731  26.890 112.170  0.00  0.00      A016  
ATOM   2486  N   LEU K  13     -17.820  26.244 110.207  0.00  0.00      A016  
ATOM   2487  H   LEU K  13     -18.076  26.077 109.276  0.00  0.00      A016  
ATOM   2488  CA  LEU K  13     -16.509  26.691 110.566  0.00  0.00      A016  
ATOM   2489  CB  LEU K  13     -15.448  25.741 109.992  0.00  0.00      A016  
ATOM   2490  CG  LEU K  13     -15.301  24.399 110.634  0.00  0.00      A016  
ATOM   2491  CD1 LEU K  13     -16.415  23.438 110.140  0.00  0.00      A016  
ATOM   2492  CD2 LEU K  13     -13.980  23.708 110.354  0.00  0.00      A016  
ATOM   2493  C   LEU K  13     -16.202  28.071 110.017  0.00  0.00      A016  
ATOM   2494  O   LEU K  13     -16.297  28.147 108.768  0.00  0.00      A016  
ATOM   2495  N   TYR K  14     -15.925  29.017 110.858  0.00  0.00      A016  
ATOM   2496  H   TYR K  14     -16.057  28.829 111.810  0.00  0.00      A016  
ATOM   2497  CA  TYR K  14     -15.703  30.301 110.308  0.00  0.00      A016  
ATOM   2498  CB  TYR K  14     -16.546  31.459 110.778  0.00  0.00      A016  
ATOM   2499  CG  TYR K  14     -18.035  31.371 110.517  0.00  0.00      A016  
ATOM   2500  CD1 TYR K  14     -18.522  31.861 109.309  0.00  0.00      A016  
ATOM   2501  CE1 TYR K  14     -19.783  31.496 108.942  0.00  0.00      A016  
ATOM   2502  CD2 TYR K  14     -18.885  30.685 111.447  0.00  0.00      A016  
ATOM   2503  CE2 TYR K  14     -20.129  30.405 111.087  0.00  0.00      A016  
ATOM   2504  CZ  TYR K  14     -20.608  30.809 109.795  0.00  0.00      A016  
ATOM   2505  OH  TYR K  14     -21.840  30.397 109.376  0.00  0.00      A016  
ATOM   2506  HH  TYR K  14     -22.367  30.155 110.142  0.00  0.00      A016  
ATOM   2507  C   TYR K  14     -14.349  30.500 110.966  0.00  0.00      A016  
ATOM   2508  O   TYR K  14     -14.261  30.582 112.243  0.00  0.00      A016  
ATOM   2509  N   GLN K  15     -13.322  30.452 110.152  0.00  0.00      A016  
ATOM   2510  H   GLN K  15     -13.532  30.322 109.204  0.00  0.00      A016  
ATOM   2511  CA  GLN K  15     -11.977  30.653 110.561  0.00  0.00      A016  
ATOM   2512  CB  GLN K  15     -11.135  29.253 110.482  0.00  0.00      A016  
ATOM   2513  CG  GLN K  15     -11.779  28.025 111.057  0.00  0.00      A016  
ATOM   2514  CD  GLN K  15     -10.877  26.835 110.944  0.00  0.00      A016  
ATOM   2515  OE1 GLN K  15     -10.094  26.531 111.831  0.00  0.00      A016  
ATOM   2516  NE2 GLN K  15     -10.999  26.145 109.793  0.00  0.00      A016  
ATOM   2517 HE21 GLN K  15     -11.651  26.520 109.165  0.00  0.00      A016  
ATOM   2518 HE22 GLN K  15     -10.399  25.422 109.512  0.00  0.00      A016  
ATOM   2519  C   GLN K  15     -11.200  31.659 109.720  0.00  0.00      A016  
ATOM   2520  O   GLN K  15     -10.815  31.455 108.579  0.00  0.00      A016  
ATOM   2521  N   LEU K  16     -10.946  32.749 110.505  0.00  0.00      A016  
ATOM   2522  H   LEU K  16     -11.397  32.700 111.374  0.00  0.00      A016  
ATOM   2523  CA  LEU K  16      -9.992  33.714 109.977  0.00  0.00      A016  
ATOM   2524  CB  LEU K  16     -10.077  35.100 110.615  0.00  0.00      A016  
ATOM   2525  CG  LEU K  16     -11.190  36.052 110.129  0.00  0.00      A016  
ATOM   2526  CD1 LEU K  16     -12.556  35.723 110.726  0.00  0.00      A016  
ATOM   2527  CD2 LEU K  16     -10.838  37.462 110.408  0.00  0.00      A016  
ATOM   2528  C   LEU K  16      -8.511  33.271 109.935  0.00  0.00      A016  
ATOM   2529  O   LEU K  16      -8.033  33.313 108.787  0.00  0.00      A016  
ATOM   2530  N   GLU K  17      -7.822  32.887 110.954  0.00  0.00      A016  
ATOM   2531  H   GLU K  17      -8.156  32.986 111.870  0.00  0.00      A016  
ATOM   2532  CA  GLU K  17      -6.436  32.386 110.846  0.00  0.00      A016  
ATOM   2533  CB  GLU K  17      -5.533  33.032 111.860  0.00  0.00      A016  
ATOM   2534  CG  GLU K  17      -5.586  34.546 111.827  0.00  0.00      A016  
ATOM   2535  CD  GLU K  17      -4.704  35.217 112.932  0.00  0.00      A016  
ATOM   2536  OE1 GLU K  17      -3.599  35.650 112.554  0.00  0.00      A016  
ATOM   2537  OE2 GLU K  17      -5.115  35.313 114.093  0.00  0.00      A016  
ATOM   2538  C   GLU K  17      -6.443  30.899 111.059  0.00  0.00      A016  
ATOM   2539  O   GLU K  17      -6.829  30.385 112.135  0.00  0.00      A016  
ATOM   2540  N   ASN K  18      -5.924  30.144 110.085  0.00  0.00      A016  
ATOM   2541  H   ASN K  18      -5.705  30.613 109.252  0.00  0.00      A016  
ATOM   2542  CA  ASN K  18      -5.880  28.713 110.281  0.00  0.00      A016  
ATOM   2543  CB  ASN K  18      -6.125  28.063 108.970  0.00  0.00      A016  
ATOM   2544  CG  ASN K  18      -7.599  27.884 108.549  0.00  0.00      A016  
ATOM   2545  OD1 ASN K  18      -8.196  26.837 108.734  0.00  0.00      A016  
ATOM   2546  ND2 ASN K  18      -8.235  28.945 108.009  0.00  0.00      A016  
ATOM   2547 HD21 ASN K  18      -9.174  28.867 107.738  0.00  0.00      A016  
ATOM   2548 HD22 ASN K  18      -7.671  29.729 107.841  0.00  0.00      A016  
ATOM   2549  C   ASN K  18      -4.592  28.173 110.970  0.00  0.00      A016  
ATOM   2550  O   ASN K  18      -3.571  28.797 111.115  0.00  0.00      A016  
ATOM   2551  N   TYR K  19      -4.826  26.907 111.425  0.00  0.00      A016  
ATOM   2552  H   TYR K  19      -5.796  26.779 111.373  0.00  0.00      A016  
ATOM   2553  CA  TYR K  19      -3.947  25.947 112.068  0.00  0.00      A016  
ATOM   2554  CB  TYR K  19      -4.723  24.682 112.442  0.00  0.00      A016  
ATOM   2555  CG  TYR K  19      -5.451  23.919 111.281  0.00  0.00      A016  
ATOM   2556  CD1 TYR K  19      -4.750  22.928 110.620  0.00  0.00      A016  
ATOM   2557  CE1 TYR K  19      -5.306  22.181 109.693  0.00  0.00      A016  
ATOM   2558  CD2 TYR K  19      -6.759  24.207 110.960  0.00  0.00      A016  
ATOM   2559  CE2 TYR K  19      -7.354  23.344 110.034  0.00  0.00      A016  
ATOM   2560  CZ  TYR K  19      -6.624  22.302 109.464  0.00  0.00      A016  
ATOM   2561  OH  TYR K  19      -7.335  21.433 108.769  0.00  0.00      A016  
ATOM   2562  HH  TYR K  19      -8.293  21.500 108.748  0.00  0.00      A016  
ATOM   2563  C   TYR K  19      -2.682  25.542 111.266  0.00  0.00      A016  
ATOM   2564  O   TYR K  19      -2.569  25.651 110.005  0.00  0.00      A016  
ATOM   2565  N   CYS K  20      -1.658  25.111 112.043  0.00  0.00      A016  
ATOM   2566  H   CYS K  20      -1.689  25.175 113.020  0.00  0.00      A016  
ATOM   2567  CA  CYS K  20      -0.430  24.576 111.412  0.00  0.00      A016  
ATOM   2568  CB  CYS K  20       0.794  25.356 111.795  0.00  0.00      A016  
ATOM   2569  SG  CYS K  20       2.157  25.112 110.588  0.00  0.00      A016  
ATOM   2570  C   CYS K  20      -0.297  23.061 111.747  0.00  0.00      A016  
ATOM   2571  O   CYS K  20      -0.471  22.683 112.930  0.00  0.00      A016  
ATOM   2572  N   ASN K  21      -0.108  22.178 110.733  0.00  0.00      A016  
ATOM   2573  H   ASN K  21       0.114  22.564 109.860  0.00  0.00      A016  
ATOM   2574  CA  ASN K  21      -0.161  20.735 110.902  0.00  0.00      A016  
ATOM   2575  CB  ASN K  21      -1.430  20.192 110.454  0.00  0.00      A016  
ATOM   2576  CG  ASN K  21      -1.706  18.840 111.120  0.00  0.00      A016  
ATOM   2577  OD1 ASN K  21      -1.845  18.645 112.334  0.00  0.00      A016  
ATOM   2578  ND2 ASN K  21      -1.675  17.820 110.268  0.00  0.00      A016  
ATOM   2579 HD21 ASN K  21      -1.534  18.150 109.356  0.00  0.00      A016  
ATOM   2580 HD22 ASN K  21      -1.814  16.905 110.589  0.00  0.00      A016  
ATOM   2581  C   ASN K  21       0.996  20.122 110.100  0.00  0.00      A016  
ATOM   2582  O   ASN K  21       0.770  19.726 108.976  0.00  0.00      A016  
ATOM   2583  N   PHE L   1     -28.012   8.978 111.378  0.00  0.00      B016  
ATOM   2584  H   PHE L   1     -27.526   9.695 110.919  0.00  0.00      B016  
ATOM   2585  CA  PHE L   1     -28.324   9.031 112.773  0.00  0.00      B016  
ATOM   2586  CB  PHE L   1     -29.759   8.415 112.903  0.00  0.00      B016  
ATOM   2587  CG  PHE L   1     -30.842   9.034 112.051  0.00  0.00      B016  
ATOM   2588  CD1 PHE L   1     -31.305  10.287 112.325  0.00  0.00      B016  
ATOM   2589  CD2 PHE L   1     -31.272   8.386 110.864  0.00  0.00      B016  
ATOM   2590  CE1 PHE L   1     -32.157  10.902 111.437  0.00  0.00      B016  
ATOM   2591  CE2 PHE L   1     -32.211   8.970 110.037  0.00  0.00      B016  
ATOM   2592  CZ  PHE L   1     -32.693  10.265 110.302  0.00  0.00      B016  
ATOM   2593  C   PHE L   1     -27.239   8.324 113.630  0.00  0.00      B016  
ATOM   2594  O   PHE L   1     -27.121   8.471 114.846  0.00  0.00      B016  
ATOM   2595  N   VAL L   2     -26.475   7.427 113.018  0.00  0.00      B016  
ATOM   2596  H   VAL L   2     -26.620   7.289 112.058  0.00  0.00      B016  
ATOM   2597  CA  VAL L   2     -25.515   6.628 113.743  0.00  0.00      B016  
ATOM   2598  CB  VAL L   2     -25.706   5.095 113.459  0.00  0.00      B016  
ATOM   2599  CG1 VAL L   2     -25.001   4.270 114.433  0.00  0.00      B016  
ATOM   2600  CG2 VAL L   2     -27.150   4.651 113.462  0.00  0.00      B016  
ATOM   2601  C   VAL L   2     -24.131   6.973 113.251  0.00  0.00      B016  
ATOM   2602  O   VAL L   2     -23.813   6.869 112.057  0.00  0.00      B016  
ATOM   2603  N   ASN L   3     -23.192   7.449 114.104  0.00  0.00      B016  
ATOM   2604  H   ASN L   3     -23.535   7.492 115.021  0.00  0.00      B016  
ATOM   2605  CA  ASN L   3     -21.801   7.669 113.653  0.00  0.00      B016  
ATOM   2606  CB  ASN L   3     -21.240   9.002 114.223  0.00  0.00      B016  
ATOM   2607  CG  ASN L   3     -19.797   9.241 113.870  0.00  0.00      B016  
ATOM   2608  OD1 ASN L   3     -19.424   9.260 112.697  0.00  0.00      B016  
ATOM   2609  ND2 ASN L   3     -18.846   9.611 114.762  0.00  0.00      B016  
ATOM   2610 HD21 ASN L   3     -19.160   9.640 115.690  0.00  0.00      B016  
ATOM   2611 HD22 ASN L   3     -18.028   9.969 114.360  0.00  0.00      B016  
ATOM   2612  C   ASN L   3     -21.201   6.466 114.414  0.00  0.00      B016  
ATOM   2613  O   ASN L   3     -21.180   6.496 115.670  0.00  0.00      B016  
ATOM   2614  N   GLN L   4     -20.592   5.525 113.713  0.00  0.00      B016  
ATOM   2615  H   GLN L   4     -20.108   5.732 112.886  0.00  0.00      B016  
ATOM   2616  CA  GLN L   4     -20.309   4.228 114.316  0.00  0.00      B016  
ATOM   2617  CB  GLN L   4     -21.297   3.225 113.600  0.00  0.00      B016  
ATOM   2618  CG  GLN L   4     -21.570   1.903 114.336  0.00  0.00      B016  
ATOM   2619  CD  GLN L   4     -22.985   1.330 114.018  0.00  0.00      B016  
ATOM   2620  OE1 GLN L   4     -23.526   1.276 112.880  0.00  0.00      B016  
ATOM   2621  NE2 GLN L   4     -23.568   0.678 115.064  0.00  0.00      B016  
ATOM   2622 HE21 GLN L   4     -23.225   0.303 115.902  0.00  0.00      B016  
ATOM   2623 HE22 GLN L   4     -24.539   0.682 114.928  0.00  0.00      B016  
ATOM   2624  C   GLN L   4     -18.889   3.738 114.032  0.00  0.00      B016  
ATOM   2625  O   GLN L   4     -18.338   4.011 112.929  0.00  0.00      B016  
ATOM   2626  N   HIS L   5     -18.137   3.216 115.006  0.00  0.00      B016  
ATOM   2627  H   HIS L   5     -18.493   3.490 115.877  0.00  0.00      B016  
ATOM   2628  CA  HIS L   5     -16.916   2.449 114.934  0.00  0.00      B016  
ATOM   2629  CB  HIS L   5     -16.830   1.441 113.733  0.00  0.00      B016  
ATOM   2630  CG  HIS L   5     -15.570   0.574 113.879  0.00  0.00      B016  
ATOM   2631  ND1 HIS L   5     -14.506   0.646 113.063  0.00  0.00      B016  
ATOM   2632  HD1 HIS L   5     -14.325   1.370 112.429  0.00  0.00      B016  
ATOM   2633  CD2 HIS L   5     -15.201  -0.265 114.919  0.00  0.00      B016  
ATOM   2634  NE2 HIS L   5     -14.011  -0.774 114.557  0.00  0.00      B016  
ATOM   2635  CE1 HIS L   5     -13.644  -0.237 113.435  0.00  0.00      B016  
ATOM   2636  C   HIS L   5     -15.678   3.269 115.167  0.00  0.00      B016  
ATOM   2637  O   HIS L   5     -15.026   2.937 116.182  0.00  0.00      B016  
ATOM   2638  N   LEU L   6     -15.351   4.195 114.239  0.00  0.00      B016  
ATOM   2639  H   LEU L   6     -15.972   4.435 113.521  0.00  0.00      B016  
ATOM   2640  CA  LEU L   6     -14.144   5.091 114.352  0.00  0.00      B016  
ATOM   2641  CB  LEU L   6     -12.876   4.274 114.144  0.00  0.00      B016  
ATOM   2642  CG  LEU L   6     -11.556   4.919 113.965  0.00  0.00      B016  
ATOM   2643  CD1 LEU L   6     -11.216   5.693 115.226  0.00  0.00      B016  
ATOM   2644  CD2 LEU L   6     -10.428   3.884 113.798  0.00  0.00      B016  
ATOM   2645  C   LEU L   6     -14.197   6.222 113.352  0.00  0.00      B016  
ATOM   2646  O   LEU L   6     -14.766   6.007 112.275  0.00  0.00      B016  
ATOM   2647  N   CYS L   7     -13.647   7.442 113.589  0.00  0.00      B016  
ATOM   2648  H   CYS L   7     -13.238   7.564 114.471  0.00  0.00      B016  
ATOM   2649  CA  CYS L   7     -13.547   8.470 112.537  0.00  0.00      B016  
ATOM   2650  CB  CYS L   7     -13.793   9.910 113.028  0.00  0.00      B016  
ATOM   2651  SG  CYS L   7     -15.192  10.079 114.137  0.00  0.00      B016  
ATOM   2652  C   CYS L   7     -12.179   8.366 111.927  0.00  0.00      B016  
ATOM   2653  O   CYS L   7     -11.932   8.117 110.767  0.00  0.00      B016  
ATOM   2654  N   GLY L   8     -11.184   8.529 112.803  0.00  0.00      B016  
ATOM   2655  H   GLY L   8     -11.273   8.482 113.778  0.00  0.00      B016  
ATOM   2656  CA  GLY L   8      -9.862   8.774 112.327  0.00  0.00      B016  
ATOM   2657  C   GLY L   8      -8.769   7.915 112.940  0.00  0.00      B016  
ATOM   2658  O   GLY L   8      -8.559   7.967 114.198  0.00  0.00      B016  
ATOM   2659  N   SER L   9      -7.989   7.108 112.184  0.00  0.00      B016  
ATOM   2660  H   SER L   9      -8.303   7.023 111.260  0.00  0.00      B016  
ATOM   2661  CA  SER L   9      -6.855   6.359 112.694  0.00  0.00      B016  
ATOM   2662  CB  SER L   9      -7.085   4.938 112.311  0.00  0.00      B016  
ATOM   2663  OG  SER L   9      -6.962   4.600 110.932  0.00  0.00      B016  
ATOM   2664  HG  SER L   9      -6.096   4.845 110.599  0.00  0.00      B016  
ATOM   2665  C   SER L   9      -5.564   6.845 111.988  0.00  0.00      B016  
ATOM   2666  O   SER L   9      -5.285   6.704 110.794  0.00  0.00      B016  
ATOM   2667  N   HIS L  10      -4.605   7.216 112.912  0.00  0.00      B016  
ATOM   2668  H   HIS L  10      -4.730   6.999 113.859  0.00  0.00      B016  
ATOM   2669  CA  HIS L  10      -3.298   7.571 112.281  0.00  0.00      B016  
ATOM   2670  CB  HIS L  10      -3.202   9.100 112.243  0.00  0.00      B016  
ATOM   2671  CG  HIS L  10      -1.920   9.717 111.671  0.00  0.00      B016  
ATOM   2672  ND1 HIS L  10      -0.978   9.064 111.006  0.00  0.00      B016  
ATOM   2673  HD1 HIS L  10      -0.969   8.114 110.766  0.00  0.00      B016  
ATOM   2674  CD2 HIS L  10      -1.526  10.988 111.821  0.00  0.00      B016  
ATOM   2675  NE2 HIS L  10      -0.369  10.982 111.229  0.00  0.00      B016  
ATOM   2676  CE1 HIS L  10      -0.052   9.863 110.690  0.00  0.00      B016  
ATOM   2677  C   HIS L  10      -2.230   7.086 113.177  0.00  0.00      B016  
ATOM   2678  O   HIS L  10      -2.289   7.306 114.389  0.00  0.00      B016  
ATOM   2679  N   LEU L  11      -1.408   6.285 112.515  0.00  0.00      B016  
ATOM   2680  H   LEU L  11      -1.720   5.937 111.653  0.00  0.00      B016  
ATOM   2681  CA  LEU L  11      -0.185   5.724 113.169  0.00  0.00      B016  
ATOM   2682  CB  LEU L  11       0.042   4.226 113.029  0.00  0.00      B016  
ATOM   2683  CG  LEU L  11      -0.803   3.059 113.739  0.00  0.00      B016  
ATOM   2684  CD1 LEU L  11      -2.257   3.010 113.238  0.00  0.00      B016  
ATOM   2685  CD2 LEU L  11      -0.130   1.712 113.544  0.00  0.00      B016  
ATOM   2686  C   LEU L  11       1.047   6.427 112.621  0.00  0.00      B016  
ATOM   2687  O   LEU L  11       1.159   6.416 111.402  0.00  0.00      B016  
ATOM   2688  N   VAL L  12       1.978   6.719 113.447  0.00  0.00      B016  
ATOM   2689  H   VAL L  12       1.915   6.528 114.406  0.00  0.00      B016  
ATOM   2690  CA  VAL L  12       3.252   7.341 113.003  0.00  0.00      B016  
ATOM   2691  CB  VAL L  12       3.076   8.797 112.654  0.00  0.00      B016  
ATOM   2692  CG1 VAL L  12       2.717   9.737 113.938  0.00  0.00      B016  
ATOM   2693  CG2 VAL L  12       4.269   9.412 111.875  0.00  0.00      B016  
ATOM   2694  C   VAL L  12       4.444   6.882 113.926  0.00  0.00      B016  
ATOM   2695  O   VAL L  12       4.323   6.806 115.207  0.00  0.00      B016  
ATOM   2696  N   GLU L  13       5.539   6.460 113.207  0.00  0.00      B016  
ATOM   2697  H   GLU L  13       5.417   6.269 112.253  0.00  0.00      B016  
ATOM   2698  CA  GLU L  13       6.802   6.341 113.884  0.00  0.00      B016  
ATOM   2699  CB  GLU L  13       7.677   5.304 113.237  0.00  0.00      B016  
ATOM   2700  CG  GLU L  13       6.896   3.965 113.004  0.00  0.00      B016  
ATOM   2701  CD  GLU L  13       7.838   2.991 112.388  0.00  0.00      B016  
ATOM   2702  OE1 GLU L  13       8.353   2.116 113.031  0.00  0.00      B016  
ATOM   2703  OE2 GLU L  13       7.975   3.069 111.167  0.00  0.00      B016  
ATOM   2704  C   GLU L  13       7.575   7.610 114.080  0.00  0.00      B016  
ATOM   2705  O   GLU L  13       7.340   8.216 115.151  0.00  0.00      B016  
ATOM   2706  N   ALA L  14       8.425   8.003 113.180  0.00  0.00      B016  
ATOM   2707  H   ALA L  14       8.299   7.807 112.228  0.00  0.00      B016  
ATOM   2708  CA  ALA L  14       9.290   9.142 113.429  0.00  0.00      B016  
ATOM   2709  CB  ALA L  14      10.729   8.800 113.153  0.00  0.00      B016  
ATOM   2710  C   ALA L  14       8.863  10.388 112.627  0.00  0.00      B016  
ATOM   2711  O   ALA L  14       9.125  10.459 111.400  0.00  0.00      B016  
ATOM   2712  N   LEU L  15       8.215  11.299 113.379  0.00  0.00      B016  
ATOM   2713  H   LEU L  15       8.192  11.044 114.325  0.00  0.00      B016  
ATOM   2714  CA  LEU L  15       7.636  12.515 112.847  0.00  0.00      B016  
ATOM   2715  CB  LEU L  15       6.146  12.509 113.225  0.00  0.00      B016  
ATOM   2716  CG  LEU L  15       5.148  13.685 112.729  0.00  0.00      B016  
ATOM   2717  CD1 LEU L  15       4.858  13.574 111.256  0.00  0.00      B016  
ATOM   2718  CD2 LEU L  15       3.804  13.558 113.405  0.00  0.00      B016  
ATOM   2719  C   LEU L  15       8.274  13.776 113.402  0.00  0.00      B016  
ATOM   2720  O   LEU L  15       8.516  13.961 114.561  0.00  0.00      B016  
ATOM   2721  N   TYR L  16       8.653  14.628 112.456  0.00  0.00      B016  
ATOM   2722  H   TYR L  16       8.397  14.391 111.540  0.00  0.00      B016  
ATOM   2723  CA  TYR L  16       9.432  15.850 112.677  0.00  0.00      B016  
ATOM   2724  CB  TYR L  16      10.887  15.815 112.072  0.00  0.00      B016  
ATOM   2725  CG  TYR L  16      11.934  16.700 112.716  0.00  0.00      B016  
ATOM   2726  CD1 TYR L  16      11.740  18.051 113.097  0.00  0.00      B016  
ATOM   2727  CE1 TYR L  16      12.789  18.724 113.742  0.00  0.00      B016  
ATOM   2728  CD2 TYR L  16      13.108  16.062 113.116  0.00  0.00      B016  
ATOM   2729  CE2 TYR L  16      14.102  16.723 113.775  0.00  0.00      B016  
ATOM   2730  CZ  TYR L  16      13.981  18.067 114.081  0.00  0.00      B016  
ATOM   2731  OH  TYR L  16      15.060  18.802 114.547  0.00  0.00      B016  
ATOM   2732  HH  TYR L  16      15.767  18.201 114.791  0.00  0.00      B016  
ATOM   2733  C   TYR L  16       8.607  16.921 112.022  0.00  0.00      B016  
ATOM   2734  O   TYR L  16       8.324  16.869 110.767  0.00  0.00      B016  
ATOM   2735  N   LEU L  17       8.097  17.817 112.907  0.00  0.00      B016  
ATOM   2736  H   LEU L  17       8.269  17.752 113.870  0.00  0.00      B016  
ATOM   2737  CA  LEU L  17       7.253  18.897 112.430  0.00  0.00      B016  
ATOM   2738  CB  LEU L  17       5.876  18.771 113.067  0.00  0.00      B016  
ATOM   2739  CG  LEU L  17       4.932  17.622 112.539  0.00  0.00      B016  
ATOM   2740  CD1 LEU L  17       3.540  17.649 113.278  0.00  0.00      B016  
ATOM   2741  CD2 LEU L  17       4.622  17.739 111.057  0.00  0.00      B016  
ATOM   2742  C   LEU L  17       7.806  20.217 112.916  0.00  0.00      B016  
ATOM   2743  O   LEU L  17       8.142  20.392 114.059  0.00  0.00      B016  
ATOM   2744  N   VAL L  18       7.933  21.088 111.852  0.00  0.00      B016  
ATOM   2745  H   VAL L  18       7.873  20.739 110.938  0.00  0.00      B016  
ATOM   2746  CA  VAL L  18       8.379  22.435 112.117  0.00  0.00      B016  
ATOM   2747  CB  VAL L  18       9.729  22.705 111.410  0.00  0.00      B016  
ATOM   2748  CG1 VAL L  18      10.325  24.098 111.723  0.00  0.00      B016  
ATOM   2749  CG2 VAL L  18      10.744  21.710 112.002  0.00  0.00      B016  
ATOM   2750  C   VAL L  18       7.363  23.425 111.607  0.00  0.00      B016  
ATOM   2751  O   VAL L  18       7.075  23.487 110.452  0.00  0.00      B016  
ATOM   2752  N   CYS L  19       6.866  24.290 112.416  0.00  0.00      B016  
ATOM   2753  H   CYS L  19       7.088  24.271 113.370  0.00  0.00      B016  
ATOM   2754  CA  CYS L  19       6.043  25.411 111.859  0.00  0.00      B016  
ATOM   2755  CB  CYS L  19       4.644  25.296 112.484  0.00  0.00      B016  
ATOM   2756  SG  CYS L  19       3.514  24.098 111.658  0.00  0.00      B016  
ATOM   2757  C   CYS L  19       6.730  26.730 112.340  0.00  0.00      B016  
ATOM   2758  O   CYS L  19       6.901  26.993 113.584  0.00  0.00      B016  
ATOM   2759  N   GLY L  20       7.062  27.639 111.392  0.00  0.00      B016  
ATOM   2760  H   GLY L  20       7.088  27.387 110.445  0.00  0.00      B016  
ATOM   2761  CA  GLY L  20       7.411  29.036 111.836  0.00  0.00      B016  
ATOM   2762  C   GLY L  20       8.663  29.537 111.110  0.00  0.00      B016  
ATOM   2763  O   GLY L  20       8.825  29.386 109.942  0.00  0.00      B016  
ATOM   2764  N   GLU L  21       9.612  29.981 111.943  0.00  0.00      B016  
ATOM   2765  H   GLU L  21       9.472  29.831 112.901  0.00  0.00      B016  
ATOM   2766  CA  GLU L  21      10.866  30.644 111.523  0.00  0.00      B016  
ATOM   2767  CB  GLU L  21      10.877  32.101 111.865  0.00  0.00      B016  
ATOM   2768  CG  GLU L  21       9.706  33.004 111.327  0.00  0.00      B016  
ATOM   2769  CD  GLU L  21       9.710  33.403 109.865  0.00  0.00      B016  
ATOM   2770  OE1 GLU L  21      10.464  34.299 109.527  0.00  0.00      B016  
ATOM   2771  OE2 GLU L  21       8.987  32.835 109.055  0.00  0.00      B016  
ATOM   2772  C   GLU L  21      12.092  30.093 112.273  0.00  0.00      B016  
ATOM   2773  O   GLU L  21      12.270  30.301 113.519  0.00  0.00      B016  
ATOM   2774  N   ARG L  22      13.026  29.458 111.475  0.00  0.00      B016  
ATOM   2775  H   ARG L  22      12.884  29.453 110.505  0.00  0.00      B016  
ATOM   2776  CA  ARG L  22      14.301  28.887 112.009  0.00  0.00      B016  
ATOM   2777  CB  ARG L  22      14.677  27.820 110.992  0.00  0.00      B016  
ATOM   2778  CG  ARG L  22      14.049  26.428 111.284  0.00  0.00      B016  
ATOM   2779  CD  ARG L  22      14.782  25.265 110.590  0.00  0.00      B016  
ATOM   2780  NE  ARG L  22      14.286  23.925 111.016  0.00  0.00      B016  
ATOM   2781  HE  ARG L  22      13.539  23.902 111.650  0.00  0.00      B016  
ATOM   2782  CZ  ARG L  22      14.845  22.810 110.532  0.00  0.00      B016  
ATOM   2783  NH1 ARG L  22      16.001  22.938 109.864  0.00  0.00      B016  
ATOM   2784 HH11 ARG L  22      16.351  23.865 109.728  0.00  0.00      B016  
ATOM   2785 HH12 ARG L  22      16.390  22.223 109.283  0.00  0.00      B016  
ATOM   2786  NH2 ARG L  22      14.232  21.669 110.809  0.00  0.00      B016  
ATOM   2787 HH21 ARG L  22      13.467  21.626 111.451  0.00  0.00      B016  
ATOM   2788 HH22 ARG L  22      14.590  20.801 110.466  0.00  0.00      B016  
ATOM   2789  C   ARG L  22      15.383  29.928 112.332  0.00  0.00      B016  
ATOM   2790  O   ARG L  22      16.032  29.751 113.370  0.00  0.00      B016  
ATOM   2791  N   GLY L  23      15.567  30.851 111.394  0.00  0.00      B016  
ATOM   2792  H   GLY L  23      15.160  30.775 110.506  0.00  0.00      B016  
ATOM   2793  CA  GLY L  23      16.201  32.078 111.791  0.00  0.00      B016  
ATOM   2794  C   GLY L  23      17.533  32.155 111.080  0.00  0.00      B016  
ATOM   2795  O   GLY L  23      17.689  32.112 109.887  0.00  0.00      B016  
ATOM   2796  N   PHE L  24      18.556  32.419 111.938  0.00  0.00      B016  
ATOM   2797  H   PHE L  24      18.361  32.290 112.890  0.00  0.00      B016  
ATOM   2798  CA  PHE L  24      19.949  32.722 111.444  0.00  0.00      B016  
ATOM   2799  CB  PHE L  24      20.151  34.181 111.773  0.00  0.00      B016  
ATOM   2800  CG  PHE L  24      19.678  35.260 110.836  0.00  0.00      B016  
ATOM   2801  CD1 PHE L  24      20.688  36.075 110.252  0.00  0.00      B016  
ATOM   2802  CD2 PHE L  24      18.334  35.510 110.595  0.00  0.00      B016  
ATOM   2803  CE1 PHE L  24      20.331  37.165 109.455  0.00  0.00      B016  
ATOM   2804  CE2 PHE L  24      18.019  36.639 109.889  0.00  0.00      B016  
ATOM   2805  CZ  PHE L  24      18.985  37.465 109.341  0.00  0.00      B016  
ATOM   2806  C   PHE L  24      20.977  31.837 112.117  0.00  0.00      B016  
ATOM   2807  O   PHE L  24      21.198  31.868 113.325  0.00  0.00      B016  
ATOM   2808  N   PHE L  25      21.638  30.981 111.275  0.00  0.00      B016  
ATOM   2809  H   PHE L  25      21.358  31.104 110.343  0.00  0.00      B016  
ATOM   2810  CA  PHE L  25      22.675  30.025 111.692  0.00  0.00      B016  
ATOM   2811  CB  PHE L  25      22.467  28.665 110.903  0.00  0.00      B016  
ATOM   2812  CG  PHE L  25      21.025  28.053 111.077  0.00  0.00      B016  
ATOM   2813  CD1 PHE L  25      20.903  26.867 111.810  0.00  0.00      B016  
ATOM   2814  CD2 PHE L  25      19.917  28.484 110.456  0.00  0.00      B016  
ATOM   2815  CE1 PHE L  25      19.765  26.198 111.963  0.00  0.00      B016  
ATOM   2816  CE2 PHE L  25      18.720  27.797 110.602  0.00  0.00      B016  
ATOM   2817  CZ  PHE L  25      18.622  26.651 111.341  0.00  0.00      B016  
ATOM   2818  C   PHE L  25      24.054  30.636 111.307  0.00  0.00      B016  
ATOM   2819  O   PHE L  25      24.312  31.015 110.192  0.00  0.00      B016  
ATOM   2820  N   TYR L  26      24.929  30.740 112.279  0.00  0.00      B016  
ATOM   2821  H   TYR L  26      24.620  30.578 113.195  0.00  0.00      B016  
ATOM   2822  CA  TYR L  26      26.341  31.066 112.004  0.00  0.00      B016  
ATOM   2823  CB  TYR L  26      26.658  32.300 112.965  0.00  0.00      B016  
ATOM   2824  CG  TYR L  26      25.841  33.505 112.764  0.00  0.00      B016  
ATOM   2825  CD1 TYR L  26      26.212  34.502 111.884  0.00  0.00      B016  
ATOM   2826  CE1 TYR L  26      25.396  35.583 111.691  0.00  0.00      B016  
ATOM   2827  CD2 TYR L  26      24.693  33.676 113.568  0.00  0.00      B016  
ATOM   2828  CE2 TYR L  26      23.951  34.809 113.421  0.00  0.00      B016  
ATOM   2829  CZ  TYR L  26      24.290  35.764 112.507  0.00  0.00      B016  
ATOM   2830  OH  TYR L  26      23.611  36.920 112.568  0.00  0.00      B016  
ATOM   2831  HH  TYR L  26      23.619  37.493 111.798  0.00  0.00      B016  
ATOM   2832  C   TYR L  26      27.182  29.869 112.437  0.00  0.00      B016  
ATOM   2833  O   TYR L  26      27.236  29.618 113.635  0.00  0.00      B016  
ATOM   2834  N   THR L  27      27.925  29.209 111.577  0.00  0.00      B016  
ATOM   2835  H   THR L  27      27.818  29.380 110.618  0.00  0.00      B016  
ATOM   2836  CA  THR L  27      28.646  28.044 111.934  0.00  0.00      B016  
ATOM   2837  CB  THR L  27      27.905  26.707 111.503  0.00  0.00      B016  
ATOM   2838  OG1 THR L  27      27.212  26.925 110.276  0.00  0.00      B016  
ATOM   2839  HG1 THR L  27      27.720  27.498 109.697  0.00  0.00      B016  
ATOM   2840  CG2 THR L  27      26.866  26.196 112.392  0.00  0.00      B016  
ATOM   2841  C   THR L  27      30.088  28.128 111.487  0.00  0.00      B016  
ATOM   2842  O   THR L  27      30.327  27.862 110.289  0.00  0.00      B016  
ATOM   2843  N   PRO L  28      31.085  28.590 112.211  0.00  0.00      B016  
ATOM   2844  CD  PRO L  28      30.925  29.653 113.230  0.00  0.00      B016  
ATOM   2845  CA  PRO L  28      32.501  28.656 111.680  0.00  0.00      B016  
ATOM   2846  CB  PRO L  28      33.263  29.618 112.661  0.00  0.00      B016  
ATOM   2847  CG  PRO L  28      32.174  30.542 113.087  0.00  0.00      B016  
ATOM   2848  C   PRO L  28      33.108  27.260 111.778  0.00  0.00      B016  
ATOM   2849  O   PRO L  28      33.091  26.561 112.851  0.00  0.00      B016  
ATOM   2850  N   LYS L  29      33.687  26.787 110.663  0.00  0.00      B016  
ATOM   2851  H   LYS L  29      33.620  27.294 109.828  0.00  0.00      B016  
ATOM   2852  CA  LYS L  29      34.399  25.524 110.747  0.00  0.00      B016  
ATOM   2853  CB  LYS L  29      33.784  24.440 109.734  0.00  0.00      B016  
ATOM   2854  CG  LYS L  29      34.491  23.072 109.814  0.00  0.00      B016  
ATOM   2855  CD  LYS L  29      33.649  22.080 109.046  0.00  0.00      B016  
ATOM   2856  CE  LYS L  29      34.243  20.729 109.302  0.00  0.00      B016  
ATOM   2857  NZ  LYS L  29      33.241  19.863 108.660  0.00  0.00      B016  
ATOM   2858  HZ1 LYS L  29      32.354  20.062 109.165  0.00  0.00      B016  
ATOM   2859  HZ2 LYS L  29      33.492  18.863 108.802  0.00  0.00      B016  
ATOM   2860  HZ3 LYS L  29      33.093  20.170 107.678  0.00  0.00      B016  
ATOM   2861  C   LYS L  29      35.850  25.777 110.487  0.00  0.00      B016  
ATOM   2862  O   LYS L  29      36.201  26.316 109.489  0.00  0.00      B016  
ATOM   2863  N   ALA L  30      36.625  25.424 111.521  0.00  0.00      B016  
ATOM   2864  H   ALA L  30      36.241  25.214 112.398  0.00  0.00      B016  
ATOM   2865  CA  ALA L  30      38.091  25.508 111.376  0.00  0.00      B016  
ATOM   2866  CB  ALA L  30      38.593  25.826 112.758  0.00  0.00      B016  
ATOM   2867  C   ALA L  30      38.746  24.236 110.867  0.00  0.00      B016  
ATOM   2868  O   ALA L  30      38.544  23.091 111.219  0.00  0.00      B016  
ATOM   2869  N   GLY M   1       0.396  15.602 116.669  0.00  0.00      A017  
ATOM   2870  H   GLY M   1       0.435  16.064 115.806  0.00  0.00      A017  
ATOM   2871  CA  GLY M   1      -0.653  15.562 117.618  0.00  0.00      A017  
ATOM   2872  C   GLY M   1      -1.945  15.600 116.846  0.00  0.00      A017  
ATOM   2873  O   GLY M   1      -2.004  15.564 115.649  0.00  0.00      A017  
ATOM   2874  N   ILE M   2      -2.990  15.830 117.639  0.00  0.00      A017  
ATOM   2875  H   ILE M   2      -2.826  16.065 118.576  0.00  0.00      A017  
ATOM   2876  CA  ILE M   2      -4.323  15.817 117.144  0.00  0.00      A017  
ATOM   2877  CB  ILE M   2      -4.895  14.356 117.200  0.00  0.00      A017  
ATOM   2878  CG2 ILE M   2      -4.822  13.765 118.594  0.00  0.00      A017  
ATOM   2879  CG1 ILE M   2      -6.458  14.304 116.805  0.00  0.00      A017  
ATOM   2880  CD  ILE M   2      -7.230  12.868 116.934  0.00  0.00      A017  
ATOM   2881  C   ILE M   2      -5.162  16.914 117.822  0.00  0.00      A017  
ATOM   2882  O   ILE M   2      -5.149  17.102 119.063  0.00  0.00      A017  
ATOM   2883  N   VAL M   3      -5.830  17.707 116.936  0.00  0.00      A017  
ATOM   2884  H   VAL M   3      -5.667  17.537 115.985  0.00  0.00      A017  
ATOM   2885  CA  VAL M   3      -6.821  18.677 117.335  0.00  0.00      A017  
ATOM   2886  CB  VAL M   3      -6.525  19.993 116.656  0.00  0.00      A017  
ATOM   2887  CG1 VAL M   3      -7.578  20.931 117.189  0.00  0.00      A017  
ATOM   2888  CG2 VAL M   3      -5.117  20.371 117.033  0.00  0.00      A017  
ATOM   2889  C   VAL M   3      -8.118  18.095 116.797  0.00  0.00      A017  
ATOM   2890  O   VAL M   3      -8.462  18.071 115.625  0.00  0.00      A017  
ATOM   2891  N   GLU M   4      -8.924  17.562 117.749  0.00  0.00      A017  
ATOM   2892  H   GLU M   4      -8.673  17.551 118.696  0.00  0.00      A017  
ATOM   2893  CA  GLU M   4     -10.258  16.873 117.403  0.00  0.00      A017  
ATOM   2894  CB  GLU M   4     -10.281  15.532 118.203  0.00  0.00      A017  
ATOM   2895  CG  GLU M   4     -11.619  14.796 118.385  0.00  0.00      A017  
ATOM   2896  CD  GLU M   4     -11.491  13.530 119.239  0.00  0.00      A017  
ATOM   2897  OE1 GLU M   4     -12.098  13.585 120.358  0.00  0.00      A017  
ATOM   2898  OE2 GLU M   4     -10.955  12.541 118.756  0.00  0.00      A017  
ATOM   2899  C   GLU M   4     -11.368  17.891 117.782  0.00  0.00      A017  
ATOM   2900  O   GLU M   4     -11.650  18.071 118.951  0.00  0.00      A017  
ATOM   2901  N   GLN M   5     -11.930  18.643 116.804  0.00  0.00      A017  
ATOM   2902  H   GLN M   5     -11.613  18.508 115.887  0.00  0.00      A017  
ATOM   2903  CA  GLN M   5     -12.934  19.754 116.968  0.00  0.00      A017  
ATOM   2904  CB  GLN M   5     -12.881  20.779 115.717  0.00  0.00      A017  
ATOM   2905  CG  GLN M   5     -11.585  21.532 115.792  0.00  0.00      A017  
ATOM   2906  CD  GLN M   5     -11.572  22.874 115.053  0.00  0.00      A017  
ATOM   2907  OE1 GLN M   5     -11.689  22.963 113.826  0.00  0.00      A017  
ATOM   2908  NE2 GLN M   5     -11.372  24.035 115.725  0.00  0.00      A017  
ATOM   2909 HE21 GLN M   5     -11.080  23.879 116.647  0.00  0.00      A017  
ATOM   2910 HE22 GLN M   5     -11.485  24.936 115.358  0.00  0.00      A017  
ATOM   2911  C   GLN M   5     -14.320  19.272 117.276  0.00  0.00      A017  
ATOM   2912  O   GLN M   5     -14.801  19.482 118.385  0.00  0.00      A017  
ATOM   2913  N   CYS M   6     -15.074  18.579 116.443  0.00  0.00      A017  
ATOM   2914  H   CYS M   6     -14.575  18.358 115.630  0.00  0.00      A017  
ATOM   2915  CA  CYS M   6     -16.494  18.211 116.671  0.00  0.00      A017  
ATOM   2916  CB  CYS M   6     -17.377  19.079 115.862  0.00  0.00      A017  
ATOM   2917  SG  CYS M   6     -19.083  18.620 115.888  0.00  0.00      A017  
ATOM   2918  C   CYS M   6     -16.523  16.727 116.344  0.00  0.00      A017  
ATOM   2919  O   CYS M   6     -16.214  16.360 115.158  0.00  0.00      A017  
ATOM   2920  N   CYS M   7     -16.960  15.955 117.350  0.00  0.00      A017  
ATOM   2921  H   CYS M   7     -16.725  16.201 118.269  0.00  0.00      A017  
ATOM   2922  CA  CYS M   7     -17.236  14.552 117.009  0.00  0.00      A017  
ATOM   2923  CB  CYS M   7     -16.574  13.542 117.995  0.00  0.00      A017  
ATOM   2924  SG  CYS M   7     -16.580  11.837 117.428  0.00  0.00      A017  
ATOM   2925  C   CYS M   7     -18.683  14.329 116.745  0.00  0.00      A017  
ATOM   2926  O   CYS M   7     -19.034  13.830 115.702  0.00  0.00      A017  
ATOM   2927  N   ALA M   8     -19.554  14.769 117.633  0.00  0.00      A017  
ATOM   2928  H   ALA M   8     -19.256  15.234 118.443  0.00  0.00      A017  
ATOM   2929  CA  ALA M   8     -20.949  14.812 117.393  0.00  0.00      A017  
ATOM   2930  CB  ALA M   8     -21.741  13.689 118.037  0.00  0.00      A017  
ATOM   2931  C   ALA M   8     -21.574  16.045 118.014  0.00  0.00      A017  
ATOM   2932  O   ALA M   8     -21.160  16.538 119.042  0.00  0.00      A017  
ATOM   2933  N   SER M   9     -22.629  16.734 117.606  0.00  0.00      A017  
ATOM   2934  H   SER M   9     -22.964  17.461 118.171  0.00  0.00      A017  
ATOM   2935  CA  SER M   9     -23.325  16.641 116.357  0.00  0.00      A017  
ATOM   2936  CB  SER M   9     -24.687  15.983 116.699  0.00  0.00      A017  
ATOM   2937  OG  SER M   9     -25.544  16.629 117.558  0.00  0.00      A017  
ATOM   2938  HG  SER M   9     -25.239  16.631 118.468  0.00  0.00      A017  
ATOM   2939  C   SER M   9     -23.497  18.017 115.742  0.00  0.00      A017  
ATOM   2940  O   SER M   9     -23.211  18.221 114.562  0.00  0.00      A017  
ATOM   2941  N   VAL M  10     -23.927  19.011 116.532  0.00  0.00      A017  
ATOM   2942  H   VAL M  10     -24.081  18.871 117.490  0.00  0.00      A017  
ATOM   2943  CA  VAL M  10     -24.157  20.399 116.088  0.00  0.00      A017  
ATOM   2944  CB  VAL M  10     -25.556  20.757 116.553  0.00  0.00      A017  
ATOM   2945  CG1 VAL M  10     -25.993  22.242 116.198  0.00  0.00      A017  
ATOM   2946  CG2 VAL M  10     -26.610  19.806 116.042  0.00  0.00      A017  
ATOM   2947  C   VAL M  10     -23.044  21.344 116.601  0.00  0.00      A017  
ATOM   2948  O   VAL M  10     -22.950  21.728 117.744  0.00  0.00      A017  
ATOM   2949  N   CYS M  11     -22.112  21.701 115.727  0.00  0.00      A017  
ATOM   2950  H   CYS M  11     -22.190  21.548 114.762  0.00  0.00      A017  
ATOM   2951  CA  CYS M  11     -20.904  22.440 116.187  0.00  0.00      A017  
ATOM   2952  CB  CYS M  11     -19.661  21.533 116.193  0.00  0.00      A017  
ATOM   2953  SG  CYS M  11     -19.688  19.988 117.217  0.00  0.00      A017  
ATOM   2954  C   CYS M  11     -20.547  23.662 115.384  0.00  0.00      A017  
ATOM   2955  O   CYS M  11     -20.025  23.463 114.307  0.00  0.00      A017  
ATOM   2956  N   SER M  12     -20.782  24.788 115.907  0.00  0.00      A017  
ATOM   2957  H   SER M  12     -20.874  24.802 116.883  0.00  0.00      A017  
ATOM   2958  CA  SER M  12     -20.672  26.108 115.212  0.00  0.00      A017  
ATOM   2959  CB  SER M  12     -22.027  26.875 115.277  0.00  0.00      A017  
ATOM   2960  OG  SER M  12     -22.344  27.083 116.640  0.00  0.00      A017  
ATOM   2961  HG  SER M  12     -21.797  27.803 116.962  0.00  0.00      A017  
ATOM   2962  C   SER M  12     -19.569  26.812 115.953  0.00  0.00      A017  
ATOM   2963  O   SER M  12     -19.711  27.374 117.036  0.00  0.00      A017  
ATOM   2964  N   LEU M  13     -18.475  26.881 115.155  0.00  0.00      A017  
ATOM   2965  H   LEU M  13     -18.548  26.614 114.215  0.00  0.00      A017  
ATOM   2966  CA  LEU M  13     -17.182  27.360 115.643  0.00  0.00      A017  
ATOM   2967  CB  LEU M  13     -16.150  26.334 115.325  0.00  0.00      A017  
ATOM   2968  CG  LEU M  13     -16.383  24.929 115.855  0.00  0.00      A017  
ATOM   2969  CD1 LEU M  13     -16.491  23.938 114.697  0.00  0.00      A017  
ATOM   2970  CD2 LEU M  13     -15.130  24.465 116.576  0.00  0.00      A017  
ATOM   2971  C   LEU M  13     -16.812  28.665 114.992  0.00  0.00      A017  
ATOM   2972  O   LEU M  13     -16.751  28.728 113.776  0.00  0.00      A017  
ATOM   2973  N   TYR M  14     -16.708  29.684 115.851  0.00  0.00      A017  
ATOM   2974  H   TYR M  14     -16.878  29.608 116.813  0.00  0.00      A017  
ATOM   2975  CA  TYR M  14     -16.121  30.885 115.341  0.00  0.00      A017  
ATOM   2976  CB  TYR M  14     -16.955  32.070 115.814  0.00  0.00      A017  
ATOM   2977  CG  TYR M  14     -16.645  33.325 115.151  0.00  0.00      A017  
ATOM   2978  CD1 TYR M  14     -17.086  33.565 113.860  0.00  0.00      A017  
ATOM   2979  CE1 TYR M  14     -16.823  34.797 113.301  0.00  0.00      A017  
ATOM   2980  CD2 TYR M  14     -15.922  34.339 115.739  0.00  0.00      A017  
ATOM   2981  CE2 TYR M  14     -15.577  35.529 115.158  0.00  0.00      A017  
ATOM   2982  CZ  TYR M  14     -15.996  35.744 113.902  0.00  0.00      A017  
ATOM   2983  OH  TYR M  14     -15.556  36.801 113.215  0.00  0.00      A017  
ATOM   2984  HH  TYR M  14     -15.287  37.483 113.835  0.00  0.00      A017  
ATOM   2985  C   TYR M  14     -14.762  30.898 116.006  0.00  0.00      A017  
ATOM   2986  O   TYR M  14     -14.539  30.945 117.276  0.00  0.00      A017  
ATOM   2987  N   GLN M  15     -13.781  30.967 115.136  0.00  0.00      A017  
ATOM   2988  H   GLN M  15     -13.981  30.981 114.177  0.00  0.00      A017  
ATOM   2989  CA  GLN M  15     -12.393  30.999 115.526  0.00  0.00      A017  
ATOM   2990  CB  GLN M  15     -11.730  29.663 115.198  0.00  0.00      A017  
ATOM   2991  CG  GLN M  15     -11.706  28.716 116.370  0.00  0.00      A017  
ATOM   2992  CD  GLN M  15     -11.175  27.283 116.165  0.00  0.00      A017  
ATOM   2993  OE1 GLN M  15     -11.163  26.718 115.056  0.00  0.00      A017  
ATOM   2994  NE2 GLN M  15     -10.730  26.626 117.216  0.00  0.00      A017  
ATOM   2995 HE21 GLN M  15     -10.681  27.041 118.103  0.00  0.00      A017  
ATOM   2996 HE22 GLN M  15     -10.435  25.712 117.021  0.00  0.00      A017  
ATOM   2997  C   GLN M  15     -11.685  32.212 114.898  0.00  0.00      A017  
ATOM   2998  O   GLN M  15     -11.831  32.467 113.657  0.00  0.00      A017  
ATOM   2999  N   LEU M  16     -10.864  32.952 115.654  0.00  0.00      A017  
ATOM   3000  H   LEU M  16     -10.895  32.735 116.609  0.00  0.00      A017  
ATOM   3001  CA  LEU M  16     -10.069  33.962 115.078  0.00  0.00      A017  
ATOM   3002  CB  LEU M  16      -9.906  35.198 115.968  0.00  0.00      A017  
ATOM   3003  CG  LEU M  16      -9.196  36.489 115.610  0.00  0.00      A017  
ATOM   3004  CD1 LEU M  16      -9.709  37.691 116.451  0.00  0.00      A017  
ATOM   3005  CD2 LEU M  16      -7.806  36.418 116.020  0.00  0.00      A017  
ATOM   3006  C   LEU M  16      -8.740  33.330 114.784  0.00  0.00      A017  
ATOM   3007  O   LEU M  16      -8.378  33.414 113.569  0.00  0.00      A017  
ATOM   3008  N   GLU M  17      -8.128  32.614 115.727  0.00  0.00      A017  
ATOM   3009  H   GLU M  17      -8.602  32.450 116.568  0.00  0.00      A017  
ATOM   3010  CA  GLU M  17      -6.809  31.945 115.604  0.00  0.00      A017  
ATOM   3011  CB  GLU M  17      -5.686  32.650 116.366  0.00  0.00      A017  
ATOM   3012  CG  GLU M  17      -4.224  32.193 116.086  0.00  0.00      A017  
ATOM   3013  CD  GLU M  17      -3.199  33.124 116.742  0.00  0.00      A017  
ATOM   3014  OE1 GLU M  17      -2.461  33.742 116.058  0.00  0.00      A017  
ATOM   3015  OE2 GLU M  17      -3.146  33.295 117.952  0.00  0.00      A017  
ATOM   3016  C   GLU M  17      -7.037  30.505 116.066  0.00  0.00      A017  
ATOM   3017  O   GLU M  17      -7.491  30.295 117.183  0.00  0.00      A017  
ATOM   3018  N   ASN M  18      -6.686  29.504 115.322  0.00  0.00      A017  
ATOM   3019  H   ASN M  18      -6.319  29.748 114.447  0.00  0.00      A017  
ATOM   3020  CA  ASN M  18      -6.607  28.116 115.779  0.00  0.00      A017  
ATOM   3021  CB  ASN M  18      -7.255  27.368 114.534  0.00  0.00      A017  
ATOM   3022  CG  ASN M  18      -7.710  25.922 114.759  0.00  0.00      A017  
ATOM   3023  OD1 ASN M  18      -7.438  25.320 115.795  0.00  0.00      A017  
ATOM   3024  ND2 ASN M  18      -8.478  25.424 113.780  0.00  0.00      A017  
ATOM   3025 HD21 ASN M  18      -8.665  24.462 113.760  0.00  0.00      A017  
ATOM   3026 HD22 ASN M  18      -8.789  25.965 113.025  0.00  0.00      A017  
ATOM   3027  C   ASN M  18      -5.168  27.681 115.895  0.00  0.00      A017  
ATOM   3028  O   ASN M  18      -4.242  28.223 115.325  0.00  0.00      A017  
ATOM   3029  N   TYR M  19      -5.055  26.518 116.607  0.00  0.00      A017  
ATOM   3030  H   TYR M  19      -5.889  26.014 116.715  0.00  0.00      A017  
ATOM   3031  CA  TYR M  19      -3.801  26.051 117.162  0.00  0.00      A017  
ATOM   3032  CB  TYR M  19      -4.055  24.944 118.089  0.00  0.00      A017  
ATOM   3033  CG  TYR M  19      -4.830  25.169 119.370  0.00  0.00      A017  
ATOM   3034  CD1 TYR M  19      -6.178  24.768 119.391  0.00  0.00      A017  
ATOM   3035  CE1 TYR M  19      -6.829  24.694 120.612  0.00  0.00      A017  
ATOM   3036  CD2 TYR M  19      -4.177  25.420 120.538  0.00  0.00      A017  
ATOM   3037  CE2 TYR M  19      -4.844  25.453 121.741  0.00  0.00      A017  
ATOM   3038  CZ  TYR M  19      -6.166  25.115 121.707  0.00  0.00      A017  
ATOM   3039  OH  TYR M  19      -6.963  25.125 122.802  0.00  0.00      A017  
ATOM   3040  HH  TYR M  19      -7.814  24.881 122.430  0.00  0.00      A017  
ATOM   3041  C   TYR M  19      -2.692  25.638 116.219  0.00  0.00      A017  
ATOM   3042  O   TYR M  19      -2.929  25.111 115.121  0.00  0.00      A017  
ATOM   3043  N   CYS M  20      -1.459  25.980 116.597  0.00  0.00      A017  
ATOM   3044  H   CYS M  20      -1.345  26.492 117.425  0.00  0.00      A017  
ATOM   3045  CA  CYS M  20      -0.268  25.436 116.002  0.00  0.00      A017  
ATOM   3046  CB  CYS M  20       1.110  26.183 116.369  0.00  0.00      A017  
ATOM   3047  SG  CYS M  20       2.581  25.584 115.422  0.00  0.00      A017  
ATOM   3048  C   CYS M  20      -0.077  24.012 116.568  0.00  0.00      A017  
ATOM   3049  O   CYS M  20      -0.184  23.869 117.787  0.00  0.00      A017  
ATOM   3050  N   ASN M  21       0.045  23.031 115.662  0.00  0.00      A017  
ATOM   3051  H   ASN M  21       0.235  23.154 114.709  0.00  0.00      A017  
ATOM   3052  CA  ASN M  21       0.111  21.652 116.140  0.00  0.00      A017  
ATOM   3053  CB  ASN M  21      -1.202  20.942 115.620  0.00  0.00      A017  
ATOM   3054  CG  ASN M  21      -1.291  19.481 116.103  0.00  0.00      A017  
ATOM   3055  OD1 ASN M  21      -1.426  19.177 117.281  0.00  0.00      A017  
ATOM   3056  ND2 ASN M  21      -1.368  18.489 115.205  0.00  0.00      A017  
ATOM   3057 HD21 ASN M  21      -1.327  18.736 114.258  0.00  0.00      A017  
ATOM   3058 HD22 ASN M  21      -1.497  17.551 115.460  0.00  0.00      A017  
ATOM   3059  C   ASN M  21       1.367  20.966 115.569  0.00  0.00      A017  
ATOM   3060  O   ASN M  21       2.141  21.562 114.874  0.00  0.00      A017  
ATOM   3061  N   PHE N   1     -28.875  11.744 118.589  0.00  0.00      B017  
ATOM   3062  H   PHE N   1     -28.835  11.584 119.555  0.00  0.00      B017  
ATOM   3063  CA  PHE N   1     -27.828  11.050 117.834  0.00  0.00      B017  
ATOM   3064  CB  PHE N   1     -26.665  11.986 117.473  0.00  0.00      B017  
ATOM   3065  CG  PHE N   1     -26.017  11.734 116.115  0.00  0.00      B017  
ATOM   3066  CD1 PHE N   1     -24.753  11.178 116.069  0.00  0.00      B017  
ATOM   3067  CD2 PHE N   1     -26.633  12.090 114.924  0.00  0.00      B017  
ATOM   3068  CE1 PHE N   1     -24.162  10.929 114.858  0.00  0.00      B017  
ATOM   3069  CE2 PHE N   1     -26.030  11.848 113.705  0.00  0.00      B017  
ATOM   3070  CZ  PHE N   1     -24.755  11.292 113.681  0.00  0.00      B017  
ATOM   3071  C   PHE N   1     -27.191  10.043 118.811  0.00  0.00      B017  
ATOM   3072  O   PHE N   1     -27.236  10.115 120.042  0.00  0.00      B017  
ATOM   3073  N   VAL N   2     -26.717   9.037 118.189  0.00  0.00      B017  
ATOM   3074  H   VAL N   2     -26.871   8.840 117.241  0.00  0.00      B017  
ATOM   3075  CA  VAL N   2     -25.946   8.001 118.812  0.00  0.00      B017  
ATOM   3076  CB  VAL N   2     -26.719   6.611 118.625  0.00  0.00      B017  
ATOM   3077  CG1 VAL N   2     -27.100   6.058 117.195  0.00  0.00      B017  
ATOM   3078  CG2 VAL N   2     -26.058   5.524 119.436  0.00  0.00      B017  
ATOM   3079  C   VAL N   2     -24.538   7.821 118.188  0.00  0.00      B017  
ATOM   3080  O   VAL N   2     -24.360   7.646 116.978  0.00  0.00      B017  
ATOM   3081  N   ASN N   3     -23.548   8.112 119.069  0.00  0.00      B017  
ATOM   3082  H   ASN N   3     -23.685   8.258 120.028  0.00  0.00      B017  
ATOM   3083  CA  ASN N   3     -22.181   8.050 118.690  0.00  0.00      B017  
ATOM   3084  CB  ASN N   3     -21.514   9.375 119.204  0.00  0.00      B017  
ATOM   3085  CG  ASN N   3     -20.082   9.542 118.551  0.00  0.00      B017  
ATOM   3086  OD1 ASN N   3     -19.843   9.330 117.382  0.00  0.00      B017  
ATOM   3087  ND2 ASN N   3     -19.128   9.962 119.324  0.00  0.00      B017  
ATOM   3088 HD21 ASN N   3     -19.270  10.274 120.242  0.00  0.00      B017  
ATOM   3089 HD22 ASN N   3     -18.199  10.044 119.022  0.00  0.00      B017  
ATOM   3090  C   ASN N   3     -21.643   6.829 119.362  0.00  0.00      B017  
ATOM   3091  O   ASN N   3     -21.869   6.572 120.566  0.00  0.00      B017  
ATOM   3092  N   GLN N   4     -21.018   5.944 118.590  0.00  0.00      B017  
ATOM   3093  H   GLN N   4     -20.964   6.057 117.618  0.00  0.00      B017  
ATOM   3094  CA  GLN N   4     -20.643   4.646 119.157  0.00  0.00      B017  
ATOM   3095  CB  GLN N   4     -21.657   3.533 118.797  0.00  0.00      B017  
ATOM   3096  CG  GLN N   4     -21.518   2.230 119.521  0.00  0.00      B017  
ATOM   3097  CD  GLN N   4     -22.602   1.211 119.170  0.00  0.00      B017  
ATOM   3098  OE1 GLN N   4     -22.661   0.744 118.020  0.00  0.00      B017  
ATOM   3099  NE2 GLN N   4     -23.402   0.831 120.155  0.00  0.00      B017  
ATOM   3100 HE21 GLN N   4     -23.223   1.146 121.065  0.00  0.00      B017  
ATOM   3101 HE22 GLN N   4     -24.113   0.187 119.955  0.00  0.00      B017  
ATOM   3102  C   GLN N   4     -19.197   4.264 118.852  0.00  0.00      B017  
ATOM   3103  O   GLN N   4     -18.641   4.514 117.771  0.00  0.00      B017  
ATOM   3104  N   HIS N   5     -18.589   3.819 119.945  0.00  0.00      B017  
ATOM   3105  H   HIS N   5     -19.135   3.911 120.753  0.00  0.00      B017  
ATOM   3106  CA  HIS N   5     -17.224   3.263 120.018  0.00  0.00      B017  
ATOM   3107  CB  HIS N   5     -17.064   2.223 118.868  0.00  0.00      B017  
ATOM   3108  CG  HIS N   5     -15.885   1.225 119.053  0.00  0.00      B017  
ATOM   3109  ND1 HIS N   5     -14.704   1.474 118.453  0.00  0.00      B017  
ATOM   3110  HD1 HIS N   5     -14.517   2.271 117.914  0.00  0.00      B017  
ATOM   3111  CD2 HIS N   5     -15.793   0.068 119.801  0.00  0.00      B017  
ATOM   3112  NE2 HIS N   5     -14.566  -0.415 119.512  0.00  0.00      B017  
ATOM   3113  CE1 HIS N   5     -13.884   0.453 118.793  0.00  0.00      B017  
ATOM   3114  C   HIS N   5     -16.072   4.278 120.103  0.00  0.00      B017  
ATOM   3115  O   HIS N   5     -15.505   4.396 121.191  0.00  0.00      B017  
ATOM   3116  N   LEU N   6     -15.845   5.163 119.118  0.00  0.00      B017  
ATOM   3117  H   LEU N   6     -16.354   5.161 118.281  0.00  0.00      B017  
ATOM   3118  CA  LEU N   6     -14.604   5.887 119.123  0.00  0.00      B017  
ATOM   3119  CB  LEU N   6     -13.393   4.937 118.954  0.00  0.00      B017  
ATOM   3120  CG  LEU N   6     -11.890   5.323 118.976  0.00  0.00      B017  
ATOM   3121  CD1 LEU N   6     -11.463   5.735 120.367  0.00  0.00      B017  
ATOM   3122  CD2 LEU N   6     -11.022   4.135 118.627  0.00  0.00      B017  
ATOM   3123  C   LEU N   6     -14.675   6.936 118.029  0.00  0.00      B017  
ATOM   3124  O   LEU N   6     -15.254   6.657 116.999  0.00  0.00      B017  
ATOM   3125  N   CYS N   7     -14.012   8.043 118.411  0.00  0.00      B017  
ATOM   3126  H   CYS N   7     -13.720   8.135 119.342  0.00  0.00      B017  
ATOM   3127  CA  CYS N   7     -13.917   9.136 117.462  0.00  0.00      B017  
ATOM   3128  CB  CYS N   7     -14.061  10.413 118.159  0.00  0.00      B017  
ATOM   3129  SG  CYS N   7     -15.725  10.739 118.882  0.00  0.00      B017  
ATOM   3130  C   CYS N   7     -12.510   9.030 116.844  0.00  0.00      B017  
ATOM   3131  O   CYS N   7     -12.413   8.687 115.674  0.00  0.00      B017  
ATOM   3132  N   GLY N   8     -11.428   9.255 117.660  0.00  0.00      B017  
ATOM   3133  H   GLY N   8     -11.572   9.093 118.616  0.00  0.00      B017  
ATOM   3134  CA  GLY N   8     -10.177   9.517 117.029  0.00  0.00      B017  
ATOM   3135  C   GLY N   8      -9.092   8.803 117.783  0.00  0.00      B017  
ATOM   3136  O   GLY N   8      -9.111   8.854 119.043  0.00  0.00      B017  
ATOM   3137  N   SER N   9      -8.328   8.003 117.020  0.00  0.00      B017  
ATOM   3138  H   SER N   9      -8.227   8.146 116.056  0.00  0.00      B017  
ATOM   3139  CA  SER N   9      -7.279   7.288 117.671  0.00  0.00      B017  
ATOM   3140  CB  SER N   9      -7.611   5.849 117.723  0.00  0.00      B017  
ATOM   3141  OG  SER N   9      -7.800   5.204 116.401  0.00  0.00      B017  
ATOM   3142  HG  SER N   9      -8.564   5.619 115.994  0.00  0.00      B017  
ATOM   3143  C   SER N   9      -5.930   7.554 116.949  0.00  0.00      B017  
ATOM   3144  O   SER N   9      -5.794   7.546 115.694  0.00  0.00      B017  
ATOM   3145  N   HIS N  10      -4.845   7.771 117.703  0.00  0.00      B017  
ATOM   3146  H   HIS N  10      -5.065   7.594 118.641  0.00  0.00      B017  
ATOM   3147  CA  HIS N  10      -3.589   8.268 117.158  0.00  0.00      B017  
ATOM   3148  CB  HIS N  10      -3.530   9.812 117.217  0.00  0.00      B017  
ATOM   3149  CG  HIS N  10      -2.334  10.400 116.462  0.00  0.00      B017  
ATOM   3150  ND1 HIS N  10      -1.705   9.971 115.359  0.00  0.00      B017  
ATOM   3151  HD1 HIS N  10      -1.893   9.112 114.926  0.00  0.00      B017  
ATOM   3152  CD2 HIS N  10      -1.775  11.643 116.821  0.00  0.00      B017  
ATOM   3153  NE2 HIS N  10      -0.840  11.864 115.901  0.00  0.00      B017  
ATOM   3154  CE1 HIS N  10      -0.826  10.910 115.005  0.00  0.00      B017  
ATOM   3155  C   HIS N  10      -2.389   7.581 117.883  0.00  0.00      B017  
ATOM   3156  O   HIS N  10      -2.375   7.574 119.119  0.00  0.00      B017  
ATOM   3157  N   LEU N  11      -1.428   6.978 117.199  0.00  0.00      B017  
ATOM   3158  H   LEU N  11      -1.450   7.077 116.225  0.00  0.00      B017  
ATOM   3159  CA  LEU N  11      -0.409   6.227 117.883  0.00  0.00      B017  
ATOM   3160  CB  LEU N  11      -0.549   4.728 117.588  0.00  0.00      B017  
ATOM   3161  CG  LEU N  11      -1.561   3.914 118.362  0.00  0.00      B017  
ATOM   3162  CD1 LEU N  11      -3.048   4.083 117.874  0.00  0.00      B017  
ATOM   3163  CD2 LEU N  11      -1.292   2.425 118.067  0.00  0.00      B017  
ATOM   3164  C   LEU N  11       0.965   6.602 117.392  0.00  0.00      B017  
ATOM   3165  O   LEU N  11       1.492   6.168 116.325  0.00  0.00      B017  
ATOM   3166  N   VAL N  12       1.594   7.463 118.228  0.00  0.00      B017  
ATOM   3167  H   VAL N  12       1.368   7.441 119.182  0.00  0.00      B017  
ATOM   3168  CA  VAL N  12       2.794   8.095 117.864  0.00  0.00      B017  
ATOM   3169  CB  VAL N  12       2.820   9.644 118.087  0.00  0.00      B017  
ATOM   3170  CG1 VAL N  12       4.058  10.310 117.478  0.00  0.00      B017  
ATOM   3171  CG2 VAL N  12       1.699  10.305 117.448  0.00  0.00      B017  
ATOM   3172  C   VAL N  12       4.011   7.500 118.563  0.00  0.00      B017  
ATOM   3173  O   VAL N  12       3.957   7.404 119.768  0.00  0.00      B017  
ATOM   3174  N   GLU N  13       5.026   6.957 117.811  0.00  0.00      B017  
ATOM   3175  H   GLU N  13       5.163   7.139 116.858  0.00  0.00      B017  
ATOM   3176  CA  GLU N  13       6.089   6.335 118.490  0.00  0.00      B017  
ATOM   3177  CB  GLU N  13       6.716   5.226 117.583  0.00  0.00      B017  
ATOM   3178  CG  GLU N  13       7.385   4.125 118.303  0.00  0.00      B017  
ATOM   3179  CD  GLU N  13       7.928   3.018 117.403  0.00  0.00      B017  
ATOM   3180  OE1 GLU N  13       8.850   3.319 116.620  0.00  0.00      B017  
ATOM   3181  OE2 GLU N  13       7.397   1.871 117.546  0.00  0.00      B017  
ATOM   3182  C   GLU N  13       7.132   7.435 118.946  0.00  0.00      B017  
ATOM   3183  O   GLU N  13       7.489   7.598 120.125  0.00  0.00      B017  
ATOM   3184  N   ALA N  14       7.590   8.333 118.040  0.00  0.00      B017  
ATOM   3185  H   ALA N  14       7.364   8.195 117.097  0.00  0.00      B017  
ATOM   3186  CA  ALA N  14       8.410   9.444 118.470  0.00  0.00      B017  
ATOM   3187  CB  ALA N  14       9.869   9.001 118.262  0.00  0.00      B017  
ATOM   3188  C   ALA N  14       8.171  10.665 117.548  0.00  0.00      B017  
ATOM   3189  O   ALA N  14       8.253  10.643 116.285  0.00  0.00      B017  
ATOM   3190  N   LEU N  15       7.875  11.738 118.240  0.00  0.00      B017  
ATOM   3191  H   LEU N  15       8.197  11.794 119.164  0.00  0.00      B017  
ATOM   3192  CA  LEU N  15       7.577  12.986 117.608  0.00  0.00      B017  
ATOM   3193  CB  LEU N  15       6.128  13.316 117.979  0.00  0.00      B017  
ATOM   3194  CG  LEU N  15       5.340  13.861 116.781  0.00  0.00      B017  
ATOM   3195  CD1 LEU N  15       3.830  13.876 117.325  0.00  0.00      B017  
ATOM   3196  CD2 LEU N  15       5.762  15.186 116.394  0.00  0.00      B017  
ATOM   3197  C   LEU N  15       8.452  14.167 118.046  0.00  0.00      B017  
ATOM   3198  O   LEU N  15       8.848  14.204 119.217  0.00  0.00      B017  
ATOM   3199  N   TYR N  16       8.719  15.104 117.130  0.00  0.00      B017  
ATOM   3200  H   TYR N  16       8.297  14.977 116.254  0.00  0.00      B017  
ATOM   3201  CA  TYR N  16       9.505  16.342 117.371  0.00  0.00      B017  
ATOM   3202  CB  TYR N  16      10.766  16.334 116.548  0.00  0.00      B017  
ATOM   3203  CG  TYR N  16      11.734  15.212 116.916  0.00  0.00      B017  
ATOM   3204  CD1 TYR N  16      12.489  15.278 118.073  0.00  0.00      B017  
ATOM   3205  CE1 TYR N  16      13.274  14.247 118.416  0.00  0.00      B017  
ATOM   3206  CD2 TYR N  16      11.947  14.175 116.122  0.00  0.00      B017  
ATOM   3207  CE2 TYR N  16      12.851  13.181 116.391  0.00  0.00      B017  
ATOM   3208  CZ  TYR N  16      13.423  13.134 117.637  0.00  0.00      B017  
ATOM   3209  OH  TYR N  16      14.172  12.013 118.041  0.00  0.00      B017  
ATOM   3210  HH  TYR N  16      14.643  12.155 118.865  0.00  0.00      B017  
ATOM   3211  C   TYR N  16       8.607  17.426 116.921  0.00  0.00      B017  
ATOM   3212  O   TYR N  16       8.271  17.517 115.724  0.00  0.00      B017  
ATOM   3213  N   LEU N  17       8.213  18.342 117.763  0.00  0.00      B017  
ATOM   3214  H   LEU N  17       8.645  18.478 118.632  0.00  0.00      B017  
ATOM   3215  CA  LEU N  17       7.200  19.338 117.401  0.00  0.00      B017  
ATOM   3216  CB  LEU N  17       5.947  19.110 118.264  0.00  0.00      B017  
ATOM   3217  CG  LEU N  17       4.654  19.656 117.615  0.00  0.00      B017  
ATOM   3218  CD1 LEU N  17       3.437  18.888 118.059  0.00  0.00      B017  
ATOM   3219  CD2 LEU N  17       4.574  21.123 117.851  0.00  0.00      B017  
ATOM   3220  C   LEU N  17       7.816  20.675 117.765  0.00  0.00      B017  
ATOM   3221  O   LEU N  17       7.961  21.017 118.989  0.00  0.00      B017  
ATOM   3222  N   VAL N  18       8.050  21.617 116.834  0.00  0.00      B017  
ATOM   3223  H   VAL N  18       7.673  21.374 115.962  0.00  0.00      B017  
ATOM   3224  CA  VAL N  18       8.726  22.884 116.940  0.00  0.00      B017  
ATOM   3225  CB  VAL N  18      10.034  22.957 116.061  0.00  0.00      B017  
ATOM   3226  CG1 VAL N  18      10.779  24.198 116.460  0.00  0.00      B017  
ATOM   3227  CG2 VAL N  18      11.057  21.777 116.319  0.00  0.00      B017  
ATOM   3228  C   VAL N  18       7.676  23.908 116.512  0.00  0.00      B017  
ATOM   3229  O   VAL N  18       7.284  23.763 115.336  0.00  0.00      B017  
ATOM   3230  N   CYS N  19       7.237  24.786 117.373  0.00  0.00      B017  
ATOM   3231  H   CYS N  19       7.542  24.842 118.303  0.00  0.00      B017  
ATOM   3232  CA  CYS N  19       6.419  25.893 116.944  0.00  0.00      B017  
ATOM   3233  CB  CYS N  19       4.960  25.845 117.416  0.00  0.00      B017  
ATOM   3234  SG  CYS N  19       3.866  24.604 116.620  0.00  0.00      B017  
ATOM   3235  C   CYS N  19       7.034  27.185 117.352  0.00  0.00      B017  
ATOM   3236  O   CYS N  19       7.516  27.386 118.445  0.00  0.00      B017  
ATOM   3237  N   GLY N  20       7.208  28.149 116.398  0.00  0.00      B017  
ATOM   3238  H   GLY N  20       7.172  27.935 115.442  0.00  0.00      B017  
ATOM   3239  CA  GLY N  20       7.431  29.529 116.775  0.00  0.00      B017  
ATOM   3240  C   GLY N  20       8.690  30.070 116.105  0.00  0.00      B017  
ATOM   3241  O   GLY N  20       8.773  30.090 114.845  0.00  0.00      B017  
ATOM   3242  N   GLU N  21       9.674  30.513 116.942  0.00  0.00      B017  
ATOM   3243  H   GLU N  21       9.577  30.171 117.855  0.00  0.00      B017  
ATOM   3244  CA  GLU N  21      10.872  31.227 116.518  0.00  0.00      B017  
ATOM   3245  CB  GLU N  21      10.944  32.697 116.973  0.00  0.00      B017  
ATOM   3246  CG  GLU N  21       9.734  33.620 116.625  0.00  0.00      B017  
ATOM   3247  CD  GLU N  21       9.338  33.629 115.178  0.00  0.00      B017  
ATOM   3248  OE1 GLU N  21       8.187  33.328 114.832  0.00  0.00      B017  
ATOM   3249  OE2 GLU N  21      10.108  34.051 114.325  0.00  0.00      B017  
ATOM   3250  C   GLU N  21      12.033  30.553 117.176  0.00  0.00      B017  
ATOM   3251  O   GLU N  21      12.187  30.503 118.416  0.00  0.00      B017  
ATOM   3252  N   ARG N  22      12.847  29.835 116.367  0.00  0.00      B017  
ATOM   3253  H   ARG N  22      12.671  29.797 115.404  0.00  0.00      B017  
ATOM   3254  CA  ARG N  22      14.025  29.083 116.929  0.00  0.00      B017  
ATOM   3255  CB  ARG N  22      14.387  28.026 115.945  0.00  0.00      B017  
ATOM   3256  CG  ARG N  22      13.863  26.631 116.058  0.00  0.00      B017  
ATOM   3257  CD  ARG N  22      14.620  25.678 115.206  0.00  0.00      B017  
ATOM   3258  NE  ARG N  22      14.320  24.328 115.599  0.00  0.00      B017  
ATOM   3259  HE  ARG N  22      13.780  24.080 116.378  0.00  0.00      B017  
ATOM   3260  CZ  ARG N  22      14.565  23.244 114.881  0.00  0.00      B017  
ATOM   3261  NH1 ARG N  22      14.941  23.408 113.622  0.00  0.00      B017  
ATOM   3262 HH11 ARG N  22      14.910  24.307 113.186  0.00  0.00      B017  
ATOM   3263 HH12 ARG N  22      15.190  22.671 112.994  0.00  0.00      B017  
ATOM   3264  NH2 ARG N  22      14.614  22.054 115.481  0.00  0.00      B017  
ATOM   3265 HH21 ARG N  22      14.506  22.043 116.475  0.00  0.00      B017  
ATOM   3266 HH22 ARG N  22      14.702  21.229 114.924  0.00  0.00      B017  
ATOM   3267  C   ARG N  22      15.217  30.099 117.092  0.00  0.00      B017  
ATOM   3268  O   ARG N  22      15.907  29.985 118.083  0.00  0.00      B017  
ATOM   3269  N   GLY N  23      15.345  31.034 116.140  0.00  0.00      B017  
ATOM   3270  H   GLY N  23      15.029  30.822 115.237  0.00  0.00      B017  
ATOM   3271  CA  GLY N  23      15.988  32.307 116.370  0.00  0.00      B017  
ATOM   3272  C   GLY N  23      17.451  32.281 116.000  0.00  0.00      B017  
ATOM   3273  O   GLY N  23      17.754  32.281 114.785  0.00  0.00      B017  
ATOM   3274  N   PHE N  24      18.317  32.179 116.966  0.00  0.00      B017  
ATOM   3275  H   PHE N  24      17.998  31.811 117.817  0.00  0.00      B017  
ATOM   3276  CA  PHE N  24      19.668  32.508 116.704  0.00  0.00      B017  
ATOM   3277  CB  PHE N  24      20.058  33.863 117.248  0.00  0.00      B017  
ATOM   3278  CG  PHE N  24      19.725  35.052 116.369  0.00  0.00      B017  
ATOM   3279  CD1 PHE N  24      18.545  35.683 116.506  0.00  0.00      B017  
ATOM   3280  CD2 PHE N  24      20.709  35.432 115.482  0.00  0.00      B017  
ATOM   3281  CE1 PHE N  24      18.278  36.853 115.741  0.00  0.00      B017  
ATOM   3282  CE2 PHE N  24      20.466  36.593 114.715  0.00  0.00      B017  
ATOM   3283  CZ  PHE N  24      19.275  37.320 114.863  0.00  0.00      B017  
ATOM   3284  C   PHE N  24      20.632  31.422 117.131  0.00  0.00      B017  
ATOM   3285  O   PHE N  24      20.651  30.980 118.306  0.00  0.00      B017  
ATOM   3286  N   PHE N  25      21.440  31.087 116.126  0.00  0.00      B017  
ATOM   3287  H   PHE N  25      21.312  31.499 115.247  0.00  0.00      B017  
ATOM   3288  CA  PHE N  25      22.324  29.996 116.359  0.00  0.00      B017  
ATOM   3289  CB  PHE N  25      22.135  28.714 115.492  0.00  0.00      B017  
ATOM   3290  CG  PHE N  25      20.738  28.197 115.695  0.00  0.00      B017  
ATOM   3291  CD1 PHE N  25      19.748  28.695 114.845  0.00  0.00      B017  
ATOM   3292  CD2 PHE N  25      20.384  27.287 116.721  0.00  0.00      B017  
ATOM   3293  CE1 PHE N  25      18.421  28.376 115.070  0.00  0.00      B017  
ATOM   3294  CE2 PHE N  25      19.047  26.880 116.839  0.00  0.00      B017  
ATOM   3295  CZ  PHE N  25      18.071  27.479 116.107  0.00  0.00      B017  
ATOM   3296  C   PHE N  25      23.793  30.449 116.140  0.00  0.00      B017  
ATOM   3297  O   PHE N  25      24.092  31.111 115.133  0.00  0.00      B017  
ATOM   3298  N   TYR N  26      24.656  29.940 116.973  0.00  0.00      B017  
ATOM   3299  H   TYR N  26      24.411  29.467 117.795  0.00  0.00      B017  
ATOM   3300  CA  TYR N  26      26.083  30.085 116.677  0.00  0.00      B017  
ATOM   3301  CB  TYR N  26      26.636  31.212 117.481  0.00  0.00      B017  
ATOM   3302  CG  TYR N  26      27.621  32.100 116.719  0.00  0.00      B017  
ATOM   3303  CD1 TYR N  26      27.197  33.384 116.429  0.00  0.00      B017  
ATOM   3304  CE1 TYR N  26      28.115  34.357 115.872  0.00  0.00      B017  
ATOM   3305  CD2 TYR N  26      28.891  31.686 116.330  0.00  0.00      B017  
ATOM   3306  CE2 TYR N  26      29.818  32.581 115.750  0.00  0.00      B017  
ATOM   3307  CZ  TYR N  26      29.442  33.948 115.558  0.00  0.00      B017  
ATOM   3308  OH  TYR N  26      30.370  34.827 114.964  0.00  0.00      B017  
ATOM   3309  HH  TYR N  26      31.133  34.316 114.685  0.00  0.00      B017  
ATOM   3310  C   TYR N  26      26.736  28.772 117.040  0.00  0.00      B017  
ATOM   3311  O   TYR N  26      26.806  28.458 118.193  0.00  0.00      B017  
ATOM   3312  N   THR N  27      27.243  27.980 116.105  0.00  0.00      B017  
ATOM   3313  H   THR N  27      26.992  28.256 115.199  0.00  0.00      B017  
ATOM   3314  CA  THR N  27      27.920  26.748 116.388  0.00  0.00      B017  
ATOM   3315  CB  THR N  27      27.017  25.593 115.929  0.00  0.00      B017  
ATOM   3316  OG1 THR N  27      25.804  25.849 116.576  0.00  0.00      B017  
ATOM   3317  HG1 THR N  27      25.790  26.640 117.120  0.00  0.00      B017  
ATOM   3318  CG2 THR N  27      27.594  24.275 116.475  0.00  0.00      B017  
ATOM   3319  C   THR N  27      29.296  26.711 115.784  0.00  0.00      B017  
ATOM   3320  O   THR N  27      29.470  26.272 114.635  0.00  0.00      B017  
ATOM   3321  N   PRO N  28      30.374  27.237 116.467  0.00  0.00      B017  
ATOM   3322  CD  PRO N  28      30.282  28.315 117.501  0.00  0.00      B017  
ATOM   3323  CA  PRO N  28      31.700  27.019 116.006  0.00  0.00      B017  
ATOM   3324  CB  PRO N  28      32.399  28.099 116.656  0.00  0.00      B017  
ATOM   3325  CG  PRO N  28      31.442  29.211 117.013  0.00  0.00      B017  
ATOM   3326  C   PRO N  28      32.274  25.655 116.292  0.00  0.00      B017  
ATOM   3327  O   PRO N  28      32.495  25.390 117.469  0.00  0.00      B017  
ATOM   3328  N   LYS N  29      32.600  24.840 115.265  0.00  0.00      B017  
ATOM   3329  H   LYS N  29      32.461  25.145 114.344  0.00  0.00      B017  
ATOM   3330  CA  LYS N  29      33.368  23.578 115.421  0.00  0.00      B017  
ATOM   3331  CB  LYS N  29      32.826  22.698 114.296  0.00  0.00      B017  
ATOM   3332  CG  LYS N  29      31.391  22.345 114.665  0.00  0.00      B017  
ATOM   3333  CD  LYS N  29      30.751  21.383 113.708  0.00  0.00      B017  
ATOM   3334  CE  LYS N  29      29.267  21.097 114.002  0.00  0.00      B017  
ATOM   3335  NZ  LYS N  29      28.754  20.161 113.007  0.00  0.00      B017  
ATOM   3336  HZ1 LYS N  29      29.326  19.293 113.014  0.00  0.00      B017  
ATOM   3337  HZ2 LYS N  29      28.932  20.591 112.076  0.00  0.00      B017  
ATOM   3338  HZ3 LYS N  29      27.732  19.968 113.021  0.00  0.00      B017  
ATOM   3339  C   LYS N  29      34.869  23.758 115.289  0.00  0.00      B017  
ATOM   3340  O   LYS N  29      35.345  24.549 114.487  0.00  0.00      B017  
ATOM   3341  N   ALA N  30      35.701  22.961 115.965  0.00  0.00      B017  
ATOM   3342  H   ALA N  30      35.286  22.312 116.569  0.00  0.00      B017  
ATOM   3343  CA  ALA N  30      37.174  22.876 115.785  0.00  0.00      B017  
ATOM   3344  CB  ALA N  30      37.809  23.585 116.932  0.00  0.00      B017  
ATOM   3345  C   ALA N  30      37.625  21.384 115.856  0.00  0.00      B017  
ATOM   3346  O   ALA N  30      36.945  20.554 116.508  0.00  0.00      B017  
ATOM   3347  N   GLY O   1      -0.342  18.225 122.707  0.00  0.00      A018  
ATOM   3348  H   GLY O   1      -0.861  18.674 123.407  0.00  0.00      A018  
ATOM   3349  CA  GLY O   1      -0.677  16.838 122.430  0.00  0.00      A018  
ATOM   3350  C   GLY O   1      -2.103  16.662 121.877  0.00  0.00      A018  
ATOM   3351  O   GLY O   1      -2.375  16.737 120.657  0.00  0.00      A018  
ATOM   3352  N   ILE O   2      -3.005  16.201 122.761  0.00  0.00      A018  
ATOM   3353  H   ILE O   2      -2.732  16.036 123.687  0.00  0.00      A018  
ATOM   3354  CA  ILE O   2      -4.408  15.982 122.242  0.00  0.00      A018  
ATOM   3355  CB  ILE O   2      -4.888  14.564 122.517  0.00  0.00      A018  
ATOM   3356  CG2 ILE O   2      -4.519  14.123 123.951  0.00  0.00      A018  
ATOM   3357  CG1 ILE O   2      -6.369  14.356 122.320  0.00  0.00      A018  
ATOM   3358  CD  ILE O   2      -6.685  12.864 122.118  0.00  0.00      A018  
ATOM   3359  C   ILE O   2      -5.403  17.051 122.727  0.00  0.00      A018  
ATOM   3360  O   ILE O   2      -5.459  17.326 123.934  0.00  0.00      A018  
ATOM   3361  N   VAL O   3      -6.230  17.720 121.894  0.00  0.00      A018  
ATOM   3362  H   VAL O   3      -6.084  17.521 120.945  0.00  0.00      A018  
ATOM   3363  CA  VAL O   3      -7.337  18.548 122.267  0.00  0.00      A018  
ATOM   3364  CB  VAL O   3      -7.136  19.939 121.546  0.00  0.00      A018  
ATOM   3365  CG1 VAL O   3      -8.054  20.967 121.989  0.00  0.00      A018  
ATOM   3366  CG2 VAL O   3      -5.677  20.383 121.839  0.00  0.00      A018  
ATOM   3367  C   VAL O   3      -8.634  17.891 121.821  0.00  0.00      A018  
ATOM   3368  O   VAL O   3      -8.766  17.512 120.639  0.00  0.00      A018  
ATOM   3369  N   GLU O   4      -9.637  17.784 122.700  0.00  0.00      A018  
ATOM   3370  H   GLU O   4      -9.709  18.245 123.562  0.00  0.00      A018  
ATOM   3371  CA  GLU O   4     -10.905  17.136 122.370  0.00  0.00      A018  
ATOM   3372  CB  GLU O   4     -11.107  15.915 123.227  0.00  0.00      A018  
ATOM   3373  CG  GLU O   4     -10.337  14.774 122.854  0.00  0.00      A018  
ATOM   3374  CD  GLU O   4     -10.647  13.659 123.887  0.00  0.00      A018  
ATOM   3375  OE1 GLU O   4     -11.498  12.812 123.604  0.00  0.00      A018  
ATOM   3376  OE2 GLU O   4     -10.091  13.634 125.004  0.00  0.00      A018  
ATOM   3377  C   GLU O   4     -11.923  18.214 122.660  0.00  0.00      A018  
ATOM   3378  O   GLU O   4     -12.319  18.503 123.808  0.00  0.00      A018  
ATOM   3379  N   GLN O   5     -12.298  18.956 121.556  0.00  0.00      A018  
ATOM   3380  H   GLN O   5     -12.003  18.685 120.662  0.00  0.00      A018  
ATOM   3381  CA  GLN O   5     -13.163  20.096 121.669  0.00  0.00      A018  
ATOM   3382  CB  GLN O   5     -13.059  21.135 120.540  0.00  0.00      A018  
ATOM   3383  CG  GLN O   5     -11.689  21.738 120.388  0.00  0.00      A018  
ATOM   3384  CD  GLN O   5     -11.624  22.985 119.539  0.00  0.00      A018  
ATOM   3385  OE1 GLN O   5     -10.940  23.097 118.541  0.00  0.00      A018  
ATOM   3386  NE2 GLN O   5     -12.433  23.998 119.864  0.00  0.00      A018  
ATOM   3387 HE21 GLN O   5     -13.136  23.826 120.524  0.00  0.00      A018  
ATOM   3388 HE22 GLN O   5     -12.254  24.921 119.585  0.00  0.00      A018  
ATOM   3389  C   GLN O   5     -14.622  19.769 121.994  0.00  0.00      A018  
ATOM   3390  O   GLN O   5     -15.044  20.011 123.124  0.00  0.00      A018  
ATOM   3391  N   CYS O   6     -15.368  19.212 121.071  0.00  0.00      A018  
ATOM   3392  H   CYS O   6     -15.076  19.156 120.137  0.00  0.00      A018  
ATOM   3393  CA  CYS O   6     -16.748  18.929 121.428  0.00  0.00      A018  
ATOM   3394  CB  CYS O   6     -17.681  19.868 120.691  0.00  0.00      A018  
ATOM   3395  SG  CYS O   6     -19.439  19.373 120.970  0.00  0.00      A018  
ATOM   3396  C   CYS O   6     -17.007  17.472 121.015  0.00  0.00      A018  
ATOM   3397  O   CYS O   6     -16.752  16.999 119.911  0.00  0.00      A018  
ATOM   3398  N   CYS O   7     -17.119  16.523 122.045  0.00  0.00      A018  
ATOM   3399  H   CYS O   7     -16.887  16.734 122.973  0.00  0.00      A018  
ATOM   3400  CA  CYS O   7     -17.517  15.189 121.684  0.00  0.00      A018  
ATOM   3401  CB  CYS O   7     -16.768  14.191 122.567  0.00  0.00      A018  
ATOM   3402  SG  CYS O   7     -16.742  12.497 121.858  0.00  0.00      A018  
ATOM   3403  C   CYS O   7     -19.016  14.948 121.621  0.00  0.00      A018  
ATOM   3404  O   CYS O   7     -19.477  14.240 120.757  0.00  0.00      A018  
ATOM   3405  N   ALA O   8     -19.786  15.524 122.621  0.00  0.00      A018  
ATOM   3406  H   ALA O   8     -19.379  15.800 123.468  0.00  0.00      A018  
ATOM   3407  CA  ALA O   8     -21.223  15.416 122.521  0.00  0.00      A018  
ATOM   3408  CB  ALA O   8     -21.584  14.116 123.234  0.00  0.00      A018  
ATOM   3409  C   ALA O   8     -21.880  16.609 123.214  0.00  0.00      A018  
ATOM   3410  O   ALA O   8     -21.470  17.016 124.260  0.00  0.00      A018  
ATOM   3411  N   SER O   9     -22.862  17.369 122.720  0.00  0.00      A018  
ATOM   3412  H   SER O   9     -23.170  18.018 123.386  0.00  0.00      A018  
ATOM   3413  CA  SER O   9     -23.531  17.173 121.416  0.00  0.00      A018  
ATOM   3414  CB  SER O   9     -24.801  16.438 121.595  0.00  0.00      A018  
ATOM   3415  OG  SER O   9     -24.579  15.138 122.013  0.00  0.00      A018  
ATOM   3416  HG  SER O   9     -25.452  14.743 122.083  0.00  0.00      A018  
ATOM   3417  C   SER O   9     -23.851  18.570 120.850  0.00  0.00      A018  
ATOM   3418  O   SER O   9     -23.795  18.654 119.642  0.00  0.00      A018  
ATOM   3419  N   VAL O  10     -24.305  19.578 121.667  0.00  0.00      A018  
ATOM   3420  H   VAL O  10     -24.345  19.480 122.641  0.00  0.00      A018  
ATOM   3421  CA  VAL O  10     -24.534  20.935 121.119  0.00  0.00      A018  
ATOM   3422  CB  VAL O  10     -25.953  21.352 121.525  0.00  0.00      A018  
ATOM   3423  CG1 VAL O  10     -26.206  22.719 121.154  0.00  0.00      A018  
ATOM   3424  CG2 VAL O  10     -26.988  20.358 120.997  0.00  0.00      A018  
ATOM   3425  C   VAL O  10     -23.500  21.718 121.833  0.00  0.00      A018  
ATOM   3426  O   VAL O  10     -23.596  22.089 123.030  0.00  0.00      A018  
ATOM   3427  N   CYS O  11     -22.481  22.003 121.031  0.00  0.00      A018  
ATOM   3428  H   CYS O  11     -22.366  21.471 120.216  0.00  0.00      A018  
ATOM   3429  CA  CYS O  11     -21.408  22.950 121.415  0.00  0.00      A018  
ATOM   3430  CB  CYS O  11     -20.035  22.312 121.396  0.00  0.00      A018  
ATOM   3431  SG  CYS O  11     -20.033  20.763 122.328  0.00  0.00      A018  
ATOM   3432  C   CYS O  11     -21.320  24.202 120.550  0.00  0.00      A018  
ATOM   3433  O   CYS O  11     -21.235  24.184 119.330  0.00  0.00      A018  
ATOM   3434  N   SER O  12     -21.199  25.296 121.280  0.00  0.00      A018  
ATOM   3435  H   SER O  12     -21.290  25.227 122.254  0.00  0.00      A018  
ATOM   3436  CA  SER O  12     -21.015  26.635 120.824  0.00  0.00      A018  
ATOM   3437  CB  SER O  12     -21.990  27.470 121.597  0.00  0.00      A018  
ATOM   3438  OG  SER O  12     -23.265  27.152 121.149  0.00  0.00      A018  
ATOM   3439  HG  SER O  12     -23.708  27.922 120.783  0.00  0.00      A018  
ATOM   3440  C   SER O  12     -19.572  27.049 121.141  0.00  0.00      A018  
ATOM   3441  O   SER O  12     -19.270  27.183 122.345  0.00  0.00      A018  
ATOM   3442  N   LEU O  13     -18.741  27.328 120.145  0.00  0.00      A018  
ATOM   3443  H   LEU O  13     -19.072  27.498 119.238  0.00  0.00      A018  
ATOM   3444  CA  LEU O  13     -17.328  27.563 120.479  0.00  0.00      A018  
ATOM   3445  CB  LEU O  13     -16.456  26.376 119.950  0.00  0.00      A018  
ATOM   3446  CG  LEU O  13     -16.449  25.104 120.679  0.00  0.00      A018  
ATOM   3447  CD1 LEU O  13     -16.032  23.875 119.810  0.00  0.00      A018  
ATOM   3448  CD2 LEU O  13     -15.458  25.331 121.872  0.00  0.00      A018  
ATOM   3449  C   LEU O  13     -16.837  28.866 119.943  0.00  0.00      A018  
ATOM   3450  O   LEU O  13     -16.629  28.921 118.714  0.00  0.00      A018  
ATOM   3451  N   TYR O  14     -16.675  29.865 120.807  0.00  0.00      A018  
ATOM   3452  H   TYR O  14     -16.839  29.803 121.771  0.00  0.00      A018  
ATOM   3453  CA  TYR O  14     -16.139  31.093 120.405  0.00  0.00      A018  
ATOM   3454  CB  TYR O  14     -16.983  32.167 121.170  0.00  0.00      A018  
ATOM   3455  CG  TYR O  14     -16.733  33.585 120.659  0.00  0.00      A018  
ATOM   3456  CD1 TYR O  14     -15.744  34.389 121.161  0.00  0.00      A018  
ATOM   3457  CE1 TYR O  14     -15.637  35.680 120.656  0.00  0.00      A018  
ATOM   3458  CD2 TYR O  14     -17.495  33.997 119.573  0.00  0.00      A018  
ATOM   3459  CE2 TYR O  14     -17.232  35.207 118.983  0.00  0.00      A018  
ATOM   3460  CZ  TYR O  14     -16.324  36.040 119.551  0.00  0.00      A018  
ATOM   3461  OH  TYR O  14     -16.004  37.240 118.962  0.00  0.00      A018  
ATOM   3462  HH  TYR O  14     -16.719  37.736 118.557  0.00  0.00      A018  
ATOM   3463  C   TYR O  14     -14.722  31.098 120.930  0.00  0.00      A018  
ATOM   3464  O   TYR O  14     -14.463  31.087 122.134  0.00  0.00      A018  
ATOM   3465  N   GLN O  15     -13.751  30.968 120.015  0.00  0.00      A018  
ATOM   3466  H   GLN O  15     -14.006  31.109 119.080  0.00  0.00      A018  
ATOM   3467  CA  GLN O  15     -12.372  30.925 120.444  0.00  0.00      A018  
ATOM   3468  CB  GLN O  15     -11.780  29.551 120.145  0.00  0.00      A018  
ATOM   3469  CG  GLN O  15     -12.017  28.617 121.380  0.00  0.00      A018  
ATOM   3470  CD  GLN O  15     -11.699  27.174 121.170  0.00  0.00      A018  
ATOM   3471  OE1 GLN O  15     -11.149  26.805 120.125  0.00  0.00      A018  
ATOM   3472  NE2 GLN O  15     -11.939  26.294 122.135  0.00  0.00      A018  
ATOM   3473 HE21 GLN O  15     -11.750  25.364 121.890  0.00  0.00      A018  
ATOM   3474 HE22 GLN O  15     -12.290  26.590 123.001  0.00  0.00      A018  
ATOM   3475  C   GLN O  15     -11.571  31.925 119.595  0.00  0.00      A018  
ATOM   3476  O   GLN O  15     -11.383  31.897 118.424  0.00  0.00      A018  
ATOM   3477  N   LEU O  16     -11.103  32.917 120.369  0.00  0.00      A018  
ATOM   3478  H   LEU O  16     -11.465  32.944 121.279  0.00  0.00      A018  
ATOM   3479  CA  LEU O  16     -10.381  34.066 119.791  0.00  0.00      A018  
ATOM   3480  CB  LEU O  16     -10.679  35.389 120.447  0.00  0.00      A018  
ATOM   3481  CG  LEU O  16     -12.121  35.926 120.183  0.00  0.00      A018  
ATOM   3482  CD1 LEU O  16     -12.664  37.058 121.047  0.00  0.00      A018  
ATOM   3483  CD2 LEU O  16     -12.192  36.128 118.654  0.00  0.00      A018  
ATOM   3484  C   LEU O  16      -8.919  33.800 119.548  0.00  0.00      A018  
ATOM   3485  O   LEU O  16      -8.535  33.325 118.491  0.00  0.00      A018  
ATOM   3486  N   GLU O  17      -8.036  33.943 120.553  0.00  0.00      A018  
ATOM   3487  H   GLU O  17      -8.451  34.285 121.372  0.00  0.00      A018  
ATOM   3488  CA  GLU O  17      -6.645  33.613 120.504  0.00  0.00      A018  
ATOM   3489  CB  GLU O  17      -5.851  34.612 121.251  0.00  0.00      A018  
ATOM   3490  CG  GLU O  17      -5.769  35.939 120.533  0.00  0.00      A018  
ATOM   3491  CD  GLU O  17      -4.888  37.042 121.188  0.00  0.00      A018  
ATOM   3492  OE1 GLU O  17      -3.805  37.217 120.800  0.00  0.00      A018  
ATOM   3493  OE2 GLU O  17      -5.297  37.633 122.171  0.00  0.00      A018  
ATOM   3494  C   GLU O  17      -6.218  32.196 120.946  0.00  0.00      A018  
ATOM   3495  O   GLU O  17      -6.029  32.014 122.174  0.00  0.00      A018  
ATOM   3496  N   ASN O  18      -5.920  31.267 120.013  0.00  0.00      A018  
ATOM   3497  H   ASN O  18      -6.091  31.369 119.054  0.00  0.00      A018  
ATOM   3498  CA  ASN O  18      -5.416  29.921 120.355  0.00  0.00      A018  
ATOM   3499  CB  ASN O  18      -6.272  28.894 119.621  0.00  0.00      A018  
ATOM   3500  CG  ASN O  18      -7.687  28.683 120.189  0.00  0.00      A018  
ATOM   3501  OD1 ASN O  18      -7.919  28.218 121.319  0.00  0.00      A018  
ATOM   3502  ND2 ASN O  18      -8.698  28.764 119.340  0.00  0.00      A018  
ATOM   3503 HD21 ASN O  18      -8.541  29.035 118.411  0.00  0.00      A018  
ATOM   3504 HD22 ASN O  18      -9.547  28.443 119.709  0.00  0.00      A018  
ATOM   3505  C   ASN O  18      -3.989  29.892 119.877  0.00  0.00      A018  
ATOM   3506  O   ASN O  18      -3.732  30.163 118.723  0.00  0.00      A018  
ATOM   3507  N   TYR O  19      -3.080  29.376 120.716  0.00  0.00      A018  
ATOM   3508  H   TYR O  19      -3.391  29.164 121.621  0.00  0.00      A018  
ATOM   3509  CA  TYR O  19      -1.604  29.453 120.363  0.00  0.00      A018  
ATOM   3510  CB  TYR O  19      -0.818  30.238 121.450  0.00  0.00      A018  
ATOM   3511  CG  TYR O  19      -1.164  31.691 121.539  0.00  0.00      A018  
ATOM   3512  CD1 TYR O  19      -1.101  32.532 120.470  0.00  0.00      A018  
ATOM   3513  CE1 TYR O  19      -1.333  33.900 120.699  0.00  0.00      A018  
ATOM   3514  CD2 TYR O  19      -1.623  32.087 122.784  0.00  0.00      A018  
ATOM   3515  CE2 TYR O  19      -2.004  33.410 122.949  0.00  0.00      A018  
ATOM   3516  CZ  TYR O  19      -1.823  34.287 121.938  0.00  0.00      A018  
ATOM   3517  OH  TYR O  19      -2.095  35.575 122.163  0.00  0.00      A018  
ATOM   3518  HH  TYR O  19      -2.179  35.934 121.277  0.00  0.00      A018  
ATOM   3519  C   TYR O  19      -0.895  28.206 119.919  0.00  0.00      A018  
ATOM   3520  O   TYR O  19      -0.711  27.960 118.774  0.00  0.00      A018  
ATOM   3521  N   CYS O  20      -0.413  27.460 120.904  0.00  0.00      A018  
ATOM   3522  H   CYS O  20      -0.491  27.720 121.845  0.00  0.00      A018  
ATOM   3523  CA  CYS O  20       0.330  26.171 120.629  0.00  0.00      A018  
ATOM   3524  CB  CYS O  20       1.713  26.205 121.191  0.00  0.00      A018  
ATOM   3525  SG  CYS O  20       2.913  25.288 120.113  0.00  0.00      A018  
ATOM   3526  C   CYS O  20      -0.246  24.852 121.222  0.00  0.00      A018  
ATOM   3527  O   CYS O  20      -0.780  24.849 122.330  0.00  0.00      A018  
ATOM   3528  N   ASN O  21      -0.016  23.722 120.462  0.00  0.00      A018  
ATOM   3529  H   ASN O  21       0.174  23.824 119.506  0.00  0.00      A018  
ATOM   3530  CA  ASN O  21      -0.259  22.419 120.927  0.00  0.00      A018  
ATOM   3531  CB  ASN O  21      -1.487  21.862 120.203  0.00  0.00      A018  
ATOM   3532  CG  ASN O  21      -1.974  20.516 120.726  0.00  0.00      A018  
ATOM   3533  OD1 ASN O  21      -2.251  20.315 121.912  0.00  0.00      A018  
ATOM   3534  ND2 ASN O  21      -2.217  19.567 119.857  0.00  0.00      A018  
ATOM   3535 HD21 ASN O  21      -2.189  19.714 118.888  0.00  0.00      A018  
ATOM   3536 HD22 ASN O  21      -2.390  18.659 120.184  0.00  0.00      A018  
ATOM   3537  C   ASN O  21       0.966  21.509 120.695  0.00  0.00      A018  
ATOM   3538  O   ASN O  21       1.531  21.630 119.682  0.00  0.00      A018  
ATOM   3539  N   PHE P   1     -26.171  12.477 121.376  0.00  0.00      B018  
ATOM   3540  H   PHE P   1     -26.640  11.864 120.772  0.00  0.00      B018  
ATOM   3541  CA  PHE P   1     -26.910  12.442 122.660  0.00  0.00      B018  
ATOM   3542  CB  PHE P   1     -28.398  12.651 122.287  0.00  0.00      B018  
ATOM   3543  CG  PHE P   1     -28.838  14.097 122.121  0.00  0.00      B018  
ATOM   3544  CD1 PHE P   1     -28.873  14.669 120.864  0.00  0.00      B018  
ATOM   3545  CD2 PHE P   1     -29.218  14.868 123.239  0.00  0.00      B018  
ATOM   3546  CE1 PHE P   1     -29.291  15.947 120.665  0.00  0.00      B018  
ATOM   3547  CE2 PHE P   1     -29.599  16.223 123.028  0.00  0.00      B018  
ATOM   3548  CZ  PHE P   1     -29.614  16.740 121.739  0.00  0.00      B018  
ATOM   3549  C   PHE P   1     -26.681  11.224 123.554  0.00  0.00      B018  
ATOM   3550  O   PHE P   1     -26.697  11.276 124.819  0.00  0.00      B018  
ATOM   3551  N   VAL P   2     -26.533  10.027 122.910  0.00  0.00      B018  
ATOM   3552  H   VAL P   2     -26.799   9.914 121.973  0.00  0.00      B018  
ATOM   3553  CA  VAL P   2     -25.908   8.893 123.599  0.00  0.00      B018  
ATOM   3554  CB  VAL P   2     -26.953   7.728 123.348  0.00  0.00      B018  
ATOM   3555  CG1 VAL P   2     -26.479   6.389 123.965  0.00  0.00      B018  
ATOM   3556  CG2 VAL P   2     -28.400   8.045 123.715  0.00  0.00      B018  
ATOM   3557  C   VAL P   2     -24.514   8.588 123.033  0.00  0.00      B018  
ATOM   3558  O   VAL P   2     -24.390   8.246 121.851  0.00  0.00      B018  
ATOM   3559  N   ASN P   3     -23.591   8.853 123.942  0.00  0.00      B018  
ATOM   3560  H   ASN P   3     -23.793   9.279 124.801  0.00  0.00      B018  
ATOM   3561  CA  ASN P   3     -22.184   8.712 123.499  0.00  0.00      B018  
ATOM   3562  CB  ASN P   3     -21.337   9.997 123.929  0.00  0.00      B018  
ATOM   3563  CG  ASN P   3     -19.965   9.980 123.321  0.00  0.00      B018  
ATOM   3564  OD1 ASN P   3     -19.703  10.020 122.111  0.00  0.00      B018  
ATOM   3565  ND2 ASN P   3     -18.898   9.782 124.193  0.00  0.00      B018  
ATOM   3566 HD21 ASN P   3     -18.897   9.903 125.165  0.00  0.00      B018  
ATOM   3567 HD22 ASN P   3     -18.040   9.472 123.834  0.00  0.00      B018  
ATOM   3568  C   ASN P   3     -21.583   7.482 124.162  0.00  0.00      B018  
ATOM   3569  O   ASN P   3     -21.670   7.313 125.389  0.00  0.00      B018  
ATOM   3570  N   GLN P   4     -21.163   6.460 123.356  0.00  0.00      B018  
ATOM   3571  H   GLN P   4     -21.335   6.454 122.391  0.00  0.00      B018  
ATOM   3572  CA  GLN P   4     -20.752   5.211 123.896  0.00  0.00      B018  
ATOM   3573  CB  GLN P   4     -21.625   3.991 123.394  0.00  0.00      B018  
ATOM   3574  CG  GLN P   4     -23.087   4.069 123.886  0.00  0.00      B018  
ATOM   3575  CD  GLN P   4     -23.732   2.710 123.736  0.00  0.00      B018  
ATOM   3576  OE1 GLN P   4     -23.818   2.263 122.614  0.00  0.00      B018  
ATOM   3577  NE2 GLN P   4     -24.281   2.107 124.765  0.00  0.00      B018  
ATOM   3578 HE21 GLN P   4     -24.341   2.394 125.700  0.00  0.00      B018  
ATOM   3579 HE22 GLN P   4     -24.762   1.304 124.475  0.00  0.00      B018  
ATOM   3580  C   GLN P   4     -19.326   4.817 123.672  0.00  0.00      B018  
ATOM   3581  O   GLN P   4     -18.731   5.178 122.686  0.00  0.00      B018  
ATOM   3582  N   HIS P   5     -18.761   4.023 124.618  0.00  0.00      B018  
ATOM   3583  H   HIS P   5     -19.225   3.965 125.479  0.00  0.00      B018  
ATOM   3584  CA  HIS P   5     -17.407   3.564 124.559  0.00  0.00      B018  
ATOM   3585  CB  HIS P   5     -17.078   2.646 123.430  0.00  0.00      B018  
ATOM   3586  CG  HIS P   5     -15.973   1.684 123.743  0.00  0.00      B018  
ATOM   3587  ND1 HIS P   5     -14.688   1.882 123.966  0.00  0.00      B018  
ATOM   3588  HD1 HIS P   5     -14.269   2.732 123.714  0.00  0.00      B018  
ATOM   3589  CD2 HIS P   5     -16.123   0.304 123.850  0.00  0.00      B018  
ATOM   3590  NE2 HIS P   5     -14.951  -0.197 124.012  0.00  0.00      B018  
ATOM   3591  CE1 HIS P   5     -14.076   0.737 124.166  0.00  0.00      B018  
ATOM   3592  C   HIS P   5     -16.308   4.667 124.620  0.00  0.00      B018  
ATOM   3593  O   HIS P   5     -15.676   4.748 125.658  0.00  0.00      B018  
ATOM   3594  N   LEU P   6     -16.039   5.444 123.583  0.00  0.00      B018  
ATOM   3595  H   LEU P   6     -16.639   5.308 122.820  0.00  0.00      B018  
ATOM   3596  CA  LEU P   6     -15.012   6.471 123.641  0.00  0.00      B018  
ATOM   3597  CB  LEU P   6     -13.570   5.916 123.476  0.00  0.00      B018  
ATOM   3598  CG  LEU P   6     -12.766   5.365 124.735  0.00  0.00      B018  
ATOM   3599  CD1 LEU P   6     -11.681   4.449 124.166  0.00  0.00      B018  
ATOM   3600  CD2 LEU P   6     -12.083   6.470 125.611  0.00  0.00      B018  
ATOM   3601  C   LEU P   6     -15.129   7.686 122.784  0.00  0.00      B018  
ATOM   3602  O   LEU P   6     -16.062   7.855 122.015  0.00  0.00      B018  
ATOM   3603  N   CYS P   7     -14.257   8.672 122.964  0.00  0.00      B018  
ATOM   3604  H   CYS P   7     -13.670   8.704 123.747  0.00  0.00      B018  
ATOM   3605  CA  CYS P   7     -14.036   9.789 122.059  0.00  0.00      B018  
ATOM   3606  CB  CYS P   7     -14.280  11.085 122.774  0.00  0.00      B018  
ATOM   3607  SG  CYS P   7     -16.018  11.281 123.306  0.00  0.00      B018  
ATOM   3608  C   CYS P   7     -12.616   9.727 121.506  0.00  0.00      B018  
ATOM   3609  O   CYS P   7     -12.468   9.057 120.485  0.00  0.00      B018  
ATOM   3610  N   GLY P   8     -11.624  10.341 122.141  0.00  0.00      B018  
ATOM   3611  H   GLY P   8     -11.745  10.860 122.963  0.00  0.00      B018  
ATOM   3612  CA  GLY P   8     -10.254  10.261 121.605  0.00  0.00      B018  
ATOM   3613  C   GLY P   8      -9.226   9.594 122.515  0.00  0.00      B018  
ATOM   3614  O   GLY P   8      -9.229   9.834 123.705  0.00  0.00      B018  
ATOM   3615  N   SER P   9      -8.315   8.837 121.891  0.00  0.00      B018  
ATOM   3616  H   SER P   9      -8.322   8.891 120.912  0.00  0.00      B018  
ATOM   3617  CA  SER P   9      -7.292   8.063 122.612  0.00  0.00      B018  
ATOM   3618  CB  SER P   9      -7.627   6.490 122.439  0.00  0.00      B018  
ATOM   3619  OG  SER P   9      -8.698   6.091 123.292  0.00  0.00      B018  
ATOM   3620  HG  SER P   9      -8.893   6.775 123.936  0.00  0.00      B018  
ATOM   3621  C   SER P   9      -5.937   8.284 121.935  0.00  0.00      B018  
ATOM   3622  O   SER P   9      -5.757   7.954 120.735  0.00  0.00      B018  
ATOM   3623  N   HIS P  10      -5.012   8.836 122.719  0.00  0.00      B018  
ATOM   3624  H   HIS P  10      -5.269   8.968 123.656  0.00  0.00      B018  
ATOM   3625  CA  HIS P  10      -3.697   9.039 122.115  0.00  0.00      B018  
ATOM   3626  CB  HIS P  10      -3.481  10.547 121.832  0.00  0.00      B018  
ATOM   3627  CG  HIS P  10      -2.191  10.963 121.139  0.00  0.00      B018  
ATOM   3628  ND1 HIS P  10      -1.623  10.247 120.170  0.00  0.00      B018  
ATOM   3629  HD1 HIS P  10      -1.863   9.324 119.946  0.00  0.00      B018  
ATOM   3630  CD2 HIS P  10      -1.369  12.101 121.400  0.00  0.00      B018  
ATOM   3631  NE2 HIS P  10      -0.342  11.988 120.600  0.00  0.00      B018  
ATOM   3632  CE1 HIS P  10      -0.485  10.914 119.903  0.00  0.00      B018  
ATOM   3633  C   HIS P  10      -2.520   8.504 122.951  0.00  0.00      B018  
ATOM   3634  O   HIS P  10      -2.401   8.759 124.137  0.00  0.00      B018  
ATOM   3635  N   LEU P  11      -1.717   7.790 122.177  0.00  0.00      B018  
ATOM   3636  H   LEU P  11      -1.887   7.555 121.241  0.00  0.00      B018  
ATOM   3637  CA  LEU P  11      -0.599   7.179 122.877  0.00  0.00      B018  
ATOM   3638  CB  LEU P  11      -0.714   5.640 122.959  0.00  0.00      B018  
ATOM   3639  CG  LEU P  11      -1.967   4.992 123.638  0.00  0.00      B018  
ATOM   3640  CD1 LEU P  11      -3.333   5.097 122.830  0.00  0.00      B018  
ATOM   3641  CD2 LEU P  11      -1.750   3.443 123.417  0.00  0.00      B018  
ATOM   3642  C   LEU P  11       0.738   7.630 122.246  0.00  0.00      B018  
ATOM   3643  O   LEU P  11       0.822   7.466 121.021  0.00  0.00      B018  
ATOM   3644  N   VAL P  12       1.671   8.138 122.998  0.00  0.00      B018  
ATOM   3645  H   VAL P  12       1.512   8.232 123.961  0.00  0.00      B018  
ATOM   3646  CA  VAL P  12       3.042   8.474 122.603  0.00  0.00      B018  
ATOM   3647  CB  VAL P  12       3.046   9.997 122.375  0.00  0.00      B018  
ATOM   3648  CG1 VAL P  12       2.809  10.810 123.666  0.00  0.00      B018  
ATOM   3649  CG2 VAL P  12       4.299  10.431 121.592  0.00  0.00      B018  
ATOM   3650  C   VAL P  12       4.106   7.882 123.466  0.00  0.00      B018  
ATOM   3651  O   VAL P  12       4.037   7.909 124.735  0.00  0.00      B018  
ATOM   3652  N   GLU P  13       5.156   7.345 122.797  0.00  0.00      B018  
ATOM   3653  H   GLU P  13       5.490   7.606 121.913  0.00  0.00      B018  
ATOM   3654  CA  GLU P  13       6.200   6.742 123.630  0.00  0.00      B018  
ATOM   3655  CB  GLU P  13       6.925   5.588 122.864  0.00  0.00      B018  
ATOM   3656  CG  GLU P  13       7.998   4.847 123.620  0.00  0.00      B018  
ATOM   3657  CD  GLU P  13       8.939   3.967 122.749  0.00  0.00      B018  
ATOM   3658  OE1 GLU P  13       9.542   4.509 121.869  0.00  0.00      B018  
ATOM   3659  OE2 GLU P  13       8.978   2.731 122.866  0.00  0.00      B018  
ATOM   3660  C   GLU P  13       7.121   7.859 124.091  0.00  0.00      B018  
ATOM   3661  O   GLU P  13       7.326   8.137 125.255  0.00  0.00      B018  
ATOM   3662  N   ALA P  14       7.696   8.541 123.133  0.00  0.00      B018  
ATOM   3663  H   ALA P  14       7.515   8.257 122.213  0.00  0.00      B018  
ATOM   3664  CA  ALA P  14       8.574   9.627 123.429  0.00  0.00      B018  
ATOM   3665  CB  ALA P  14      10.003   9.457 123.100  0.00  0.00      B018  
ATOM   3666  C   ALA P  14       8.113  10.835 122.611  0.00  0.00      B018  
ATOM   3667  O   ALA P  14       7.951  10.723 121.409  0.00  0.00      B018  
ATOM   3668  N   LEU P  15       8.145  12.037 123.253  0.00  0.00      B018  
ATOM   3669  H   LEU P  15       8.372  12.084 124.205  0.00  0.00      B018  
ATOM   3670  CA  LEU P  15       7.658  13.251 122.585  0.00  0.00      B018  
ATOM   3671  CB  LEU P  15       6.053  13.416 122.797  0.00  0.00      B018  
ATOM   3672  CG  LEU P  15       5.302  14.732 122.672  0.00  0.00      B018  
ATOM   3673  CD1 LEU P  15       5.513  15.318 121.284  0.00  0.00      B018  
ATOM   3674  CD2 LEU P  15       3.845  14.585 122.968  0.00  0.00      B018  
ATOM   3675  C   LEU P  15       8.462  14.403 122.980  0.00  0.00      B018  
ATOM   3676  O   LEU P  15       8.528  14.767 124.218  0.00  0.00      B018  
ATOM   3677  N   TYR P  16       9.216  15.011 122.056  0.00  0.00      B018  
ATOM   3678  H   TYR P  16       9.334  14.627 121.162  0.00  0.00      B018  
ATOM   3679  CA  TYR P  16       9.791  16.300 122.274  0.00  0.00      B018  
ATOM   3680  CB  TYR P  16      11.267  16.179 121.836  0.00  0.00      B018  
ATOM   3681  CG  TYR P  16      12.120  17.442 122.016  0.00  0.00      B018  
ATOM   3682  CD1 TYR P  16      12.649  18.156 120.954  0.00  0.00      B018  
ATOM   3683  CE1 TYR P  16      13.502  19.225 121.115  0.00  0.00      B018  
ATOM   3684  CD2 TYR P  16      12.454  17.932 123.264  0.00  0.00      B018  
ATOM   3685  CE2 TYR P  16      13.268  19.038 123.498  0.00  0.00      B018  
ATOM   3686  CZ  TYR P  16      13.812  19.660 122.369  0.00  0.00      B018  
ATOM   3687  OH  TYR P  16      14.709  20.715 122.516  0.00  0.00      B018  
ATOM   3688  HH  TYR P  16      15.072  20.915 121.650  0.00  0.00      B018  
ATOM   3689  C   TYR P  16       9.098  17.565 121.792  0.00  0.00      B018  
ATOM   3690  O   TYR P  16       9.276  18.109 120.677  0.00  0.00      B018  
ATOM   3691  N   LEU P  17       8.491  18.269 122.727  0.00  0.00      B018  
ATOM   3692  H   LEU P  17       8.721  18.063 123.657  0.00  0.00      B018  
ATOM   3693  CA  LEU P  17       7.600  19.433 122.486  0.00  0.00      B018  
ATOM   3694  CB  LEU P  17       6.242  19.336 123.139  0.00  0.00      B018  
ATOM   3695  CG  LEU P  17       5.002  19.198 122.305  0.00  0.00      B018  
ATOM   3696  CD1 LEU P  17       3.946  18.506 123.055  0.00  0.00      B018  
ATOM   3697  CD2 LEU P  17       4.530  20.568 121.814  0.00  0.00      B018  
ATOM   3698  C   LEU P  17       8.095  20.823 122.688  0.00  0.00      B018  
ATOM   3699  O   LEU P  17       8.315  21.254 123.854  0.00  0.00      B018  
ATOM   3700  N   VAL P  18       8.360  21.670 121.679  0.00  0.00      B018  
ATOM   3701  H   VAL P  18       8.135  21.563 120.731  0.00  0.00      B018  
ATOM   3702  CA  VAL P  18       8.964  22.954 121.966  0.00  0.00      B018  
ATOM   3703  CB  VAL P  18      10.437  23.211 121.500  0.00  0.00      B018  
ATOM   3704  CG1 VAL P  18      11.126  23.988 122.623  0.00  0.00      B018  
ATOM   3705  CG2 VAL P  18      11.079  21.949 120.920  0.00  0.00      B018  
ATOM   3706  C   VAL P  18       8.080  23.997 121.301  0.00  0.00      B018  
ATOM   3707  O   VAL P  18       8.053  24.112 120.079  0.00  0.00      B018  
ATOM   3708  N   CYS P  19       7.419  24.822 122.114  0.00  0.00      B018  
ATOM   3709  H   CYS P  19       7.614  24.704 123.067  0.00  0.00      B018  
ATOM   3710  CA  CYS P  19       6.469  25.867 121.677  0.00  0.00      B018  
ATOM   3711  CB  CYS P  19       5.044  25.558 122.092  0.00  0.00      B018  
ATOM   3712  SG  CYS P  19       3.977  24.241 121.406  0.00  0.00      B018  
ATOM   3713  C   CYS P  19       6.906  27.267 122.070  0.00  0.00      B018  
ATOM   3714  O   CYS P  19       7.212  27.553 123.182  0.00  0.00      B018  
ATOM   3715  N   GLY P  20       6.946  28.116 121.029  0.00  0.00      B018  
ATOM   3716  H   GLY P  20       7.041  27.844 120.092  0.00  0.00      B018  
ATOM   3717  CA  GLY P  20       7.207  29.535 121.289  0.00  0.00      B018  
ATOM   3718  C   GLY P  20       8.594  29.928 120.894  0.00  0.00      B018  
ATOM   3719  O   GLY P  20       8.926  29.663 119.691  0.00  0.00      B018  
ATOM   3720  N   GLU P  21       9.514  30.462 121.718  0.00  0.00      B018  
ATOM   3721  H   GLU P  21       9.414  30.519 122.691  0.00  0.00      B018  
ATOM   3722  CA  GLU P  21      10.834  30.864 121.245  0.00  0.00      B018  
ATOM   3723  CB  GLU P  21      10.938  32.369 121.226  0.00  0.00      B018  
ATOM   3724  CG  GLU P  21      12.184  32.944 120.519  0.00  0.00      B018  
ATOM   3725  CD  GLU P  21      12.251  34.462 120.236  0.00  0.00      B018  
ATOM   3726  OE1 GLU P  21      13.159  35.159 120.655  0.00  0.00      B018  
ATOM   3727  OE2 GLU P  21      11.434  34.877 119.412  0.00  0.00      B018  
ATOM   3728  C   GLU P  21      11.913  30.236 122.072  0.00  0.00      B018  
ATOM   3729  O   GLU P  21      11.823  30.096 123.273  0.00  0.00      B018  
ATOM   3730  N   ARG P  22      12.951  29.768 121.368  0.00  0.00      B018  
ATOM   3731  H   ARG P  22      12.819  29.671 120.401  0.00  0.00      B018  
ATOM   3732  CA  ARG P  22      14.129  29.185 121.978  0.00  0.00      B018  
ATOM   3733  CB  ARG P  22      14.536  28.020 121.156  0.00  0.00      B018  
ATOM   3734  CG  ARG P  22      13.482  26.893 121.213  0.00  0.00      B018  
ATOM   3735  CD  ARG P  22      13.395  26.211 119.867  0.00  0.00      B018  
ATOM   3736  NE  ARG P  22      12.149  25.682 119.484  0.00  0.00      B018  
ATOM   3737  HE  ARG P  22      12.046  24.753 119.189  0.00  0.00      B018  
ATOM   3738  CZ  ARG P  22      11.139  26.498 119.222  0.00  0.00      B018  
ATOM   3739  NH1 ARG P  22      11.342  27.845 119.048  0.00  0.00      B018  
ATOM   3740 HH11 ARG P  22      12.257  28.196 119.248  0.00  0.00      B018  
ATOM   3741 HH12 ARG P  22      10.612  28.526 118.986  0.00  0.00      B018  
ATOM   3742  NH2 ARG P  22       9.879  26.009 119.052  0.00  0.00      B018  
ATOM   3743 HH21 ARG P  22       9.738  25.062 119.341  0.00  0.00      B018  
ATOM   3744 HH22 ARG P  22       9.050  26.551 118.916  0.00  0.00      B018  
ATOM   3745  C   ARG P  22      15.246  30.212 122.266  0.00  0.00      B018  
ATOM   3746  O   ARG P  22      15.593  30.435 123.489  0.00  0.00      B018  
ATOM   3747  N   GLY P  23      15.746  30.931 121.249  0.00  0.00      B018  
ATOM   3748  H   GLY P  23      15.780  30.632 120.317  0.00  0.00      B018  
ATOM   3749  CA  GLY P  23      16.510  32.170 121.588  0.00  0.00      B018  
ATOM   3750  C   GLY P  23      17.875  32.137 120.893  0.00  0.00      B018  
ATOM   3751  O   GLY P  23      18.021  32.098 119.639  0.00  0.00      B018  
ATOM   3752  N   PHE P  24      18.883  32.250 121.796  0.00  0.00      B018  
ATOM   3753  H   PHE P  24      18.617  31.965 122.695  0.00  0.00      B018  
ATOM   3754  CA  PHE P  24      20.255  32.435 121.395  0.00  0.00      B018  
ATOM   3755  CB  PHE P  24      20.561  33.798 121.922  0.00  0.00      B018  
ATOM   3756  CG  PHE P  24      21.665  34.524 121.222  0.00  0.00      B018  
ATOM   3757  CD1 PHE P  24      21.498  35.555 120.349  0.00  0.00      B018  
ATOM   3758  CD2 PHE P  24      22.938  34.049 121.437  0.00  0.00      B018  
ATOM   3759  CE1 PHE P  24      22.649  36.094 119.631  0.00  0.00      B018  
ATOM   3760  CE2 PHE P  24      24.004  34.609 120.821  0.00  0.00      B018  
ATOM   3761  CZ  PHE P  24      23.893  35.605 119.872  0.00  0.00      B018  
ATOM   3762  C   PHE P  24      21.084  31.218 121.914  0.00  0.00      B018  
ATOM   3763  O   PHE P  24      21.311  31.053 123.114  0.00  0.00      B018  
ATOM   3764  N   PHE P  25      21.480  30.285 121.015  0.00  0.00      B018  
ATOM   3765  H   PHE P  25      21.329  30.375 120.051  0.00  0.00      B018  
ATOM   3766  CA  PHE P  25      22.267  29.120 121.484  0.00  0.00      B018  
ATOM   3767  CB  PHE P  25      21.630  27.822 121.044  0.00  0.00      B018  
ATOM   3768  CG  PHE P  25      20.166  27.565 121.291  0.00  0.00      B018  
ATOM   3769  CD1 PHE P  25      19.736  27.201 122.581  0.00  0.00      B018  
ATOM   3770  CD2 PHE P  25      19.268  27.537 120.271  0.00  0.00      B018  
ATOM   3771  CE1 PHE P  25      18.433  26.855 122.701  0.00  0.00      B018  
ATOM   3772  CE2 PHE P  25      17.961  27.177 120.469  0.00  0.00      B018  
ATOM   3773  CZ  PHE P  25      17.537  26.804 121.657  0.00  0.00      B018  
ATOM   3774  C   PHE P  25      23.627  29.177 120.777  0.00  0.00      B018  
ATOM   3775  O   PHE P  25      23.779  29.177 119.533  0.00  0.00      B018  
ATOM   3776  N   TYR P  26      24.571  29.212 121.707  0.00  0.00      B018  
ATOM   3777  H   TYR P  26      24.315  29.100 122.646  0.00  0.00      B018  
ATOM   3778  CA  TYR P  26      25.983  29.427 121.481  0.00  0.00      B018  
ATOM   3779  CB  TYR P  26      26.412  30.691 122.251  0.00  0.00      B018  
ATOM   3780  CG  TYR P  26      27.950  30.996 122.116  0.00  0.00      B018  
ATOM   3781  CD1 TYR P  26      28.740  31.341 123.164  0.00  0.00      B018  
ATOM   3782  CE1 TYR P  26      30.031  31.742 123.008  0.00  0.00      B018  
ATOM   3783  CD2 TYR P  26      28.498  31.048 120.811  0.00  0.00      B018  
ATOM   3784  CE2 TYR P  26      29.837  31.334 120.611  0.00  0.00      B018  
ATOM   3785  CZ  TYR P  26      30.573  31.741 121.750  0.00  0.00      B018  
ATOM   3786  OH  TYR P  26      31.906  32.147 121.589  0.00  0.00      B018  
ATOM   3787  HH  TYR P  26      32.091  32.049 120.652  0.00  0.00      B018  
ATOM   3788  C   TYR P  26      26.717  28.209 121.933  0.00  0.00      B018  
ATOM   3789  O   TYR P  26      26.925  28.022 123.146  0.00  0.00      B018  
ATOM   3790  N   THR P  27      27.162  27.339 121.021  0.00  0.00      B018  
ATOM   3791  H   THR P  27      26.977  27.460 120.066  0.00  0.00      B018  
ATOM   3792  CA  THR P  27      27.865  26.112 121.319  0.00  0.00      B018  
ATOM   3793  CB  THR P  27      26.839  24.896 121.022  0.00  0.00      B018  
ATOM   3794  OG1 THR P  27      26.188  25.068 119.819  0.00  0.00      B018  
ATOM   3795  HG1 THR P  27      26.758  24.784 119.101  0.00  0.00      B018  
ATOM   3796  CG2 THR P  27      25.840  24.669 122.128  0.00  0.00      B018  
ATOM   3797  C   THR P  27      29.180  25.885 120.583  0.00  0.00      B018  
ATOM   3798  O   THR P  27      29.097  25.233 119.485  0.00  0.00      B018  
ATOM   3799  N   PRO P  28      30.394  26.375 120.967  0.00  0.00      B018  
ATOM   3800  CD  PRO P  28      30.553  27.506 121.790  0.00  0.00      B018  
ATOM   3801  CA  PRO P  28      31.653  25.815 120.534  0.00  0.00      B018  
ATOM   3802  CB  PRO P  28      32.700  26.665 121.258  0.00  0.00      B018  
ATOM   3803  CG  PRO P  28      31.918  27.943 121.469  0.00  0.00      B018  
ATOM   3804  C   PRO P  28      31.880  24.350 120.887  0.00  0.00      B018  
ATOM   3805  O   PRO P  28      31.786  23.971 122.060  0.00  0.00      B018  
ATOM   3806  N   LYS P  29      32.196  23.581 119.877  0.00  0.00      B018  
ATOM   3807  H   LYS P  29      32.214  23.952 118.970  0.00  0.00      B018  
ATOM   3808  CA  LYS P  29      32.441  22.189 119.934  0.00  0.00      B018  
ATOM   3809  CB  LYS P  29      31.504  21.432 118.982  0.00  0.00      B018  
ATOM   3810  CG  LYS P  29      30.070  21.443 119.295  0.00  0.00      B018  
ATOM   3811  CD  LYS P  29      29.446  20.343 118.467  0.00  0.00      B018  
ATOM   3812  CE  LYS P  29      29.660  18.933 118.904  0.00  0.00      B018  
ATOM   3813  NZ  LYS P  29      28.775  17.990 118.252  0.00  0.00      B018  
ATOM   3814  HZ1 LYS P  29      28.703  17.139 118.846  0.00  0.00      B018  
ATOM   3815  HZ2 LYS P  29      29.014  17.707 117.280  0.00  0.00      B018  
ATOM   3816  HZ3 LYS P  29      27.820  18.395 118.178  0.00  0.00      B018  
ATOM   3817  C   LYS P  29      33.879  21.905 119.602  0.00  0.00      B018  
ATOM   3818  O   LYS P  29      34.305  22.227 118.506  0.00  0.00      B018  
ATOM   3819  N   ALA P  30      34.611  21.483 120.618  0.00  0.00      B018  
ATOM   3820  H   ALA P  30      34.290  21.613 121.535  0.00  0.00      B018  
ATOM   3821  CA  ALA P  30      35.950  20.966 120.408  0.00  0.00      B018  
ATOM   3822  CB  ALA P  30      36.739  21.012 121.710  0.00  0.00      B018  
ATOM   3823  C   ALA P  30      35.948  19.534 119.864  0.00  0.00      B018  
ATOM   3824  O   ALA P  30      36.261  18.585 120.665  0.00  0.00      B018  
ATOM   3825  N   GLY Q   1       0.198  15.998 127.174  0.00  0.00      A019  
ATOM   3826  H   GLY Q   1       0.052  15.323 126.478  0.00  0.00      A019  
ATOM   3827  CA  GLY Q   1      -0.868  16.847 127.678  0.00  0.00      A019  
ATOM   3828  C   GLY Q   1      -2.161  16.586 127.023  0.00  0.00      A019  
ATOM   3829  O   GLY Q   1      -2.263  16.345 125.825  0.00  0.00      A019  
ATOM   3830  N   ILE Q   2      -3.198  16.715 127.830  0.00  0.00      A019  
ATOM   3831  H   ILE Q   2      -3.153  16.789 128.806  0.00  0.00      A019  
ATOM   3832  CA  ILE Q   2      -4.507  16.469 127.264  0.00  0.00      A019  
ATOM   3833  CB  ILE Q   2      -4.889  14.959 127.439  0.00  0.00      A019  
ATOM   3834  CG2 ILE Q   2      -4.550  14.395 128.800  0.00  0.00      A019  
ATOM   3835  CG1 ILE Q   2      -6.449  14.738 127.098  0.00  0.00      A019  
ATOM   3836  CD  ILE Q   2      -6.990  13.338 127.005  0.00  0.00      A019  
ATOM   3837  C   ILE Q   2      -5.508  17.479 127.811  0.00  0.00      A019  
ATOM   3838  O   ILE Q   2      -5.479  17.882 128.929  0.00  0.00      A019  
ATOM   3839  N   VAL Q   3      -6.281  18.000 126.873  0.00  0.00      A019  
ATOM   3840  H   VAL Q   3      -6.055  17.901 125.925  0.00  0.00      A019  
ATOM   3841  CA  VAL Q   3      -7.369  18.976 127.086  0.00  0.00      A019  
ATOM   3842  CB  VAL Q   3      -7.166  20.414 126.510  0.00  0.00      A019  
ATOM   3843  CG1 VAL Q   3      -8.467  21.250 126.834  0.00  0.00      A019  
ATOM   3844  CG2 VAL Q   3      -6.134  21.216 127.203  0.00  0.00      A019  
ATOM   3845  C   VAL Q   3      -8.658  18.380 126.521  0.00  0.00      A019  
ATOM   3846  O   VAL Q   3      -8.827  18.091 125.327  0.00  0.00      A019  
ATOM   3847  N   GLU Q   4      -9.528  18.066 127.456  0.00  0.00      A019  
ATOM   3848  H   GLU Q   4      -9.162  18.090 128.365  0.00  0.00      A019  
ATOM   3849  CA  GLU Q   4     -10.857  17.557 127.182  0.00  0.00      A019  
ATOM   3850  CB  GLU Q   4     -11.279  16.342 128.092  0.00  0.00      A019  
ATOM   3851  CG  GLU Q   4     -10.286  15.114 128.298  0.00  0.00      A019  
ATOM   3852  CD  GLU Q   4     -10.928  13.959 128.989  0.00  0.00      A019  
ATOM   3853  OE1 GLU Q   4     -11.073  13.997 130.204  0.00  0.00      A019  
ATOM   3854  OE2 GLU Q   4     -11.193  12.937 128.314  0.00  0.00      A019  
ATOM   3855  C   GLU Q   4     -11.766  18.705 127.477  0.00  0.00      A019  
ATOM   3856  O   GLU Q   4     -11.839  19.171 128.605  0.00  0.00      A019  
ATOM   3857  N   GLN Q   5     -12.473  19.329 126.486  0.00  0.00      A019  
ATOM   3858  H   GLN Q   5     -12.429  18.908 125.601  0.00  0.00      A019  
ATOM   3859  CA  GLN Q   5     -13.262  20.543 126.706  0.00  0.00      A019  
ATOM   3860  CB  GLN Q   5     -13.207  21.555 125.575  0.00  0.00      A019  
ATOM   3861  CG  GLN Q   5     -11.810  22.139 125.416  0.00  0.00      A019  
ATOM   3862  CD  GLN Q   5     -11.658  23.245 124.372  0.00  0.00      A019  
ATOM   3863  OE1 GLN Q   5     -12.446  23.303 123.409  0.00  0.00      A019  
ATOM   3864  NE2 GLN Q   5     -10.805  24.229 124.655  0.00  0.00      A019  
ATOM   3865 HE21 GLN Q   5     -10.178  24.033 125.383  0.00  0.00      A019  
ATOM   3866 HE22 GLN Q   5     -10.903  25.089 124.194  0.00  0.00      A019  
ATOM   3867  C   GLN Q   5     -14.717  20.157 126.936  0.00  0.00      A019  
ATOM   3868  O   GLN Q   5     -15.261  20.576 127.939  0.00  0.00      A019  
ATOM   3869  N   CYS Q   6     -15.379  19.322 126.137  0.00  0.00      A019  
ATOM   3870  H   CYS Q   6     -14.925  18.957 125.350  0.00  0.00      A019  
ATOM   3871  CA  CYS Q   6     -16.690  18.898 126.373  0.00  0.00      A019  
ATOM   3872  CB  CYS Q   6     -17.566  19.835 125.575  0.00  0.00      A019  
ATOM   3873  SG  CYS Q   6     -19.309  19.623 125.833  0.00  0.00      A019  
ATOM   3874  C   CYS Q   6     -16.775  17.384 126.051  0.00  0.00      A019  
ATOM   3875  O   CYS Q   6     -16.678  17.069 124.828  0.00  0.00      A019  
ATOM   3876  N   CYS Q   7     -16.962  16.576 127.017  0.00  0.00      A019  
ATOM   3877  H   CYS Q   7     -16.705  16.879 127.913  0.00  0.00      A019  
ATOM   3878  CA  CYS Q   7     -17.283  15.178 126.784  0.00  0.00      A019  
ATOM   3879  CB  CYS Q   7     -17.121  14.347 128.079  0.00  0.00      A019  
ATOM   3880  SG  CYS Q   7     -17.480  12.612 127.783  0.00  0.00      A019  
ATOM   3881  C   CYS Q   7     -18.724  15.177 126.362  0.00  0.00      A019  
ATOM   3882  O   CYS Q   7     -19.172  14.901 125.260  0.00  0.00      A019  
ATOM   3883  N   ALA Q   8     -19.576  15.652 127.236  0.00  0.00      A019  
ATOM   3884  H   ALA Q   8     -19.269  16.126 128.037  0.00  0.00      A019  
ATOM   3885  CA  ALA Q   8     -21.012  15.690 127.068  0.00  0.00      A019  
ATOM   3886  CB  ALA Q   8     -21.590  14.481 127.716  0.00  0.00      A019  
ATOM   3887  C   ALA Q   8     -21.500  16.865 127.891  0.00  0.00      A019  
ATOM   3888  O   ALA Q   8     -20.847  17.212 128.943  0.00  0.00      A019  
ATOM   3889  N   SER Q   9     -22.580  17.607 127.737  0.00  0.00      A019  
ATOM   3890  H   SER Q   9     -22.773  18.241 128.459  0.00  0.00      A019  
ATOM   3891  CA  SER Q   9     -23.600  17.465 126.748  0.00  0.00      A019  
ATOM   3892  CB  SER Q   9     -24.837  16.763 127.252  0.00  0.00      A019  
ATOM   3893  OG  SER Q   9     -25.336  17.291 128.458  0.00  0.00      A019  
ATOM   3894  HG  SER Q   9     -25.272  16.504 129.005  0.00  0.00      A019  
ATOM   3895  C   SER Q   9     -24.017  18.734 126.087  0.00  0.00      A019  
ATOM   3896  O   SER Q   9     -24.035  18.882 124.853  0.00  0.00      A019  
ATOM   3897  N   VAL Q  10     -24.108  19.799 126.841  0.00  0.00      A019  
ATOM   3898  H   VAL Q  10     -24.172  19.696 127.814  0.00  0.00      A019  
ATOM   3899  CA  VAL Q  10     -24.254  21.145 126.378  0.00  0.00      A019  
ATOM   3900  CB  VAL Q  10     -25.687  21.601 126.781  0.00  0.00      A019  
ATOM   3901  CG1 VAL Q  10     -25.992  23.011 126.246  0.00  0.00      A019  
ATOM   3902  CG2 VAL Q  10     -26.837  20.637 126.233  0.00  0.00      A019  
ATOM   3903  C   VAL Q  10     -23.190  22.159 126.776  0.00  0.00      A019  
ATOM   3904  O   VAL Q  10     -23.031  22.467 127.927  0.00  0.00      A019  
ATOM   3905  N   CYS Q  11     -22.348  22.517 125.783  0.00  0.00      A019  
ATOM   3906  H   CYS Q  11     -22.649  22.395 124.859  0.00  0.00      A019  
ATOM   3907  CA  CYS Q  11     -21.228  23.384 126.090  0.00  0.00      A019  
ATOM   3908  CB  CYS Q  11     -19.958  22.604 126.002  0.00  0.00      A019  
ATOM   3909  SG  CYS Q  11     -19.775  21.188 127.121  0.00  0.00      A019  
ATOM   3910  C   CYS Q  11     -21.073  24.666 125.260  0.00  0.00      A019  
ATOM   3911  O   CYS Q  11     -20.989  24.635 124.052  0.00  0.00      A019  
ATOM   3912  N   SER Q  12     -21.021  25.880 125.994  0.00  0.00      A019  
ATOM   3913  H   SER Q  12     -21.173  25.919 126.961  0.00  0.00      A019  
ATOM   3914  CA  SER Q  12     -20.785  27.171 125.364  0.00  0.00      A019  
ATOM   3915  CB  SER Q  12     -21.952  28.060 125.643  0.00  0.00      A019  
ATOM   3916  OG  SER Q  12     -23.001  27.410 124.906  0.00  0.00      A019  
ATOM   3917  HG  SER Q  12     -23.779  27.736 125.365  0.00  0.00      A019  
ATOM   3918  C   SER Q  12     -19.478  27.798 125.866  0.00  0.00      A019  
ATOM   3919  O   SER Q  12     -19.438  28.377 126.968  0.00  0.00      A019  
ATOM   3920  N   LEU Q  13     -18.404  27.746 125.105  0.00  0.00      A019  
ATOM   3921  H   LEU Q  13     -18.449  27.353 124.209  0.00  0.00      A019  
ATOM   3922  CA  LEU Q  13     -17.082  28.234 125.578  0.00  0.00      A019  
ATOM   3923  CB  LEU Q  13     -15.981  27.152 125.351  0.00  0.00      A019  
ATOM   3924  CG  LEU Q  13     -15.951  25.932 126.239  0.00  0.00      A019  
ATOM   3925  CD1 LEU Q  13     -17.000  24.925 125.970  0.00  0.00      A019  
ATOM   3926  CD2 LEU Q  13     -14.558  25.236 126.190  0.00  0.00      A019  
ATOM   3927  C   LEU Q  13     -16.766  29.550 124.861  0.00  0.00      A019  
ATOM   3928  O   LEU Q  13     -16.800  29.691 123.627  0.00  0.00      A019  
ATOM   3929  N   TYR Q  14     -16.664  30.610 125.681  0.00  0.00      A019  
ATOM   3930  H   TYR Q  14     -16.716  30.539 126.657  0.00  0.00      A019  
ATOM   3931  CA  TYR Q  14     -16.229  31.895 125.233  0.00  0.00      A019  
ATOM   3932  CB  TYR Q  14     -17.228  32.944 125.721  0.00  0.00      A019  
ATOM   3933  CG  TYR Q  14     -17.441  34.282 124.966  0.00  0.00      A019  
ATOM   3934  CD1 TYR Q  14     -16.566  35.358 125.158  0.00  0.00      A019  
ATOM   3935  CE1 TYR Q  14     -16.770  36.659 124.690  0.00  0.00      A019  
ATOM   3936  CD2 TYR Q  14     -18.589  34.455 124.233  0.00  0.00      A019  
ATOM   3937  CE2 TYR Q  14     -18.828  35.745 123.724  0.00  0.00      A019  
ATOM   3938  CZ  TYR Q  14     -17.975  36.829 124.054  0.00  0.00      A019  
ATOM   3939  OH  TYR Q  14     -18.422  38.111 123.763  0.00  0.00      A019  
ATOM   3940  HH  TYR Q  14     -19.258  38.118 123.290  0.00  0.00      A019  
ATOM   3941  C   TYR Q  14     -14.805  32.135 125.689  0.00  0.00      A019  
ATOM   3942  O   TYR Q  14     -14.546  32.926 126.637  0.00  0.00      A019  
ATOM   3943  N   GLN Q  15     -13.813  31.577 124.999  0.00  0.00      A019  
ATOM   3944  H   GLN Q  15     -14.096  31.215 124.134  0.00  0.00      A019  
ATOM   3945  CA  GLN Q  15     -12.442  31.628 125.489  0.00  0.00      A019  
ATOM   3946  CB  GLN Q  15     -11.787  30.210 125.424  0.00  0.00      A019  
ATOM   3947  CG  GLN Q  15     -12.468  29.007 126.196  0.00  0.00      A019  
ATOM   3948  CD  GLN Q  15     -11.817  27.663 125.898  0.00  0.00      A019  
ATOM   3949  OE1 GLN Q  15     -11.559  27.253 124.750  0.00  0.00      A019  
ATOM   3950  NE2 GLN Q  15     -11.532  26.904 126.985  0.00  0.00      A019  
ATOM   3951 HE21 GLN Q  15     -11.543  27.311 127.876  0.00  0.00      A019  
ATOM   3952 HE22 GLN Q  15     -11.239  25.999 126.750  0.00  0.00      A019  
ATOM   3953  C   GLN Q  15     -11.531  32.584 124.694  0.00  0.00      A019  
ATOM   3954  O   GLN Q  15     -11.349  32.340 123.532  0.00  0.00      A019  
ATOM   3955  N   LEU Q  16     -11.064  33.572 125.451  0.00  0.00      A019  
ATOM   3956  H   LEU Q  16     -11.292  33.501 126.402  0.00  0.00      A019  
ATOM   3957  CA  LEU Q  16     -10.162  34.559 124.823  0.00  0.00      A019  
ATOM   3958  CB  LEU Q  16     -10.082  35.902 125.579  0.00  0.00      A019  
ATOM   3959  CG  LEU Q  16     -11.318  36.891 125.373  0.00  0.00      A019  
ATOM   3960  CD1 LEU Q  16     -12.619  36.393 125.908  0.00  0.00      A019  
ATOM   3961  CD2 LEU Q  16     -10.987  38.249 125.950  0.00  0.00      A019  
ATOM   3962  C   LEU Q  16      -8.749  34.182 124.371  0.00  0.00      A019  
ATOM   3963  O   LEU Q  16      -8.395  34.453 123.239  0.00  0.00      A019  
ATOM   3964  N   GLU Q  17      -8.065  33.433 125.281  0.00  0.00      A019  
ATOM   3965  H   GLU Q  17      -8.434  33.298 126.179  0.00  0.00      A019  
ATOM   3966  CA  GLU Q  17      -6.643  33.127 125.041  0.00  0.00      A019  
ATOM   3967  CB  GLU Q  17      -5.716  34.101 125.725  0.00  0.00      A019  
ATOM   3968  CG  GLU Q  17      -5.411  35.355 124.956  0.00  0.00      A019  
ATOM   3969  CD  GLU Q  17      -4.377  36.298 125.535  0.00  0.00      A019  
ATOM   3970  OE1 GLU Q  17      -4.613  36.912 126.586  0.00  0.00      A019  
ATOM   3971  OE2 GLU Q  17      -3.292  36.406 124.989  0.00  0.00      A019  
ATOM   3972  C   GLU Q  17      -6.432  31.787 125.608  0.00  0.00      A019  
ATOM   3973  O   GLU Q  17      -6.324  31.611 126.793  0.00  0.00      A019  
ATOM   3974  N   ASN Q  18      -6.360  30.751 124.756  0.00  0.00      A019  
ATOM   3975  H   ASN Q  18      -6.679  30.930 123.846  0.00  0.00      A019  
ATOM   3976  CA  ASN Q  18      -5.804  29.490 125.212  0.00  0.00      A019  
ATOM   3977  CB  ASN Q  18      -6.532  28.341 124.569  0.00  0.00      A019  
ATOM   3978  CG  ASN Q  18      -7.987  28.285 124.949  0.00  0.00      A019  
ATOM   3979  OD1 ASN Q  18      -8.414  28.271 126.105  0.00  0.00      A019  
ATOM   3980  ND2 ASN Q  18      -8.967  28.161 123.953  0.00  0.00      A019  
ATOM   3981 HD21 ASN Q  18      -8.731  28.186 123.002  0.00  0.00      A019  
ATOM   3982 HD22 ASN Q  18      -9.903  28.133 124.241  0.00  0.00      A019  
ATOM   3983  C   ASN Q  18      -4.318  29.352 124.723  0.00  0.00      A019  
ATOM   3984  O   ASN Q  18      -4.054  29.103 123.492  0.00  0.00      A019  
ATOM   3985  N   TYR Q  19      -3.333  29.474 125.626  0.00  0.00      A019  
ATOM   3986  H   TYR Q  19      -3.645  29.273 126.533  0.00  0.00      A019  
ATOM   3987  CA  TYR Q  19      -1.914  29.530 125.252  0.00  0.00      A019  
ATOM   3988  CB  TYR Q  19      -1.151  30.108 126.463  0.00  0.00      A019  
ATOM   3989  CG  TYR Q  19      -1.165  31.597 126.677  0.00  0.00      A019  
ATOM   3990  CD1 TYR Q  19      -0.041  32.276 126.274  0.00  0.00      A019  
ATOM   3991  CE1 TYR Q  19      -0.003  33.630 126.509  0.00  0.00      A019  
ATOM   3992  CD2 TYR Q  19      -2.268  32.197 127.253  0.00  0.00      A019  
ATOM   3993  CE2 TYR Q  19      -2.203  33.582 127.425  0.00  0.00      A019  
ATOM   3994  CZ  TYR Q  19      -1.106  34.276 127.058  0.00  0.00      A019  
ATOM   3995  OH  TYR Q  19      -1.155  35.681 127.180  0.00  0.00      A019  
ATOM   3996  HH  TYR Q  19      -1.787  36.001 127.828  0.00  0.00      A019  
ATOM   3997  C   TYR Q  19      -1.252  28.257 124.822  0.00  0.00      A019  
ATOM   3998  O   TYR Q  19      -0.754  28.106 123.674  0.00  0.00      A019  
ATOM   3999  N   CYS Q  20      -1.244  27.270 125.687  0.00  0.00      A019  
ATOM   4000  H   CYS Q  20      -1.730  27.390 126.530  0.00  0.00      A019  
ATOM   4001  CA  CYS Q  20      -0.444  26.089 125.484  0.00  0.00      A019  
ATOM   4002  CB  CYS Q  20       0.876  26.275 126.278  0.00  0.00      A019  
ATOM   4003  SG  CYS Q  20       2.022  27.477 125.713  0.00  0.00      A019  
ATOM   4004  C   CYS Q  20      -1.095  24.791 125.889  0.00  0.00      A019  
ATOM   4005  O   CYS Q  20      -1.864  24.774 126.872  0.00  0.00      A019  
ATOM   4006  N   ASN Q  21      -1.117  23.741 125.040  0.00  0.00      A019  
ATOM   4007  H   ASN Q  21      -0.819  23.848 124.113  0.00  0.00      A019  
ATOM   4008  CA  ASN Q  21      -1.375  22.411 125.523  0.00  0.00      A019  
ATOM   4009  CB  ASN Q  21      -2.614  21.691 124.870  0.00  0.00      A019  
ATOM   4010  CG  ASN Q  21      -2.894  20.267 125.372  0.00  0.00      A019  
ATOM   4011  OD1 ASN Q  21      -2.872  19.928 126.543  0.00  0.00      A019  
ATOM   4012  ND2 ASN Q  21      -2.983  19.328 124.427  0.00  0.00      A019  
ATOM   4013 HD21 ASN Q  21      -2.721  19.693 123.556  0.00  0.00      A019  
ATOM   4014 HD22 ASN Q  21      -3.532  18.528 124.561  0.00  0.00      A019  
ATOM   4015  C   ASN Q  21      -0.194  21.414 125.420  0.00  0.00      A019  
ATOM   4016  O   ASN Q  21       0.028  20.884 124.389  0.00  0.00      A019  
ATOM   4017  N   PHE R   1     -26.272  13.907 126.279  0.00  0.00      B019  
ATOM   4018  H   PHE R   1     -26.359  13.225 125.581  0.00  0.00      B019  
ATOM   4019  CA  PHE R   1     -27.002  13.461 127.484  0.00  0.00      B019  
ATOM   4020  CB  PHE R   1     -28.341  13.071 126.964  0.00  0.00      B019  
ATOM   4021  CG  PHE R   1     -29.582  13.929 126.969  0.00  0.00      B019  
ATOM   4022  CD1 PHE R   1     -30.775  13.411 127.419  0.00  0.00      B019  
ATOM   4023  CD2 PHE R   1     -29.452  15.268 126.533  0.00  0.00      B019  
ATOM   4024  CE1 PHE R   1     -31.832  14.263 127.615  0.00  0.00      B019  
ATOM   4025  CE2 PHE R   1     -30.534  16.123 126.678  0.00  0.00      B019  
ATOM   4026  CZ  PHE R   1     -31.712  15.594 127.203  0.00  0.00      B019  
ATOM   4027  C   PHE R   1     -26.311  12.261 128.116  0.00  0.00      B019  
ATOM   4028  O   PHE R   1     -25.717  12.369 129.225  0.00  0.00      B019  
ATOM   4029  N   VAL R   2     -26.241  11.031 127.538  0.00  0.00      B019  
ATOM   4030  H   VAL R   2     -26.484  10.784 126.621  0.00  0.00      B019  
ATOM   4031  CA  VAL R   2     -25.774   9.901 128.267  0.00  0.00      B019  
ATOM   4032  CB  VAL R   2     -26.784   8.710 127.991  0.00  0.00      B019  
ATOM   4033  CG1 VAL R   2     -26.410   7.445 128.784  0.00  0.00      B019  
ATOM   4034  CG2 VAL R   2     -28.240   8.984 128.477  0.00  0.00      B019  
ATOM   4035  C   VAL R   2     -24.412   9.666 127.707  0.00  0.00      B019  
ATOM   4036  O   VAL R   2     -24.167   9.685 126.509  0.00  0.00      B019  
ATOM   4037  N   ASN R   3     -23.438   9.520 128.635  0.00  0.00      B019  
ATOM   4038  H   ASN R   3     -23.646   9.581 129.591  0.00  0.00      B019  
ATOM   4039  CA  ASN R   3     -22.046   9.229 128.242  0.00  0.00      B019  
ATOM   4040  CB  ASN R   3     -21.200  10.374 128.651  0.00  0.00      B019  
ATOM   4041  CG  ASN R   3     -19.765  10.134 128.140  0.00  0.00      B019  
ATOM   4042  OD1 ASN R   3     -19.505   9.884 126.961  0.00  0.00      B019  
ATOM   4043  ND2 ASN R   3     -18.665  10.191 128.988  0.00  0.00      B019  
ATOM   4044 HD21 ASN R   3     -18.837  10.456 129.915  0.00  0.00      B019  
ATOM   4045 HD22 ASN R   3     -17.799   9.986 128.577  0.00  0.00      B019  
ATOM   4046  C   ASN R   3     -21.802   7.992 129.100  0.00  0.00      B019  
ATOM   4047  O   ASN R   3     -21.978   7.782 130.320  0.00  0.00      B019  
ATOM   4048  N   GLN R   4     -21.347   6.970 128.330  0.00  0.00      B019  
ATOM   4049  H   GLN R   4     -21.163   7.089 127.375  0.00  0.00      B019  
ATOM   4050  CA  GLN R   4     -21.169   5.632 128.879  0.00  0.00      B019  
ATOM   4051  CB  GLN R   4     -22.350   4.768 128.365  0.00  0.00      B019  
ATOM   4052  CG  GLN R   4     -22.472   3.468 129.169  0.00  0.00      B019  
ATOM   4053  CD  GLN R   4     -23.617   2.597 128.666  0.00  0.00      B019  
ATOM   4054  OE1 GLN R   4     -23.589   2.048 127.543  0.00  0.00      B019  
ATOM   4055  NE2 GLN R   4     -24.696   2.466 129.420  0.00  0.00      B019  
ATOM   4056 HE21 GLN R   4     -24.689   3.010 130.235  0.00  0.00      B019  
ATOM   4057 HE22 GLN R   4     -25.464   1.938 129.115  0.00  0.00      B019  
ATOM   4058  C   GLN R   4     -19.805   5.004 128.458  0.00  0.00      B019  
ATOM   4059  O   GLN R   4     -19.552   4.967 127.266  0.00  0.00      B019  
ATOM   4060  N   HIS R   5     -19.034   4.691 129.527  0.00  0.00      B019  
ATOM   4061  H   HIS R   5     -19.379   4.998 130.392  0.00  0.00      B019  
ATOM   4062  CA  HIS R   5     -17.690   4.060 129.442  0.00  0.00      B019  
ATOM   4063  CB  HIS R   5     -17.392   3.023 128.231  0.00  0.00      B019  
ATOM   4064  CG  HIS R   5     -16.048   2.352 128.288  0.00  0.00      B019  
ATOM   4065  ND1 HIS R   5     -14.959   2.693 127.598  0.00  0.00      B019  
ATOM   4066  HD1 HIS R   5     -14.944   3.445 126.970  0.00  0.00      B019  
ATOM   4067  CD2 HIS R   5     -15.682   1.289 129.034  0.00  0.00      B019  
ATOM   4068  NE2 HIS R   5     -14.477   1.116 128.739  0.00  0.00      B019  
ATOM   4069  CE1 HIS R   5     -13.981   1.906 127.896  0.00  0.00      B019  
ATOM   4070  C   HIS R   5     -16.567   5.041 129.778  0.00  0.00      B019  
ATOM   4071  O   HIS R   5     -15.966   4.893 130.890  0.00  0.00      B019  
ATOM   4072  N   LEU R   6     -16.215   6.072 128.935  0.00  0.00      B019  
ATOM   4073  H   LEU R   6     -16.746   6.281 128.138  0.00  0.00      B019  
ATOM   4074  CA  LEU R   6     -15.035   6.932 129.038  0.00  0.00      B019  
ATOM   4075  CB  LEU R   6     -13.748   6.096 128.881  0.00  0.00      B019  
ATOM   4076  CG  LEU R   6     -12.357   6.610 129.270  0.00  0.00      B019  
ATOM   4077  CD1 LEU R   6     -12.365   7.531 130.439  0.00  0.00      B019  
ATOM   4078  CD2 LEU R   6     -11.418   5.386 129.481  0.00  0.00      B019  
ATOM   4079  C   LEU R   6     -15.141   7.946 127.931  0.00  0.00      B019  
ATOM   4080  O   LEU R   6     -15.730   7.747 126.904  0.00  0.00      B019  
ATOM   4081  N   CYS R   7     -14.453   9.068 128.204  0.00  0.00      B019  
ATOM   4082  H   CYS R   7     -13.962   9.256 129.031  0.00  0.00      B019  
ATOM   4083  CA  CYS R   7     -14.467  10.098 127.144  0.00  0.00      B019  
ATOM   4084  CB  CYS R   7     -14.518  11.526 127.895  0.00  0.00      B019  
ATOM   4085  SG  CYS R   7     -16.039  11.667 128.861  0.00  0.00      B019  
ATOM   4086  C   CYS R   7     -13.108   9.987 126.444  0.00  0.00      B019  
ATOM   4087  O   CYS R   7     -13.057   9.828 125.214  0.00  0.00      B019  
ATOM   4088  N   GLY R   8     -11.992  10.021 127.160  0.00  0.00      B019  
ATOM   4089  H   GLY R   8     -11.965   9.685 128.081  0.00  0.00      B019  
ATOM   4090  CA  GLY R   8     -10.717  10.165 126.509  0.00  0.00      B019  
ATOM   4091  C   GLY R   8      -9.591   9.451 127.245  0.00  0.00      B019  
ATOM   4092  O   GLY R   8      -9.802   8.979 128.364  0.00  0.00      B019  
ATOM   4093  N   SER R   9      -8.442   9.344 126.642  0.00  0.00      B019  
ATOM   4094  H   SER R   9      -8.291   9.738 125.758  0.00  0.00      B019  
ATOM   4095  CA  SER R   9      -7.301   8.686 127.243  0.00  0.00      B019  
ATOM   4096  CB  SER R   9      -7.235   7.198 127.000  0.00  0.00      B019  
ATOM   4097  OG  SER R   9      -8.435   6.464 127.147  0.00  0.00      B019  
ATOM   4098  HG  SER R   9      -8.888   6.858 127.896  0.00  0.00      B019  
ATOM   4099  C   SER R   9      -5.962   9.256 126.741  0.00  0.00      B019  
ATOM   4100  O   SER R   9      -5.876   9.706 125.560  0.00  0.00      B019  
ATOM   4101  N   HIS R  10      -4.939   9.200 127.456  0.00  0.00      B019  
ATOM   4102  H   HIS R  10      -4.977   8.881 128.382  0.00  0.00      B019  
ATOM   4103  CA  HIS R  10      -3.552   9.528 127.008  0.00  0.00      B019  
ATOM   4104  CB  HIS R  10      -3.407  11.020 127.035  0.00  0.00      B019  
ATOM   4105  CG  HIS R  10      -2.234  11.612 126.208  0.00  0.00      B019  
ATOM   4106  ND1 HIS R  10      -1.506  11.131 125.247  0.00  0.00      B019  
ATOM   4107  HD1 HIS R  10      -1.634  10.256 124.824  0.00  0.00      B019  
ATOM   4108  CD2 HIS R  10      -1.828  12.890 126.394  0.00  0.00      B019  
ATOM   4109  NE2 HIS R  10      -0.922  13.194 125.540  0.00  0.00      B019  
ATOM   4110  CE1 HIS R  10      -0.669  12.070 124.861  0.00  0.00      B019  
ATOM   4111  C   HIS R  10      -2.525   8.843 127.817  0.00  0.00      B019  
ATOM   4112  O   HIS R  10      -2.454   8.997 129.045  0.00  0.00      B019  
ATOM   4113  N   LEU R  11      -1.761   8.038 127.058  0.00  0.00      B019  
ATOM   4114  H   LEU R  11      -2.064   7.976 126.129  0.00  0.00      B019  
ATOM   4115  CA  LEU R  11      -0.663   7.303 127.652  0.00  0.00      B019  
ATOM   4116  CB  LEU R  11      -0.828   5.776 127.266  0.00  0.00      B019  
ATOM   4117  CG  LEU R  11      -2.217   5.077 127.707  0.00  0.00      B019  
ATOM   4118  CD1 LEU R  11      -2.446   3.670 127.225  0.00  0.00      B019  
ATOM   4119  CD2 LEU R  11      -2.411   5.138 129.143  0.00  0.00      B019  
ATOM   4120  C   LEU R  11       0.679   7.865 127.082  0.00  0.00      B019  
ATOM   4121  O   LEU R  11       0.924   7.717 125.869  0.00  0.00      B019  
ATOM   4122  N   VAL R  12       1.396   8.521 127.959  0.00  0.00      B019  
ATOM   4123  H   VAL R  12       1.140   8.503 128.904  0.00  0.00      B019  
ATOM   4124  CA  VAL R  12       2.763   9.085 127.686  0.00  0.00      B019  
ATOM   4125  CB  VAL R  12       2.727  10.545 128.206  0.00  0.00      B019  
ATOM   4126  CG1 VAL R  12       3.949  11.265 127.570  0.00  0.00      B019  
ATOM   4127  CG2 VAL R  12       1.501  11.345 127.972  0.00  0.00      B019  
ATOM   4128  C   VAL R  12       3.841   8.224 128.354  0.00  0.00      B019  
ATOM   4129  O   VAL R  12       3.714   7.802 129.506  0.00  0.00      B019  
ATOM   4130  N   GLU R  13       4.894   7.709 127.633  0.00  0.00      B019  
ATOM   4131  H   GLU R  13       4.713   7.723 126.669  0.00  0.00      B019  
ATOM   4132  CA  GLU R  13       6.093   7.266 128.307  0.00  0.00      B019  
ATOM   4133  CB  GLU R  13       6.869   6.236 127.519  0.00  0.00      B019  
ATOM   4134  CG  GLU R  13       8.064   5.560 128.145  0.00  0.00      B019  
ATOM   4135  CD  GLU R  13       8.612   4.256 127.572  0.00  0.00      B019  
ATOM   4136  OE1 GLU R  13       9.870   4.047 127.643  0.00  0.00      B019  
ATOM   4137  OE2 GLU R  13       7.885   3.340 127.085  0.00  0.00      B019  
ATOM   4138  C   GLU R  13       7.007   8.415 128.765  0.00  0.00      B019  
ATOM   4139  O   GLU R  13       7.161   8.548 129.968  0.00  0.00      B019  
ATOM   4140  N   ALA R  14       7.448   9.290 127.850  0.00  0.00      B019  
ATOM   4141  H   ALA R  14       7.102   9.159 126.943  0.00  0.00      B019  
ATOM   4142  CA  ALA R  14       8.195  10.456 128.147  0.00  0.00      B019  
ATOM   4143  CB  ALA R  14       9.683  10.020 128.268  0.00  0.00      B019  
ATOM   4144  C   ALA R  14       8.005  11.787 127.425  0.00  0.00      B019  
ATOM   4145  O   ALA R  14       8.083  11.855 126.174  0.00  0.00      B019  
ATOM   4146  N   LEU R  15       7.676  12.879 128.163  0.00  0.00      B019  
ATOM   4147  H   LEU R  15       7.710  12.762 129.135  0.00  0.00      B019  
ATOM   4148  CA  LEU R  15       7.299  14.156 127.590  0.00  0.00      B019  
ATOM   4149  CB  LEU R  15       5.781  14.371 127.775  0.00  0.00      B019  
ATOM   4150  CG  LEU R  15       5.010  15.663 127.464  0.00  0.00      B019  
ATOM   4151  CD1 LEU R  15       5.228  16.067 125.994  0.00  0.00      B019  
ATOM   4152  CD2 LEU R  15       3.554  15.557 127.868  0.00  0.00      B019  
ATOM   4153  C   LEU R  15       8.138  15.354 128.043  0.00  0.00      B019  
ATOM   4154  O   LEU R  15       8.319  15.539 129.263  0.00  0.00      B019  
ATOM   4155  N   TYR R  16       8.642  16.096 127.059  0.00  0.00      B019  
ATOM   4156  H   TYR R  16       8.613  15.807 126.123  0.00  0.00      B019  
ATOM   4157  CA  TYR R  16       9.491  17.287 127.352  0.00  0.00      B019  
ATOM   4158  CB  TYR R  16      10.913  17.076 126.638  0.00  0.00      B019  
ATOM   4159  CG  TYR R  16      12.054  17.863 127.300  0.00  0.00      B019  
ATOM   4160  CD1 TYR R  16      12.150  19.206 127.043  0.00  0.00      B019  
ATOM   4161  CE1 TYR R  16      13.115  20.027 127.617  0.00  0.00      B019  
ATOM   4162  CD2 TYR R  16      12.913  17.300 128.196  0.00  0.00      B019  
ATOM   4163  CE2 TYR R  16      13.881  18.099 128.909  0.00  0.00      B019  
ATOM   4164  CZ  TYR R  16      13.925  19.452 128.567  0.00  0.00      B019  
ATOM   4165  OH  TYR R  16      14.821  20.350 129.151  0.00  0.00      B019  
ATOM   4166  HH  TYR R  16      15.169  19.888 129.916  0.00  0.00      B019  
ATOM   4167  C   TYR R  16       8.707  18.476 126.755  0.00  0.00      B019  
ATOM   4168  O   TYR R  16       8.501  18.546 125.523  0.00  0.00      B019  
ATOM   4169  N   LEU R  17       8.214  19.453 127.577  0.00  0.00      B019  
ATOM   4170  H   LEU R  17       8.506  19.453 128.512  0.00  0.00      B019  
ATOM   4171  CA  LEU R  17       7.296  20.459 127.095  0.00  0.00      B019  
ATOM   4172  CB  LEU R  17       5.861  20.143 127.656  0.00  0.00      B019  
ATOM   4173  CG  LEU R  17       4.765  21.139 127.285  0.00  0.00      B019  
ATOM   4174  CD1 LEU R  17       4.695  21.729 125.876  0.00  0.00      B019  
ATOM   4175  CD2 LEU R  17       3.398  20.402 127.444  0.00  0.00      B019  
ATOM   4176  C   LEU R  17       7.732  21.848 127.453  0.00  0.00      B019  
ATOM   4177  O   LEU R  17       7.563  22.238 128.614  0.00  0.00      B019  
ATOM   4178  N   VAL R  18       8.363  22.574 126.560  0.00  0.00      B019  
ATOM   4179  H   VAL R  18       8.509  22.198 125.667  0.00  0.00      B019  
ATOM   4180  CA  VAL R  18       8.760  23.997 126.958  0.00  0.00      B019  
ATOM   4181  CB  VAL R  18      10.243  24.284 126.838  0.00  0.00      B019  
ATOM   4182  CG1 VAL R  18      10.558  25.719 127.236  0.00  0.00      B019  
ATOM   4183  CG2 VAL R  18      11.149  23.440 127.653  0.00  0.00      B019  
ATOM   4184  C   VAL R  18       7.948  24.990 126.176  0.00  0.00      B019  
ATOM   4185  O   VAL R  18       8.051  25.099 124.966  0.00  0.00      B019  
ATOM   4186  N   CYS R  19       7.007  25.604 126.851  0.00  0.00      B019  
ATOM   4187  H   CYS R  19       7.086  25.508 127.823  0.00  0.00      B019  
ATOM   4188  CA  CYS R  19       6.162  26.629 126.253  0.00  0.00      B019  
ATOM   4189  CB  CYS R  19       4.703  26.466 126.648  0.00  0.00      B019  
ATOM   4190  SG  CYS R  19       3.721  26.457 125.109  0.00  0.00      B019  
ATOM   4191  C   CYS R  19       6.591  27.983 126.738  0.00  0.00      B019  
ATOM   4192  O   CYS R  19       6.563  28.290 127.927  0.00  0.00      B019  
ATOM   4193  N   GLY R  20       6.978  28.872 125.841  0.00  0.00      B019  
ATOM   4194  H   GLY R  20       7.045  28.524 124.928  0.00  0.00      B019  
ATOM   4195  CA  GLY R  20       7.206  30.261 126.158  0.00  0.00      B019  
ATOM   4196  C   GLY R  20       8.416  30.807 125.547  0.00  0.00      B019  
ATOM   4197  O   GLY R  20       8.427  31.306 124.433  0.00  0.00      B019  
ATOM   4198  N   GLU R  21       9.452  30.830 126.413  0.00  0.00      B019  
ATOM   4199  H   GLU R  21       9.396  30.519 127.341  0.00  0.00      B019  
ATOM   4200  CA  GLU R  21      10.749  31.343 126.090  0.00  0.00      B019  
ATOM   4201  CB  GLU R  21      10.742  32.843 126.536  0.00  0.00      B019  
ATOM   4202  CG  GLU R  21      11.931  33.793 126.282  0.00  0.00      B019  
ATOM   4203  CD  GLU R  21      12.585  33.888 124.850  0.00  0.00      B019  
ATOM   4204  OE1 GLU R  21      13.309  32.958 124.430  0.00  0.00      B019  
ATOM   4205  OE2 GLU R  21      12.380  34.948 124.272  0.00  0.00      B019  
ATOM   4206  C   GLU R  21      11.823  30.635 126.829  0.00  0.00      B019  
ATOM   4207  O   GLU R  21      11.756  30.564 128.064  0.00  0.00      B019  
ATOM   4208  N   ARG R  22      12.835  30.202 126.039  0.00  0.00      B019  
ATOM   4209  H   ARG R  22      12.859  30.196 125.059  0.00  0.00      B019  
ATOM   4210  CA  ARG R  22      14.008  29.627 126.728  0.00  0.00      B019  
ATOM   4211  CB  ARG R  22      14.680  28.446 125.920  0.00  0.00      B019  
ATOM   4212  CG  ARG R  22      13.962  27.148 126.088  0.00  0.00      B019  
ATOM   4213  CD  ARG R  22      14.901  26.253 125.292  0.00  0.00      B019  
ATOM   4214  NE  ARG R  22      14.465  24.880 125.529  0.00  0.00      B019  
ATOM   4215  HE  ARG R  22      14.292  24.686 126.474  0.00  0.00      B019  
ATOM   4216  CZ  ARG R  22      14.547  23.989 124.475  0.00  0.00      B019  
ATOM   4217  NH1 ARG R  22      14.894  24.479 123.271  0.00  0.00      B019  
ATOM   4218 HH11 ARG R  22      15.045  25.436 123.022  0.00  0.00      B019  
ATOM   4219 HH12 ARG R  22      15.101  23.788 122.579  0.00  0.00      B019  
ATOM   4220  NH2 ARG R  22      14.268  22.692 124.574  0.00  0.00      B019  
ATOM   4221 HH21 ARG R  22      13.971  22.221 125.405  0.00  0.00      B019  
ATOM   4222 HH22 ARG R  22      14.406  22.155 123.742  0.00  0.00      B019  
ATOM   4223  C   ARG R  22      14.993  30.794 127.019  0.00  0.00      B019  
ATOM   4224  O   ARG R  22      15.413  30.995 128.128  0.00  0.00      B019  
ATOM   4225  N   GLY R  23      15.465  31.558 126.068  0.00  0.00      B019  
ATOM   4226  H   GLY R  23      15.269  31.405 125.120  0.00  0.00      B019  
ATOM   4227  CA  GLY R  23      16.259  32.852 126.270  0.00  0.00      B019  
ATOM   4228  C   GLY R  23      17.695  32.782 125.861  0.00  0.00      B019  
ATOM   4229  O   GLY R  23      17.962  32.698 124.647  0.00  0.00      B019  
ATOM   4230  N   PHE R  24      18.714  32.855 126.786  0.00  0.00      B019  
ATOM   4231  H   PHE R  24      18.484  32.872 127.739  0.00  0.00      B019  
ATOM   4232  CA  PHE R  24      20.119  32.878 126.391  0.00  0.00      B019  
ATOM   4233  CB  PHE R  24      20.818  34.044 126.990  0.00  0.00      B019  
ATOM   4234  CG  PHE R  24      20.370  35.398 126.435  0.00  0.00      B019  
ATOM   4235  CD1 PHE R  24      21.076  35.971 125.411  0.00  0.00      B019  
ATOM   4236  CD2 PHE R  24      19.164  35.957 126.864  0.00  0.00      B019  
ATOM   4237  CE1 PHE R  24      20.523  37.131 124.792  0.00  0.00      B019  
ATOM   4238  CE2 PHE R  24      18.572  37.012 126.262  0.00  0.00      B019  
ATOM   4239  CZ  PHE R  24      19.304  37.574 125.205  0.00  0.00      B019  
ATOM   4240  C   PHE R  24      20.812  31.676 126.862  0.00  0.00      B019  
ATOM   4241  O   PHE R  24      21.031  31.405 128.062  0.00  0.00      B019  
ATOM   4242  N   PHE R  25      21.056  30.763 125.931  0.00  0.00      B019  
ATOM   4243  H   PHE R  25      20.743  30.968 125.025  0.00  0.00      B019  
ATOM   4244  CA  PHE R  25      21.843  29.565 126.213  0.00  0.00      B019  
ATOM   4245  CB  PHE R  25      21.146  28.396 125.584  0.00  0.00      B019  
ATOM   4246  CG  PHE R  25      20.288  27.553 126.597  0.00  0.00      B019  
ATOM   4247  CD1 PHE R  25      20.812  26.477 127.303  0.00  0.00      B019  
ATOM   4248  CD2 PHE R  25      19.016  27.979 126.878  0.00  0.00      B019  
ATOM   4249  CE1 PHE R  25      20.116  25.894 128.295  0.00  0.00      B019  
ATOM   4250  CE2 PHE R  25      18.257  27.285 127.819  0.00  0.00      B019  
ATOM   4251  CZ  PHE R  25      18.784  26.265 128.555  0.00  0.00      B019  
ATOM   4252  C   PHE R  25      23.269  29.390 125.831  0.00  0.00      B019  
ATOM   4253  O   PHE R  25      23.668  29.402 124.636  0.00  0.00      B019  
ATOM   4254  N   TYR R  26      24.079  29.283 126.884  0.00  0.00      B019  
ATOM   4255  H   TYR R  26      23.842  29.229 127.833  0.00  0.00      B019  
ATOM   4256  CA  TYR R  26      25.505  29.155 126.691  0.00  0.00      B019  
ATOM   4257  CB  TYR R  26      26.282  30.231 127.385  0.00  0.00      B019  
ATOM   4258  CG  TYR R  26      26.082  31.644 126.917  0.00  0.00      B019  
ATOM   4259  CD1 TYR R  26      27.009  32.219 126.098  0.00  0.00      B019  
ATOM   4260  CE1 TYR R  26      26.807  33.463 125.550  0.00  0.00      B019  
ATOM   4261  CD2 TYR R  26      25.029  32.376 127.392  0.00  0.00      B019  
ATOM   4262  CE2 TYR R  26      24.775  33.630 126.879  0.00  0.00      B019  
ATOM   4263  CZ  TYR R  26      25.687  34.157 125.949  0.00  0.00      B019  
ATOM   4264  OH  TYR R  26      25.422  35.430 125.413  0.00  0.00      B019  
ATOM   4265  HH  TYR R  26      26.014  35.531 124.664  0.00  0.00      B019  
ATOM   4266  C   TYR R  26      26.047  27.833 127.223  0.00  0.00      B019  
ATOM   4267  O   TYR R  26      25.861  27.484 128.400  0.00  0.00      B019  
ATOM   4268  N   THR R  27      26.752  27.062 126.394  0.00  0.00      B019  
ATOM   4269  H   THR R  27      26.944  27.405 125.496  0.00  0.00      B019  
ATOM   4270  CA  THR R  27      27.197  25.760 126.812  0.00  0.00      B019  
ATOM   4271  CB  THR R  27      26.133  24.626 126.509  0.00  0.00      B019  
ATOM   4272  OG1 THR R  27      25.009  24.972 127.280  0.00  0.00      B019  
ATOM   4273  HG1 THR R  27      25.324  25.093 128.178  0.00  0.00      B019  
ATOM   4274  CG2 THR R  27      26.593  23.256 126.846  0.00  0.00      B019  
ATOM   4275  C   THR R  27      28.408  25.616 125.932  0.00  0.00      B019  
ATOM   4276  O   THR R  27      28.310  25.607 124.655  0.00  0.00      B019  
ATOM   4277  N   PRO R  28      29.633  25.607 126.496  0.00  0.00      B019  
ATOM   4278  CD  PRO R  28      30.001  26.596 127.535  0.00  0.00      B019  
ATOM   4279  CA  PRO R  28      30.868  25.168 125.842  0.00  0.00      B019  
ATOM   4280  CB  PRO R  28      31.927  25.670 126.789  0.00  0.00      B019  
ATOM   4281  CG  PRO R  28      31.373  26.997 127.012  0.00  0.00      B019  
ATOM   4282  C   PRO R  28      30.805  23.607 125.768  0.00  0.00      B019  
ATOM   4283  O   PRO R  28      30.379  22.997 126.754  0.00  0.00      B019  
ATOM   4284  N   LYS R  29      31.176  23.002 124.688  0.00  0.00      B019  
ATOM   4285  H   LYS R  29      31.602  23.336 123.871  0.00  0.00      B019  
ATOM   4286  CA  LYS R  29      31.087  21.582 124.587  0.00  0.00      B019  
ATOM   4287  CB  LYS R  29      30.052  21.181 123.458  0.00  0.00      B019  
ATOM   4288  CG  LYS R  29      29.551  19.705 123.395  0.00  0.00      B019  
ATOM   4289  CD  LYS R  29      28.734  19.233 124.561  0.00  0.00      B019  
ATOM   4290  CE  LYS R  29      28.398  17.758 124.372  0.00  0.00      B019  
ATOM   4291  NZ  LYS R  29      29.602  16.990 124.589  0.00  0.00      B019  
ATOM   4292  HZ1 LYS R  29      29.470  16.009 124.270  0.00  0.00      B019  
ATOM   4293  HZ2 LYS R  29      29.830  16.965 125.604  0.00  0.00      B019  
ATOM   4294  HZ3 LYS R  29      30.398  17.291 123.991  0.00  0.00      B019  
ATOM   4295  C   LYS R  29      32.464  20.963 124.292  0.00  0.00      B019  
ATOM   4296  O   LYS R  29      33.224  21.456 123.443  0.00  0.00      B019  
ATOM   4297  N   ALA R  30      32.871  19.923 125.020  0.00  0.00      B019  
ATOM   4298  H   ALA R  30      32.428  19.687 125.862  0.00  0.00      B019  
ATOM   4299  CA  ALA R  30      33.998  19.147 124.676  0.00  0.00      B019  
ATOM   4300  CB  ALA R  30      34.707  18.549 125.839  0.00  0.00      B019  
ATOM   4301  C   ALA R  30      33.642  17.953 123.807  0.00  0.00      B019  
ATOM   4302  O   ALA R  30      32.708  17.213 124.008  0.00  0.00      B019  
ATOM   4303  N   GLY S   1      -0.533  18.422 132.887  0.00  0.00      A020  
ATOM   4304  H   GLY S   1      -1.100  19.197 132.691  0.00  0.00      A020  
ATOM   4305  CA  GLY S   1      -1.101  17.160 132.446  0.00  0.00      A020  
ATOM   4306  C   GLY S   1      -2.454  17.108 131.807  0.00  0.00      A020  
ATOM   4307  O   GLY S   1      -2.555  16.893 130.550  0.00  0.00      A020  
ATOM   4308  N   ILE S   2      -3.511  17.268 132.582  0.00  0.00      A020  
ATOM   4309  H   ILE S   2      -3.346  17.728 133.432  0.00  0.00      A020  
ATOM   4310  CA  ILE S   2      -4.817  17.046 132.007  0.00  0.00      A020  
ATOM   4311  CB  ILE S   2      -5.336  15.636 132.381  0.00  0.00      A020  
ATOM   4312  CG2 ILE S   2      -4.836  15.054 133.666  0.00  0.00      A020  
ATOM   4313  CG1 ILE S   2      -6.768  15.565 132.301  0.00  0.00      A020  
ATOM   4314  CD  ILE S   2      -7.409  14.139 132.305  0.00  0.00      A020  
ATOM   4315  C   ILE S   2      -5.724  18.201 132.472  0.00  0.00      A020  
ATOM   4316  O   ILE S   2      -5.785  18.552 133.666  0.00  0.00      A020  
ATOM   4317  N   VAL S   3      -6.375  18.855 131.450  0.00  0.00      A020  
ATOM   4318  H   VAL S   3      -6.006  18.585 130.583  0.00  0.00      A020  
ATOM   4319  CA  VAL S   3      -7.540  19.751 131.678  0.00  0.00      A020  
ATOM   4320  CB  VAL S   3      -7.572  21.026 130.796  0.00  0.00      A020  
ATOM   4321  CG1 VAL S   3      -8.715  22.013 131.192  0.00  0.00      A020  
ATOM   4322  CG2 VAL S   3      -6.250  21.636 130.740  0.00  0.00      A020  
ATOM   4323  C   VAL S   3      -8.742  18.897 131.324  0.00  0.00      A020  
ATOM   4324  O   VAL S   3      -8.874  18.445 130.135  0.00  0.00      A020  
ATOM   4325  N   GLU S   4      -9.633  18.714 132.277  0.00  0.00      A020  
ATOM   4326  H   GLU S   4      -9.460  19.145 133.140  0.00  0.00      A020  
ATOM   4327  CA  GLU S   4     -10.915  17.977 132.090  0.00  0.00      A020  
ATOM   4328  CB  GLU S   4     -10.978  16.859 133.155  0.00  0.00      A020  
ATOM   4329  CG  GLU S   4     -12.095  15.788 133.037  0.00  0.00      A020  
ATOM   4330  CD  GLU S   4     -11.968  14.576 133.886  0.00  0.00      A020  
ATOM   4331  OE1 GLU S   4     -10.996  13.838 133.738  0.00  0.00      A020  
ATOM   4332  OE2 GLU S   4     -12.880  14.300 134.644  0.00  0.00      A020  
ATOM   4333  C   GLU S   4     -11.934  19.065 132.315  0.00  0.00      A020  
ATOM   4334  O   GLU S   4     -12.346  19.279 133.454  0.00  0.00      A020  
ATOM   4335  N   GLN S   5     -12.491  19.705 131.256  0.00  0.00      A020  
ATOM   4336  H   GLN S   5     -12.083  19.393 130.422  0.00  0.00      A020  
ATOM   4337  CA  GLN S   5     -13.379  20.825 131.448  0.00  0.00      A020  
ATOM   4338  CB  GLN S   5     -13.374  21.848 130.341  0.00  0.00      A020  
ATOM   4339  CG  GLN S   5     -12.037  22.303 129.943  0.00  0.00      A020  
ATOM   4340  CD  GLN S   5     -12.092  23.679 129.276  0.00  0.00      A020  
ATOM   4341  OE1 GLN S   5     -11.750  23.751 128.147  0.00  0.00      A020  
ATOM   4342  NE2 GLN S   5     -12.269  24.811 129.992  0.00  0.00      A020  
ATOM   4343 HE21 GLN S   5     -12.395  24.718 130.959  0.00  0.00      A020  
ATOM   4344 HE22 GLN S   5     -12.141  25.646 129.495  0.00  0.00      A020  
ATOM   4345  C   GLN S   5     -14.753  20.347 131.804  0.00  0.00      A020  
ATOM   4346  O   GLN S   5     -14.981  19.981 132.948  0.00  0.00      A020  
ATOM   4347  N   CYS S   6     -15.670  20.245 130.795  0.00  0.00      A020  
ATOM   4348  H   CYS S   6     -15.379  20.349 129.865  0.00  0.00      A020  
ATOM   4349  CA  CYS S   6     -17.000  19.654 131.016  0.00  0.00      A020  
ATOM   4350  CB  CYS S   6     -18.125  20.240 130.162  0.00  0.00      A020  
ATOM   4351  SG  CYS S   6     -19.434  20.751 131.277  0.00  0.00      A020  
ATOM   4352  C   CYS S   6     -17.020  18.103 130.890  0.00  0.00      A020  
ATOM   4353  O   CYS S   6     -16.740  17.597 129.806  0.00  0.00      A020  
ATOM   4354  N   CYS S   7     -17.401  17.396 131.966  0.00  0.00      A020  
ATOM   4355  H   CYS S   7     -17.390  17.875 132.821  0.00  0.00      A020  
ATOM   4356  CA  CYS S   7     -17.734  15.950 131.835  0.00  0.00      A020  
ATOM   4357  CB  CYS S   7     -17.328  15.189 133.060  0.00  0.00      A020  
ATOM   4358  SG  CYS S   7     -15.531  15.004 132.859  0.00  0.00      A020  
ATOM   4359  C   CYS S   7     -19.201  15.783 131.599  0.00  0.00      A020  
ATOM   4360  O   CYS S   7     -19.637  15.180 130.559  0.00  0.00      A020  
ATOM   4361  N   ALA S   8     -19.938  16.552 132.416  0.00  0.00      A020  
ATOM   4362  H   ALA S   8     -19.485  17.151 133.045  0.00  0.00      A020  
ATOM   4363  CA  ALA S   8     -21.441  16.509 132.502  0.00  0.00      A020  
ATOM   4364  CB  ALA S   8     -21.785  15.212 133.230  0.00  0.00      A020  
ATOM   4365  C   ALA S   8     -21.867  17.631 133.316  0.00  0.00      A020  
ATOM   4366  O   ALA S   8     -21.163  18.045 134.254  0.00  0.00      A020  
ATOM   4367  N   SER S   9     -22.919  18.408 133.134  0.00  0.00      A020  
ATOM   4368  H   SER S   9     -23.015  19.012 133.900  0.00  0.00      A020  
ATOM   4369  CA  SER S   9     -23.811  18.219 132.007  0.00  0.00      A020  
ATOM   4370  CB  SER S   9     -25.225  18.123 132.530  0.00  0.00      A020  
ATOM   4371  OG  SER S   9     -25.318  17.007 133.420  0.00  0.00      A020  
ATOM   4372  HG  SER S   9     -26.092  17.078 133.984  0.00  0.00      A020  
ATOM   4373  C   SER S   9     -23.622  19.425 131.161  0.00  0.00      A020  
ATOM   4374  O   SER S   9     -23.211  19.321 130.048  0.00  0.00      A020  
ATOM   4375  N   VAL S  10     -23.868  20.614 131.744  0.00  0.00      A020  
ATOM   4376  H   VAL S  10     -23.966  20.686 132.717  0.00  0.00      A020  
ATOM   4377  CA  VAL S  10     -23.807  21.843 130.978  0.00  0.00      A020  
ATOM   4378  CB  VAL S  10     -25.184  22.490 130.848  0.00  0.00      A020  
ATOM   4379  CG1 VAL S  10     -25.192  23.678 129.912  0.00  0.00      A020  
ATOM   4380  CG2 VAL S  10     -26.446  21.665 130.792  0.00  0.00      A020  
ATOM   4381  C   VAL S  10     -22.676  22.873 131.452  0.00  0.00      A020  
ATOM   4382  O   VAL S  10     -22.597  23.226 132.627  0.00  0.00      A020  
ATOM   4383  N   CYS S  11     -21.966  23.399 130.508  0.00  0.00      A020  
ATOM   4384  H   CYS S  11     -22.019  22.918 129.656  0.00  0.00      A020  
ATOM   4385  CA  CYS S  11     -21.021  24.401 130.837  0.00  0.00      A020  
ATOM   4386  CB  CYS S  11     -19.593  23.867 130.537  0.00  0.00      A020  
ATOM   4387  SG  CYS S  11     -18.867  22.643 131.675  0.00  0.00      A020  
ATOM   4388  C   CYS S  11     -21.192  25.751 130.094  0.00  0.00      A020  
ATOM   4389  O   CYS S  11     -21.363  25.755 128.860  0.00  0.00      A020  
ATOM   4390  N   SER S  12     -21.121  26.852 130.852  0.00  0.00      A020  
ATOM   4391  H   SER S  12     -20.983  26.759 131.818  0.00  0.00      A020  
ATOM   4392  CA  SER S  12     -21.108  28.137 130.238  0.00  0.00      A020  
ATOM   4393  CB  SER S  12     -22.279  28.928 130.749  0.00  0.00      A020  
ATOM   4394  OG  SER S  12     -23.525  28.370 130.430  0.00  0.00      A020  
ATOM   4395  HG  SER S  12     -24.272  28.959 130.299  0.00  0.00      A020  
ATOM   4396  C   SER S  12     -19.765  28.746 130.736  0.00  0.00      A020  
ATOM   4397  O   SER S  12     -19.661  29.153 131.860  0.00  0.00      A020  
ATOM   4398  N   LEU S  13     -18.710  28.607 129.887  0.00  0.00      A020  
ATOM   4399  H   LEU S  13     -18.893  28.240 128.997  0.00  0.00      A020  
ATOM   4400  CA  LEU S  13     -17.431  28.964 130.375  0.00  0.00      A020  
ATOM   4401  CB  LEU S  13     -16.307  27.873 130.138  0.00  0.00      A020  
ATOM   4402  CG  LEU S  13     -16.622  26.394 130.363  0.00  0.00      A020  
ATOM   4403  CD1 LEU S  13     -15.420  25.583 129.953  0.00  0.00      A020  
ATOM   4404  CD2 LEU S  13     -16.961  26.139 131.789  0.00  0.00      A020  
ATOM   4405  C   LEU S  13     -16.934  30.318 129.738  0.00  0.00      A020  
ATOM   4406  O   LEU S  13     -16.569  30.356 128.592  0.00  0.00      A020  
ATOM   4407  N   TYR S  14     -17.085  31.357 130.487  0.00  0.00      A020  
ATOM   4408  H   TYR S  14     -17.546  31.276 131.348  0.00  0.00      A020  
ATOM   4409  CA  TYR S  14     -16.551  32.653 130.154  0.00  0.00      A020  
ATOM   4410  CB  TYR S  14     -17.407  33.762 130.834  0.00  0.00      A020  
ATOM   4411  CG  TYR S  14     -18.847  33.708 130.238  0.00  0.00      A020  
ATOM   4412  CD1 TYR S  14     -19.828  33.137 130.993  0.00  0.00      A020  
ATOM   4413  CE1 TYR S  14     -21.148  33.157 130.556  0.00  0.00      A020  
ATOM   4414  CD2 TYR S  14     -19.186  34.186 128.995  0.00  0.00      A020  
ATOM   4415  CE2 TYR S  14     -20.479  34.153 128.458  0.00  0.00      A020  
ATOM   4416  CZ  TYR S  14     -21.435  33.590 129.264  0.00  0.00      A020  
ATOM   4417  OH  TYR S  14     -22.799  33.436 128.846  0.00  0.00      A020  
ATOM   4418  HH  TYR S  14     -23.048  33.743 127.971  0.00  0.00      A020  
ATOM   4419  C   TYR S  14     -15.050  32.808 130.555  0.00  0.00      A020  
ATOM   4420  O   TYR S  14     -14.680  33.096 131.716  0.00  0.00      A020  
ATOM   4421  N   GLN S  15     -14.085  32.573 129.699  0.00  0.00      A020  
ATOM   4422  H   GLN S  15     -14.154  32.607 128.722  0.00  0.00      A020  
ATOM   4423  CA  GLN S  15     -12.726  32.245 130.173  0.00  0.00      A020  
ATOM   4424  CB  GLN S  15     -12.331  30.809 130.068  0.00  0.00      A020  
ATOM   4425  CG  GLN S  15     -13.356  29.794 130.566  0.00  0.00      A020  
ATOM   4426  CD  GLN S  15     -12.791  28.369 130.462  0.00  0.00      A020  
ATOM   4427  OE1 GLN S  15     -12.492  27.954 129.361  0.00  0.00      A020  
ATOM   4428  NE2 GLN S  15     -12.595  27.665 131.506  0.00  0.00      A020  
ATOM   4429 HE21 GLN S  15     -12.946  28.007 132.354  0.00  0.00      A020  
ATOM   4430 HE22 GLN S  15     -12.191  26.772 131.504  0.00  0.00      A020  
ATOM   4431  C   GLN S  15     -11.733  33.134 129.396  0.00  0.00      A020  
ATOM   4432  O   GLN S  15     -11.789  33.088 128.179  0.00  0.00      A020  
ATOM   4433  N   LEU S  16     -10.929  33.923 130.107  0.00  0.00      A020  
ATOM   4434  H   LEU S  16     -10.830  33.702 131.057  0.00  0.00      A020  
ATOM   4435  CA  LEU S  16     -10.119  34.895 129.475  0.00  0.00      A020  
ATOM   4436  CB  LEU S  16     -10.174  36.269 130.107  0.00  0.00      A020  
ATOM   4437  CG  LEU S  16     -11.245  37.361 129.863  0.00  0.00      A020  
ATOM   4438  CD1 LEU S  16     -12.558  37.093 130.561  0.00  0.00      A020  
ATOM   4439  CD2 LEU S  16     -10.743  38.785 130.159  0.00  0.00      A020  
ATOM   4440  C   LEU S  16      -8.724  34.387 129.176  0.00  0.00      A020  
ATOM   4441  O   LEU S  16      -8.449  34.040 128.025  0.00  0.00      A020  
ATOM   4442  N   GLU S  17      -7.725  34.449 130.142  0.00  0.00      A020  
ATOM   4443  H   GLU S  17      -7.934  34.751 131.050  0.00  0.00      A020  
ATOM   4444  CA  GLU S  17      -6.397  33.852 129.893  0.00  0.00      A020  
ATOM   4445  CB  GLU S  17      -5.272  34.724 130.523  0.00  0.00      A020  
ATOM   4446  CG  GLU S  17      -5.217  36.249 130.279  0.00  0.00      A020  
ATOM   4447  CD  GLU S  17      -3.907  36.859 130.801  0.00  0.00      A020  
ATOM   4448  OE1 GLU S  17      -2.972  36.840 130.004  0.00  0.00      A020  
ATOM   4449  OE2 GLU S  17      -3.826  37.313 131.962  0.00  0.00      A020  
ATOM   4450  C   GLU S  17      -6.355  32.455 130.413  0.00  0.00      A020  
ATOM   4451  O   GLU S  17      -5.854  32.225 131.491  0.00  0.00      A020  
ATOM   4452  N   ASN S  18      -6.926  31.519 129.624  0.00  0.00      A020  
ATOM   4453  H   ASN S  18      -6.994  31.715 128.667  0.00  0.00      A020  
ATOM   4454  CA  ASN S  18      -7.315  30.227 130.119  0.00  0.00      A020  
ATOM   4455  CB  ASN S  18      -8.262  29.563 129.094  0.00  0.00      A020  
ATOM   4456  CG  ASN S  18      -9.025  28.346 129.700  0.00  0.00      A020  
ATOM   4457  OD1 ASN S  18      -9.397  28.359 130.904  0.00  0.00      A020  
ATOM   4458  ND2 ASN S  18      -9.536  27.410 128.954  0.00  0.00      A020  
ATOM   4459 HD21 ASN S  18      -9.319  27.589 128.016  0.00  0.00      A020  
ATOM   4460 HD22 ASN S  18     -10.050  26.653 129.305  0.00  0.00      A020  
ATOM   4461  C   ASN S  18      -6.244  29.249 130.696  0.00  0.00      A020  
ATOM   4462  O   ASN S  18      -6.156  29.100 131.908  0.00  0.00      A020  
ATOM   4463  N   TYR S  19      -5.468  28.592 129.851  0.00  0.00      A020  
ATOM   4464  H   TYR S  19      -5.436  28.854 128.907  0.00  0.00      A020  
ATOM   4465  CA  TYR S  19      -4.556  27.567 130.381  0.00  0.00      A020  
ATOM   4466  CB  TYR S  19      -5.102  26.074 130.222  0.00  0.00      A020  
ATOM   4467  CG  TYR S  19      -5.751  25.680 128.843  0.00  0.00      A020  
ATOM   4468  CD1 TYR S  19      -7.092  25.452 128.918  0.00  0.00      A020  
ATOM   4469  CE1 TYR S  19      -7.826  25.128 127.809  0.00  0.00      A020  
ATOM   4470  CD2 TYR S  19      -5.047  25.402 127.641  0.00  0.00      A020  
ATOM   4471  CE2 TYR S  19      -5.800  25.072 126.549  0.00  0.00      A020  
ATOM   4472  CZ  TYR S  19      -7.197  24.920 126.627  0.00  0.00      A020  
ATOM   4473  OH  TYR S  19      -7.959  24.616 125.484  0.00  0.00      A020  
ATOM   4474  HH  TYR S  19      -7.447  24.758 124.684  0.00  0.00      A020  
ATOM   4475  C   TYR S  19      -3.129  27.578 129.823  0.00  0.00      A020  
ATOM   4476  O   TYR S  19      -3.007  27.620 128.603  0.00  0.00      A020  
ATOM   4477  N   CYS S  20      -2.056  27.553 130.656  0.00  0.00      A020  
ATOM   4478  H   CYS S  20      -2.070  28.143 131.439  0.00  0.00      A020  
ATOM   4479  CA  CYS S  20      -0.896  26.826 130.243  0.00  0.00      A020  
ATOM   4480  CB  CYS S  20       0.527  27.509 130.482  0.00  0.00      A020  
ATOM   4481  SG  CYS S  20       1.859  26.608 129.631  0.00  0.00      A020  
ATOM   4482  C   CYS S  20      -0.890  25.373 130.722  0.00  0.00      A020  
ATOM   4483  O   CYS S  20      -0.655  25.094 131.915  0.00  0.00      A020  
ATOM   4484  N   ASN S  21      -1.306  24.400 129.922  0.00  0.00      A020  
ATOM   4485  H   ASN S  21      -1.806  24.735 129.148  0.00  0.00      A020  
ATOM   4486  CA  ASN S  21      -1.221  22.966 130.277  0.00  0.00      A020  
ATOM   4487  CB  ASN S  21      -2.579  22.245 129.996  0.00  0.00      A020  
ATOM   4488  CG  ASN S  21      -2.567  20.831 130.588  0.00  0.00      A020  
ATOM   4489  OD1 ASN S  21      -2.238  20.570 131.745  0.00  0.00      A020  
ATOM   4490  ND2 ASN S  21      -2.917  19.930 129.711  0.00  0.00      A020  
ATOM   4491 HD21 ASN S  21      -3.137  20.179 128.789  0.00  0.00      A020  
ATOM   4492 HD22 ASN S  21      -2.981  18.980 129.943  0.00  0.00      A020  
ATOM   4493  C   ASN S  21      -0.087  22.272 129.563  0.00  0.00      A020  
ATOM   4494  O   ASN S  21       0.659  22.914 128.846  0.00  0.00      A020  
ATOM   4495  N   PHE T   1     -25.982  14.790 130.628  0.00  0.00      B020  
ATOM   4496  H   PHE T   1     -25.300  14.116 130.429  0.00  0.00      B020  
ATOM   4497  CA  PHE T   1     -26.896  14.506 131.739  0.00  0.00      B020  
ATOM   4498  CB  PHE T   1     -28.375  14.437 131.265  0.00  0.00      B020  
ATOM   4499  CG  PHE T   1     -29.032  15.735 130.822  0.00  0.00      B020  
ATOM   4500  CD1 PHE T   1     -28.390  16.692 130.024  0.00  0.00      B020  
ATOM   4501  CD2 PHE T   1     -30.403  15.949 131.112  0.00  0.00      B020  
ATOM   4502  CE1 PHE T   1     -29.044  17.852 129.672  0.00  0.00      B020  
ATOM   4503  CE2 PHE T   1     -31.049  17.108 130.808  0.00  0.00      B020  
ATOM   4504  CZ  PHE T   1     -30.325  18.056 130.104  0.00  0.00      B020  
ATOM   4505  C   PHE T   1     -26.621  13.315 132.591  0.00  0.00      B020  
ATOM   4506  O   PHE T   1     -26.670  13.292 133.839  0.00  0.00      B020  
ATOM   4507  N   VAL T   2     -26.208  12.276 131.939  0.00  0.00      B020  
ATOM   4508  H   VAL T   2     -26.083  12.411 130.976  0.00  0.00      B020  
ATOM   4509  CA  VAL T   2     -25.997  11.029 132.550  0.00  0.00      B020  
ATOM   4510  CB  VAL T   2     -27.116  10.024 132.228  0.00  0.00      B020  
ATOM   4511  CG1 VAL T   2     -26.899   8.615 132.769  0.00  0.00      B020  
ATOM   4512  CG2 VAL T   2     -28.548  10.407 132.569  0.00  0.00      B020  
ATOM   4513  C   VAL T   2     -24.576  10.489 132.273  0.00  0.00      B020  
ATOM   4514  O   VAL T   2     -24.323   9.852 131.242  0.00  0.00      B020  
ATOM   4515  N   ASN T   3     -23.620  10.636 133.209  0.00  0.00      B020  
ATOM   4516  H   ASN T   3     -23.893  11.030 134.064  0.00  0.00      B020  
ATOM   4517  CA  ASN T   3     -22.253  10.087 132.909  0.00  0.00      B020  
ATOM   4518  CB  ASN T   3     -21.161  11.104 133.381  0.00  0.00      B020  
ATOM   4519  CG  ASN T   3     -19.720  10.848 132.986  0.00  0.00      B020  
ATOM   4520  OD1 ASN T   3     -19.339  10.889 131.831  0.00  0.00      B020  
ATOM   4521  ND2 ASN T   3     -18.796  10.705 133.929  0.00  0.00      B020  
ATOM   4522 HD21 ASN T   3     -19.222  10.779 134.808  0.00  0.00      B020  
ATOM   4523 HD22 ASN T   3     -17.903  10.338 133.762  0.00  0.00      B020  
ATOM   4524  C   ASN T   3     -21.998   8.827 133.641  0.00  0.00      B020  
ATOM   4525  O   ASN T   3     -22.346   8.779 134.873  0.00  0.00      B020  
ATOM   4526  N   GLN T   4     -21.473   7.828 133.023  0.00  0.00      B020  
ATOM   4527  H   GLN T   4     -21.294   7.840 132.059  0.00  0.00      B020  
ATOM   4528  CA  GLN T   4     -21.278   6.524 133.633  0.00  0.00      B020  
ATOM   4529  CB  GLN T   4     -22.137   5.421 133.059  0.00  0.00      B020  
ATOM   4530  CG  GLN T   4     -23.614   5.637 133.484  0.00  0.00      B020  
ATOM   4531  CD  GLN T   4     -24.521   4.455 133.021  0.00  0.00      B020  
ATOM   4532  OE1 GLN T   4     -24.662   4.117 131.868  0.00  0.00      B020  
ATOM   4533  NE2 GLN T   4     -25.274   3.877 133.896  0.00  0.00      B020  
ATOM   4534 HE21 GLN T   4     -25.234   4.289 134.784  0.00  0.00      B020  
ATOM   4535 HE22 GLN T   4     -25.686   3.025 133.641  0.00  0.00      B020  
ATOM   4536  C   GLN T   4     -19.876   6.068 133.483  0.00  0.00      B020  
ATOM   4537  O   GLN T   4     -19.081   6.582 132.658  0.00  0.00      B020  
ATOM   4538  N   HIS T   5     -19.589   5.201 134.402  0.00  0.00      B020  
ATOM   4539  H   HIS T   5     -20.352   4.934 134.956  0.00  0.00      B020  
ATOM   4540  CA  HIS T   5     -18.275   4.657 134.606  0.00  0.00      B020  
ATOM   4541  CB  HIS T   5     -18.051   3.696 133.525  0.00  0.00      B020  
ATOM   4542  CG  HIS T   5     -16.785   2.779 133.561  0.00  0.00      B020  
ATOM   4543  ND1 HIS T   5     -15.613   2.937 132.947  0.00  0.00      B020  
ATOM   4544  HD1 HIS T   5     -15.488   3.536 132.181  0.00  0.00      B020  
ATOM   4545  CD2 HIS T   5     -16.656   1.643 134.309  0.00  0.00      B020  
ATOM   4546  NE2 HIS T   5     -15.388   1.298 134.187  0.00  0.00      B020  
ATOM   4547  CE1 HIS T   5     -14.776   2.108 133.332  0.00  0.00      B020  
ATOM   4548  C   HIS T   5     -17.082   5.615 134.834  0.00  0.00      B020  
ATOM   4549  O   HIS T   5     -16.621   5.633 135.947  0.00  0.00      B020  
ATOM   4550  N   LEU T   6     -16.580   6.288 133.859  0.00  0.00      B020  
ATOM   4551  H   LEU T   6     -17.195   6.343 133.098  0.00  0.00      B020  
ATOM   4552  CA  LEU T   6     -15.425   7.211 134.005  0.00  0.00      B020  
ATOM   4553  CB  LEU T   6     -14.318   6.436 133.369  0.00  0.00      B020  
ATOM   4554  CG  LEU T   6     -13.275   5.703 134.269  0.00  0.00      B020  
ATOM   4555  CD1 LEU T   6     -12.473   4.812 133.429  0.00  0.00      B020  
ATOM   4556  CD2 LEU T   6     -12.313   6.805 134.862  0.00  0.00      B020  
ATOM   4557  C   LEU T   6     -15.761   8.456 133.157  0.00  0.00      B020  
ATOM   4558  O   LEU T   6     -16.549   8.504 132.222  0.00  0.00      B020  
ATOM   4559  N   CYS T   7     -14.949   9.522 133.473  0.00  0.00      B020  
ATOM   4560  H   CYS T   7     -14.581   9.743 134.354  0.00  0.00      B020  
ATOM   4561  CA  CYS T   7     -14.795  10.601 132.492  0.00  0.00      B020  
ATOM   4562  CB  CYS T   7     -15.057  11.969 133.038  0.00  0.00      B020  
ATOM   4563  SG  CYS T   7     -15.146  13.272 131.830  0.00  0.00      B020  
ATOM   4564  C   CYS T   7     -13.416  10.658 131.886  0.00  0.00      B020  
ATOM   4565  O   CYS T   7     -13.305  10.513 130.695  0.00  0.00      B020  
ATOM   4566  N   GLY T   8     -12.386  10.733 132.737  0.00  0.00      B020  
ATOM   4567  H   GLY T   8     -12.565  10.849 133.693  0.00  0.00      B020  
ATOM   4568  CA  GLY T   8     -11.050  10.797 132.136  0.00  0.00      B020  
ATOM   4569  C   GLY T   8     -10.014  10.009 132.831  0.00  0.00      B020  
ATOM   4570  O   GLY T   8      -9.964   9.865 134.084  0.00  0.00      B020  
ATOM   4571  N   SER T   9      -9.071   9.563 132.030  0.00  0.00      B020  
ATOM   4572  H   SER T   9      -9.117   9.818 131.085  0.00  0.00      B020  
ATOM   4573  CA  SER T   9      -7.901   8.803 132.400  0.00  0.00      B020  
ATOM   4574  CB  SER T   9      -7.993   7.224 132.342  0.00  0.00      B020  
ATOM   4575  OG  SER T   9      -8.666   6.644 133.421  0.00  0.00      B020  
ATOM   4576  HG  SER T   9      -9.539   6.304 133.211  0.00  0.00      B020  
ATOM   4577  C   SER T   9      -6.532   9.210 131.734  0.00  0.00      B020  
ATOM   4578  O   SER T   9      -6.428   9.126 130.510  0.00  0.00      B020  
ATOM   4579  N   HIS T  10      -5.546   9.537 132.594  0.00  0.00      B020  
ATOM   4580  H   HIS T  10      -5.914   9.799 133.463  0.00  0.00      B020  
ATOM   4581  CA  HIS T  10      -4.274   9.905 132.067  0.00  0.00      B020  
ATOM   4582  CB  HIS T  10      -4.204  11.402 131.974  0.00  0.00      B020  
ATOM   4583  CG  HIS T  10      -2.990  12.016 131.360  0.00  0.00      B020  
ATOM   4584  ND1 HIS T  10      -2.261  11.543 130.364  0.00  0.00      B020  
ATOM   4585  HD1 HIS T  10      -2.335  10.692 129.883  0.00  0.00      B020  
ATOM   4586  CD2 HIS T  10      -2.396  13.189 131.863  0.00  0.00      B020  
ATOM   4587  NE2 HIS T  10      -1.291  13.335 131.126  0.00  0.00      B020  
ATOM   4588  CE1 HIS T  10      -1.252  12.306 130.288  0.00  0.00      B020  
ATOM   4589  C   HIS T  10      -3.156   9.292 132.967  0.00  0.00      B020  
ATOM   4590  O   HIS T  10      -3.077   9.412 134.205  0.00  0.00      B020  
ATOM   4591  N   LEU T  11      -2.330   8.619 132.089  0.00  0.00      B020  
ATOM   4592  H   LEU T  11      -2.619   8.434 131.171  0.00  0.00      B020  
ATOM   4593  CA  LEU T  11      -1.049   8.085 132.579  0.00  0.00      B020  
ATOM   4594  CB  LEU T  11      -0.974   6.586 132.448  0.00  0.00      B020  
ATOM   4595  CG  LEU T  11       0.307   5.847 132.775  0.00  0.00      B020  
ATOM   4596  CD1 LEU T  11       0.849   6.020 134.160  0.00  0.00      B020  
ATOM   4597  CD2 LEU T  11       0.051   4.397 132.585  0.00  0.00      B020  
ATOM   4598  C   LEU T  11       0.148   8.794 131.888  0.00  0.00      B020  
ATOM   4599  O   LEU T  11       0.406   8.834 130.681  0.00  0.00      B020  
ATOM   4600  N   VAL T  12       0.957   9.279 132.848  0.00  0.00      B020  
ATOM   4601  H   VAL T  12       0.788   9.348 133.811  0.00  0.00      B020  
ATOM   4602  CA  VAL T  12       2.276   9.832 132.472  0.00  0.00      B020  
ATOM   4603  CB  VAL T  12       2.320  11.409 132.302  0.00  0.00      B020  
ATOM   4604  CG1 VAL T  12       1.908  12.268 133.531  0.00  0.00      B020  
ATOM   4605  CG2 VAL T  12       3.624  11.901 131.861  0.00  0.00      B020  
ATOM   4606  C   VAL T  12       3.459   9.187 133.212  0.00  0.00      B020  
ATOM   4607  O   VAL T  12       3.478   9.088 134.469  0.00  0.00      B020  
ATOM   4608  N   GLU T  13       4.435   8.642 132.530  0.00  0.00      B020  
ATOM   4609  H   GLU T  13       4.411   8.581 131.552  0.00  0.00      B020  
ATOM   4610  CA  GLU T  13       5.552   8.012 133.271  0.00  0.00      B020  
ATOM   4611  CB  GLU T  13       6.195   6.991 132.373  0.00  0.00      B020  
ATOM   4612  CG  GLU T  13       5.438   5.656 132.263  0.00  0.00      B020  
ATOM   4613  CD  GLU T  13       6.221   4.460 131.724  0.00  0.00      B020  
ATOM   4614  OE1 GLU T  13       6.607   3.573 132.525  0.00  0.00      B020  
ATOM   4615  OE2 GLU T  13       6.415   4.342 130.528  0.00  0.00      B020  
ATOM   4616  C   GLU T  13       6.556   9.112 133.525  0.00  0.00      B020  
ATOM   4617  O   GLU T  13       7.074   9.153 134.703  0.00  0.00      B020  
ATOM   4618  N   ALA T  14       6.966   9.945 132.551  0.00  0.00      B020  
ATOM   4619  H   ALA T  14       6.627   9.854 131.636  0.00  0.00      B020  
ATOM   4620  CA  ALA T  14       7.860  11.028 132.878  0.00  0.00      B020  
ATOM   4621  CB  ALA T  14       9.224  10.648 132.418  0.00  0.00      B020  
ATOM   4622  C   ALA T  14       7.609  12.358 132.216  0.00  0.00      B020  
ATOM   4623  O   ALA T  14       7.528  12.474 130.996  0.00  0.00      B020  
ATOM   4624  N   LEU T  15       7.514  13.417 132.948  0.00  0.00      B020  
ATOM   4625  H   LEU T  15       7.809  13.278 133.872  0.00  0.00      B020  
ATOM   4626  CA  LEU T  15       7.098  14.734 132.477  0.00  0.00      B020  
ATOM   4627  CB  LEU T  15       5.562  15.060 132.818  0.00  0.00      B020  
ATOM   4628  CG  LEU T  15       4.709  15.360 131.596  0.00  0.00      B020  
ATOM   4629  CD1 LEU T  15       3.245  15.254 132.174  0.00  0.00      B020  
ATOM   4630  CD2 LEU T  15       5.079  16.746 130.954  0.00  0.00      B020  
ATOM   4631  C   LEU T  15       7.992  15.861 132.914  0.00  0.00      B020  
ATOM   4632  O   LEU T  15       8.431  15.835 134.096  0.00  0.00      B020  
ATOM   4633  N   TYR T  16       8.444  16.639 131.961  0.00  0.00      B020  
ATOM   4634  H   TYR T  16       8.359  16.273 131.056  0.00  0.00      B020  
ATOM   4635  CA  TYR T  16       9.130  17.852 132.143  0.00  0.00      B020  
ATOM   4636  CB  TYR T  16      10.464  17.620 131.516  0.00  0.00      B020  
ATOM   4637  CG  TYR T  16      11.618  18.497 132.046  0.00  0.00      B020  
ATOM   4638  CD1 TYR T  16      11.771  19.890 131.735  0.00  0.00      B020  
ATOM   4639  CE1 TYR T  16      12.890  20.581 132.112  0.00  0.00      B020  
ATOM   4640  CD2 TYR T  16      12.588  17.977 132.860  0.00  0.00      B020  
ATOM   4641  CE2 TYR T  16      13.661  18.712 133.382  0.00  0.00      B020  
ATOM   4642  CZ  TYR T  16      13.800  20.076 132.943  0.00  0.00      B020  
ATOM   4643  OH  TYR T  16      14.879  20.861 133.231  0.00  0.00      B020  
ATOM   4644  HH  TYR T  16      15.479  20.378 133.805  0.00  0.00      B020  
ATOM   4645  C   TYR T  16       8.274  19.002 131.555  0.00  0.00      B020  
ATOM   4646  O   TYR T  16       8.480  19.350 130.416  0.00  0.00      B020  
ATOM   4647  N   LEU T  17       7.390  19.700 132.301  0.00  0.00      B020  
ATOM   4648  H   LEU T  17       7.514  19.656 133.272  0.00  0.00      B020  
ATOM   4649  CA  LEU T  17       6.418  20.642 131.741  0.00  0.00      B020  
ATOM   4650  CB  LEU T  17       4.943  20.252 132.076  0.00  0.00      B020  
ATOM   4651  CG  LEU T  17       3.747  21.054 131.663  0.00  0.00      B020  
ATOM   4652  CD1 LEU T  17       2.465  20.174 131.892  0.00  0.00      B020  
ATOM   4653  CD2 LEU T  17       3.599  22.333 132.413  0.00  0.00      B020  
ATOM   4654  C   LEU T  17       6.849  21.986 132.291  0.00  0.00      B020  
ATOM   4655  O   LEU T  17       6.960  22.188 133.516  0.00  0.00      B020  
ATOM   4656  N   VAL T  18       7.156  22.923 131.434  0.00  0.00      B020  
ATOM   4657  H   VAL T  18       7.249  22.711 130.482  0.00  0.00      B020  
ATOM   4658  CA  VAL T  18       7.688  24.227 131.802  0.00  0.00      B020  
ATOM   4659  CB  VAL T  18       9.240  24.258 131.535  0.00  0.00      B020  
ATOM   4660  CG1 VAL T  18       9.833  25.505 131.996  0.00  0.00      B020  
ATOM   4661  CG2 VAL T  18      10.074  23.146 132.159  0.00  0.00      B020  
ATOM   4662  C   VAL T  18       7.026  25.333 131.027  0.00  0.00      B020  
ATOM   4663  O   VAL T  18       7.089  25.451 129.847  0.00  0.00      B020  
ATOM   4664  N   CYS T  19       6.173  25.950 131.816  0.00  0.00      B020  
ATOM   4665  H   CYS T  19       5.959  25.590 132.702  0.00  0.00      B020  
ATOM   4666  CA  CYS T  19       5.476  27.109 131.323  0.00  0.00      B020  
ATOM   4667  CB  CYS T  19       3.996  27.002 131.769  0.00  0.00      B020  
ATOM   4668  SG  CYS T  19       2.931  25.655 131.131  0.00  0.00      B020  
ATOM   4669  C   CYS T  19       6.085  28.424 131.805  0.00  0.00      B020  
ATOM   4670  O   CYS T  19       6.112  28.676 132.992  0.00  0.00      B020  
ATOM   4671  N   GLY T  20       6.604  29.292 130.941  0.00  0.00      B020  
ATOM   4672  H   GLY T  20       6.744  28.953 130.032  0.00  0.00      B020  
ATOM   4673  CA  GLY T  20       7.003  30.666 131.172  0.00  0.00      B020  
ATOM   4674  C   GLY T  20       8.240  30.996 130.419  0.00  0.00      B020  
ATOM   4675  O   GLY T  20       8.344  30.836 129.204  0.00  0.00      B020  
ATOM   4676  N   GLU T  21       9.160  31.502 131.222  0.00  0.00      B020  
ATOM   4677  H   GLU T  21       8.931  31.623 132.167  0.00  0.00      B020  
ATOM   4678  CA  GLU T  21      10.427  31.975 130.740  0.00  0.00      B020  
ATOM   4679  CB  GLU T  21      10.481  33.538 130.885  0.00  0.00      B020  
ATOM   4680  CG  GLU T  21      11.706  34.164 130.313  0.00  0.00      B020  
ATOM   4681  CD  GLU T  21      11.911  35.689 130.244  0.00  0.00      B020  
ATOM   4682  OE1 GLU T  21      11.764  36.262 129.118  0.00  0.00      B020  
ATOM   4683  OE2 GLU T  21      12.128  36.311 131.263  0.00  0.00      B020  
ATOM   4684  C   GLU T  21      11.515  31.231 131.552  0.00  0.00      B020  
ATOM   4685  O   GLU T  21      11.506  31.296 132.744  0.00  0.00      B020  
ATOM   4686  N   ARG T  22      12.534  30.766 130.841  0.00  0.00      B020  
ATOM   4687  H   ARG T  22      12.384  30.717 129.874  0.00  0.00      B020  
ATOM   4688  CA  ARG T  22      13.643  30.139 131.539  0.00  0.00      B020  
ATOM   4689  CB  ARG T  22      14.445  28.960 130.741  0.00  0.00      B020  
ATOM   4690  CG  ARG T  22      13.614  27.650 130.528  0.00  0.00      B020  
ATOM   4691  CD  ARG T  22      14.290  26.590 129.699  0.00  0.00      B020  
ATOM   4692  NE  ARG T  22      13.693  25.314 130.025  0.00  0.00      B020  
ATOM   4693  HE  ARG T  22      12.877  25.325 130.568  0.00  0.00      B020  
ATOM   4694  CZ  ARG T  22      14.357  24.222 129.668  0.00  0.00      B020  
ATOM   4695  NH1 ARG T  22      15.482  24.294 128.906  0.00  0.00      B020  
ATOM   4696 HH11 ARG T  22      15.752  25.197 128.572  0.00  0.00      B020  
ATOM   4697 HH12 ARG T  22      15.927  23.461 128.578  0.00  0.00      B020  
ATOM   4698  NH2 ARG T  22      13.881  23.016 130.137  0.00  0.00      B020  
ATOM   4699 HH21 ARG T  22      12.984  23.142 130.561  0.00  0.00      B020  
ATOM   4700 HH22 ARG T  22      14.243  22.096 129.989  0.00  0.00      B020  
ATOM   4701  C   ARG T  22      14.642  31.214 132.010  0.00  0.00      B020  
ATOM   4702  O   ARG T  22      14.651  31.750 133.137  0.00  0.00      B020  
ATOM   4703  N   GLY T  23      15.444  31.723 131.108  0.00  0.00      B020  
ATOM   4704  H   GLY T  23      15.600  31.305 130.236  0.00  0.00      B020  
ATOM   4705  CA  GLY T  23      16.341  32.844 131.340  0.00  0.00      B020  
ATOM   4706  C   GLY T  23      17.757  32.778 130.735  0.00  0.00      B020  
ATOM   4707  O   GLY T  23      17.945  32.923 129.532  0.00  0.00      B020  
ATOM   4708  N   PHE T  24      18.792  32.552 131.557  0.00  0.00      B020  
ATOM   4709  H   PHE T  24      18.558  32.416 132.499  0.00  0.00      B020  
ATOM   4710  CA  PHE T  24      20.154  32.421 131.179  0.00  0.00      B020  
ATOM   4711  CB  PHE T  24      20.896  33.680 131.615  0.00  0.00      B020  
ATOM   4712  CG  PHE T  24      22.247  34.151 131.003  0.00  0.00      B020  
ATOM   4713  CD1 PHE T  24      22.274  35.377 130.343  0.00  0.00      B020  
ATOM   4714  CD2 PHE T  24      23.368  33.428 131.233  0.00  0.00      B020  
ATOM   4715  CE1 PHE T  24      23.469  35.794 129.712  0.00  0.00      B020  
ATOM   4716  CE2 PHE T  24      24.488  33.896 130.669  0.00  0.00      B020  
ATOM   4717  CZ  PHE T  24      24.594  35.068 129.924  0.00  0.00      B020  
ATOM   4718  C   PHE T  24      20.753  31.198 131.816  0.00  0.00      B020  
ATOM   4719  O   PHE T  24      20.568  30.953 132.971  0.00  0.00      B020  
ATOM   4720  N   PHE T  25      21.409  30.341 131.043  0.00  0.00      B020  
ATOM   4721  H   PHE T  25      21.585  30.473 130.088  0.00  0.00      B020  
ATOM   4722  CA  PHE T  25      22.147  29.223 131.542  0.00  0.00      B020  
ATOM   4723  CB  PHE T  25      21.536  27.812 131.178  0.00  0.00      B020  
ATOM   4724  CG  PHE T  25      20.324  27.328 131.951  0.00  0.00      B020  
ATOM   4725  CD1 PHE T  25      19.140  28.053 131.738  0.00  0.00      B020  
ATOM   4726  CD2 PHE T  25      20.268  26.212 132.771  0.00  0.00      B020  
ATOM   4727  CE1 PHE T  25      17.921  27.647 132.388  0.00  0.00      B020  
ATOM   4728  CE2 PHE T  25      19.081  25.771 133.360  0.00  0.00      B020  
ATOM   4729  CZ  PHE T  25      17.918  26.458 133.130  0.00  0.00      B020  
ATOM   4730  C   PHE T  25      23.553  29.255 130.963  0.00  0.00      B020  
ATOM   4731  O   PHE T  25      23.706  29.416 129.722  0.00  0.00      B020  
ATOM   4732  N   TYR T  26      24.524  29.091 131.893  0.00  0.00      B020  
ATOM   4733  H   TYR T  26      24.200  28.996 132.813  0.00  0.00      B020  
ATOM   4734  CA  TYR T  26      25.921  29.128 131.559  0.00  0.00      B020  
ATOM   4735  CB  TYR T  26      26.531  30.386 132.169  0.00  0.00      B020  
ATOM   4736  CG  TYR T  26      27.894  30.721 131.610  0.00  0.00      B020  
ATOM   4737  CD1 TYR T  26      28.893  30.708 132.482  0.00  0.00      B020  
ATOM   4738  CE1 TYR T  26      30.157  31.015 132.081  0.00  0.00      B020  
ATOM   4739  CD2 TYR T  26      28.115  30.981 130.271  0.00  0.00      B020  
ATOM   4740  CE2 TYR T  26      29.379  31.362 129.813  0.00  0.00      B020  
ATOM   4741  CZ  TYR T  26      30.409  31.383 130.753  0.00  0.00      B020  
ATOM   4742  OH  TYR T  26      31.692  31.941 130.456  0.00  0.00      B020  
ATOM   4743  HH  TYR T  26      31.523  32.649 129.829  0.00  0.00      B020  
ATOM   4744  C   TYR T  26      26.421  27.835 132.201  0.00  0.00      B020  
ATOM   4745  O   TYR T  26      26.473  27.651 133.398  0.00  0.00      B020  
ATOM   4746  N   THR T  27      26.821  26.931 131.267  0.00  0.00      B020  
ATOM   4747  H   THR T  27      26.893  27.165 130.318  0.00  0.00      B020  
ATOM   4748  CA  THR T  27      27.290  25.607 131.657  0.00  0.00      B020  
ATOM   4749  CB  THR T  27      26.099  24.630 132.012  0.00  0.00      B020  
ATOM   4750  OG1 THR T  27      25.355  25.136 133.072  0.00  0.00      B020  
ATOM   4751  HG1 THR T  27      25.901  25.616 133.698  0.00  0.00      B020  
ATOM   4752  CG2 THR T  27      26.475  23.167 132.219  0.00  0.00      B020  
ATOM   4753  C   THR T  27      28.348  24.912 130.797  0.00  0.00      B020  
ATOM   4754  O   THR T  27      28.099  24.521 129.701  0.00  0.00      B020  
ATOM   4755  N   PRO T  28      29.623  24.863 131.210  0.00  0.00      B020  
ATOM   4756  CD  PRO T  28      30.144  25.615 132.328  0.00  0.00      B020  
ATOM   4757  CA  PRO T  28      30.718  24.205 130.511  0.00  0.00      B020  
ATOM   4758  CB  PRO T  28      31.914  24.755 131.181  0.00  0.00      B020  
ATOM   4759  CG  PRO T  28      31.523  25.996 132.002  0.00  0.00      B020  
ATOM   4760  C   PRO T  28      30.696  22.702 130.571  0.00  0.00      B020  
ATOM   4761  O   PRO T  28      31.091  22.026 131.471  0.00  0.00      B020  
ATOM   4762  N   LYS T  29      30.222  22.082 129.491  0.00  0.00      B020  
ATOM   4763  H   LYS T  29      29.811  22.559 128.740  0.00  0.00      B020  
ATOM   4764  CA  LYS T  29      30.450  20.648 129.206  0.00  0.00      B020  
ATOM   4765  CB  LYS T  29      29.354  20.092 128.297  0.00  0.00      B020  
ATOM   4766  CG  LYS T  29      27.992  20.048 128.852  0.00  0.00      B020  
ATOM   4767  CD  LYS T  29      27.021  19.849 127.700  0.00  0.00      B020  
ATOM   4768  CE  LYS T  29      25.637  19.425 128.346  0.00  0.00      B020  
ATOM   4769  NZ  LYS T  29      25.663  18.149 129.031  0.00  0.00      B020  
ATOM   4770  HZ1 LYS T  29      24.699  17.885 129.320  0.00  0.00      B020  
ATOM   4771  HZ2 LYS T  29      26.185  18.346 129.908  0.00  0.00      B020  
ATOM   4772  HZ3 LYS T  29      26.104  17.425 128.428  0.00  0.00      B020  
ATOM   4773  C   LYS T  29      31.861  20.327 128.649  0.00  0.00      B020  
ATOM   4774  O   LYS T  29      32.022  19.693 127.584  0.00  0.00      B020  
ATOM   4775  N   ALA T  30      32.858  20.638 129.449  0.00  0.00      B020  
ATOM   4776  H   ALA T  30      32.771  20.906 130.387  0.00  0.00      B020  
ATOM   4777  CA  ALA T  30      34.288  20.384 129.053  0.00  0.00      B020  
ATOM   4778  CB  ALA T  30      34.885  21.631 128.578  0.00  0.00      B020  
ATOM   4779  C   ALA T  30      35.108  19.847 130.294  0.00  0.00      B020  
ATOM   4780  O   ALA T  30      34.487  19.604 131.334  0.00  0.00      B020  
END
