# Supplementary material for: Virtual Quasi-2D Intermediates as Building Blocks for Plausible Structural Models of Amyloid Fibrils from Proteins with Complex Topologies: A Case Study of Insulin
Source: Langmuir. 2022 May 26;38(22):7024–34. doi: 10.1021/acs.langmuir.2c00699 (PMC9178918; doi:10.1021/acs.langmuir.2c00699)
Supplement: Supplementary file 1 — la2c00699_si_001.zip [file la2c00699_si_001.zip › fc3_10l.cf.pdb]

CRYST1    1.000    1.000    1.000  90.00  90.00  90.00 P 1           1
ATOM      1  N   GLY A   1     -53.619  16.551  74.645  0.00  0.00      A011  
ATOM      2  H   GLY A   1     -53.459  17.163  75.394  0.00  0.00      A011  
ATOM      3  CA  GLY A   1     -53.506  15.160  75.072  0.00  0.00      A011  
ATOM      4  C   GLY A   1     -52.855  15.084  76.436  0.00  0.00      A011  
ATOM      5  O   GLY A   1     -53.364  15.672  77.431  0.00  0.00      A011  
ATOM      6  N   ILE A   2     -51.631  14.514  76.694  0.00  0.00      A011  
ATOM      7  H   ILE A   2     -51.317  14.510  77.622  0.00  0.00      A011  
ATOM      8  CA  ILE A   2     -50.903  13.796  75.658  0.00  0.00      A011  
ATOM      9  CB  ILE A   2     -49.603  14.719  75.058  0.00  0.00      A011  
ATOM     10  CG2 ILE A   2     -50.011  15.518  73.746  0.00  0.00      A011  
ATOM     11  CG1 ILE A   2     -48.977  15.665  76.179  0.00  0.00      A011  
ATOM     12  CD  ILE A   2     -47.660  16.442  75.922  0.00  0.00      A011  
ATOM     13  C   ILE A   2     -50.372  12.474  76.231  0.00  0.00      A011  
ATOM     14  O   ILE A   2     -50.383  12.321  77.393  0.00  0.00      A011  
ATOM     15  N   VAL A   3     -49.989  11.456  75.436  0.00  0.00      A011  
ATOM     16  H   VAL A   3     -50.046  11.682  74.485  0.00  0.00      A011  
ATOM     17  CA  VAL A   3     -49.627  10.103  75.894  0.00  0.00      A011  
ATOM     18  CB  VAL A   3     -50.644   9.120  75.369  0.00  0.00      A011  
ATOM     19  CG1 VAL A   3     -50.463   7.665  75.827  0.00  0.00      A011  
ATOM     20  CG2 VAL A   3     -52.006   9.466  75.716  0.00  0.00      A011  
ATOM     21  C   VAL A   3     -48.247   9.851  75.265  0.00  0.00      A011  
ATOM     22  O   VAL A   3     -48.008   9.619  74.066  0.00  0.00      A011  
ATOM     23  N   GLU A   4     -47.257   9.836  76.141  0.00  0.00      A011  
ATOM     24  H   GLU A   4     -47.406   9.615  77.084  0.00  0.00      A011  
ATOM     25  CA  GLU A   4     -45.859   9.760  75.718  0.00  0.00      A011  
ATOM     26  CB  GLU A   4     -44.921  10.798  76.410  0.00  0.00      A011  
ATOM     27  CG  GLU A   4     -44.878  12.152  75.698  0.00  0.00      A011  
ATOM     28  CD  GLU A   4     -44.113  13.301  76.293  0.00  0.00      A011  
ATOM     29  OE1 GLU A   4     -42.943  13.447  75.917  0.00  0.00      A011  
ATOM     30  OE2 GLU A   4     -44.729  14.129  76.968  0.00  0.00      A011  
ATOM     31  C   GLU A   4     -45.476   8.355  76.159  0.00  0.00      A011  
ATOM     32  O   GLU A   4     -45.504   8.073  77.327  0.00  0.00      A011  
ATOM     33  N   GLN A   5     -45.129   7.528  75.210  0.00  0.00      A011  
ATOM     34  H   GLN A   5     -45.165   7.819  74.275  0.00  0.00      A011  
ATOM     35  CA  GLN A   5     -44.504   6.251  75.591  0.00  0.00      A011  
ATOM     36  CB  GLN A   5     -45.431   4.999  75.282  0.00  0.00      A011  
ATOM     37  CG  GLN A   5     -45.111   3.815  76.105  0.00  0.00      A011  
ATOM     38  CD  GLN A   5     -46.118   2.740  75.890  0.00  0.00      A011  
ATOM     39  OE1 GLN A   5     -46.372   2.356  74.729  0.00  0.00      A011  
ATOM     40  NE2 GLN A   5     -46.779   2.130  76.915  0.00  0.00      A011  
ATOM     41 HE21 GLN A   5     -46.627   2.345  77.859  0.00  0.00      A011  
ATOM     42 HE22 GLN A   5     -47.321   1.357  76.651  0.00  0.00      A011  
ATOM     43  C   GLN A   5     -43.135   6.052  74.915  0.00  0.00      A011  
ATOM     44  O   GLN A   5     -42.988   6.019  73.717  0.00  0.00      A011  
ATOM     45  N   CYS A   6     -42.162   5.876  75.748  0.00  0.00      A011  
ATOM     46  H   CYS A   6     -42.277   5.936  76.719  0.00  0.00      A011  
ATOM     47  CA  CYS A   6     -40.825   5.741  75.174  0.00  0.00      A011  
ATOM     48  CB  CYS A   6     -40.063   7.114  75.283  0.00  0.00      A011  
ATOM     49  SG  CYS A   6     -39.685   7.784  76.923  0.00  0.00      A011  
ATOM     50  C   CYS A   6     -40.000   4.519  75.688  0.00  0.00      A011  
ATOM     51  O   CYS A   6     -39.807   4.389  76.896  0.00  0.00      A011  
ATOM     52  N   CYS A   7     -39.469   3.748  74.805  0.00  0.00      A011  
ATOM     53  H   CYS A   7     -39.771   3.894  73.884  0.00  0.00      A011  
ATOM     54  CA  CYS A   7     -38.539   2.691  75.156  0.00  0.00      A011  
ATOM     55  CB  CYS A   7     -39.054   1.347  74.736  0.00  0.00      A011  
ATOM     56  SG  CYS A   7     -38.277  -0.168  75.304  0.00  0.00      A011  
ATOM     57  C   CYS A   7     -37.267   2.925  74.433  0.00  0.00      A011  
ATOM     58  O   CYS A   7     -37.185   2.745  73.246  0.00  0.00      A011  
ATOM     59  N   ALA A   8     -36.297   3.401  75.201  0.00  0.00      A011  
ATOM     60  H   ALA A   8     -36.201   3.120  76.135  0.00  0.00      A011  
ATOM     61  CA  ALA A   8     -35.101   4.061  74.615  0.00  0.00      A011  
ATOM     62  CB  ALA A   8     -35.503   5.544  74.408  0.00  0.00      A011  
ATOM     63  C   ALA A   8     -33.849   4.049  75.430  0.00  0.00      A011  
ATOM     64  O   ALA A   8     -33.855   3.308  76.431  0.00  0.00      A011  
ATOM     65  N   SER A   9     -32.768   4.663  74.987  0.00  0.00      A011  
ATOM     66  H   SER A   9     -32.620   5.012  74.083  0.00  0.00      A011  
ATOM     67  CA  SER A   9     -31.703   4.838  75.931  0.00  0.00      A011  
ATOM     68  CB  SER A   9     -30.349   4.814  75.174  0.00  0.00      A011  
ATOM     69  OG  SER A   9     -30.222   3.664  74.316  0.00  0.00      A011  
ATOM     70  HG  SER A   9     -31.105   3.299  74.404  0.00  0.00      A011  
ATOM     71  C   SER A   9     -32.015   6.280  76.564  0.00  0.00      A011  
ATOM     72  O   SER A   9     -32.012   6.417  77.810  0.00  0.00      A011  
ATOM     73  N   VAL A  10     -32.304   7.238  75.717  0.00  0.00      A011  
ATOM     74  H   VAL A  10     -32.261   7.191  74.739  0.00  0.00      A011  
ATOM     75  CA  VAL A  10     -32.693   8.567  76.208  0.00  0.00      A011  
ATOM     76  CB  VAL A  10     -31.543   9.592  75.899  0.00  0.00      A011  
ATOM     77  CG1 VAL A  10     -31.840  11.036  76.340  0.00  0.00      A011  
ATOM     78  CG2 VAL A  10     -30.222   9.347  76.557  0.00  0.00      A011  
ATOM     79  C   VAL A  10     -34.009   8.887  75.439  0.00  0.00      A011  
ATOM     80  O   VAL A  10     -34.053   8.779  74.186  0.00  0.00      A011  
ATOM     81  N   CYS A  11     -35.072   9.355  76.162  0.00  0.00      A011  
ATOM     82  H   CYS A  11     -35.074   9.165  77.124  0.00  0.00      A011  
ATOM     83  CA  CYS A  11     -36.263   9.860  75.473  0.00  0.00      A011  
ATOM     84  CB  CYS A  11     -37.465   9.788  76.338  0.00  0.00      A011  
ATOM     85  SG  CYS A  11     -37.708   8.053  76.804  0.00  0.00      A011  
ATOM     86  C   CYS A  11     -36.215  11.217  74.783  0.00  0.00      A011  
ATOM     87  O   CYS A  11     -36.455  11.301  73.535  0.00  0.00      A011  
ATOM     88  N   SER A  12     -35.711  12.218  75.505  0.00  0.00      A011  
ATOM     89  H   SER A  12     -35.238  12.108  76.357  0.00  0.00      A011  
ATOM     90  CA  SER A  12     -35.741  13.583  74.998  0.00  0.00      A011  
ATOM     91  CB  SER A  12     -37.047  14.264  75.065  0.00  0.00      A011  
ATOM     92  OG  SER A  12     -37.485  14.261  76.433  0.00  0.00      A011  
ATOM     93  HG  SER A  12     -36.810  13.975  77.053  0.00  0.00      A011  
ATOM     94  C   SER A  12     -34.631  14.404  75.630  0.00  0.00      A011  
ATOM     95  O   SER A  12     -34.647  14.632  76.849  0.00  0.00      A011  
ATOM     96  N   LEU A  13     -33.776  14.943  74.728  0.00  0.00      A011  
ATOM     97  H   LEU A  13     -33.972  14.751  73.787  0.00  0.00      A011  
ATOM     98  CA  LEU A  13     -32.660  15.704  75.221  0.00  0.00      A011  
ATOM     99  CB  LEU A  13     -33.034  17.056  75.888  0.00  0.00      A011  
ATOM    100  CG  LEU A  13     -33.620  18.128  74.895  0.00  0.00      A011  
ATOM    101  CD1 LEU A  13     -34.040  19.369  75.758  0.00  0.00      A011  
ATOM    102  CD2 LEU A  13     -32.482  18.415  73.862  0.00  0.00      A011  
ATOM    103  C   LEU A  13     -31.598  15.004  76.119  0.00  0.00      A011  
ATOM    104  O   LEU A  13     -31.864  14.643  77.227  0.00  0.00      A011  
ATOM    105  N   TYR A  14     -30.334  14.578  75.894  0.00  0.00      A011  
ATOM    106  H   TYR A  14     -29.806  14.188  76.621  0.00  0.00      A011  
ATOM    107  CA  TYR A  14     -29.694  14.554  74.565  0.00  0.00      A011  
ATOM    108  CB  TYR A  14     -29.384  15.970  74.036  0.00  0.00      A011  
ATOM    109  CG  TYR A  14     -28.385  16.832  74.786  0.00  0.00      A011  
ATOM    110  CD1 TYR A  14     -27.037  16.680  74.405  0.00  0.00      A011  
ATOM    111  CE1 TYR A  14     -26.144  17.489  75.006  0.00  0.00      A011  
ATOM    112  CD2 TYR A  14     -28.820  17.698  75.722  0.00  0.00      A011  
ATOM    113  CE2 TYR A  14     -27.911  18.471  76.299  0.00  0.00      A011  
ATOM    114  CZ  TYR A  14     -26.554  18.375  75.964  0.00  0.00      A011  
ATOM    115  OH  TYR A  14     -25.656  19.239  76.633  0.00  0.00      A011  
ATOM    116  HH  TYR A  14     -24.779  18.861  76.527  0.00  0.00      A011  
ATOM    117  C   TYR A  14     -28.512  13.616  74.713  0.00  0.00      A011  
ATOM    118  O   TYR A  14     -27.961  13.579  75.810  0.00  0.00      A011  
ATOM    119  N   GLN A  15     -28.141  12.858  73.674  0.00  0.00      A011  
ATOM    120  H   GLN A  15     -28.572  12.886  72.794  0.00  0.00      A011  
ATOM    121  CA  GLN A  15     -27.035  11.954  73.813  0.00  0.00      A011  
ATOM    122  CB  GLN A  15     -27.249  10.603  73.132  0.00  0.00      A011  
ATOM    123  CG  GLN A  15     -26.505   9.504  73.750  0.00  0.00      A011  
ATOM    124  CD  GLN A  15     -26.811   8.133  73.298  0.00  0.00      A011  
ATOM    125  OE1 GLN A  15     -27.297   7.934  72.151  0.00  0.00      A011  
ATOM    126  NE2 GLN A  15     -26.525   7.236  74.230  0.00  0.00      A011  
ATOM    127 HE21 GLN A  15     -26.114   7.546  75.064  0.00  0.00      A011  
ATOM    128 HE22 GLN A  15     -26.989   6.376  74.153  0.00  0.00      A011  
ATOM    129  C   GLN A  15     -25.741  12.649  73.424  0.00  0.00      A011  
ATOM    130  O   GLN A  15     -25.511  13.215  72.277  0.00  0.00      A011  
ATOM    131  N   LEU A  16     -24.768  12.714  74.343  0.00  0.00      A011  
ATOM    132  H   LEU A  16     -25.076  12.451  75.235  0.00  0.00      A011  
ATOM    133  CA  LEU A  16     -23.366  13.125  74.015  0.00  0.00      A011  
ATOM    134  CB  LEU A  16     -23.096  14.547  74.536  0.00  0.00      A011  
ATOM    135  CG  LEU A  16     -22.114  15.428  73.776  0.00  0.00      A011  
ATOM    136  CD1 LEU A  16     -22.807  15.989  72.539  0.00  0.00      A011  
ATOM    137  CD2 LEU A  16     -21.601  16.427  74.720  0.00  0.00      A011  
ATOM    138  C   LEU A  16     -22.464  12.053  74.595  0.00  0.00      A011  
ATOM    139  O   LEU A  16     -22.260  11.894  75.827  0.00  0.00      A011  
ATOM    140  N   GLU A  17     -22.105  11.215  73.644  0.00  0.00      A011  
ATOM    141  H   GLU A  17     -22.414  11.484  72.753  0.00  0.00      A011  
ATOM    142  CA  GLU A  17     -21.305  10.115  73.947  0.00  0.00      A011  
ATOM    143  CB  GLU A  17     -22.110   8.888  73.636  0.00  0.00      A011  
ATOM    144  CG  GLU A  17     -21.484   7.575  74.254  0.00  0.00      A011  
ATOM    145  CD  GLU A  17     -22.556   6.657  74.834  0.00  0.00      A011  
ATOM    146  OE1 GLU A  17     -23.390   7.180  75.606  0.00  0.00      A011  
ATOM    147  OE2 GLU A  17     -22.478   5.489  74.643  0.00  0.00      A011  
ATOM    148  C   GLU A  17     -19.959  10.116  73.246  0.00  0.00      A011  
ATOM    149  O   GLU A  17     -19.824  10.342  71.977  0.00  0.00      A011  
ATOM    150  N   ASN A  18     -18.886  10.029  74.065  0.00  0.00      A011  
ATOM    151  H   ASN A  18     -18.828  10.165  75.034  0.00  0.00      A011  
ATOM    152  CA  ASN A  18     -17.626   9.804  73.488  0.00  0.00      A011  
ATOM    153  CB  ASN A  18     -16.720  11.020  73.968  0.00  0.00      A011  
ATOM    154  CG  ASN A  18     -15.248  10.950  73.635  0.00  0.00      A011  
ATOM    155  OD1 ASN A  18     -14.842  11.459  72.597  0.00  0.00      A011  
ATOM    156  ND2 ASN A  18     -14.418  10.387  74.503  0.00  0.00      A011  
ATOM    157 HD21 ASN A  18     -14.817  10.074  75.343  0.00  0.00      A011  
ATOM    158 HD22 ASN A  18     -13.449  10.341  74.369  0.00  0.00      A011  
ATOM    159  C   ASN A  18     -17.015   8.476  73.853  0.00  0.00      A011  
ATOM    160  O   ASN A  18     -16.693   8.303  75.017  0.00  0.00      A011  
ATOM    161  N   TYR A  19     -16.911   7.517  72.942  0.00  0.00      A011  
ATOM    162  H   TYR A  19     -17.165   7.669  72.007  0.00  0.00      A011  
ATOM    163  CA  TYR A  19     -16.280   6.220  73.226  0.00  0.00      A011  
ATOM    164  CB  TYR A  19     -16.626   5.242  72.084  0.00  0.00      A011  
ATOM    165  CG  TYR A  19     -18.103   4.957  71.938  0.00  0.00      A011  
ATOM    166  CD1 TYR A  19     -18.782   5.433  70.799  0.00  0.00      A011  
ATOM    167  CE1 TYR A  19     -19.953   4.739  70.453  0.00  0.00      A011  
ATOM    168  CD2 TYR A  19     -18.689   4.077  72.796  0.00  0.00      A011  
ATOM    169  CE2 TYR A  19     -19.918   3.409  72.503  0.00  0.00      A011  
ATOM    170  CZ  TYR A  19     -20.484   3.779  71.314  0.00  0.00      A011  
ATOM    171  OH  TYR A  19     -21.693   3.225  70.990  0.00  0.00      A011  
ATOM    172  HH  TYR A  19     -21.949   3.578  70.135  0.00  0.00      A011  
ATOM    173  C   TYR A  19     -14.748   6.285  73.309  0.00  0.00      A011  
ATOM    174  O   TYR A  19     -14.248   6.065  74.424  0.00  0.00      A011  
ATOM    175  N   CYS A  20     -13.994   6.435  72.242  0.00  0.00      A011  
ATOM    176  H   CYS A  20     -14.429   6.552  71.371  0.00  0.00      A011  
ATOM    177  CA  CYS A  20     -12.524   6.444  72.354  0.00  0.00      A011  
ATOM    178  CB  CYS A  20     -11.905   5.715  71.213  0.00  0.00      A011  
ATOM    179  SG  CYS A  20     -10.189   5.114  71.299  0.00  0.00      A011  
ATOM    180  C   CYS A  20     -12.013   7.864  72.683  0.00  0.00      A011  
ATOM    181  O   CYS A  20     -12.324   8.389  73.754  0.00  0.00      A011  
ATOM    182  N   ASN A  21     -11.419   8.535  71.749  0.00  0.00      A011  
ATOM    183  H   ASN A  21     -11.473   8.270  70.807  0.00  0.00      A011  
ATOM    184  CA  ASN A  21     -10.755   9.861  71.909  0.00  0.00      A011  
ATOM    185  CB  ASN A  21      -9.608   9.906  70.888  0.00  0.00      A011  
ATOM    186  CG  ASN A  21      -8.735  11.052  71.242  0.00  0.00      A011  
ATOM    187  OD1 ASN A  21      -8.341  11.154  72.472  0.00  0.00      A011  
ATOM    188  ND2 ASN A  21      -8.400  12.054  70.446  0.00  0.00      A011  
ATOM    189 HD21 ASN A  21      -8.675  12.088  69.506  0.00  0.00      A011  
ATOM    190 HD22 ASN A  21      -7.908  12.835  70.775  0.00  0.00      A011  
ATOM    191  C   ASN A  21     -11.749  10.972  71.694  0.00  0.00      A011  
ATOM    192  O   ASN A  21     -12.138  11.190  70.551  0.00  0.00      A011  
ATOM    193  N   PHE B   1     -49.410  -9.611  73.882  0.00  0.00      B011  
ATOM    194  H   PHE B   1     -49.201  -8.666  73.727  0.00  0.00      B011  
ATOM    195  CA  PHE B   1     -48.337 -10.502  74.261  0.00  0.00      B011  
ATOM    196  CB  PHE B   1     -48.748 -11.926  73.885  0.00  0.00      B011  
ATOM    197  CG  PHE B   1     -47.681 -13.012  74.203  0.00  0.00      B011  
ATOM    198  CD1 PHE B   1     -47.281 -13.923  73.202  0.00  0.00      B011  
ATOM    199  CD2 PHE B   1     -47.065 -13.030  75.466  0.00  0.00      B011  
ATOM    200  CE1 PHE B   1     -46.299 -14.830  73.490  0.00  0.00      B011  
ATOM    201  CE2 PHE B   1     -46.071 -13.976  75.675  0.00  0.00      B011  
ATOM    202  CZ  PHE B   1     -45.708 -14.858  74.684  0.00  0.00      B011  
ATOM    203  C   PHE B   1     -46.979 -10.118  73.609  0.00  0.00      B011  
ATOM    204  O   PHE B   1     -46.821 -10.110  72.393  0.00  0.00      B011  
ATOM    205  N   VAL B   2     -46.004  -9.864  74.472  0.00  0.00      B011  
ATOM    206  H   VAL B   2     -46.172  -9.956  75.433  0.00  0.00      B011  
ATOM    207  CA  VAL B   2     -44.727  -9.482  74.013  0.00  0.00      B011  
ATOM    208  CB  VAL B   2     -44.325  -7.942  74.353  0.00  0.00      B011  
ATOM    209  CG1 VAL B   2     -42.877  -7.704  73.778  0.00  0.00      B011  
ATOM    210  CG2 VAL B   2     -45.252  -6.986  73.568  0.00  0.00      B011  
ATOM    211  C   VAL B   2     -43.694 -10.447  74.641  0.00  0.00      B011  
ATOM    212  O   VAL B   2     -43.576 -10.613  75.871  0.00  0.00      B011  
ATOM    213  N   ASN B   3     -42.834 -11.019  73.767  0.00  0.00      B011  
ATOM    214  H   ASN B   3     -42.892 -10.934  72.792  0.00  0.00      B011  
ATOM    215  CA  ASN B   3     -41.788 -11.952  74.183  0.00  0.00      B011  
ATOM    216  CB  ASN B   3     -41.930 -13.320  73.713  0.00  0.00      B011  
ATOM    217  CG  ASN B   3     -40.958 -14.383  74.127  0.00  0.00      B011  
ATOM    218  OD1 ASN B   3     -40.550 -14.500  75.276  0.00  0.00      B011  
ATOM    219  ND2 ASN B   3     -40.542 -15.296  73.248  0.00  0.00      B011  
ATOM    220 HD21 ASN B   3     -40.807 -15.230  72.307  0.00  0.00      B011  
ATOM    221 HD22 ASN B   3     -39.924 -15.988  73.563  0.00  0.00      B011  
ATOM    222  C   ASN B   3     -40.442 -11.380  73.751  0.00  0.00      B011  
ATOM    223  O   ASN B   3     -40.367 -11.086  72.561  0.00  0.00      B011  
ATOM    224  N   GLN B   4     -39.358 -11.117  74.525  0.00  0.00      B011  
ATOM    225  H   GLN B   4     -39.406 -11.523  75.416  0.00  0.00      B011  
ATOM    226  CA  GLN B   4     -38.147 -10.352  74.162  0.00  0.00      B011  
ATOM    227  CB  GLN B   4     -37.163 -11.336  73.401  0.00  0.00      B011  
ATOM    228  CG  GLN B   4     -36.875 -12.639  74.041  0.00  0.00      B011  
ATOM    229  CD  GLN B   4     -35.417 -13.077  73.776  0.00  0.00      B011  
ATOM    230  OE1 GLN B   4     -34.905 -13.125  72.660  0.00  0.00      B011  
ATOM    231  NE2 GLN B   4     -34.655 -13.275  74.855  0.00  0.00      B011  
ATOM    232 HE21 GLN B   4     -35.081 -13.263  75.738  0.00  0.00      B011  
ATOM    233 HE22 GLN B   4     -33.722 -13.557  74.757  0.00  0.00      B011  
ATOM    234  C   GLN B   4     -38.280  -9.011  73.425  0.00  0.00      B011  
ATOM    235  O   GLN B   4     -38.266  -8.892  72.187  0.00  0.00      B011  
ATOM    236  N   HIS B   5     -38.374  -7.853  74.141  0.00  0.00      B011  
ATOM    237  H   HIS B   5     -38.333  -7.929  75.118  0.00  0.00      B011  
ATOM    238  CA  HIS B   5     -38.414  -6.569  73.634  0.00  0.00      B011  
ATOM    239  CB  HIS B   5     -39.747  -5.912  73.924  0.00  0.00      B011  
ATOM    240  CG  HIS B   5     -39.933  -4.495  73.346  0.00  0.00      B011  
ATOM    241  ND1 HIS B   5     -39.510  -3.355  73.858  0.00  0.00      B011  
ATOM    242  HD1 HIS B   5     -38.774  -3.354  74.505  0.00  0.00      B011  
ATOM    243  CD2 HIS B   5     -40.649  -4.225  72.201  0.00  0.00      B011  
ATOM    244  NE2 HIS B   5     -40.607  -2.931  72.064  0.00  0.00      B011  
ATOM    245  CE1 HIS B   5     -39.891  -2.413  73.052  0.00  0.00      B011  
ATOM    246  C   HIS B   5     -37.257  -5.631  74.032  0.00  0.00      B011  
ATOM    247  O   HIS B   5     -37.313  -5.122  75.173  0.00  0.00      B011  
ATOM    248  N   LEU B   6     -36.347  -5.255  73.120  0.00  0.00      B011  
ATOM    249  H   LEU B   6     -36.495  -5.513  72.187  0.00  0.00      B011  
ATOM    250  CA  LEU B   6     -35.099  -4.601  73.527  0.00  0.00      B011  
ATOM    251  CB  LEU B   6     -33.831  -5.321  72.938  0.00  0.00      B011  
ATOM    252  CG  LEU B   6     -32.521  -5.268  73.773  0.00  0.00      B011  
ATOM    253  CD1 LEU B   6     -31.651  -6.500  73.338  0.00  0.00      B011  
ATOM    254  CD2 LEU B   6     -31.683  -3.960  73.552  0.00  0.00      B011  
ATOM    255  C   LEU B   6     -35.080  -3.240  72.873  0.00  0.00      B011  
ATOM    256  O   LEU B   6     -35.252  -3.135  71.661  0.00  0.00      B011  
ATOM    257  N   CYS B   7     -34.689  -2.218  73.650  0.00  0.00      B011  
ATOM    258  H   CYS B   7     -34.674  -2.359  74.620  0.00  0.00      B011  
ATOM    259  CA  CYS B   7     -34.482  -0.908  73.022  0.00  0.00      B011  
ATOM    260  CB  CYS B   7     -35.645  -0.032  73.568  0.00  0.00      B011  
ATOM    261  SG  CYS B   7     -37.261  -0.790  73.632  0.00  0.00      B011  
ATOM    262  C   CYS B   7     -33.153  -0.224  73.450  0.00  0.00      B011  
ATOM    263  O   CYS B   7     -32.871  -0.062  74.628  0.00  0.00      B011  
ATOM    264  N   GLY B   8     -32.248   0.072  72.510  0.00  0.00      B011  
ATOM    265  H   GLY B   8     -32.293  -0.266  71.591  0.00  0.00      B011  
ATOM    266  CA  GLY B   8     -31.100   0.819  72.882  0.00  0.00      B011  
ATOM    267  C   GLY B   8     -29.753   0.573  72.234  0.00  0.00      B011  
ATOM    268  O   GLY B   8     -29.683   0.513  71.039  0.00  0.00      B011  
ATOM    269  N   SER B   9     -28.764   0.388  73.125  0.00  0.00      B011  
ATOM    270  H   SER B   9     -28.896   0.510  74.089  0.00  0.00      B011  
ATOM    271  CA  SER B   9     -27.503  -0.089  72.587  0.00  0.00      B011  
ATOM    272  CB  SER B   9     -26.514   1.028  72.820  0.00  0.00      B011  
ATOM    273  OG  SER B   9     -27.066   2.160  72.183  0.00  0.00      B011  
ATOM    274  HG  SER B   9     -26.800   2.153  71.260  0.00  0.00      B011  
ATOM    275  C   SER B   9     -27.038  -1.425  73.132  0.00  0.00      B011  
ATOM    276  O   SER B   9     -26.982  -1.569  74.367  0.00  0.00      B011  
ATOM    277  N   HIS B  10     -26.775  -2.417  72.300  0.00  0.00      B011  
ATOM    278  H   HIS B  10     -26.916  -2.233  71.348  0.00  0.00      B011  
ATOM    279  CA  HIS B  10     -26.190  -3.667  72.717  0.00  0.00      B011  
ATOM    280  CB  HIS B  10     -27.147  -4.825  72.495  0.00  0.00      B011  
ATOM    281  CG  HIS B  10     -26.614  -6.166  73.140  0.00  0.00      B011  
ATOM    282  ND1 HIS B  10     -25.966  -6.456  74.299  0.00  0.00      B011  
ATOM    283  HD1 HIS B  10     -25.575  -5.801  74.913  0.00  0.00      B011  
ATOM    284  CD2 HIS B  10     -26.676  -7.343  72.534  0.00  0.00      B011  
ATOM    285  NE2 HIS B  10     -26.048  -8.223  73.252  0.00  0.00      B011  
ATOM    286  CE1 HIS B  10     -25.592  -7.644  74.363  0.00  0.00      B011  
ATOM    287  C   HIS B  10     -24.840  -3.811  71.984  0.00  0.00      B011  
ATOM    288  O   HIS B  10     -24.717  -3.737  70.757  0.00  0.00      B011  
ATOM    289  N   LEU B  11     -23.806  -4.142  72.819  0.00  0.00      B011  
ATOM    290  H   LEU B  11     -24.020  -4.333  73.756  0.00  0.00      B011  
ATOM    291  CA  LEU B  11     -22.426  -4.177  72.483  0.00  0.00      B011  
ATOM    292  CB  LEU B  11     -21.666  -3.018  73.151  0.00  0.00      B011  
ATOM    293  CG  LEU B  11     -21.547  -1.618  72.499  0.00  0.00      B011  
ATOM    294  CD1 LEU B  11     -22.706  -0.594  72.860  0.00  0.00      B011  
ATOM    295  CD2 LEU B  11     -20.390  -0.947  73.177  0.00  0.00      B011  
ATOM    296  C   LEU B  11     -21.858  -5.535  72.884  0.00  0.00      B011  
ATOM    297  O   LEU B  11     -22.078  -5.847  74.067  0.00  0.00      B011  
ATOM    298  N   VAL B  12     -21.233  -6.358  72.093  0.00  0.00      B011  
ATOM    299  H   VAL B  12     -21.312  -6.077  71.158  0.00  0.00      B011  
ATOM    300  CA  VAL B  12     -20.560  -7.567  72.417  0.00  0.00      B011  
ATOM    301  CB  VAL B  12     -21.262  -8.781  71.888  0.00  0.00      B011  
ATOM    302  CG1 VAL B  12     -20.850 -10.097  72.605  0.00  0.00      B011  
ATOM    303  CG2 VAL B  12     -22.828  -8.657  72.038  0.00  0.00      B011  
ATOM    304  C   VAL B  12     -19.144  -7.515  71.895  0.00  0.00      B011  
ATOM    305  O   VAL B  12     -18.953  -7.176  70.722  0.00  0.00      B011  
ATOM    306  N   GLU B  13     -18.115  -7.835  72.687  0.00  0.00      B011  
ATOM    307  H   GLU B  13     -18.334  -7.915  73.639  0.00  0.00      B011  
ATOM    308  CA  GLU B  13     -16.712  -7.918  72.322  0.00  0.00      B011  
ATOM    309  CB  GLU B  13     -16.507  -9.190  71.426  0.00  0.00      B011  
ATOM    310  CG  GLU B  13     -16.723 -10.488  72.245  0.00  0.00      B011  
ATOM    311  CD  GLU B  13     -16.863 -11.811  71.526  0.00  0.00      B011  
ATOM    312  OE1 GLU B  13     -17.369 -11.916  70.374  0.00  0.00      B011  
ATOM    313  OE2 GLU B  13     -16.490 -12.811  72.193  0.00  0.00      B011  
ATOM    314  C   GLU B  13     -16.049  -6.657  71.721  0.00  0.00      B011  
ATOM    315  O   GLU B  13     -15.646  -6.500  70.532  0.00  0.00      B011  
ATOM    316  N   ALA B  14     -15.822  -5.703  72.601  0.00  0.00      B011  
ATOM    317  H   ALA B  14     -16.094  -5.917  73.517  0.00  0.00      B011  
ATOM    318  CA  ALA B  14     -15.264  -4.423  72.175  0.00  0.00      B011  
ATOM    319  CB  ALA B  14     -16.187  -3.302  72.579  0.00  0.00      B011  
ATOM    320  C   ALA B  14     -13.815  -4.155  72.649  0.00  0.00      B011  
ATOM    321  O   ALA B  14     -13.637  -3.773  73.828  0.00  0.00      B011  
ATOM    322  N   LEU B  15     -12.843  -4.333  71.751  0.00  0.00      B011  
ATOM    323  H   LEU B  15     -13.222  -4.603  70.888  0.00  0.00      B011  
ATOM    324  CA  LEU B  15     -11.450  -4.049  72.024  0.00  0.00      B011  
ATOM    325  CB  LEU B  15     -10.587  -5.157  71.388  0.00  0.00      B011  
ATOM    326  CG  LEU B  15     -10.681  -6.654  71.772  0.00  0.00      B011  
ATOM    327  CD1 LEU B  15     -11.395  -7.491  70.800  0.00  0.00      B011  
ATOM    328  CD2 LEU B  15      -9.272  -7.233  71.880  0.00  0.00      B011  
ATOM    329  C   LEU B  15     -11.019  -2.607  71.744  0.00  0.00      B011  
ATOM    330  O   LEU B  15     -11.117  -2.063  70.619  0.00  0.00      B011  
ATOM    331  N   TYR B  16     -10.569  -1.961  72.821  0.00  0.00      B011  
ATOM    332  H   TYR B  16     -10.593  -2.412  73.691  0.00  0.00      B011  
ATOM    333  CA  TYR B  16      -9.921  -0.601  72.699  0.00  0.00      B011  
ATOM    334  CB  TYR B  16     -10.557   0.385  73.731  0.00  0.00      B011  
ATOM    335  CG  TYR B  16     -12.020   0.781  73.549  0.00  0.00      B011  
ATOM    336  CD1 TYR B  16     -12.513   2.084  73.292  0.00  0.00      B011  
ATOM    337  CE1 TYR B  16     -13.902   2.253  73.195  0.00  0.00      B011  
ATOM    338  CD2 TYR B  16     -12.919  -0.296  73.786  0.00  0.00      B011  
ATOM    339  CE2 TYR B  16     -14.274  -0.033  73.563  0.00  0.00      B011  
ATOM    340  CZ  TYR B  16     -14.774   1.172  73.248  0.00  0.00      B011  
ATOM    341  OH  TYR B  16     -16.039   1.133  72.666  0.00  0.00      B011  
ATOM    342  HH  TYR B  16     -16.401   0.248  72.755  0.00  0.00      B011  
ATOM    343  C   TYR B  16      -8.458  -0.741  72.976  0.00  0.00      B011  
ATOM    344  O   TYR B  16      -7.977  -1.016  74.065  0.00  0.00      B011  
ATOM    345  N   LEU B  17      -7.664  -0.540  71.926  0.00  0.00      B011  
ATOM    346  H   LEU B  17      -8.004  -0.326  71.032  0.00  0.00      B011  
ATOM    347  CA  LEU B  17      -6.194  -0.413  72.134  0.00  0.00      B011  
ATOM    348  CB  LEU B  17      -5.391  -0.914  70.978  0.00  0.00      B011  
ATOM    349  CG  LEU B  17      -5.146  -2.429  70.710  0.00  0.00      B011  
ATOM    350  CD1 LEU B  17      -6.265  -2.932  69.824  0.00  0.00      B011  
ATOM    351  CD2 LEU B  17      -3.732  -2.479  70.035  0.00  0.00      B011  
ATOM    352  C   LEU B  17      -5.827   0.948  72.675  0.00  0.00      B011  
ATOM    353  O   LEU B  17      -5.758   1.216  73.859  0.00  0.00      B011  
ATOM    354  N   VAL B  18      -5.606   1.896  71.728  0.00  0.00      B011  
ATOM    355  H   VAL B  18      -5.914   1.787  70.805  0.00  0.00      B011  
ATOM    356  CA  VAL B  18      -5.110   3.241  72.078  0.00  0.00      B011  
ATOM    357  CB  VAL B  18      -3.590   3.450  71.578  0.00  0.00      B011  
ATOM    358  CG1 VAL B  18      -2.959   4.643  72.190  0.00  0.00      B011  
ATOM    359  CG2 VAL B  18      -2.658   2.217  71.815  0.00  0.00      B011  
ATOM    360  C   VAL B  18      -6.042   4.350  71.638  0.00  0.00      B011  
ATOM    361  O   VAL B  18      -6.541   4.431  70.506  0.00  0.00      B011  
ATOM    362  N   CYS B  19      -6.427   5.191  72.595  0.00  0.00      B011  
ATOM    363  H   CYS B  19      -6.166   4.948  73.508  0.00  0.00      B011  
ATOM    364  CA  CYS B  19      -7.243   6.367  72.180  0.00  0.00      B011  
ATOM    365  CB  CYS B  19      -8.392   6.720  73.143  0.00  0.00      B011  
ATOM    366  SG  CYS B  19      -9.478   5.297  73.194  0.00  0.00      B011  
ATOM    367  C   CYS B  19      -6.538   7.597  71.615  0.00  0.00      B011  
ATOM    368  O   CYS B  19      -6.754   8.026  70.479  0.00  0.00      B011  
ATOM    369  N   GLY B  20      -5.671   8.292  72.392  0.00  0.00      B011  
ATOM    370  H   GLY B  20      -5.378   8.029  73.289  0.00  0.00      B011  
ATOM    371  CA  GLY B  20      -5.050   9.459  71.772  0.00  0.00      B011  
ATOM    372  C   GLY B  20      -4.439  10.436  72.744  0.00  0.00      B011  
ATOM    373  O   GLY B  20      -3.782  10.003  73.725  0.00  0.00      B011  
ATOM    374  N   GLU B  21      -4.670  11.731  72.678  0.00  0.00      B011  
ATOM    375  H   GLU B  21      -5.253  12.104  71.984  0.00  0.00      B011  
ATOM    376  CA  GLU B  21      -3.945  12.617  73.575  0.00  0.00      B011  
ATOM    377  CB  GLU B  21      -2.853  13.377  72.772  0.00  0.00      B011  
ATOM    378  CG  GLU B  21      -1.901  14.253  73.516  0.00  0.00      B011  
ATOM    379  CD  GLU B  21      -1.026  15.130  72.624  0.00  0.00      B011  
ATOM    380  OE1 GLU B  21      -1.056  16.354  72.794  0.00  0.00      B011  
ATOM    381  OE2 GLU B  21      -0.427  14.621  71.730  0.00  0.00      B011  
ATOM    382  C   GLU B  21      -4.981  13.635  73.989  0.00  0.00      B011  
ATOM    383  O   GLU B  21      -5.322  13.724  75.213  0.00  0.00      B011  
ATOM    384  N   ARG B  22      -5.559  14.423  73.088  0.00  0.00      B011  
ATOM    385  H   ARG B  22      -5.382  14.201  72.150  0.00  0.00      B011  
ATOM    386  CA  ARG B  22      -6.544  15.376  73.430  0.00  0.00      B011  
ATOM    387  CB  ARG B  22      -6.347  16.706  72.652  0.00  0.00      B011  
ATOM    388  CG  ARG B  22      -4.965  17.327  72.746  0.00  0.00      B011  
ATOM    389  CD  ARG B  22      -4.896  18.745  72.217  0.00  0.00      B011  
ATOM    390  NE  ARG B  22      -3.537  19.279  72.123  0.00  0.00      B011  
ATOM    391  HE  ARG B  22      -2.774  18.978  72.659  0.00  0.00      B011  
ATOM    392  CZ  ARG B  22      -3.055  20.224  71.305  0.00  0.00      B011  
ATOM    393  NH1 ARG B  22      -3.759  20.823  70.380  0.00  0.00      B011  
ATOM    394 HH11 ARG B  22      -4.748  20.746  70.252  0.00  0.00      B011  
ATOM    395 HH12 ARG B  22      -3.383  21.645  69.952  0.00  0.00      B011  
ATOM    396  NH2 ARG B  22      -1.796  20.533  71.460  0.00  0.00      B011  
ATOM    397 HH21 ARG B  22      -1.199  20.015  72.073  0.00  0.00      B011  
ATOM    398 HH22 ARG B  22      -1.355  21.165  70.823  0.00  0.00      B011  
ATOM    399  C   ARG B  22      -7.930  14.781  73.118  0.00  0.00      B011  
ATOM    400  O   ARG B  22      -8.280  14.737  71.926  0.00  0.00      B011  
ATOM    401  N   GLY B  23      -8.667  14.416  74.190  0.00  0.00      B011  
ATOM    402  H   GLY B  23      -8.225  14.482  75.062  0.00  0.00      B011  
ATOM    403  CA  GLY B  23     -10.036  13.906  74.127  0.00  0.00      B011  
ATOM    404  C   GLY B  23     -11.160  14.958  74.041  0.00  0.00      B011  
ATOM    405  O   GLY B  23     -11.505  15.454  73.012  0.00  0.00      B011  
ATOM    406  N   PHE B  24     -11.762  15.326  75.188  0.00  0.00      B011  
ATOM    407  H   PHE B  24     -11.282  15.185  76.032  0.00  0.00      B011  
ATOM    408  CA  PHE B  24     -13.048  16.045  75.197  0.00  0.00      B011  
ATOM    409  CB  PHE B  24     -14.019  15.018  75.870  0.00  0.00      B011  
ATOM    410  CG  PHE B  24     -15.454  15.451  75.958  0.00  0.00      B011  
ATOM    411  CD1 PHE B  24     -16.112  15.508  77.198  0.00  0.00      B011  
ATOM    412  CD2 PHE B  24     -16.109  15.888  74.867  0.00  0.00      B011  
ATOM    413  CE1 PHE B  24     -17.407  16.000  77.301  0.00  0.00      B011  
ATOM    414  CE2 PHE B  24     -17.465  16.379  74.954  0.00  0.00      B011  
ATOM    415  CZ  PHE B  24     -18.108  16.431  76.225  0.00  0.00      B011  
ATOM    416  C   PHE B  24     -13.014  17.415  75.897  0.00  0.00      B011  
ATOM    417  O   PHE B  24     -12.918  17.552  77.148  0.00  0.00      B011  
ATOM    418  N   PHE B  25     -13.232  18.448  75.035  0.00  0.00      B011  
ATOM    419  H   PHE B  25     -13.478  18.352  74.091  0.00  0.00      B011  
ATOM    420  CA  PHE B  25     -13.321  19.794  75.540  0.00  0.00      B011  
ATOM    421  CB  PHE B  25     -12.256  20.646  74.845  0.00  0.00      B011  
ATOM    422  CG  PHE B  25     -10.853  20.083  74.845  0.00  0.00      B011  
ATOM    423  CD1 PHE B  25      -9.870  20.471  75.752  0.00  0.00      B011  
ATOM    424  CD2 PHE B  25     -10.495  19.252  73.746  0.00  0.00      B011  
ATOM    425  CE1 PHE B  25      -8.570  19.941  75.597  0.00  0.00      B011  
ATOM    426  CE2 PHE B  25      -9.260  18.709  73.616  0.00  0.00      B011  
ATOM    427  CZ  PHE B  25      -8.301  19.098  74.554  0.00  0.00      B011  
ATOM    428  C   PHE B  25     -14.672  20.452  75.372  0.00  0.00      B011  
ATOM    429  O   PHE B  25     -15.112  20.754  74.239  0.00  0.00      B011  
ATOM    430  N   TYR B  26     -15.439  20.512  76.464  0.00  0.00      B011  
ATOM    431  H   TYR B  26     -15.171  20.077  77.301  0.00  0.00      B011  
ATOM    432  CA  TYR B  26     -16.619  21.379  76.455  0.00  0.00      B011  
ATOM    433  CB  TYR B  26     -17.618  20.612  77.307  0.00  0.00      B011  
ATOM    434  CG  TYR B  26     -19.079  20.685  76.927  0.00  0.00      B011  
ATOM    435  CD1 TYR B  26     -19.824  21.828  76.836  0.00  0.00      B011  
ATOM    436  CE1 TYR B  26     -21.152  21.773  76.607  0.00  0.00      B011  
ATOM    437  CD2 TYR B  26     -19.734  19.494  76.835  0.00  0.00      B011  
ATOM    438  CE2 TYR B  26     -21.074  19.377  76.628  0.00  0.00      B011  
ATOM    439  CZ  TYR B  26     -21.766  20.554  76.515  0.00  0.00      B011  
ATOM    440  OH  TYR B  26     -23.139  20.421  76.376  0.00  0.00      B011  
ATOM    441  HH  TYR B  26     -23.564  21.276  76.478  0.00  0.00      B011  
ATOM    442  C   TYR B  26     -16.369  22.795  77.114  0.00  0.00      B011  
ATOM    443  O   TYR B  26     -16.392  22.818  78.358  0.00  0.00      B011  
ATOM    444  N   THR B  27     -16.278  23.820  76.291  0.00  0.00      B011  
ATOM    445  H   THR B  27     -16.443  23.681  75.335  0.00  0.00      B011  
ATOM    446  CA  THR B  27     -15.935  25.129  76.832  0.00  0.00      B011  
ATOM    447  CB  THR B  27     -14.429  25.482  76.659  0.00  0.00      B011  
ATOM    448  OG1 THR B  27     -13.659  24.304  76.770  0.00  0.00      B011  
ATOM    449  HG1 THR B  27     -13.719  23.984  77.673  0.00  0.00      B011  
ATOM    450  CG2 THR B  27     -14.041  26.525  77.672  0.00  0.00      B011  
ATOM    451  C   THR B  27     -16.876  26.253  76.360  0.00  0.00      B011  
ATOM    452  O   THR B  27     -16.798  26.743  75.182  0.00  0.00      B011  
ATOM    453  N   PRO B  28     -17.926  26.589  77.162  0.00  0.00      B011  
ATOM    454  CD  PRO B  28     -18.454  25.788  78.236  0.00  0.00      B011  
ATOM    455  CA  PRO B  28     -18.842  27.759  76.949  0.00  0.00      B011  
ATOM    456  CB  PRO B  28     -20.060  27.355  77.868  0.00  0.00      B011  
ATOM    457  CG  PRO B  28     -19.971  25.853  78.078  0.00  0.00      B011  
ATOM    458  C   PRO B  28     -18.164  29.013  77.461  0.00  0.00      B011  
ATOM    459  O   PRO B  28     -17.742  29.139  78.613  0.00  0.00      B011  
ATOM    460  N   LYS B  29     -18.236  30.045  76.641  0.00  0.00      B011  
ATOM    461  H   LYS B  29     -18.509  29.832  75.724  0.00  0.00      B011  
ATOM    462  CA  LYS B  29     -17.701  31.333  76.986  0.00  0.00      B011  
ATOM    463  CB  LYS B  29     -16.534  31.532  76.087  0.00  0.00      B011  
ATOM    464  CG  LYS B  29     -15.726  32.826  76.412  0.00  0.00      B011  
ATOM    465  CD  LYS B  29     -14.597  33.113  75.438  0.00  0.00      B011  
ATOM    466  CE  LYS B  29     -13.903  34.518  75.546  0.00  0.00      B011  
ATOM    467  NZ  LYS B  29     -14.802  35.589  75.207  0.00  0.00      B011  
ATOM    468  HZ1 LYS B  29     -14.295  36.496  75.162  0.00  0.00      B011  
ATOM    469  HZ2 LYS B  29     -15.395  35.745  76.048  0.00  0.00      B011  
ATOM    470  HZ3 LYS B  29     -15.247  35.435  74.280  0.00  0.00      B011  
ATOM    471  C   LYS B  29     -18.858  32.393  76.802  0.00  0.00      B011  
ATOM    472  O   LYS B  29     -19.645  32.345  75.860  0.00  0.00      B011  
ATOM    473  N   ALA B  30     -18.907  33.333  77.778  0.00  0.00      B011  
ATOM    474  H   ALA B  30     -18.335  33.184  78.559  0.00  0.00      B011  
ATOM    475  CA  ALA B  30     -19.738  34.517  77.819  0.00  0.00      B011  
ATOM    476  CB  ALA B  30     -20.822  34.091  78.766  0.00  0.00      B011  
ATOM    477  C   ALA B  30     -18.980  35.823  78.270  0.00  0.00      B011  
ATOM    478  O   ALA B  30     -18.407  36.615  77.466  0.00  0.00      B011  
ATOM    479  N   GLY C   1     -54.502  14.097  79.410  0.00  0.00      A012  
ATOM    480  H   GLY C   1     -54.275  14.906  78.905  0.00  0.00      A012  
ATOM    481  CA  GLY C   1     -53.441  13.291  80.005  0.00  0.00      A012  
ATOM    482  C   GLY C   1     -52.866  14.030  81.201  0.00  0.00      A012  
ATOM    483  O   GLY C   1     -53.626  14.516  82.021  0.00  0.00      A012  
ATOM    484  N   ILE C   2     -51.585  14.233  81.414  0.00  0.00      A012  
ATOM    485  H   ILE C   2     -51.410  14.683  82.267  0.00  0.00      A012  
ATOM    486  CA  ILE C   2     -50.453  13.792  80.511  0.00  0.00      A012  
ATOM    487  CB  ILE C   2     -49.184  14.545  80.518  0.00  0.00      A012  
ATOM    488  CG2 ILE C   2     -48.339  13.974  79.420  0.00  0.00      A012  
ATOM    489  CG1 ILE C   2     -49.341  16.068  80.355  0.00  0.00      A012  
ATOM    490  CD  ILE C   2     -48.123  16.852  80.479  0.00  0.00      A012  
ATOM    491  C   ILE C   2     -50.220  12.402  81.133  0.00  0.00      A012  
ATOM    492  O   ILE C   2     -50.214  12.076  82.296  0.00  0.00      A012  
ATOM    493  N   VAL C   3     -50.030  11.422  80.248  0.00  0.00      A012  
ATOM    494  H   VAL C   3     -50.284  11.650  79.329  0.00  0.00      A012  
ATOM    495  CA  VAL C   3     -49.597  10.082  80.605  0.00  0.00      A012  
ATOM    496  CB  VAL C   3     -50.488   8.962  80.055  0.00  0.00      A012  
ATOM    497  CG1 VAL C   3     -50.189   7.606  80.547  0.00  0.00      A012  
ATOM    498  CG2 VAL C   3     -51.940   9.267  80.605  0.00  0.00      A012  
ATOM    499  C   VAL C   3     -48.101   9.832  80.277  0.00  0.00      A012  
ATOM    500  O   VAL C   3     -47.705   9.637  79.112  0.00  0.00      A012  
ATOM    501  N   GLU C   4     -47.232  10.073  81.197  0.00  0.00      A012  
ATOM    502  H   GLU C   4     -47.532  10.246  82.113  0.00  0.00      A012  
ATOM    503  CA  GLU C   4     -45.763   9.990  80.986  0.00  0.00      A012  
ATOM    504  CB  GLU C   4     -44.979  11.140  81.660  0.00  0.00      A012  
ATOM    505  CG  GLU C   4     -45.129  12.481  80.944  0.00  0.00      A012  
ATOM    506  CD  GLU C   4     -44.250  13.588  81.435  0.00  0.00      A012  
ATOM    507  OE1 GLU C   4     -43.053  13.423  81.638  0.00  0.00      A012  
ATOM    508  OE2 GLU C   4     -44.774  14.644  81.748  0.00  0.00      A012  
ATOM    509  C   GLU C   4     -45.152   8.653  81.374  0.00  0.00      A012  
ATOM    510  O   GLU C   4     -45.066   8.342  82.541  0.00  0.00      A012  
ATOM    511  N   GLN C   5     -44.648   7.916  80.369  0.00  0.00      A012  
ATOM    512  H   GLN C   5     -44.560   8.186  79.431  0.00  0.00      A012  
ATOM    513  CA  GLN C   5     -44.150   6.559  80.592  0.00  0.00      A012  
ATOM    514  CB  GLN C   5     -45.282   5.579  80.317  0.00  0.00      A012  
ATOM    515  CG  GLN C   5     -44.846   4.071  80.374  0.00  0.00      A012  
ATOM    516  CD  GLN C   5     -46.040   3.197  80.734  0.00  0.00      A012  
ATOM    517  OE1 GLN C   5     -46.879   2.831  80.035  0.00  0.00      A012  
ATOM    518  NE2 GLN C   5     -46.065   2.827  82.048  0.00  0.00      A012  
ATOM    519 HE21 GLN C   5     -45.283   3.069  82.588  0.00  0.00      A012  
ATOM    520 HE22 GLN C   5     -46.904   2.434  82.367  0.00  0.00      A012  
ATOM    521  C   GLN C   5     -42.883   6.322  79.801  0.00  0.00      A012  
ATOM    522  O   GLN C   5     -42.876   6.232  78.586  0.00  0.00      A012  
ATOM    523  N   CYS C   6     -41.786   6.184  80.549  0.00  0.00      A012  
ATOM    524  H   CYS C   6     -41.977   6.145  81.509  0.00  0.00      A012  
ATOM    525  CA  CYS C   6     -40.434   6.045  80.000  0.00  0.00      A012  
ATOM    526  CB  CYS C   6     -39.520   7.249  80.009  0.00  0.00      A012  
ATOM    527  SG  CYS C   6     -39.442   8.111  81.561  0.00  0.00      A012  
ATOM    528  C   CYS C   6     -39.656   4.854  80.610  0.00  0.00      A012  
ATOM    529  O   CYS C   6     -39.670   4.646  81.789  0.00  0.00      A012  
ATOM    530  N   CYS C   7     -39.156   3.980  79.661  0.00  0.00      A012  
ATOM    531  H   CYS C   7     -39.402   4.040  78.714  0.00  0.00      A012  
ATOM    532  CA  CYS C   7     -38.295   2.852  79.981  0.00  0.00      A012  
ATOM    533  CB  CYS C   7     -38.820   1.527  79.444  0.00  0.00      A012  
ATOM    534  SG  CYS C   7     -37.636   0.123  79.875  0.00  0.00      A012  
ATOM    535  C   CYS C   7     -36.915   3.144  79.361  0.00  0.00      A012  
ATOM    536  O   CYS C   7     -36.755   3.119  78.122  0.00  0.00      A012  
ATOM    537  N   ALA C   8     -35.938   3.630  80.114  0.00  0.00      A012  
ATOM    538  H   ALA C   8     -36.043   3.672  81.087  0.00  0.00      A012  
ATOM    539  CA  ALA C   8     -34.781   4.353  79.547  0.00  0.00      A012  
ATOM    540  CB  ALA C   8     -35.103   5.854  79.744  0.00  0.00      A012  
ATOM    541  C   ALA C   8     -33.513   4.037  80.270  0.00  0.00      A012  
ATOM    542  O   ALA C   8     -33.483   3.208  81.207  0.00  0.00      A012  
ATOM    543  N   SER C   9     -32.410   4.659  79.821  0.00  0.00      A012  
ATOM    544  H   SER C   9     -32.376   4.841  78.859  0.00  0.00      A012  
ATOM    545  CA  SER C   9     -31.298   4.897  80.622  0.00  0.00      A012  
ATOM    546  CB  SER C   9     -30.024   4.861  79.767  0.00  0.00      A012  
ATOM    547  OG  SER C   9     -29.754   3.485  79.348  0.00  0.00      A012  
ATOM    548  HG  SER C   9     -30.042   2.907  80.058  0.00  0.00      A012  
ATOM    549  C   SER C   9     -31.462   6.295  81.222  0.00  0.00      A012  
ATOM    550  O   SER C   9     -31.237   6.465  82.412  0.00  0.00      A012  
ATOM    551  N   VAL C  10     -31.996   7.271  80.473  0.00  0.00      A012  
ATOM    552  H   VAL C  10     -32.302   7.030  79.573  0.00  0.00      A012  
ATOM    553  CA  VAL C  10     -32.192   8.620  80.911  0.00  0.00      A012  
ATOM    554  CB  VAL C  10     -31.066   9.651  80.611  0.00  0.00      A012  
ATOM    555  CG1 VAL C  10     -31.282  10.840  81.455  0.00  0.00      A012  
ATOM    556  CG2 VAL C  10     -29.531   9.244  80.725  0.00  0.00      A012  
ATOM    557  C   VAL C  10     -33.519   9.022  80.249  0.00  0.00      A012  
ATOM    558  O   VAL C  10     -33.712   8.885  79.041  0.00  0.00      A012  
ATOM    559  N   CYS C  11     -34.594   9.390  80.993  0.00  0.00      A012  
ATOM    560  H   CYS C  11     -34.435   9.373  81.960  0.00  0.00      A012  
ATOM    561  CA  CYS C  11     -35.840   9.826  80.487  0.00  0.00      A012  
ATOM    562  CB  CYS C  11     -36.891   9.867  81.584  0.00  0.00      A012  
ATOM    563  SG  CYS C  11     -37.509   8.131  81.888  0.00  0.00      A012  
ATOM    564  C   CYS C  11     -35.813  11.248  79.929  0.00  0.00      A012  
ATOM    565  O   CYS C  11     -36.297  11.481  78.828  0.00  0.00      A012  
ATOM    566  N   SER C  12     -35.314  12.257  80.633  0.00  0.00      A012  
ATOM    567  H   SER C  12     -35.134  12.016  81.566  0.00  0.00      A012  
ATOM    568  CA  SER C  12     -35.062  13.650  80.092  0.00  0.00      A012  
ATOM    569  CB  SER C  12     -36.424  14.455  80.111  0.00  0.00      A012  
ATOM    570  OG  SER C  12     -37.331  14.271  81.203  0.00  0.00      A012  
ATOM    571  HG  SER C  12     -36.903  14.030  82.028  0.00  0.00      A012  
ATOM    572  C   SER C  12     -33.905  14.450  80.632  0.00  0.00      A012  
ATOM    573  O   SER C  12     -33.548  14.271  81.774  0.00  0.00      A012  
ATOM    574  N   LEU C  13     -33.187  15.136  79.733  0.00  0.00      A012  
ATOM    575  H   LEU C  13     -33.404  14.813  78.833  0.00  0.00      A012  
ATOM    576  CA  LEU C  13     -32.104  16.202  79.977  0.00  0.00      A012  
ATOM    577  CB  LEU C  13     -32.828  17.602  80.250  0.00  0.00      A012  
ATOM    578  CG  LEU C  13     -32.065  18.855  80.074  0.00  0.00      A012  
ATOM    579  CD1 LEU C  13     -31.575  19.164  78.652  0.00  0.00      A012  
ATOM    580  CD2 LEU C  13     -33.043  19.957  80.497  0.00  0.00      A012  
ATOM    581  C   LEU C  13     -31.160  15.852  81.112  0.00  0.00      A012  
ATOM    582  O   LEU C  13     -31.323  16.158  82.284  0.00  0.00      A012  
ATOM    583  N   TYR C  14     -29.980  15.252  81.052  0.00  0.00      A012  
ATOM    584  H   TYR C  14     -29.725  14.723  81.837  0.00  0.00      A012  
ATOM    585  CA  TYR C  14     -29.226  14.925  79.797  0.00  0.00      A012  
ATOM    586  CB  TYR C  14     -28.497  16.113  79.211  0.00  0.00      A012  
ATOM    587  CG  TYR C  14     -27.683  16.925  80.246  0.00  0.00      A012  
ATOM    588  CD1 TYR C  14     -26.362  16.708  80.377  0.00  0.00      A012  
ATOM    589  CE1 TYR C  14     -25.566  17.389  81.198  0.00  0.00      A012  
ATOM    590  CD2 TYR C  14     -28.222  17.934  80.997  0.00  0.00      A012  
ATOM    591  CE2 TYR C  14     -27.460  18.590  81.928  0.00  0.00      A012  
ATOM    592  CZ  TYR C  14     -26.113  18.350  82.013  0.00  0.00      A012  
ATOM    593  OH  TYR C  14     -25.336  19.077  82.881  0.00  0.00      A012  
ATOM    594  HH  TYR C  14     -24.432  18.759  82.816  0.00  0.00      A012  
ATOM    595  C   TYR C  14     -28.153  13.832  80.021  0.00  0.00      A012  
ATOM    596  O   TYR C  14     -27.952  13.365  81.141  0.00  0.00      A012  
ATOM    597  N   GLN C  15     -27.447  13.458  78.932  0.00  0.00      A012  
ATOM    598  H   GLN C  15     -27.749  13.832  78.078  0.00  0.00      A012  
ATOM    599  CA  GLN C  15     -26.414  12.497  78.999  0.00  0.00      A012  
ATOM    600  CB  GLN C  15     -26.846  11.156  78.498  0.00  0.00      A012  
ATOM    601  CG  GLN C  15     -25.882   9.988  78.634  0.00  0.00      A012  
ATOM    602  CD  GLN C  15     -26.378   8.641  78.169  0.00  0.00      A012  
ATOM    603  OE1 GLN C  15     -26.445   8.442  76.961  0.00  0.00      A012  
ATOM    604  NE2 GLN C  15     -26.750   7.710  79.001  0.00  0.00      A012  
ATOM    605 HE21 GLN C  15     -26.782   7.732  79.981  0.00  0.00      A012  
ATOM    606 HE22 GLN C  15     -26.938   6.859  78.553  0.00  0.00      A012  
ATOM    607  C   GLN C  15     -25.087  12.882  78.329  0.00  0.00      A012  
ATOM    608  O   GLN C  15     -25.020  13.133  77.093  0.00  0.00      A012  
ATOM    609  N   LEU C  16     -24.124  12.962  79.213  0.00  0.00      A012  
ATOM    610  H   LEU C  16     -24.247  12.938  80.185  0.00  0.00      A012  
ATOM    611  CA  LEU C  16     -22.760  13.078  78.831  0.00  0.00      A012  
ATOM    612  CB  LEU C  16     -22.097  14.298  79.424  0.00  0.00      A012  
ATOM    613  CG  LEU C  16     -22.744  15.679  79.205  0.00  0.00      A012  
ATOM    614  CD1 LEU C  16     -21.769  16.766  79.673  0.00  0.00      A012  
ATOM    615  CD2 LEU C  16     -23.022  16.168  77.724  0.00  0.00      A012  
ATOM    616  C   LEU C  16     -22.173  11.720  79.229  0.00  0.00      A012  
ATOM    617  O   LEU C  16     -22.132  11.387  80.435  0.00  0.00      A012  
ATOM    618  N   GLU C  17     -21.859  10.825  78.278  0.00  0.00      A012  
ATOM    619  H   GLU C  17     -22.323  10.891  77.417  0.00  0.00      A012  
ATOM    620  CA  GLU C  17     -20.937   9.762  78.604  0.00  0.00      A012  
ATOM    621  CB  GLU C  17     -21.590   8.397  78.399  0.00  0.00      A012  
ATOM    622  CG  GLU C  17     -22.765   8.111  79.297  0.00  0.00      A012  
ATOM    623  CD  GLU C  17     -23.114   6.690  79.465  0.00  0.00      A012  
ATOM    624  OE1 GLU C  17     -23.605   6.013  78.576  0.00  0.00      A012  
ATOM    625  OE2 GLU C  17     -22.900   6.193  80.544  0.00  0.00      A012  
ATOM    626  C   GLU C  17     -19.515   9.704  78.074  0.00  0.00      A012  
ATOM    627  O   GLU C  17     -19.341   9.697  76.864  0.00  0.00      A012  
ATOM    628  N   ASN C  18     -18.463   9.637  78.924  0.00  0.00      A012  
ATOM    629  H   ASN C  18     -18.720   9.733  79.865  0.00  0.00      A012  
ATOM    630  CA  ASN C  18     -17.081   9.563  78.501  0.00  0.00      A012  
ATOM    631  CB  ASN C  18     -16.357  10.598  79.235  0.00  0.00      A012  
ATOM    632  CG  ASN C  18     -14.895  10.711  78.832  0.00  0.00      A012  
ATOM    633  OD1 ASN C  18     -14.577  10.790  77.651  0.00  0.00      A012  
ATOM    634  ND2 ASN C  18     -14.042  10.789  79.831  0.00  0.00      A012  
ATOM    635 HD21 ASN C  18     -14.424  10.692  80.728  0.00  0.00      A012  
ATOM    636 HD22 ASN C  18     -13.106  11.070  79.756  0.00  0.00      A012  
ATOM    637  C   ASN C  18     -16.585   8.164  78.986  0.00  0.00      A012  
ATOM    638  O   ASN C  18     -16.551   7.914  80.158  0.00  0.00      A012  
ATOM    639  N   TYR C  19     -16.462   7.233  78.029  0.00  0.00      A012  
ATOM    640  H   TYR C  19     -16.704   7.445  77.103  0.00  0.00      A012  
ATOM    641  CA  TYR C  19     -15.729   6.005  78.326  0.00  0.00      A012  
ATOM    642  CB  TYR C  19     -16.220   4.965  77.215  0.00  0.00      A012  
ATOM    643  CG  TYR C  19     -17.696   4.624  77.231  0.00  0.00      A012  
ATOM    644  CD1 TYR C  19     -18.065   3.351  77.480  0.00  0.00      A012  
ATOM    645  CE1 TYR C  19     -19.439   3.064  77.456  0.00  0.00      A012  
ATOM    646  CD2 TYR C  19     -18.599   5.598  76.938  0.00  0.00      A012  
ATOM    647  CE2 TYR C  19     -19.983   5.303  76.955  0.00  0.00      A012  
ATOM    648  CZ  TYR C  19     -20.379   4.018  77.218  0.00  0.00      A012  
ATOM    649  OH  TYR C  19     -21.734   3.715  77.319  0.00  0.00      A012  
ATOM    650  HH  TYR C  19     -22.299   4.482  77.438  0.00  0.00      A012  
ATOM    651  C   TYR C  19     -14.276   5.993  78.279  0.00  0.00      A012  
ATOM    652  O   TYR C  19     -13.782   5.799  79.354  0.00  0.00      A012  
ATOM    653  N   CYS C  20     -13.526   6.163  77.176  0.00  0.00      A012  
ATOM    654  H   CYS C  20     -14.064   6.121  76.358  0.00  0.00      A012  
ATOM    655  CA  CYS C  20     -12.075   6.083  77.191  0.00  0.00      A012  
ATOM    656  CB  CYS C  20     -11.505   5.525  75.901  0.00  0.00      A012  
ATOM    657  SG  CYS C  20      -9.841   4.731  75.996  0.00  0.00      A012  
ATOM    658  C   CYS C  20     -11.464   7.443  77.534  0.00  0.00      A012  
ATOM    659  O   CYS C  20     -11.137   7.613  78.664  0.00  0.00      A012  
ATOM    660  N   ASN C  21     -11.494   8.499  76.682  0.00  0.00      A012  
ATOM    661  H   ASN C  21     -11.892   8.414  75.790  0.00  0.00      A012  
ATOM    662  CA  ASN C  21     -10.695   9.716  76.999  0.00  0.00      A012  
ATOM    663  CB  ASN C  21      -9.453   9.490  76.013  0.00  0.00      A012  
ATOM    664  CG  ASN C  21      -8.452  10.537  76.364  0.00  0.00      A012  
ATOM    665  OD1 ASN C  21      -8.019  10.682  77.520  0.00  0.00      A012  
ATOM    666  ND2 ASN C  21      -7.804  11.309  75.479  0.00  0.00      A012  
ATOM    667 HD21 ASN C  21      -7.942  11.225  74.513  0.00  0.00      A012  
ATOM    668 HD22 ASN C  21      -7.224  11.985  75.888  0.00  0.00      A012  
ATOM    669  C   ASN C  21     -11.369  11.079  77.019  0.00  0.00      A012  
ATOM    670  O   ASN C  21     -11.682  11.678  75.962  0.00  0.00      A012  
ATOM    671  N   PHE D   1     -49.421  -9.490  78.326  0.00  0.00      B012  
ATOM    672  H   PHE D   1     -49.087  -9.077  77.502  0.00  0.00      B012  
ATOM    673  CA  PHE D   1     -48.341 -10.008  79.132  0.00  0.00      B012  
ATOM    674  CB  PHE D   1     -48.345 -11.545  78.929  0.00  0.00      B012  
ATOM    675  CG  PHE D   1     -47.330 -12.182  79.844  0.00  0.00      B012  
ATOM    676  CD1 PHE D   1     -46.264 -12.919  79.375  0.00  0.00      B012  
ATOM    677  CD2 PHE D   1     -47.505 -12.029  81.238  0.00  0.00      B012  
ATOM    678  CE1 PHE D   1     -45.442 -13.531  80.337  0.00  0.00      B012  
ATOM    679  CE2 PHE D   1     -46.697 -12.571  82.185  0.00  0.00      B012  
ATOM    680  CZ  PHE D   1     -45.671 -13.390  81.670  0.00  0.00      B012  
ATOM    681  C   PHE D   1     -47.057  -9.446  78.517  0.00  0.00      B012  
ATOM    682  O   PHE D   1     -46.991  -9.265  77.283  0.00  0.00      B012  
ATOM    683  N   VAL D   2     -46.063  -9.159  79.312  0.00  0.00      B012  
ATOM    684  H   VAL D   2     -46.182  -9.202  80.284  0.00  0.00      B012  
ATOM    685  CA  VAL D   2     -44.704  -8.835  78.894  0.00  0.00      B012  
ATOM    686  CB  VAL D   2     -44.306  -7.401  79.459  0.00  0.00      B012  
ATOM    687  CG1 VAL D   2     -42.911  -6.946  79.192  0.00  0.00      B012  
ATOM    688  CG2 VAL D   2     -45.214  -6.205  79.106  0.00  0.00      B012  
ATOM    689  C   VAL D   2     -43.709  -9.847  79.389  0.00  0.00      B012  
ATOM    690  O   VAL D   2     -43.672 -10.259  80.603  0.00  0.00      B012  
ATOM    691  N   ASN D   3     -42.820 -10.384  78.527  0.00  0.00      B012  
ATOM    692  H   ASN D   3     -42.858 -10.185  77.568  0.00  0.00      B012  
ATOM    693  CA  ASN D   3     -41.789 -11.300  79.007  0.00  0.00      B012  
ATOM    694  CB  ASN D   3     -42.090 -12.679  78.440  0.00  0.00      B012  
ATOM    695  CG  ASN D   3     -41.308 -13.851  78.936  0.00  0.00      B012  
ATOM    696  OD1 ASN D   3     -41.114 -14.076  80.103  0.00  0.00      B012  
ATOM    697  ND2 ASN D   3     -40.942 -14.781  78.056  0.00  0.00      B012  
ATOM    698 HD21 ASN D   3     -41.117 -14.655  77.101  0.00  0.00      B012  
ATOM    699 HD22 ASN D   3     -40.484 -15.596  78.350  0.00  0.00      B012  
ATOM    700  C   ASN D   3     -40.498 -10.774  78.444  0.00  0.00      B012  
ATOM    701  O   ASN D   3     -40.296 -10.744  77.226  0.00  0.00      B012  
ATOM    702  N   GLN D   4     -39.567 -10.459  79.338  0.00  0.00      B012  
ATOM    703  H   GLN D   4     -39.809 -10.635  80.271  0.00  0.00      B012  
ATOM    704  CA  GLN D   4     -38.334  -9.835  78.948  0.00  0.00      B012  
ATOM    705  CB  GLN D   4     -37.197 -10.712  78.368  0.00  0.00      B012  
ATOM    706  CG  GLN D   4     -37.035 -11.984  79.187  0.00  0.00      B012  
ATOM    707  CD  GLN D   4     -35.828 -12.813  78.756  0.00  0.00      B012  
ATOM    708  OE1 GLN D   4     -35.354 -12.838  77.624  0.00  0.00      B012  
ATOM    709  NE2 GLN D   4     -35.234 -13.588  79.618  0.00  0.00      B012  
ATOM    710 HE21 GLN D   4     -35.679 -13.527  80.489  0.00  0.00      B012  
ATOM    711 HE22 GLN D   4     -34.408 -14.106  79.523  0.00  0.00      B012  
ATOM    712  C   GLN D   4     -38.423  -8.448  78.234  0.00  0.00      B012  
ATOM    713  O   GLN D   4     -38.485  -8.336  77.024  0.00  0.00      B012  
ATOM    714  N   HIS D   5     -38.501  -7.317  78.926  0.00  0.00      B012  
ATOM    715  H   HIS D   5     -38.747  -7.394  79.871  0.00  0.00      B012  
ATOM    716  CA  HIS D   5     -38.452  -6.014  78.361  0.00  0.00      B012  
ATOM    717  CB  HIS D   5     -39.762  -5.358  78.795  0.00  0.00      B012  
ATOM    718  CG  HIS D   5     -40.018  -3.945  78.240  0.00  0.00      B012  
ATOM    719  ND1 HIS D   5     -39.543  -2.796  78.548  0.00  0.00      B012  
ATOM    720  HD1 HIS D   5     -38.985  -2.461  79.280  0.00  0.00      B012  
ATOM    721  CD2 HIS D   5     -40.873  -3.835  77.167  0.00  0.00      B012  
ATOM    722  NE2 HIS D   5     -40.934  -2.591  76.857  0.00  0.00      B012  
ATOM    723  CE1 HIS D   5     -40.103  -1.961  77.702  0.00  0.00      B012  
ATOM    724  C   HIS D   5     -37.131  -5.377  78.737  0.00  0.00      B012  
ATOM    725  O   HIS D   5     -37.018  -5.065  79.908  0.00  0.00      B012  
ATOM    726  N   LEU D   6     -36.199  -5.082  77.845  0.00  0.00      B012  
ATOM    727  H   LEU D   6     -36.333  -5.240  76.887  0.00  0.00      B012  
ATOM    728  CA  LEU D   6     -34.923  -4.594  78.259  0.00  0.00      B012  
ATOM    729  CB  LEU D   6     -33.914  -5.539  77.771  0.00  0.00      B012  
ATOM    730  CG  LEU D   6     -33.691  -6.863  78.479  0.00  0.00      B012  
ATOM    731  CD1 LEU D   6     -33.019  -7.827  77.627  0.00  0.00      B012  
ATOM    732  CD2 LEU D   6     -32.966  -6.718  79.807  0.00  0.00      B012  
ATOM    733  C   LEU D   6     -34.717  -3.219  77.626  0.00  0.00      B012  
ATOM    734  O   LEU D   6     -34.564  -3.041  76.409  0.00  0.00      B012  
ATOM    735  N   CYS D   7     -34.532  -2.186  78.436  0.00  0.00      B012  
ATOM    736  H   CYS D   7     -34.657  -2.313  79.400  0.00  0.00      B012  
ATOM    737  CA  CYS D   7     -34.192  -0.952  77.788  0.00  0.00      B012  
ATOM    738  CB  CYS D   7     -35.292   0.082  77.957  0.00  0.00      B012  
ATOM    739  SG  CYS D   7     -36.846  -0.639  78.174  0.00  0.00      B012  
ATOM    740  C   CYS D   7     -32.925  -0.343  78.265  0.00  0.00      B012  
ATOM    741  O   CYS D   7     -32.594  -0.225  79.486  0.00  0.00      B012  
ATOM    742  N   GLY D   8     -32.105   0.001  77.304  0.00  0.00      B012  
ATOM    743  H   GLY D   8     -32.211  -0.421  76.426  0.00  0.00      B012  
ATOM    744  CA  GLY D   8     -30.950   0.880  77.498  0.00  0.00      B012  
ATOM    745  C   GLY D   8     -29.699   0.191  76.989  0.00  0.00      B012  
ATOM    746  O   GLY D   8     -29.658  -0.604  76.029  0.00  0.00      B012  
ATOM    747  N   SER D   9     -28.577   0.418  77.675  0.00  0.00      B012  
ATOM    748  H   SER D   9     -28.597   0.974  78.482  0.00  0.00      B012  
ATOM    749  CA  SER D   9     -27.279  -0.023  77.360  0.00  0.00      B012  
ATOM    750  CB  SER D   9     -26.170   0.849  77.795  0.00  0.00      B012  
ATOM    751  OG  SER D   9     -26.588   2.091  77.364  0.00  0.00      B012  
ATOM    752  HG  SER D   9     -27.326   2.544  77.779  0.00  0.00      B012  
ATOM    753  C   SER D   9     -26.897  -1.409  77.872  0.00  0.00      B012  
ATOM    754  O   SER D   9     -27.210  -1.788  79.002  0.00  0.00      B012  
ATOM    755  N   HIS D  10     -26.374  -2.274  77.057  0.00  0.00      B012  
ATOM    756  H   HIS D  10     -26.389  -2.225  76.079  0.00  0.00      B012  
ATOM    757  CA  HIS D  10     -25.965  -3.609  77.540  0.00  0.00      B012  
ATOM    758  CB  HIS D  10     -26.831  -4.782  77.167  0.00  0.00      B012  
ATOM    759  CG  HIS D  10     -28.274  -4.711  77.406  0.00  0.00      B012  
ATOM    760  ND1 HIS D  10     -29.159  -3.843  76.891  0.00  0.00      B012  
ATOM    761  HD1 HIS D  10     -29.067  -3.008  76.386  0.00  0.00      B012  
ATOM    762  CD2 HIS D  10     -28.950  -5.547  78.220  0.00  0.00      B012  
ATOM    763  NE2 HIS D  10     -30.201  -5.186  78.219  0.00  0.00      B012  
ATOM    764  CE1 HIS D  10     -30.331  -4.114  77.444  0.00  0.00      B012  
ATOM    765  C   HIS D  10     -24.574  -3.990  76.904  0.00  0.00      B012  
ATOM    766  O   HIS D  10     -24.508  -4.263  75.693  0.00  0.00      B012  
ATOM    767  N   LEU D  11     -23.513  -4.055  77.735  0.00  0.00      B012  
ATOM    768  H   LEU D  11     -23.679  -3.977  78.697  0.00  0.00      B012  
ATOM    769  CA  LEU D  11     -22.155  -4.301  77.243  0.00  0.00      B012  
ATOM    770  CB  LEU D  11     -21.310  -3.102  77.740  0.00  0.00      B012  
ATOM    771  CG  LEU D  11     -19.880  -3.079  77.385  0.00  0.00      B012  
ATOM    772  CD1 LEU D  11     -19.521  -3.393  75.969  0.00  0.00      B012  
ATOM    773  CD2 LEU D  11     -19.517  -1.622  77.548  0.00  0.00      B012  
ATOM    774  C   LEU D  11     -21.662  -5.636  77.716  0.00  0.00      B012  
ATOM    775  O   LEU D  11     -21.469  -5.782  78.898  0.00  0.00      B012  
ATOM    776  N   VAL D  12     -21.287  -6.502  76.787  0.00  0.00      B012  
ATOM    777  H   VAL D  12     -21.284  -6.279  75.832  0.00  0.00      B012  
ATOM    778  CA  VAL D  12     -20.833  -7.822  77.109  0.00  0.00      B012  
ATOM    779  CB  VAL D  12     -21.810  -8.960  76.525  0.00  0.00      B012  
ATOM    780  CG1 VAL D  12     -21.195 -10.304  76.699  0.00  0.00      B012  
ATOM    781  CG2 VAL D  12     -23.130  -8.927  77.241  0.00  0.00      B012  
ATOM    782  C   VAL D  12     -19.452  -7.870  76.513  0.00  0.00      B012  
ATOM    783  O   VAL D  12     -19.274  -7.737  75.344  0.00  0.00      B012  
ATOM    784  N   GLU D  13     -18.460  -8.110  77.349  0.00  0.00      B012  
ATOM    785  H   GLU D  13     -18.699  -8.059  78.298  0.00  0.00      B012  
ATOM    786  CA  GLU D  13     -17.010  -8.210  77.079  0.00  0.00      B012  
ATOM    787  CB  GLU D  13     -16.683  -9.448  76.201  0.00  0.00      B012  
ATOM    788  CG  GLU D  13     -16.867 -10.629  77.115  0.00  0.00      B012  
ATOM    789  CD  GLU D  13     -16.749 -12.014  76.513  0.00  0.00      B012  
ATOM    790  OE1 GLU D  13     -15.777 -12.427  75.868  0.00  0.00      B012  
ATOM    791  OE2 GLU D  13     -17.706 -12.731  76.674  0.00  0.00      B012  
ATOM    792  C   GLU D  13     -16.365  -6.885  76.530  0.00  0.00      B012  
ATOM    793  O   GLU D  13     -16.437  -6.643  75.352  0.00  0.00      B012  
ATOM    794  N   ALA D  14     -15.645  -6.215  77.424  0.00  0.00      B012  
ATOM    795  H   ALA D  14     -15.587  -6.692  78.278  0.00  0.00      B012  
ATOM    796  CA  ALA D  14     -14.941  -4.962  77.159  0.00  0.00      B012  
ATOM    797  CB  ALA D  14     -15.412  -3.913  78.135  0.00  0.00      B012  
ATOM    798  C   ALA D  14     -13.482  -5.213  77.468  0.00  0.00      B012  
ATOM    799  O   ALA D  14     -13.219  -6.025  78.446  0.00  0.00      B012  
ATOM    800  N   LEU D  15     -12.584  -4.591  76.670  0.00  0.00      B012  
ATOM    801  H   LEU D  15     -12.699  -4.125  75.816  0.00  0.00      B012  
ATOM    802  CA  LEU D  15     -11.211  -4.710  77.003  0.00  0.00      B012  
ATOM    803  CB  LEU D  15     -10.740  -5.884  76.184  0.00  0.00      B012  
ATOM    804  CG  LEU D  15      -9.291  -6.380  76.577  0.00  0.00      B012  
ATOM    805  CD1 LEU D  15      -9.043  -6.523  78.058  0.00  0.00      B012  
ATOM    806  CD2 LEU D  15      -8.724  -7.558  75.737  0.00  0.00      B012  
ATOM    807  C   LEU D  15     -10.571  -3.423  76.481  0.00  0.00      B012  
ATOM    808  O   LEU D  15     -10.348  -3.248  75.300  0.00  0.00      B012  
ATOM    809  N   TYR D  16     -10.435  -2.498  77.465  0.00  0.00      B012  
ATOM    810  H   TYR D  16     -10.784  -2.642  78.369  0.00  0.00      B012  
ATOM    811  CA  TYR D  16      -9.796  -1.196  77.278  0.00  0.00      B012  
ATOM    812  CB  TYR D  16     -10.469  -0.150  78.116  0.00  0.00      B012  
ATOM    813  CG  TYR D  16     -11.910   0.104  77.664  0.00  0.00      B012  
ATOM    814  CD1 TYR D  16     -12.355   1.376  77.211  0.00  0.00      B012  
ATOM    815  CE1 TYR D  16     -13.673   1.506  76.753  0.00  0.00      B012  
ATOM    816  CD2 TYR D  16     -12.848  -0.977  77.819  0.00  0.00      B012  
ATOM    817  CE2 TYR D  16     -14.220  -0.714  77.550  0.00  0.00      B012  
ATOM    818  CZ  TYR D  16     -14.619   0.481  76.953  0.00  0.00      B012  
ATOM    819  OH  TYR D  16     -15.896   0.594  76.510  0.00  0.00      B012  
ATOM    820  HH  TYR D  16     -16.328  -0.246  76.683  0.00  0.00      B012  
ATOM    821  C   TYR D  16      -8.392  -1.330  77.647  0.00  0.00      B012  
ATOM    822  O   TYR D  16      -8.116  -1.698  78.775  0.00  0.00      B012  
ATOM    823  N   LEU D  17      -7.483  -1.089  76.777  0.00  0.00      B012  
ATOM    824  H   LEU D  17      -7.675  -0.981  75.822  0.00  0.00      B012  
ATOM    825  CA  LEU D  17      -6.049  -0.952  76.996  0.00  0.00      B012  
ATOM    826  CB  LEU D  17      -5.237  -1.652  75.883  0.00  0.00      B012  
ATOM    827  CG  LEU D  17      -5.008  -3.169  75.821  0.00  0.00      B012  
ATOM    828  CD1 LEU D  17      -6.284  -3.843  75.386  0.00  0.00      B012  
ATOM    829  CD2 LEU D  17      -3.987  -3.553  74.833  0.00  0.00      B012  
ATOM    830  C   LEU D  17      -5.424   0.388  77.384  0.00  0.00      B012  
ATOM    831  O   LEU D  17      -5.026   0.486  78.543  0.00  0.00      B012  
ATOM    832  N   VAL D  18      -5.243   1.425  76.546  0.00  0.00      B012  
ATOM    833  H   VAL D  18      -5.502   1.425  75.601  0.00  0.00      B012  
ATOM    834  CA  VAL D  18      -4.732   2.715  77.032  0.00  0.00      B012  
ATOM    835  CB  VAL D  18      -3.192   2.964  76.830  0.00  0.00      B012  
ATOM    836  CG1 VAL D  18      -2.790   4.180  77.572  0.00  0.00      B012  
ATOM    837  CG2 VAL D  18      -2.317   1.736  77.044  0.00  0.00      B012  
ATOM    838  C   VAL D  18      -5.501   3.826  76.317  0.00  0.00      B012  
ATOM    839  O   VAL D  18      -5.570   3.898  75.092  0.00  0.00      B012  
ATOM    840  N   CYS D  19      -6.056   4.730  77.159  0.00  0.00      B012  
ATOM    841  H   CYS D  19      -6.077   4.455  78.099  0.00  0.00      B012  
ATOM    842  CA  CYS D  19      -6.685   5.948  76.683  0.00  0.00      B012  
ATOM    843  CB  CYS D  19      -7.832   6.467  77.621  0.00  0.00      B012  
ATOM    844  SG  CYS D  19      -9.100   5.221  77.799  0.00  0.00      B012  
ATOM    845  C   CYS D  19      -5.607   6.995  76.400  0.00  0.00      B012  
ATOM    846  O   CYS D  19      -5.454   7.349  75.208  0.00  0.00      B012  
ATOM    847  N   GLY D  20      -4.872   7.587  77.329  0.00  0.00      B012  
ATOM    848  H   GLY D  20      -4.868   7.455  78.300  0.00  0.00      B012  
ATOM    849  CA  GLY D  20      -3.961   8.653  76.865  0.00  0.00      B012  
ATOM    850  C   GLY D  20      -3.937   9.837  77.817  0.00  0.00      B012  
ATOM    851  O   GLY D  20      -3.989   9.740  78.988  0.00  0.00      B012  
ATOM    852  N   GLU D  21      -3.917  11.064  77.230  0.00  0.00      B012  
ATOM    853  H   GLU D  21      -4.116  11.113  76.271  0.00  0.00      B012  
ATOM    854  CA  GLU D  21      -3.628  12.172  78.149  0.00  0.00      B012  
ATOM    855  CB  GLU D  21      -2.689  13.070  77.366  0.00  0.00      B012  
ATOM    856  CG  GLU D  21      -1.785  13.949  78.225  0.00  0.00      B012  
ATOM    857  CD  GLU D  21      -0.838  14.888  77.471  0.00  0.00      B012  
ATOM    858  OE1 GLU D  21      -0.884  16.136  77.566  0.00  0.00      B012  
ATOM    859  OE2 GLU D  21       0.064  14.410  76.788  0.00  0.00      B012  
ATOM    860  C   GLU D  21      -4.766  12.980  78.578  0.00  0.00      B012  
ATOM    861  O   GLU D  21      -5.182  12.909  79.767  0.00  0.00      B012  
ATOM    862  N   ARG D  22      -5.418  13.864  77.827  0.00  0.00      B012  
ATOM    863  H   ARG D  22      -5.143  14.082  76.912  0.00  0.00      B012  
ATOM    864  CA  ARG D  22      -6.416  14.756  78.349  0.00  0.00      B012  
ATOM    865  CB  ARG D  22      -6.104  16.072  77.778  0.00  0.00      B012  
ATOM    866  CG  ARG D  22      -4.662  16.464  77.593  0.00  0.00      B012  
ATOM    867  CD  ARG D  22      -4.394  17.776  76.918  0.00  0.00      B012  
ATOM    868  NE  ARG D  22      -2.998  18.125  76.718  0.00  0.00      B012  
ATOM    869  HE  ARG D  22      -2.357  17.658  77.293  0.00  0.00      B012  
ATOM    870  CZ  ARG D  22      -2.532  18.970  75.791  0.00  0.00      B012  
ATOM    871  NH1 ARG D  22      -3.367  19.722  74.990  0.00  0.00      B012  
ATOM    872 HH11 ARG D  22      -4.342  19.542  75.118  0.00  0.00      B012  
ATOM    873 HH12 ARG D  22      -3.064  20.195  74.163  0.00  0.00      B012  
ATOM    874  NH2 ARG D  22      -1.195  19.044  75.627  0.00  0.00      B012  
ATOM    875 HH21 ARG D  22      -0.521  18.472  76.096  0.00  0.00      B012  
ATOM    876 HH22 ARG D  22      -0.758  19.748  75.068  0.00  0.00      B012  
ATOM    877  C   ARG D  22      -7.852  14.318  78.146  0.00  0.00      B012  
ATOM    878  O   ARG D  22      -8.373  14.298  77.030  0.00  0.00      B012  
ATOM    879  N   GLY D  23      -8.400  14.023  79.321  0.00  0.00      B012  
ATOM    880  H   GLY D  23      -7.849  14.126  80.125  0.00  0.00      B012  
ATOM    881  CA  GLY D  23      -9.759  13.521  79.457  0.00  0.00      B012  
ATOM    882  C   GLY D  23     -10.791  14.555  79.235  0.00  0.00      B012  
ATOM    883  O   GLY D  23     -10.945  15.372  78.269  0.00  0.00      B012  
ATOM    884  N   PHE D  24     -11.497  14.658  80.335  0.00  0.00      B012  
ATOM    885  H   PHE D  24     -11.277  14.253  81.199  0.00  0.00      B012  
ATOM    886  CA  PHE D  24     -12.700  15.309  80.300  0.00  0.00      B012  
ATOM    887  CB  PHE D  24     -13.583  14.445  81.165  0.00  0.00      B012  
ATOM    888  CG  PHE D  24     -15.040  14.804  81.236  0.00  0.00      B012  
ATOM    889  CD1 PHE D  24     -16.041  14.092  80.632  0.00  0.00      B012  
ATOM    890  CD2 PHE D  24     -15.427  15.777  82.098  0.00  0.00      B012  
ATOM    891  CE1 PHE D  24     -17.368  14.230  80.958  0.00  0.00      B012  
ATOM    892  CE2 PHE D  24     -16.762  15.918  82.411  0.00  0.00      B012  
ATOM    893  CZ  PHE D  24     -17.760  15.111  81.893  0.00  0.00      B012  
ATOM    894  C   PHE D  24     -12.622  16.746  80.804  0.00  0.00      B012  
ATOM    895  O   PHE D  24     -12.538  16.953  82.039  0.00  0.00      B012  
ATOM    896  N   PHE D  25     -12.614  17.806  80.019  0.00  0.00      B012  
ATOM    897  H   PHE D  25     -12.534  17.672  79.051  0.00  0.00      B012  
ATOM    898  CA  PHE D  25     -12.546  19.121  80.475  0.00  0.00      B012  
ATOM    899  CB  PHE D  25     -11.458  19.845  79.705  0.00  0.00      B012  
ATOM    900  CG  PHE D  25      -9.995  19.477  80.081  0.00  0.00      B012  
ATOM    901  CD1 PHE D  25      -9.192  18.635  79.380  0.00  0.00      B012  
ATOM    902  CD2 PHE D  25      -9.510  20.115  81.199  0.00  0.00      B012  
ATOM    903  CE1 PHE D  25      -7.866  18.461  79.837  0.00  0.00      B012  
ATOM    904  CE2 PHE D  25      -8.188  19.916  81.615  0.00  0.00      B012  
ATOM    905  CZ  PHE D  25      -7.291  19.111  80.874  0.00  0.00      B012  
ATOM    906  C   PHE D  25     -13.916  19.761  80.163  0.00  0.00      B012  
ATOM    907  O   PHE D  25     -14.262  19.814  78.972  0.00  0.00      B012  
ATOM    908  N   TYR D  26     -14.645  20.247  81.170  0.00  0.00      B012  
ATOM    909  H   TYR D  26     -14.517  20.078  82.127  0.00  0.00      B012  
ATOM    910  CA  TYR D  26     -15.841  21.066  81.019  0.00  0.00      B012  
ATOM    911  CB  TYR D  26     -17.003  20.383  81.739  0.00  0.00      B012  
ATOM    912  CG  TYR D  26     -18.407  20.779  81.432  0.00  0.00      B012  
ATOM    913  CD1 TYR D  26     -19.434  19.905  81.829  0.00  0.00      B012  
ATOM    914  CE1 TYR D  26     -20.790  20.239  81.644  0.00  0.00      B012  
ATOM    915  CD2 TYR D  26     -18.732  21.920  80.701  0.00  0.00      B012  
ATOM    916  CE2 TYR D  26     -20.057  22.175  80.430  0.00  0.00      B012  
ATOM    917  CZ  TYR D  26     -21.047  21.378  80.931  0.00  0.00      B012  
ATOM    918  OH  TYR D  26     -22.397  21.784  80.680  0.00  0.00      B012  
ATOM    919  HH  TYR D  26     -22.457  22.468  80.009  0.00  0.00      B012  
ATOM    920  C   TYR D  26     -15.601  22.440  81.677  0.00  0.00      B012  
ATOM    921  O   TYR D  26     -15.477  22.457  82.916  0.00  0.00      B012  
ATOM    922  N   THR D  27     -15.479  23.593  80.983  0.00  0.00      B012  
ATOM    923  H   THR D  27     -15.524  23.450  80.014  0.00  0.00      B012  
ATOM    924  CA  THR D  27     -15.202  24.883  81.711  0.00  0.00      B012  
ATOM    925  CB  THR D  27     -13.710  25.303  81.600  0.00  0.00      B012  
ATOM    926  OG1 THR D  27     -12.885  24.139  81.979  0.00  0.00      B012  
ATOM    927  HG1 THR D  27     -13.301  23.662  82.701  0.00  0.00      B012  
ATOM    928  CG2 THR D  27     -13.383  26.340  82.620  0.00  0.00      B012  
ATOM    929  C   THR D  27     -16.168  25.999  81.291  0.00  0.00      B012  
ATOM    930  O   THR D  27     -15.868  26.769  80.363  0.00  0.00      B012  
ATOM    931  N   PRO D  28     -17.381  26.150  81.867  0.00  0.00      B012  
ATOM    932  CD  PRO D  28     -17.937  25.180  82.763  0.00  0.00      B012  
ATOM    933  CA  PRO D  28     -18.347  27.166  81.653  0.00  0.00      B012  
ATOM    934  CB  PRO D  28     -19.667  26.679  82.264  0.00  0.00      B012  
ATOM    935  CG  PRO D  28     -19.436  25.205  82.338  0.00  0.00      B012  
ATOM    936  C   PRO D  28     -17.935  28.494  82.200  0.00  0.00      B012  
ATOM    937  O   PRO D  28     -18.246  28.893  83.354  0.00  0.00      B012  
ATOM    938  N   LYS D  29     -17.169  29.191  81.328  0.00  0.00      B012  
ATOM    939  H   LYS D  29     -16.839  28.724  80.532  0.00  0.00      B012  
ATOM    940  CA  LYS D  29     -16.889  30.599  81.646  0.00  0.00      B012  
ATOM    941  CB  LYS D  29     -15.512  30.937  81.070  0.00  0.00      B012  
ATOM    942  CG  LYS D  29     -14.484  30.439  81.992  0.00  0.00      B012  
ATOM    943  CD  LYS D  29     -13.160  30.618  81.268  0.00  0.00      B012  
ATOM    944  CE  LYS D  29     -12.166  29.648  81.783  0.00  0.00      B012  
ATOM    945  NZ  LYS D  29     -10.837  29.918  81.169  0.00  0.00      B012  
ATOM    946  HZ1 LYS D  29     -10.206  29.190  81.558  0.00  0.00      B012  
ATOM    947  HZ2 LYS D  29     -10.531  30.805  81.619  0.00  0.00      B012  
ATOM    948  HZ3 LYS D  29     -10.859  30.026  80.134  0.00  0.00      B012  
ATOM    949  C   LYS D  29     -17.899  31.677  81.351  0.00  0.00      B012  
ATOM    950  O   LYS D  29     -17.930  32.438  80.350  0.00  0.00      B012  
ATOM    951  N   ALA D  30     -18.864  31.670  82.258  0.00  0.00      B012  
ATOM    952  H   ALA D  30     -18.783  31.015  82.983  0.00  0.00      B012  
ATOM    953  CA  ALA D  30     -19.977  32.702  82.230  0.00  0.00      B012  
ATOM    954  CB  ALA D  30     -21.264  31.986  82.303  0.00  0.00      B012  
ATOM    955  C   ALA D  30     -20.005  33.623  83.454  0.00  0.00      B012  
ATOM    956  O   ALA D  30     -20.794  34.555  83.543  0.00  0.00      B012  
ATOM    957  N   GLY E   1     -54.407  10.351  84.447  0.00  0.00      A013  
ATOM    958  H   GLY E   1     -54.687  10.072  85.344  0.00  0.00      A013  
ATOM    959  CA  GLY E   1     -53.817  11.660  84.456  0.00  0.00      A013  
ATOM    960  C   GLY E   1     -53.826  12.407  85.816  0.00  0.00      A013  
ATOM    961  O   GLY E   1     -54.763  12.247  86.615  0.00  0.00      A013  
ATOM    962  N   ILE E   2     -52.817  13.196  86.224  0.00  0.00      A013  
ATOM    963  H   ILE E   2     -52.935  13.673  87.072  0.00  0.00      A013  
ATOM    964  CA  ILE E   2     -51.561  13.342  85.493  0.00  0.00      A013  
ATOM    965  CB  ILE E   2     -51.081  14.837  85.509  0.00  0.00      A013  
ATOM    966  CG2 ILE E   2     -49.948  14.968  84.506  0.00  0.00      A013  
ATOM    967  CG1 ILE E   2     -52.153  15.899  85.022  0.00  0.00      A013  
ATOM    968  CD  ILE E   2     -51.782  17.174  85.763  0.00  0.00      A013  
ATOM    969  C   ILE E   2     -50.540  12.321  85.993  0.00  0.00      A013  
ATOM    970  O   ILE E   2     -50.231  12.364  87.201  0.00  0.00      A013  
ATOM    971  N   VAL E   3     -49.972  11.410  85.181  0.00  0.00      A013  
ATOM    972  H   VAL E   3     -50.031  11.487  84.206  0.00  0.00      A013  
ATOM    973  CA  VAL E   3     -49.266  10.270  85.647  0.00  0.00      A013  
ATOM    974  CB  VAL E   3     -49.703   9.083  84.872  0.00  0.00      A013  
ATOM    975  CG1 VAL E   3     -48.892   7.874  85.150  0.00  0.00      A013  
ATOM    976  CG2 VAL E   3     -51.118   8.601  85.230  0.00  0.00      A013  
ATOM    977  C   VAL E   3     -47.821  10.627  85.160  0.00  0.00      A013  
ATOM    978  O   VAL E   3     -47.611  10.997  84.005  0.00  0.00      A013  
ATOM    979  N   GLU E   4     -46.806  10.735  86.025  0.00  0.00      A013  
ATOM    980  H   GLU E   4     -47.031  10.635  86.973  0.00  0.00      A013  
ATOM    981  CA  GLU E   4     -45.433  10.850  85.619  0.00  0.00      A013  
ATOM    982  CB  GLU E   4     -44.670  12.153  86.089  0.00  0.00      A013  
ATOM    983  CG  GLU E   4     -45.379  13.304  85.513  0.00  0.00      A013  
ATOM    984  CD  GLU E   4     -44.812  14.633  85.980  0.00  0.00      A013  
ATOM    985  OE1 GLU E   4     -43.703  14.974  85.630  0.00  0.00      A013  
ATOM    986  OE2 GLU E   4     -45.505  15.420  86.638  0.00  0.00      A013  
ATOM    987  C   GLU E   4     -44.712   9.650  86.211  0.00  0.00      A013  
ATOM    988  O   GLU E   4     -44.366   9.591  87.374  0.00  0.00      A013  
ATOM    989  N   GLN E   5     -44.441   8.648  85.308  0.00  0.00      A013  
ATOM    990  H   GLN E   5     -44.569   8.785  84.346  0.00  0.00      A013  
ATOM    991  CA  GLN E   5     -43.779   7.425  85.738  0.00  0.00      A013  
ATOM    992  CB  GLN E   5     -44.747   6.330  85.718  0.00  0.00      A013  
ATOM    993  CG  GLN E   5     -44.461   4.922  86.116  0.00  0.00      A013  
ATOM    994  CD  GLN E   5     -45.691   4.030  85.837  0.00  0.00      A013  
ATOM    995  OE1 GLN E   5     -45.958   3.666  84.713  0.00  0.00      A013  
ATOM    996  NE2 GLN E   5     -46.420   3.585  86.798  0.00  0.00      A013  
ATOM    997 HE21 GLN E   5     -46.075   3.486  87.710  0.00  0.00      A013  
ATOM    998 HE22 GLN E   5     -47.317   3.308  86.518  0.00  0.00      A013  
ATOM    999  C   GLN E   5     -42.543   6.890  84.995  0.00  0.00      A013  
ATOM   1000  O   GLN E   5     -42.456   6.706  83.802  0.00  0.00      A013  
ATOM   1001  N   CYS E   6     -41.427   6.900  85.748  0.00  0.00      A013  
ATOM   1002  H   CYS E   6     -41.424   7.106  86.706  0.00  0.00      A013  
ATOM   1003  CA  CYS E   6     -40.196   6.491  85.115  0.00  0.00      A013  
ATOM   1004  CB  CYS E   6     -39.287   7.718  85.100  0.00  0.00      A013  
ATOM   1005  SG  CYS E   6     -38.988   8.250  86.788  0.00  0.00      A013  
ATOM   1006  C   CYS E   6     -39.426   5.251  85.650  0.00  0.00      A013  
ATOM   1007  O   CYS E   6     -39.248   5.082  86.849  0.00  0.00      A013  
ATOM   1008  N   CYS E   7     -38.910   4.427  84.747  0.00  0.00      A013  
ATOM   1009  H   CYS E   7     -39.037   4.576  83.786  0.00  0.00      A013  
ATOM   1010  CA  CYS E   7     -37.946   3.360  84.918  0.00  0.00      A013  
ATOM   1011  CB  CYS E   7     -38.515   2.057  84.520  0.00  0.00      A013  
ATOM   1012  SG  CYS E   7     -37.528   0.644  84.900  0.00  0.00      A013  
ATOM   1013  C   CYS E   7     -36.584   3.662  84.299  0.00  0.00      A013  
ATOM   1014  O   CYS E   7     -36.573   3.627  83.061  0.00  0.00      A013  
ATOM   1015  N   ALA E   8     -35.501   4.083  84.920  0.00  0.00      A013  
ATOM   1016  H   ALA E   8     -35.507   4.051  85.900  0.00  0.00      A013  
ATOM   1017  CA  ALA E   8     -34.304   4.604  84.213  0.00  0.00      A013  
ATOM   1018  CB  ALA E   8     -34.564   6.067  83.812  0.00  0.00      A013  
ATOM   1019  C   ALA E   8     -33.080   4.558  85.101  0.00  0.00      A013  
ATOM   1020  O   ALA E   8     -33.228   4.094  86.199  0.00  0.00      A013  
ATOM   1021  N   SER E   9     -31.908   4.940  84.630  0.00  0.00      A013  
ATOM   1022  H   SER E   9     -31.753   5.187  83.694  0.00  0.00      A013  
ATOM   1023  CA  SER E   9     -30.744   5.180  85.495  0.00  0.00      A013  
ATOM   1024  CB  SER E   9     -29.392   4.995  84.777  0.00  0.00      A013  
ATOM   1025  OG  SER E   9     -29.126   3.640  84.317  0.00  0.00      A013  
ATOM   1026  HG  SER E   9     -28.728   3.072  84.981  0.00  0.00      A013  
ATOM   1027  C   SER E   9     -30.973   6.506  86.165  0.00  0.00      A013  
ATOM   1028  O   SER E   9     -30.833   6.661  87.367  0.00  0.00      A013  
ATOM   1029  N   VAL E  10     -31.446   7.517  85.393  0.00  0.00      A013  
ATOM   1030  H   VAL E  10     -31.518   7.344  84.431  0.00  0.00      A013  
ATOM   1031  CA  VAL E  10     -31.891   8.887  85.884  0.00  0.00      A013  
ATOM   1032  CB  VAL E  10     -30.979  10.102  85.656  0.00  0.00      A013  
ATOM   1033  CG1 VAL E  10     -31.497  11.282  86.548  0.00  0.00      A013  
ATOM   1034  CG2 VAL E  10     -29.557   9.946  86.102  0.00  0.00      A013  
ATOM   1035  C   VAL E  10     -33.167   9.220  85.155  0.00  0.00      A013  
ATOM   1036  O   VAL E  10     -33.139   9.197  83.930  0.00  0.00      A013  
ATOM   1037  N   CYS E  11     -34.163   9.596  85.959  0.00  0.00      A013  
ATOM   1038  H   CYS E  11     -33.981   9.582  86.922  0.00  0.00      A013  
ATOM   1039  CA  CYS E  11     -35.424   9.991  85.384  0.00  0.00      A013  
ATOM   1040  CB  CYS E  11     -36.636   9.845  86.305  0.00  0.00      A013  
ATOM   1041  SG  CYS E  11     -36.937   8.178  86.960  0.00  0.00      A013  
ATOM   1042  C   CYS E  11     -35.329  11.363  84.704  0.00  0.00      A013  
ATOM   1043  O   CYS E  11     -35.449  11.486  83.510  0.00  0.00      A013  
ATOM   1044  N   SER E  12     -35.074  12.413  85.511  0.00  0.00      A013  
ATOM   1045  H   SER E  12     -34.896  12.277  86.465  0.00  0.00      A013  
ATOM   1046  CA  SER E  12     -34.974  13.714  84.921  0.00  0.00      A013  
ATOM   1047  CB  SER E  12     -36.304  14.564  85.165  0.00  0.00      A013  
ATOM   1048  OG  SER E  12     -37.405  14.036  84.467  0.00  0.00      A013  
ATOM   1049  HG  SER E  12     -37.414  13.077  84.527  0.00  0.00      A013  
ATOM   1050  C   SER E  12     -33.840  14.437  85.607  0.00  0.00      A013  
ATOM   1051  O   SER E  12     -33.799  14.572  86.867  0.00  0.00      A013  
ATOM   1052  N   LEU E  13     -32.862  14.850  84.802  0.00  0.00      A013  
ATOM   1053  H   LEU E  13     -33.018  14.529  83.889  0.00  0.00      A013  
ATOM   1054  CA  LEU E  13     -31.754  15.714  85.122  0.00  0.00      A013  
ATOM   1055  CB  LEU E  13     -32.210  17.144  85.485  0.00  0.00      A013  
ATOM   1056  CG  LEU E  13     -32.295  18.309  84.557  0.00  0.00      A013  
ATOM   1057  CD1 LEU E  13     -33.610  18.025  83.769  0.00  0.00      A013  
ATOM   1058  CD2 LEU E  13     -32.369  19.658  85.218  0.00  0.00      A013  
ATOM   1059  C   LEU E  13     -30.668  15.292  86.081  0.00  0.00      A013  
ATOM   1060  O   LEU E  13     -30.886  15.211  87.280  0.00  0.00      A013  
ATOM   1061  N   TYR E  14     -29.418  14.950  85.852  0.00  0.00      A013  
ATOM   1062  H   TYR E  14     -28.840  14.862  86.638  0.00  0.00      A013  
ATOM   1063  CA  TYR E  14     -28.741  14.883  84.606  0.00  0.00      A013  
ATOM   1064  CB  TYR E  14     -28.159  16.268  84.181  0.00  0.00      A013  
ATOM   1065  CG  TYR E  14     -27.460  17.048  85.270  0.00  0.00      A013  
ATOM   1066  CD1 TYR E  14     -26.170  16.886  85.609  0.00  0.00      A013  
ATOM   1067  CE1 TYR E  14     -25.445  17.859  86.270  0.00  0.00      A013  
ATOM   1068  CD2 TYR E  14     -28.099  18.183  85.763  0.00  0.00      A013  
ATOM   1069  CE2 TYR E  14     -27.424  19.221  86.502  0.00  0.00      A013  
ATOM   1070  CZ  TYR E  14     -26.067  19.047  86.684  0.00  0.00      A013  
ATOM   1071  OH  TYR E  14     -25.313  19.997  87.232  0.00  0.00      A013  
ATOM   1072  HH  TYR E  14     -25.872  20.757  87.413  0.00  0.00      A013  
ATOM   1073  C   TYR E  14     -27.646  13.749  84.787  0.00  0.00      A013  
ATOM   1074  O   TYR E  14     -27.326  13.416  85.946  0.00  0.00      A013  
ATOM   1075  N   GLN E  15     -26.953  13.249  83.799  0.00  0.00      A013  
ATOM   1076  H   GLN E  15     -27.147  13.429  82.855  0.00  0.00      A013  
ATOM   1077  CA  GLN E  15     -26.032  12.141  84.046  0.00  0.00      A013  
ATOM   1078  CB  GLN E  15     -26.658  10.864  83.466  0.00  0.00      A013  
ATOM   1079  CG  GLN E  15     -25.820   9.610  83.812  0.00  0.00      A013  
ATOM   1080  CD  GLN E  15     -26.419   8.275  83.206  0.00  0.00      A013  
ATOM   1081  OE1 GLN E  15     -26.700   8.152  82.004  0.00  0.00      A013  
ATOM   1082  NE2 GLN E  15     -26.657   7.210  83.949  0.00  0.00      A013  
ATOM   1083 HE21 GLN E  15     -26.241   7.241  84.836  0.00  0.00      A013  
ATOM   1084 HE22 GLN E  15     -27.138   6.400  83.680  0.00  0.00      A013  
ATOM   1085  C   GLN E  15     -24.749  12.464  83.193  0.00  0.00      A013  
ATOM   1086  O   GLN E  15     -24.663  12.976  82.074  0.00  0.00      A013  
ATOM   1087  N   LEU E  16     -23.764  12.454  84.072  0.00  0.00      A013  
ATOM   1088  H   LEU E  16     -23.916  12.487  85.040  0.00  0.00      A013  
ATOM   1089  CA  LEU E  16     -22.428  12.548  83.560  0.00  0.00      A013  
ATOM   1090  CB  LEU E  16     -21.656  13.841  83.895  0.00  0.00      A013  
ATOM   1091  CG  LEU E  16     -21.838  15.173  83.359  0.00  0.00      A013  
ATOM   1092  CD1 LEU E  16     -23.105  15.743  83.837  0.00  0.00      A013  
ATOM   1093  CD2 LEU E  16     -20.597  15.954  83.772  0.00  0.00      A013  
ATOM   1094  C   LEU E  16     -21.672  11.396  84.205  0.00  0.00      A013  
ATOM   1095  O   LEU E  16     -21.444  11.309  85.413  0.00  0.00      A013  
ATOM   1096  N   GLU E  17     -21.308  10.413  83.360  0.00  0.00      A013  
ATOM   1097  H   GLU E  17     -21.472  10.567  82.406  0.00  0.00      A013  
ATOM   1098  CA  GLU E  17     -20.411   9.293  83.788  0.00  0.00      A013  
ATOM   1099  CB  GLU E  17     -21.070   7.989  83.433  0.00  0.00      A013  
ATOM   1100  CG  GLU E  17     -22.037   7.459  84.516  0.00  0.00      A013  
ATOM   1101  CD  GLU E  17     -22.547   6.058  84.187  0.00  0.00      A013  
ATOM   1102  OE1 GLU E  17     -23.748   5.936  83.932  0.00  0.00      A013  
ATOM   1103  OE2 GLU E  17     -21.748   5.136  84.288  0.00  0.00      A013  
ATOM   1104  C   GLU E  17     -19.137   9.370  83.029  0.00  0.00      A013  
ATOM   1105  O   GLU E  17     -19.003   9.735  81.897  0.00  0.00      A013  
ATOM   1106  N   ASN E  18     -18.145   8.912  83.813  0.00  0.00      A013  
ATOM   1107  H   ASN E  18     -18.306   9.011  84.775  0.00  0.00      A013  
ATOM   1108  CA  ASN E  18     -16.748   8.897  83.403  0.00  0.00      A013  
ATOM   1109  CB  ASN E  18     -15.985  10.117  83.964  0.00  0.00      A013  
ATOM   1110  CG  ASN E  18     -14.513  10.177  83.609  0.00  0.00      A013  
ATOM   1111  OD1 ASN E  18     -14.151  10.580  82.479  0.00  0.00      A013  
ATOM   1112  ND2 ASN E  18     -13.692   9.872  84.562  0.00  0.00      A013  
ATOM   1113 HD21 ASN E  18     -13.933   9.550  85.455  0.00  0.00      A013  
ATOM   1114 HD22 ASN E  18     -12.767  10.040  84.284  0.00  0.00      A013  
ATOM   1115  C   ASN E  18     -16.036   7.658  83.803  0.00  0.00      A013  
ATOM   1116  O   ASN E  18     -15.551   7.412  84.865  0.00  0.00      A013  
ATOM   1117  N   TYR E  19     -16.077   6.759  82.784  0.00  0.00      A013  
ATOM   1118  H   TYR E  19     -16.350   7.086  81.901  0.00  0.00      A013  
ATOM   1119  CA  TYR E  19     -15.580   5.362  82.871  0.00  0.00      A013  
ATOM   1120  CB  TYR E  19     -16.236   4.583  81.668  0.00  0.00      A013  
ATOM   1121  CG  TYR E  19     -17.675   4.263  81.881  0.00  0.00      A013  
ATOM   1122  CD1 TYR E  19     -18.630   5.219  81.525  0.00  0.00      A013  
ATOM   1123  CE1 TYR E  19     -19.964   4.823  81.425  0.00  0.00      A013  
ATOM   1124  CD2 TYR E  19     -18.088   2.997  82.256  0.00  0.00      A013  
ATOM   1125  CE2 TYR E  19     -19.435   2.632  82.160  0.00  0.00      A013  
ATOM   1126  CZ  TYR E  19     -20.335   3.570  81.762  0.00  0.00      A013  
ATOM   1127  OH  TYR E  19     -21.641   3.152  81.493  0.00  0.00      A013  
ATOM   1128  HH  TYR E  19     -22.041   3.905  81.051  0.00  0.00      A013  
ATOM   1129  C   TYR E  19     -14.093   5.215  83.058  0.00  0.00      A013  
ATOM   1130  O   TYR E  19     -13.745   4.872  84.229  0.00  0.00      A013  
ATOM   1131  N   CYS E  20     -13.192   5.493  82.118  0.00  0.00      A013  
ATOM   1132  H   CYS E  20     -13.475   5.792  81.228  0.00  0.00      A013  
ATOM   1133  CA  CYS E  20     -11.711   5.304  82.262  0.00  0.00      A013  
ATOM   1134  CB  CYS E  20     -10.994   4.768  81.088  0.00  0.00      A013  
ATOM   1135  SG  CYS E  20      -9.724   3.644  81.540  0.00  0.00      A013  
ATOM   1136  C   CYS E  20     -11.114   6.679  82.525  0.00  0.00      A013  
ATOM   1137  O   CYS E  20     -10.846   6.993  83.693  0.00  0.00      A013  
ATOM   1138  N   ASN E  21     -10.862   7.498  81.548  0.00  0.00      A013  
ATOM   1139  H   ASN E  21     -11.205   7.284  80.656  0.00  0.00      A013  
ATOM   1140  CA  ASN E  21     -10.174   8.772  81.792  0.00  0.00      A013  
ATOM   1141  CB  ASN E  21      -8.994   9.020  80.841  0.00  0.00      A013  
ATOM   1142  CG  ASN E  21      -7.919  10.024  81.254  0.00  0.00      A013  
ATOM   1143  OD1 ASN E  21      -7.376  10.044  82.411  0.00  0.00      A013  
ATOM   1144  ND2 ASN E  21      -7.498  10.974  80.452  0.00  0.00      A013  
ATOM   1145 HD21 ASN E  21      -7.916  11.022  79.566  0.00  0.00      A013  
ATOM   1146 HD22 ASN E  21      -6.769  11.564  80.736  0.00  0.00      A013  
ATOM   1147  C   ASN E  21     -11.176   9.912  81.757  0.00  0.00      A013  
ATOM   1148  O   ASN E  21     -11.332  10.582  80.745  0.00  0.00      A013  
ATOM   1149  N   PHE F   1     -49.024  -7.701  84.756  0.00  0.00      B013  
ATOM   1150  H   PHE F   1     -48.515  -7.718  85.592  0.00  0.00      B013  
ATOM   1151  CA  PHE F   1     -48.580  -8.433  83.605  0.00  0.00      B013  
ATOM   1152  CB  PHE F   1     -49.716  -8.357  82.504  0.00  0.00      B013  
ATOM   1153  CG  PHE F   1     -50.699  -9.469  82.656  0.00  0.00      B013  
ATOM   1154  CD1 PHE F   1     -50.845 -10.350  81.632  0.00  0.00      B013  
ATOM   1155  CD2 PHE F   1     -51.452  -9.499  83.811  0.00  0.00      B013  
ATOM   1156  CE1 PHE F   1     -51.705 -11.412  81.842  0.00  0.00      B013  
ATOM   1157  CE2 PHE F   1     -52.344 -10.519  83.948  0.00  0.00      B013  
ATOM   1158  CZ  PHE F   1     -52.479 -11.494  82.981  0.00  0.00      B013  
ATOM   1159  C   PHE F   1     -47.201  -8.248  83.030  0.00  0.00      B013  
ATOM   1160  O   PHE F   1     -46.920  -8.501  81.847  0.00  0.00      B013  
ATOM   1161  N   VAL F   2     -46.170  -7.959  83.894  0.00  0.00      B013  
ATOM   1162  H   VAL F   2     -46.292  -7.731  84.839  0.00  0.00      B013  
ATOM   1163  CA  VAL F   2     -44.762  -7.977  83.418  0.00  0.00      B013  
ATOM   1164  CB  VAL F   2     -44.080  -6.585  83.721  0.00  0.00      B013  
ATOM   1165  CG1 VAL F   2     -42.846  -6.385  82.885  0.00  0.00      B013  
ATOM   1166  CG2 VAL F   2     -45.041  -5.486  83.386  0.00  0.00      B013  
ATOM   1167  C   VAL F   2     -44.019  -9.127  84.066  0.00  0.00      B013  
ATOM   1168  O   VAL F   2     -43.989  -9.285  85.314  0.00  0.00      B013  
ATOM   1169  N   ASN F   3     -43.273  -9.942  83.329  0.00  0.00      B013  
ATOM   1170  H   ASN F   3     -43.388 -10.034  82.361  0.00  0.00      B013  
ATOM   1171  CA  ASN F   3     -42.160 -10.800  83.809  0.00  0.00      B013  
ATOM   1172  CB  ASN F   3     -42.393 -12.192  83.158  0.00  0.00      B013  
ATOM   1173  CG  ASN F   3     -41.601 -13.364  83.809  0.00  0.00      B013  
ATOM   1174  OD1 ASN F   3     -41.615 -13.429  85.059  0.00  0.00      B013  
ATOM   1175  ND2 ASN F   3     -40.986 -14.246  83.001  0.00  0.00      B013  
ATOM   1176 HD21 ASN F   3     -41.016 -14.229  82.022  0.00  0.00      B013  
ATOM   1177 HD22 ASN F   3     -40.405 -14.847  83.513  0.00  0.00      B013  
ATOM   1178  C   ASN F   3     -40.909 -10.208  83.210  0.00  0.00      B013  
ATOM   1179  O   ASN F   3     -40.936  -9.663  82.050  0.00  0.00      B013  
ATOM   1180  N   GLN F   4     -39.858 -10.090  84.047  0.00  0.00      B013  
ATOM   1181  H   GLN F   4     -39.809 -10.333  84.995  0.00  0.00      B013  
ATOM   1182  CA  GLN F   4     -38.592  -9.549  83.697  0.00  0.00      B013  
ATOM   1183  CB  GLN F   4     -37.520 -10.439  83.091  0.00  0.00      B013  
ATOM   1184  CG  GLN F   4     -37.068 -11.700  83.834  0.00  0.00      B013  
ATOM   1185  CD  GLN F   4     -36.027 -12.648  83.183  0.00  0.00      B013  
ATOM   1186  OE1 GLN F   4     -35.768 -12.671  81.975  0.00  0.00      B013  
ATOM   1187  NE2 GLN F   4     -35.382 -13.395  84.092  0.00  0.00      B013  
ATOM   1188 HE21 GLN F   4     -35.722 -13.231  84.996  0.00  0.00      B013  
ATOM   1189 HE22 GLN F   4     -34.711 -14.075  83.874  0.00  0.00      B013  
ATOM   1190  C   GLN F   4     -38.442  -8.161  82.992  0.00  0.00      B013  
ATOM   1191  O   GLN F   4     -38.567  -8.078  81.766  0.00  0.00      B013  
ATOM   1192  N   HIS F   5     -38.492  -7.064  83.784  0.00  0.00      B013  
ATOM   1193  H   HIS F   5     -38.610  -7.135  84.754  0.00  0.00      B013  
ATOM   1194  CA  HIS F   5     -38.360  -5.749  83.190  0.00  0.00      B013  
ATOM   1195  CB  HIS F   5     -39.482  -4.801  83.572  0.00  0.00      B013  
ATOM   1196  CG  HIS F   5     -39.496  -3.457  82.828  0.00  0.00      B013  
ATOM   1197  ND1 HIS F   5     -39.967  -2.419  83.359  0.00  0.00      B013  
ATOM   1198  HD1 HIS F   5     -40.291  -2.346  84.281  0.00  0.00      B013  
ATOM   1199  CD2 HIS F   5     -39.186  -3.171  81.511  0.00  0.00      B013  
ATOM   1200  NE2 HIS F   5     -39.496  -1.932  81.315  0.00  0.00      B013  
ATOM   1201  CE1 HIS F   5     -39.908  -1.465  82.465  0.00  0.00      B013  
ATOM   1202  C   HIS F   5     -37.023  -5.120  83.705  0.00  0.00      B013  
ATOM   1203  O   HIS F   5     -36.788  -5.000  84.918  0.00  0.00      B013  
ATOM   1204  N   LEU F   6     -36.192  -4.792  82.701  0.00  0.00      B013  
ATOM   1205  H   LEU F   6     -36.440  -4.911  81.760  0.00  0.00      B013  
ATOM   1206  CA  LEU F   6     -34.936  -4.233  83.053  0.00  0.00      B013  
ATOM   1207  CB  LEU F   6     -33.819  -5.260  82.897  0.00  0.00      B013  
ATOM   1208  CG  LEU F   6     -33.816  -6.553  83.730  0.00  0.00      B013  
ATOM   1209  CD1 LEU F   6     -34.563  -7.745  83.115  0.00  0.00      B013  
ATOM   1210  CD2 LEU F   6     -32.299  -6.741  84.096  0.00  0.00      B013  
ATOM   1211  C   LEU F   6     -34.649  -2.945  82.298  0.00  0.00      B013  
ATOM   1212  O   LEU F   6     -34.468  -2.937  81.107  0.00  0.00      B013  
ATOM   1213  N   CYS F   7     -34.648  -1.803  83.081  0.00  0.00      B013  
ATOM   1214  H   CYS F   7     -34.560  -1.862  84.055  0.00  0.00      B013  
ATOM   1215  CA  CYS F   7     -34.256  -0.544  82.455  0.00  0.00      B013  
ATOM   1216  CB  CYS F   7     -35.423   0.497  82.710  0.00  0.00      B013  
ATOM   1217  SG  CYS F   7     -37.062  -0.170  83.137  0.00  0.00      B013  
ATOM   1218  C   CYS F   7     -32.927  -0.056  83.028  0.00  0.00      B013  
ATOM   1219  O   CYS F   7     -32.687  -0.046  84.229  0.00  0.00      B013  
ATOM   1220  N   GLY F   8     -31.982   0.304  82.176  0.00  0.00      B013  
ATOM   1221  H   GLY F   8     -32.112   0.165  81.215  0.00  0.00      B013  
ATOM   1222  CA  GLY F   8     -30.724   0.969  82.611  0.00  0.00      B013  
ATOM   1223  C   GLY F   8     -29.399   0.707  81.859  0.00  0.00      B013  
ATOM   1224  O   GLY F   8     -29.357   0.417  80.668  0.00  0.00      B013  
ATOM   1225  N   SER F   9     -28.299   0.536  82.636  0.00  0.00      B013  
ATOM   1226  H   SER F   9     -28.533   0.469  83.585  0.00  0.00      B013  
ATOM   1227  CA  SER F   9     -26.947   0.224  82.128  0.00  0.00      B013  
ATOM   1228  CB  SER F   9     -25.994   1.373  82.562  0.00  0.00      B013  
ATOM   1229  OG  SER F   9     -26.318   2.680  81.967  0.00  0.00      B013  
ATOM   1230  HG  SER F   9     -27.251   2.777  82.174  0.00  0.00      B013  
ATOM   1231  C   SER F   9     -26.459  -1.128  82.706  0.00  0.00      B013  
ATOM   1232  O   SER F   9     -26.432  -1.386  83.918  0.00  0.00      B013  
ATOM   1233  N   HIS F  10     -26.102  -2.037  81.789  0.00  0.00      B013  
ATOM   1234  H   HIS F  10     -26.028  -1.707  80.869  0.00  0.00      B013  
ATOM   1235  CA  HIS F  10     -25.800  -3.364  82.144  0.00  0.00      B013  
ATOM   1236  CB  HIS F  10     -26.829  -4.286  81.487  0.00  0.00      B013  
ATOM   1237  CG  HIS F  10     -28.253  -4.005  81.670  0.00  0.00      B013  
ATOM   1238  ND1 HIS F  10     -28.854  -3.024  81.085  0.00  0.00      B013  
ATOM   1239  HD1 HIS F  10     -28.475  -2.325  80.512  0.00  0.00      B013  
ATOM   1240  CD2 HIS F  10     -29.180  -4.657  82.491  0.00  0.00      B013  
ATOM   1241  NE2 HIS F  10     -30.287  -3.925  82.353  0.00  0.00      B013  
ATOM   1242  CE1 HIS F  10     -30.100  -2.989  81.459  0.00  0.00      B013  
ATOM   1243  C   HIS F  10     -24.340  -3.648  81.705  0.00  0.00      B013  
ATOM   1244  O   HIS F  10     -24.190  -3.886  80.511  0.00  0.00      B013  
ATOM   1245  N   LEU F  11     -23.402  -3.839  82.549  0.00  0.00      B013  
ATOM   1246  H   LEU F  11     -23.385  -3.902  83.527  0.00  0.00      B013  
ATOM   1247  CA  LEU F  11     -22.036  -4.021  82.128  0.00  0.00      B013  
ATOM   1248  CB  LEU F  11     -21.133  -3.028  82.836  0.00  0.00      B013  
ATOM   1249  CG  LEU F  11     -19.585  -2.939  82.572  0.00  0.00      B013  
ATOM   1250  CD1 LEU F  11     -19.234  -2.932  81.134  0.00  0.00      B013  
ATOM   1251  CD2 LEU F  11     -18.933  -1.704  83.385  0.00  0.00      B013  
ATOM   1252  C   LEU F  11     -21.697  -5.455  82.651  0.00  0.00      B013  
ATOM   1253  O   LEU F  11     -21.677  -5.744  83.864  0.00  0.00      B013  
ATOM   1254  N   VAL F  12     -21.245  -6.260  81.658  0.00  0.00      B013  
ATOM   1255  H   VAL F  12     -21.205  -5.976  80.721  0.00  0.00      B013  
ATOM   1256  CA  VAL F  12     -20.904  -7.656  81.849  0.00  0.00      B013  
ATOM   1257  CB  VAL F  12     -22.055  -8.578  81.307  0.00  0.00      B013  
ATOM   1258  CG1 VAL F  12     -21.714 -10.089  81.445  0.00  0.00      B013  
ATOM   1259  CG2 VAL F  12     -23.490  -8.255  81.813  0.00  0.00      B013  
ATOM   1260  C   VAL F  12     -19.518  -7.938  81.316  0.00  0.00      B013  
ATOM   1261  O   VAL F  12     -19.272  -7.852  80.102  0.00  0.00      B013  
ATOM   1262  N   GLU F  13     -18.637  -8.253  82.233  0.00  0.00      B013  
ATOM   1263  H   GLU F  13     -18.909  -8.386  83.166  0.00  0.00      B013  
ATOM   1264  CA  GLU F  13     -17.219  -8.459  82.041  0.00  0.00      B013  
ATOM   1265  CB  GLU F  13     -16.935  -9.816  81.357  0.00  0.00      B013  
ATOM   1266  CG  GLU F  13     -17.159 -10.961  82.422  0.00  0.00      B013  
ATOM   1267  CD  GLU F  13     -16.700 -12.313  81.960  0.00  0.00      B013  
ATOM   1268  OE1 GLU F  13     -17.147 -12.731  80.873  0.00  0.00      B013  
ATOM   1269  OE2 GLU F  13     -15.942 -12.921  82.719  0.00  0.00      B013  
ATOM   1270  C   GLU F  13     -16.451  -7.393  81.330  0.00  0.00      B013  
ATOM   1271  O   GLU F  13     -16.263  -7.345  80.109  0.00  0.00      B013  
ATOM   1272  N   ALA F  14     -15.764  -6.693  82.240  0.00  0.00      B013  
ATOM   1273  H   ALA F  14     -15.573  -6.943  83.168  0.00  0.00      B013  
ATOM   1274  CA  ALA F  14     -15.053  -5.530  81.754  0.00  0.00      B013  
ATOM   1275  CB  ALA F  14     -15.611  -4.202  82.135  0.00  0.00      B013  
ATOM   1276  C   ALA F  14     -13.592  -5.592  82.319  0.00  0.00      B013  
ATOM   1277  O   ALA F  14     -13.428  -5.720  83.496  0.00  0.00      B013  
ATOM   1278  N   LEU F  15     -12.561  -5.417  81.455  0.00  0.00      B013  
ATOM   1279  H   LEU F  15     -12.723  -5.616  80.509  0.00  0.00      B013  
ATOM   1280  CA  LEU F  15     -11.222  -5.134  81.893  0.00  0.00      B013  
ATOM   1281  CB  LEU F  15     -10.249  -6.211  81.642  0.00  0.00      B013  
ATOM   1282  CG  LEU F  15     -10.063  -7.513  82.417  0.00  0.00      B013  
ATOM   1283  CD1 LEU F  15     -11.202  -8.402  81.902  0.00  0.00      B013  
ATOM   1284  CD2 LEU F  15      -8.785  -8.234  82.121  0.00  0.00      B013  
ATOM   1285  C   LEU F  15     -10.757  -3.801  81.332  0.00  0.00      B013  
ATOM   1286  O   LEU F  15     -10.601  -3.731  80.128  0.00  0.00      B013  
ATOM   1287  N   TYR F  16     -10.597  -2.799  82.234  0.00  0.00      B013  
ATOM   1288  H   TYR F  16     -10.655  -2.914  83.206  0.00  0.00      B013  
ATOM   1289  CA  TYR F  16      -9.993  -1.503  81.893  0.00  0.00      B013  
ATOM   1290  CB  TYR F  16     -10.788  -0.436  82.557  0.00  0.00      B013  
ATOM   1291  CG  TYR F  16     -12.205  -0.138  82.018  0.00  0.00      B013  
ATOM   1292  CD1 TYR F  16     -12.453   1.158  81.532  0.00  0.00      B013  
ATOM   1293  CE1 TYR F  16     -13.740   1.480  81.183  0.00  0.00      B013  
ATOM   1294  CD2 TYR F  16     -13.222  -1.056  82.046  0.00  0.00      B013  
ATOM   1295  CE2 TYR F  16     -14.550  -0.737  81.694  0.00  0.00      B013  
ATOM   1296  CZ  TYR F  16     -14.769   0.541  81.216  0.00  0.00      B013  
ATOM   1297  OH  TYR F  16     -16.062   0.839  80.771  0.00  0.00      B013  
ATOM   1298  HH  TYR F  16     -16.702   0.124  80.795  0.00  0.00      B013  
ATOM   1299  C   TYR F  16      -8.557  -1.540  82.431  0.00  0.00      B013  
ATOM   1300  O   TYR F  16      -8.403  -1.562  83.649  0.00  0.00      B013  
ATOM   1301  N   LEU F  17      -7.512  -1.521  81.560  0.00  0.00      B013  
ATOM   1302  H   LEU F  17      -7.728  -1.425  80.609  0.00  0.00      B013  
ATOM   1303  CA  LEU F  17      -6.114  -1.587  81.938  0.00  0.00      B013  
ATOM   1304  CB  LEU F  17      -5.253  -2.140  80.843  0.00  0.00      B013  
ATOM   1305  CG  LEU F  17      -4.969  -3.597  80.809  0.00  0.00      B013  
ATOM   1306  CD1 LEU F  17      -6.006  -4.631  80.412  0.00  0.00      B013  
ATOM   1307  CD2 LEU F  17      -3.792  -3.728  79.881  0.00  0.00      B013  
ATOM   1308  C   LEU F  17      -5.616  -0.199  82.340  0.00  0.00      B013  
ATOM   1309  O   LEU F  17      -5.579   0.023  83.548  0.00  0.00      B013  
ATOM   1310  N   VAL F  18      -5.186   0.738  81.485  0.00  0.00      B013  
ATOM   1311  H   VAL F  18      -5.157   0.570  80.520  0.00  0.00      B013  
ATOM   1312  CA  VAL F  18      -4.655   2.055  81.957  0.00  0.00      B013  
ATOM   1313  CB  VAL F  18      -3.121   2.242  81.548  0.00  0.00      B013  
ATOM   1314  CG1 VAL F  18      -2.599   3.594  81.954  0.00  0.00      B013  
ATOM   1315  CG2 VAL F  18      -2.221   1.291  82.189  0.00  0.00      B013  
ATOM   1316  C   VAL F  18      -5.485   3.172  81.365  0.00  0.00      B013  
ATOM   1317  O   VAL F  18      -5.678   3.203  80.161  0.00  0.00      B013  
ATOM   1318  N   CYS F  19      -6.131   3.969  82.219  0.00  0.00      B013  
ATOM   1319  H   CYS F  19      -6.225   3.577  83.113  0.00  0.00      B013  
ATOM   1320  CA  CYS F  19      -6.791   5.167  81.723  0.00  0.00      B013  
ATOM   1321  CB  CYS F  19      -7.704   5.715  82.753  0.00  0.00      B013  
ATOM   1322  SG  CYS F  19      -8.874   4.418  83.182  0.00  0.00      B013  
ATOM   1323  C   CYS F  19      -5.796   6.227  81.316  0.00  0.00      B013  
ATOM   1324  O   CYS F  19      -5.762   6.511  80.105  0.00  0.00      B013  
ATOM   1325  N   GLY F  20      -4.989   6.814  82.158  0.00  0.00      B013  
ATOM   1326  H   GLY F  20      -5.045   6.487  83.080  0.00  0.00      B013  
ATOM   1327  CA  GLY F  20      -3.999   7.776  81.775  0.00  0.00      B013  
ATOM   1328  C   GLY F  20      -3.702   8.847  82.735  0.00  0.00      B013  
ATOM   1329  O   GLY F  20      -3.279   8.616  83.845  0.00  0.00      B013  
ATOM   1330  N   GLU F  21      -3.855  10.111  82.193  0.00  0.00      B013  
ATOM   1331  H   GLU F  21      -4.333  10.333  81.366  0.00  0.00      B013  
ATOM   1332  CA  GLU F  21      -3.305  11.296  82.787  0.00  0.00      B013  
ATOM   1333  CB  GLU F  21      -2.449  12.084  81.748  0.00  0.00      B013  
ATOM   1334  CG  GLU F  21      -1.454  12.990  82.503  0.00  0.00      B013  
ATOM   1335  CD  GLU F  21       0.006  12.920  82.038  0.00  0.00      B013  
ATOM   1336  OE1 GLU F  21       0.826  12.375  82.784  0.00  0.00      B013  
ATOM   1337  OE2 GLU F  21       0.238  13.381  80.922  0.00  0.00      B013  
ATOM   1338  C   GLU F  21      -4.328  12.129  83.590  0.00  0.00      B013  
ATOM   1339  O   GLU F  21      -4.374  12.174  84.806  0.00  0.00      B013  
ATOM   1340  N   ARG F  22      -5.231  12.819  82.868  0.00  0.00      B013  
ATOM   1341  H   ARG F  22      -5.421  12.526  81.953  0.00  0.00      B013  
ATOM   1342  CA  ARG F  22      -6.024  13.945  83.446  0.00  0.00      B013  
ATOM   1343  CB  ARG F  22      -5.751  15.195  82.573  0.00  0.00      B013  
ATOM   1344  CG  ARG F  22      -4.375  15.760  82.774  0.00  0.00      B013  
ATOM   1345  CD  ARG F  22      -3.963  16.703  81.617  0.00  0.00      B013  
ATOM   1346  NE  ARG F  22      -2.593  17.104  81.756  0.00  0.00      B013  
ATOM   1347  HE  ARG F  22      -2.183  17.225  82.638  0.00  0.00      B013  
ATOM   1348  CZ  ARG F  22      -1.992  17.683  80.681  0.00  0.00      B013  
ATOM   1349  NH1 ARG F  22      -2.747  18.069  79.605  0.00  0.00      B013  
ATOM   1350 HH11 ARG F  22      -3.716  17.824  79.572  0.00  0.00      B013  
ATOM   1351 HH12 ARG F  22      -2.410  18.530  78.784  0.00  0.00      B013  
ATOM   1352  NH2 ARG F  22      -0.694  17.792  80.661  0.00  0.00      B013  
ATOM   1353 HH21 ARG F  22      -0.201  17.286  81.368  0.00  0.00      B013  
ATOM   1354 HH22 ARG F  22      -0.137  18.187  79.930  0.00  0.00      B013  
ATOM   1355  C   ARG F  22      -7.560  13.640  83.321  0.00  0.00      B013  
ATOM   1356  O   ARG F  22      -8.073  13.580  82.198  0.00  0.00      B013  
ATOM   1357  N   GLY F  23      -8.318  13.675  84.412  0.00  0.00      B013  
ATOM   1358  H   GLY F  23      -7.807  13.751  85.245  0.00  0.00      B013  
ATOM   1359  CA  GLY F  23      -9.619  13.014  84.482  0.00  0.00      B013  
ATOM   1360  C   GLY F  23     -10.750  14.047  84.223  0.00  0.00      B013  
ATOM   1361  O   GLY F  23     -10.993  14.585  83.187  0.00  0.00      B013  
ATOM   1362  N   PHE F  24     -11.452  14.278  85.331  0.00  0.00      B013  
ATOM   1363  H   PHE F  24     -11.070  14.023  86.197  0.00  0.00      B013  
ATOM   1364  CA  PHE F  24     -12.749  14.971  85.298  0.00  0.00      B013  
ATOM   1365  CB  PHE F  24     -13.793  14.192  86.123  0.00  0.00      B013  
ATOM   1366  CG  PHE F  24     -15.235  14.479  85.836  0.00  0.00      B013  
ATOM   1367  CD1 PHE F  24     -15.857  15.485  86.505  0.00  0.00      B013  
ATOM   1368  CD2 PHE F  24     -15.982  13.579  85.038  0.00  0.00      B013  
ATOM   1369  CE1 PHE F  24     -17.244  15.574  86.416  0.00  0.00      B013  
ATOM   1370  CE2 PHE F  24     -17.397  13.758  85.007  0.00  0.00      B013  
ATOM   1371  CZ  PHE F  24     -18.032  14.722  85.665  0.00  0.00      B013  
ATOM   1372  C   PHE F  24     -12.472  16.383  85.835  0.00  0.00      B013  
ATOM   1373  O   PHE F  24     -12.227  16.557  87.058  0.00  0.00      B013  
ATOM   1374  N   PHE F  25     -12.564  17.425  84.981  0.00  0.00      B013  
ATOM   1375  H   PHE F  25     -12.520  17.303  84.009  0.00  0.00      B013  
ATOM   1376  CA  PHE F  25     -12.544  18.824  85.387  0.00  0.00      B013  
ATOM   1377  CB  PHE F  25     -11.357  19.415  84.477  0.00  0.00      B013  
ATOM   1378  CG  PHE F  25     -10.007  18.854  84.936  0.00  0.00      B013  
ATOM   1379  CD1 PHE F  25      -9.106  19.560  85.774  0.00  0.00      B013  
ATOM   1380  CD2 PHE F  25      -9.585  17.638  84.475  0.00  0.00      B013  
ATOM   1381  CE1 PHE F  25      -7.838  19.014  86.052  0.00  0.00      B013  
ATOM   1382  CE2 PHE F  25      -8.361  17.055  84.789  0.00  0.00      B013  
ATOM   1383  CZ  PHE F  25      -7.491  17.776  85.580  0.00  0.00      B013  
ATOM   1384  C   PHE F  25     -13.817  19.627  85.146  0.00  0.00      B013  
ATOM   1385  O   PHE F  25     -14.203  19.831  83.997  0.00  0.00      B013  
ATOM   1386  N   TYR F  26     -14.592  20.008  86.183  0.00  0.00      B013  
ATOM   1387  H   TYR F  26     -14.408  19.472  86.983  0.00  0.00      B013  
ATOM   1388  CA  TYR F  26     -15.749  20.792  85.962  0.00  0.00      B013  
ATOM   1389  CB  TYR F  26     -16.890  20.067  86.604  0.00  0.00      B013  
ATOM   1390  CG  TYR F  26     -18.312  20.511  86.191  0.00  0.00      B013  
ATOM   1391  CD1 TYR F  26     -18.478  21.339  85.092  0.00  0.00      B013  
ATOM   1392  CE1 TYR F  26     -19.745  21.795  84.725  0.00  0.00      B013  
ATOM   1393  CD2 TYR F  26     -19.456  20.156  86.862  0.00  0.00      B013  
ATOM   1394  CE2 TYR F  26     -20.687  20.595  86.502  0.00  0.00      B013  
ATOM   1395  CZ  TYR F  26     -20.807  21.507  85.505  0.00  0.00      B013  
ATOM   1396  OH  TYR F  26     -22.005  22.137  85.350  0.00  0.00      B013  
ATOM   1397  HH  TYR F  26     -22.744  21.668  85.745  0.00  0.00      B013  
ATOM   1398  C   TYR F  26     -15.524  22.095  86.728  0.00  0.00      B013  
ATOM   1399  O   TYR F  26     -15.615  22.173  87.974  0.00  0.00      B013  
ATOM   1400  N   THR F  27     -15.180  23.157  86.043  0.00  0.00      B013  
ATOM   1401  H   THR F  27     -15.340  23.092  85.079  0.00  0.00      B013  
ATOM   1402  CA  THR F  27     -14.708  24.411  86.615  0.00  0.00      B013  
ATOM   1403  CB  THR F  27     -13.257  24.657  86.212  0.00  0.00      B013  
ATOM   1404  OG1 THR F  27     -12.475  23.484  86.604  0.00  0.00      B013  
ATOM   1405  HG1 THR F  27     -12.823  23.024  87.372  0.00  0.00      B013  
ATOM   1406  CG2 THR F  27     -12.560  25.952  86.699  0.00  0.00      B013  
ATOM   1407  C   THR F  27     -15.733  25.583  86.264  0.00  0.00      B013  
ATOM   1408  O   THR F  27     -15.353  26.334  85.324  0.00  0.00      B013  
ATOM   1409  N   PRO F  28     -16.907  25.782  86.832  0.00  0.00      B013  
ATOM   1410  CD  PRO F  28     -17.582  24.794  87.644  0.00  0.00      B013  
ATOM   1411  CA  PRO F  28     -17.799  26.920  86.561  0.00  0.00      B013  
ATOM   1412  CB  PRO F  28     -19.132  26.413  87.019  0.00  0.00      B013  
ATOM   1413  CG  PRO F  28     -18.981  24.830  87.040  0.00  0.00      B013  
ATOM   1414  C   PRO F  28     -17.472  28.294  87.154  0.00  0.00      B013  
ATOM   1415  O   PRO F  28     -17.402  28.564  88.434  0.00  0.00      B013  
ATOM   1416  N   LYS F  29     -17.250  29.179  86.146  0.00  0.00      B013  
ATOM   1417  H   LYS F  29     -17.272  28.947  85.194  0.00  0.00      B013  
ATOM   1418  CA  LYS F  29     -17.177  30.594  86.379  0.00  0.00      B013  
ATOM   1419  CB  LYS F  29     -16.140  31.220  85.492  0.00  0.00      B013  
ATOM   1420  CG  LYS F  29     -15.961  32.837  85.662  0.00  0.00      B013  
ATOM   1421  CD  LYS F  29     -15.283  33.392  84.473  0.00  0.00      B013  
ATOM   1422  CE  LYS F  29     -15.028  34.948  84.586  0.00  0.00      B013  
ATOM   1423  NZ  LYS F  29     -14.869  35.557  83.239  0.00  0.00      B013  
ATOM   1424  HZ1 LYS F  29     -15.602  35.357  82.528  0.00  0.00      B013  
ATOM   1425  HZ2 LYS F  29     -13.960  35.181  82.901  0.00  0.00      B013  
ATOM   1426  HZ3 LYS F  29     -14.766  36.577  83.413  0.00  0.00      B013  
ATOM   1427  C   LYS F  29     -18.580  31.129  86.157  0.00  0.00      B013  
ATOM   1428  O   LYS F  29     -19.036  31.395  85.062  0.00  0.00      B013  
ATOM   1429  N   ALA F  30     -19.407  31.152  87.241  0.00  0.00      B013  
ATOM   1430  H   ALA F  30     -18.922  31.075  88.090  0.00  0.00      B013  
ATOM   1431  CA  ALA F  30     -20.696  31.780  87.273  0.00  0.00      B013  
ATOM   1432  CB  ALA F  30     -21.527  30.868  88.165  0.00  0.00      B013  
ATOM   1433  C   ALA F  30     -20.711  33.194  87.829  0.00  0.00      B013  
ATOM   1434  O   ALA F  30     -19.780  34.023  87.660  0.00  0.00      B013  
ATOM   1435  N   GLY G   1     -53.826  14.141  88.897  0.00  0.00      A014  
ATOM   1436  H   GLY G   1     -54.680  14.095  89.376  0.00  0.00      A014  
ATOM   1437  CA  GLY G   1     -52.951  15.256  89.177  0.00  0.00      A014  
ATOM   1438  C   GLY G   1     -52.595  15.181  90.633  0.00  0.00      A014  
ATOM   1439  O   GLY G   1     -53.375  15.601  91.555  0.00  0.00      A014  
ATOM   1440  N   ILE G   2     -51.432  14.542  91.014  0.00  0.00      A014  
ATOM   1441  H   ILE G   2     -51.232  14.489  91.972  0.00  0.00      A014  
ATOM   1442  CA  ILE G   2     -50.398  14.026  90.159  0.00  0.00      A014  
ATOM   1443  CB  ILE G   2     -49.174  15.104  89.992  0.00  0.00      A014  
ATOM   1444  CG2 ILE G   2     -48.328  14.694  88.798  0.00  0.00      A014  
ATOM   1445  CG1 ILE G   2     -49.587  16.498  89.690  0.00  0.00      A014  
ATOM   1446  CD  ILE G   2     -48.999  17.690  90.519  0.00  0.00      A014  
ATOM   1447  C   ILE G   2     -49.931  12.777  90.796  0.00  0.00      A014  
ATOM   1448  O   ILE G   2     -49.825  12.728  91.990  0.00  0.00      A014  
ATOM   1449  N   VAL G   3     -49.668  11.704  90.081  0.00  0.00      A014  
ATOM   1450  H   VAL G   3     -49.705  11.809  89.107  0.00  0.00      A014  
ATOM   1451  CA  VAL G   3     -49.075  10.438  90.609  0.00  0.00      A014  
ATOM   1452  CB  VAL G   3     -49.895   9.233  90.112  0.00  0.00      A014  
ATOM   1453  CG1 VAL G   3     -49.638   7.973  90.955  0.00  0.00      A014  
ATOM   1454  CG2 VAL G   3     -51.330   9.533  90.075  0.00  0.00      A014  
ATOM   1455  C   VAL G   3     -47.682  10.393  89.949  0.00  0.00      A014  
ATOM   1456  O   VAL G   3     -47.542  10.177  88.770  0.00  0.00      A014  
ATOM   1457  N   GLU G   4     -46.622  10.593  90.747  0.00  0.00      A014  
ATOM   1458  H   GLU G   4     -46.746  10.463  91.710  0.00  0.00      A014  
ATOM   1459  CA  GLU G   4     -45.248  10.726  90.263  0.00  0.00      A014  
ATOM   1460  CB  GLU G   4     -44.579  12.063  90.517  0.00  0.00      A014  
ATOM   1461  CG  GLU G   4     -43.090  12.140  90.206  0.00  0.00      A014  
ATOM   1462  CD  GLU G   4     -42.477  13.526  90.036  0.00  0.00      A014  
ATOM   1463  OE1 GLU G   4     -41.632  13.970  90.857  0.00  0.00      A014  
ATOM   1464  OE2 GLU G   4     -42.892  14.267  89.096  0.00  0.00      A014  
ATOM   1465  C   GLU G   4     -44.445   9.634  90.950  0.00  0.00      A014  
ATOM   1466  O   GLU G   4     -44.004   9.719  92.084  0.00  0.00      A014  
ATOM   1467  N   GLN G   5     -44.304   8.653  90.133  0.00  0.00      A014  
ATOM   1468  H   GLN G   5     -44.700   8.749  89.242  0.00  0.00      A014  
ATOM   1469  CA  GLN G   5     -43.517   7.464  90.445  0.00  0.00      A014  
ATOM   1470  CB  GLN G   5     -44.414   6.171  90.123  0.00  0.00      A014  
ATOM   1471  CG  GLN G   5     -44.016   4.822  90.662  0.00  0.00      A014  
ATOM   1472  CD  GLN G   5     -45.163   3.855  90.506  0.00  0.00      A014  
ATOM   1473  OE1 GLN G   5     -45.502   3.275  89.469  0.00  0.00      A014  
ATOM   1474  NE2 GLN G   5     -45.809   3.600  91.647  0.00  0.00      A014  
ATOM   1475 HE21 GLN G   5     -45.535   4.118  92.432  0.00  0.00      A014  
ATOM   1476 HE22 GLN G   5     -46.384   2.817  91.772  0.00  0.00      A014  
ATOM   1477  C   GLN G   5     -42.125   7.274  89.821  0.00  0.00      A014  
ATOM   1478  O   GLN G   5     -41.961   7.359  88.645  0.00  0.00      A014  
ATOM   1479  N   CYS G   6     -41.140   6.859  90.549  0.00  0.00      A014  
ATOM   1480  H   CYS G   6     -41.245   6.881  91.523  0.00  0.00      A014  
ATOM   1481  CA  CYS G   6     -39.831   6.586  89.957  0.00  0.00      A014  
ATOM   1482  CB  CYS G   6     -39.000   7.906  90.053  0.00  0.00      A014  
ATOM   1483  SG  CYS G   6     -38.653   8.473  91.719  0.00  0.00      A014  
ATOM   1484  C   CYS G   6     -39.027   5.324  90.478  0.00  0.00      A014  
ATOM   1485  O   CYS G   6     -38.828   5.147  91.678  0.00  0.00      A014  
ATOM   1486  N   CYS G   7     -38.542   4.518  89.574  0.00  0.00      A014  
ATOM   1487  H   CYS G   7     -38.759   4.723  88.640  0.00  0.00      A014  
ATOM   1488  CA  CYS G   7     -37.671   3.400  89.870  0.00  0.00      A014  
ATOM   1489  CB  CYS G   7     -38.291   2.133  89.462  0.00  0.00      A014  
ATOM   1490  SG  CYS G   7     -37.444   0.672  90.057  0.00  0.00      A014  
ATOM   1491  C   CYS G   7     -36.409   3.617  89.112  0.00  0.00      A014  
ATOM   1492  O   CYS G   7     -36.280   3.408  87.915  0.00  0.00      A014  
ATOM   1493  N   ALA G   8     -35.445   4.081  89.861  0.00  0.00      A014  
ATOM   1494  H   ALA G   8     -35.412   3.844  90.811  0.00  0.00      A014  
ATOM   1495  CA  ALA G   8     -34.212   4.628  89.303  0.00  0.00      A014  
ATOM   1496  CB  ALA G   8     -34.488   6.132  89.024  0.00  0.00      A014  
ATOM   1497  C   ALA G   8     -32.994   4.460  90.200  0.00  0.00      A014  
ATOM   1498  O   ALA G   8     -33.135   3.886  91.273  0.00  0.00      A014  
ATOM   1499  N   SER G   9     -31.834   4.833  89.723  0.00  0.00      A014  
ATOM   1500  H   SER G   9     -31.697   4.895  88.754  0.00  0.00      A014  
ATOM   1501  CA  SER G   9     -30.675   5.006  90.573  0.00  0.00      A014  
ATOM   1502  CB  SER G   9     -29.352   4.742  89.747  0.00  0.00      A014  
ATOM   1503  OG  SER G   9     -29.362   3.521  89.023  0.00  0.00      A014  
ATOM   1504  HG  SER G   9     -29.714   2.837  89.597  0.00  0.00      A014  
ATOM   1505  C   SER G   9     -30.794   6.466  91.189  0.00  0.00      A014  
ATOM   1506  O   SER G   9     -30.583   6.660  92.398  0.00  0.00      A014  
ATOM   1507  N   VAL G  10     -31.113   7.434  90.365  0.00  0.00      A014  
ATOM   1508  H   VAL G  10     -31.271   7.312  89.405  0.00  0.00      A014  
ATOM   1509  CA  VAL G  10     -31.418   8.807  90.830  0.00  0.00      A014  
ATOM   1510  CB  VAL G  10     -30.196   9.748  90.474  0.00  0.00      A014  
ATOM   1511  CG1 VAL G  10     -30.356  11.187  90.935  0.00  0.00      A014  
ATOM   1512  CG2 VAL G  10     -28.837   9.364  91.090  0.00  0.00      A014  
ATOM   1513  C   VAL G  10     -32.728   9.172  90.160  0.00  0.00      A014  
ATOM   1514  O   VAL G  10     -32.912   9.103  88.894  0.00  0.00      A014  
ATOM   1515  N   CYS G  11     -33.748   9.586  90.954  0.00  0.00      A014  
ATOM   1516  H   CYS G  11     -33.650   9.566  91.929  0.00  0.00      A014  
ATOM   1517  CA  CYS G  11     -34.935  10.200  90.389  0.00  0.00      A014  
ATOM   1518  CB  CYS G  11     -36.099  10.060  91.366  0.00  0.00      A014  
ATOM   1519  SG  CYS G  11     -36.683   8.369  91.745  0.00  0.00      A014  
ATOM   1520  C   CYS G  11     -34.904  11.592  89.674  0.00  0.00      A014  
ATOM   1521  O   CYS G  11     -35.305  11.769  88.452  0.00  0.00      A014  
ATOM   1522  N   SER G  12     -34.289  12.553  90.425  0.00  0.00      A014  
ATOM   1523  H   SER G  12     -33.798  12.394  91.259  0.00  0.00      A014  
ATOM   1524  CA  SER G  12     -34.170  13.908  89.962  0.00  0.00      A014  
ATOM   1525  CB  SER G  12     -35.431  14.706  90.061  0.00  0.00      A014  
ATOM   1526  OG  SER G  12     -36.625  14.157  89.456  0.00  0.00      A014  
ATOM   1527  HG  SER G  12     -36.386  13.435  88.871  0.00  0.00      A014  
ATOM   1528  C   SER G  12     -32.977  14.598  90.611  0.00  0.00      A014  
ATOM   1529  O   SER G  12     -32.867  14.657  91.838  0.00  0.00      A014  
ATOM   1530  N   LEU G  13     -32.094  15.175  89.771  0.00  0.00      A014  
ATOM   1531  H   LEU G  13     -32.253  15.103  88.807  0.00  0.00      A014  
ATOM   1532  CA  LEU G  13     -30.929  15.947  90.254  0.00  0.00      A014  
ATOM   1533  CB  LEU G  13     -31.283  17.252  90.940  0.00  0.00      A014  
ATOM   1534  CG  LEU G  13     -31.757  18.346  89.927  0.00  0.00      A014  
ATOM   1535  CD1 LEU G  13     -32.446  19.324  90.906  0.00  0.00      A014  
ATOM   1536  CD2 LEU G  13     -30.571  18.949  89.128  0.00  0.00      A014  
ATOM   1537  C   LEU G  13     -29.957  15.144  91.182  0.00  0.00      A014  
ATOM   1538  O   LEU G  13     -30.255  14.982  92.371  0.00  0.00      A014  
ATOM   1539  N   TYR G  14     -28.834  14.476  90.923  0.00  0.00      A014  
ATOM   1540  H   TYR G  14     -28.433  13.899  91.607  0.00  0.00      A014  
ATOM   1541  CA  TYR G  14     -28.188  14.323  89.650  0.00  0.00      A014  
ATOM   1542  CB  TYR G  14     -27.519  15.607  89.143  0.00  0.00      A014  
ATOM   1543  CG  TYR G  14     -26.451  16.297  89.920  0.00  0.00      A014  
ATOM   1544  CD1 TYR G  14     -26.713  17.495  90.542  0.00  0.00      A014  
ATOM   1545  CE1 TYR G  14     -25.676  18.204  91.018  0.00  0.00      A014  
ATOM   1546  CD2 TYR G  14     -25.124  15.830  89.768  0.00  0.00      A014  
ATOM   1547  CE2 TYR G  14     -24.082  16.565  90.302  0.00  0.00      A014  
ATOM   1548  CZ  TYR G  14     -24.365  17.691  90.950  0.00  0.00      A014  
ATOM   1549  OH  TYR G  14     -23.266  18.383  91.486  0.00  0.00      A014  
ATOM   1550  HH  TYR G  14     -22.401  18.010  91.301  0.00  0.00      A014  
ATOM   1551  C   TYR G  14     -27.246  13.130  89.744  0.00  0.00      A014  
ATOM   1552  O   TYR G  14     -26.936  12.683  90.863  0.00  0.00      A014  
ATOM   1553  N   GLN G  15     -26.834  12.582  88.604  0.00  0.00      A014  
ATOM   1554  H   GLN G  15     -27.277  12.663  87.734  0.00  0.00      A014  
ATOM   1555  CA  GLN G  15     -25.721  11.691  88.687  0.00  0.00      A014  
ATOM   1556  CB  GLN G  15     -26.036  10.339  88.066  0.00  0.00      A014  
ATOM   1557  CG  GLN G  15     -25.063   9.237  88.378  0.00  0.00      A014  
ATOM   1558  CD  GLN G  15     -25.447   7.859  87.947  0.00  0.00      A014  
ATOM   1559  OE1 GLN G  15     -25.847   7.673  86.776  0.00  0.00      A014  
ATOM   1560  NE2 GLN G  15     -25.373   6.969  88.932  0.00  0.00      A014  
ATOM   1561 HE21 GLN G  15     -25.168   7.176  89.868  0.00  0.00      A014  
ATOM   1562 HE22 GLN G  15     -25.529   6.083  88.543  0.00  0.00      A014  
ATOM   1563  C   GLN G  15     -24.373  12.177  88.210  0.00  0.00      A014  
ATOM   1564  O   GLN G  15     -24.153  12.556  87.022  0.00  0.00      A014  
ATOM   1565  N   LEU G  16     -23.401  12.231  89.162  0.00  0.00      A014  
ATOM   1566  H   LEU G  16     -23.651  11.938  90.063  0.00  0.00      A014  
ATOM   1567  CA  LEU G  16     -22.010  12.551  88.717  0.00  0.00      A014  
ATOM   1568  CB  LEU G  16     -21.590  13.955  89.238  0.00  0.00      A014  
ATOM   1569  CG  LEU G  16     -20.619  14.926  88.567  0.00  0.00      A014  
ATOM   1570  CD1 LEU G  16     -21.206  15.501  87.240  0.00  0.00      A014  
ATOM   1571  CD2 LEU G  16     -20.336  15.990  89.554  0.00  0.00      A014  
ATOM   1572  C   LEU G  16     -21.197  11.450  89.232  0.00  0.00      A014  
ATOM   1573  O   LEU G  16     -21.042  11.341  90.477  0.00  0.00      A014  
ATOM   1574  N   GLU G  17     -20.843  10.541  88.343  0.00  0.00      A014  
ATOM   1575  H   GLU G  17     -21.031  10.684  87.392  0.00  0.00      A014  
ATOM   1576  CA  GLU G  17     -20.164   9.415  88.789  0.00  0.00      A014  
ATOM   1577  CB  GLU G  17     -21.066   8.205  88.751  0.00  0.00      A014  
ATOM   1578  CG  GLU G  17     -20.578   6.783  89.099  0.00  0.00      A014  
ATOM   1579  CD  GLU G  17     -21.748   5.868  89.324  0.00  0.00      A014  
ATOM   1580  OE1 GLU G  17     -22.022   5.601  90.506  0.00  0.00      A014  
ATOM   1581  OE2 GLU G  17     -22.414   5.421  88.431  0.00  0.00      A014  
ATOM   1582  C   GLU G  17     -18.858   9.134  88.035  0.00  0.00      A014  
ATOM   1583  O   GLU G  17     -18.772   9.068  86.772  0.00  0.00      A014  
ATOM   1584  N   ASN G  18     -17.762   9.235  88.859  0.00  0.00      A014  
ATOM   1585  H   ASN G  18     -17.698   9.422  89.819  0.00  0.00      A014  
ATOM   1586  CA  ASN G  18     -16.471   8.953  88.343  0.00  0.00      A014  
ATOM   1587  CB  ASN G  18     -15.574  10.186  88.717  0.00  0.00      A014  
ATOM   1588  CG  ASN G  18     -14.086  10.101  88.412  0.00  0.00      A014  
ATOM   1589  OD1 ASN G  18     -13.745  10.096  87.245  0.00  0.00      A014  
ATOM   1590  ND2 ASN G  18     -13.170  10.031  89.354  0.00  0.00      A014  
ATOM   1591 HD21 ASN G  18     -13.504   9.942  90.271  0.00  0.00      A014  
ATOM   1592 HD22 ASN G  18     -12.234  10.274  89.197  0.00  0.00      A014  
ATOM   1593  C   ASN G  18     -15.966   7.613  88.767  0.00  0.00      A014  
ATOM   1594  O   ASN G  18     -15.778   7.388  89.943  0.00  0.00      A014  
ATOM   1595  N   TYR G  19     -15.778   6.706  87.797  0.00  0.00      A014  
ATOM   1596  H   TYR G  19     -15.976   6.833  86.845  0.00  0.00      A014  
ATOM   1597  CA  TYR G  19     -15.222   5.343  88.038  0.00  0.00      A014  
ATOM   1598  CB  TYR G  19     -15.596   4.400  86.861  0.00  0.00      A014  
ATOM   1599  CG  TYR G  19     -17.075   3.982  86.868  0.00  0.00      A014  
ATOM   1600  CD1 TYR G  19     -17.566   3.217  87.912  0.00  0.00      A014  
ATOM   1601  CE1 TYR G  19     -18.816   2.615  87.837  0.00  0.00      A014  
ATOM   1602  CD2 TYR G  19     -17.839   4.230  85.756  0.00  0.00      A014  
ATOM   1603  CE2 TYR G  19     -19.070   3.623  85.651  0.00  0.00      A014  
ATOM   1604  CZ  TYR G  19     -19.543   2.873  86.700  0.00  0.00      A014  
ATOM   1605  OH  TYR G  19     -20.810   2.390  86.710  0.00  0.00      A014  
ATOM   1606  HH  TYR G  19     -21.255   2.800  85.965  0.00  0.00      A014  
ATOM   1607  C   TYR G  19     -13.705   5.326  88.205  0.00  0.00      A014  
ATOM   1608  O   TYR G  19     -13.262   5.180  89.351  0.00  0.00      A014  
ATOM   1609  N   CYS G  20     -12.889   5.458  87.197  0.00  0.00      A014  
ATOM   1610  H   CYS G  20     -13.213   5.546  86.276  0.00  0.00      A014  
ATOM   1611  CA  CYS G  20     -11.447   5.305  87.326  0.00  0.00      A014  
ATOM   1612  CB  CYS G  20     -10.954   4.518  86.160  0.00  0.00      A014  
ATOM   1613  SG  CYS G  20      -9.257   3.932  86.190  0.00  0.00      A014  
ATOM   1614  C   CYS G  20     -10.880   6.720  87.516  0.00  0.00      A014  
ATOM   1615  O   CYS G  20     -10.785   7.179  88.659  0.00  0.00      A014  
ATOM   1616  N   ASN G  21     -10.535   7.449  86.503  0.00  0.00      A014  
ATOM   1617  H   ASN G  21     -10.759   7.175  85.590  0.00  0.00      A014  
ATOM   1618  CA  ASN G  21      -9.795   8.735  86.614  0.00  0.00      A014  
ATOM   1619  CB  ASN G  21      -8.709   8.698  85.584  0.00  0.00      A014  
ATOM   1620  CG  ASN G  21      -7.695   9.798  85.970  0.00  0.00      A014  
ATOM   1621  OD1 ASN G  21      -7.359   9.945  87.222  0.00  0.00      A014  
ATOM   1622  ND2 ASN G  21      -7.209  10.739  85.145  0.00  0.00      A014  
ATOM   1623 HD21 ASN G  21      -7.401  10.716  84.184  0.00  0.00      A014  
ATOM   1624 HD22 ASN G  21      -6.675  11.481  85.497  0.00  0.00      A014  
ATOM   1625  C   ASN G  21     -10.788   9.864  86.316  0.00  0.00      A014  
ATOM   1626  O   ASN G  21     -11.121  10.157  85.163  0.00  0.00      A014  
ATOM   1627  N   PHE H   1     -49.161  -7.585  89.381  0.00  0.00      B014  
ATOM   1628  H   PHE H   1     -48.979  -7.044  90.178  0.00  0.00      B014  
ATOM   1629  CA  PHE H   1     -48.356  -8.706  89.026  0.00  0.00      B014  
ATOM   1630  CB  PHE H   1     -49.174  -9.715  88.317  0.00  0.00      B014  
ATOM   1631  CG  PHE H   1     -48.366 -10.955  87.919  0.00  0.00      B014  
ATOM   1632  CD1 PHE H   1     -48.289 -11.402  86.590  0.00  0.00      B014  
ATOM   1633  CD2 PHE H   1     -47.693 -11.691  88.911  0.00  0.00      B014  
ATOM   1634  CE1 PHE H   1     -47.649 -12.543  86.268  0.00  0.00      B014  
ATOM   1635  CE2 PHE H   1     -47.072 -12.845  88.551  0.00  0.00      B014  
ATOM   1636  CZ  PHE H   1     -47.075 -13.267  87.232  0.00  0.00      B014  
ATOM   1637  C   PHE H   1     -47.121  -8.214  88.195  0.00  0.00      B014  
ATOM   1638  O   PHE H   1     -47.108  -8.062  86.962  0.00  0.00      B014  
ATOM   1639  N   VAL H   2     -46.026  -8.086  88.943  0.00  0.00      B014  
ATOM   1640  H   VAL H   2     -46.059  -8.175  89.918  0.00  0.00      B014  
ATOM   1641  CA  VAL H   2     -44.750  -7.854  88.353  0.00  0.00      B014  
ATOM   1642  CB  VAL H   2     -44.086  -6.411  88.653  0.00  0.00      B014  
ATOM   1643  CG1 VAL H   2     -42.808  -6.310  87.825  0.00  0.00      B014  
ATOM   1644  CG2 VAL H   2     -45.111  -5.325  88.372  0.00  0.00      B014  
ATOM   1645  C   VAL H   2     -43.769  -8.862  89.003  0.00  0.00      B014  
ATOM   1646  O   VAL H   2     -43.608  -9.021  90.202  0.00  0.00      B014  
ATOM   1647  N   ASN H   3     -42.956  -9.471  88.142  0.00  0.00      B014  
ATOM   1648  H   ASN H   3     -42.995  -9.300  87.178  0.00  0.00      B014  
ATOM   1649  CA  ASN H   3     -42.051 -10.557  88.545  0.00  0.00      B014  
ATOM   1650  CB  ASN H   3     -42.492 -11.933  88.147  0.00  0.00      B014  
ATOM   1651  CG  ASN H   3     -41.697 -13.079  88.672  0.00  0.00      B014  
ATOM   1652  OD1 ASN H   3     -41.594 -13.266  89.880  0.00  0.00      B014  
ATOM   1653  ND2 ASN H   3     -41.261 -13.986  87.814  0.00  0.00      B014  
ATOM   1654 HD21 ASN H   3     -40.708 -14.709  88.178  0.00  0.00      B014  
ATOM   1655 HD22 ASN H   3     -41.436 -13.948  86.851  0.00  0.00      B014  
ATOM   1656  C   ASN H   3     -40.675 -10.297  87.932  0.00  0.00      B014  
ATOM   1657  O   ASN H   3     -40.604 -10.223  86.689  0.00  0.00      B014  
ATOM   1658  N   GLN H   4     -39.565 -10.034  88.746  0.00  0.00      B014  
ATOM   1659  H   GLN H   4     -39.574 -10.369  89.667  0.00  0.00      B014  
ATOM   1660  CA  GLN H   4     -38.324  -9.391  88.412  0.00  0.00      B014  
ATOM   1661  CB  GLN H   4     -37.406 -10.407  87.734  0.00  0.00      B014  
ATOM   1662  CG  GLN H   4     -36.957 -11.525  88.608  0.00  0.00      B014  
ATOM   1663  CD  GLN H   4     -35.959 -12.473  87.998  0.00  0.00      B014  
ATOM   1664  OE1 GLN H   4     -35.802 -12.676  86.822  0.00  0.00      B014  
ATOM   1665  NE2 GLN H   4     -35.245 -13.204  88.867  0.00  0.00      B014  
ATOM   1666 HE21 GLN H   4     -35.399 -13.105  89.830  0.00  0.00      B014  
ATOM   1667 HE22 GLN H   4     -34.625 -13.853  88.474  0.00  0.00      B014  
ATOM   1668  C   GLN H   4     -38.266  -8.038  87.680  0.00  0.00      B014  
ATOM   1669  O   GLN H   4     -38.353  -7.902  86.447  0.00  0.00      B014  
ATOM   1670  N   HIS H   5     -38.154  -6.938  88.456  0.00  0.00      B014  
ATOM   1671  H   HIS H   5     -38.201  -7.107  89.420  0.00  0.00      B014  
ATOM   1672  CA  HIS H   5     -38.004  -5.639  88.031  0.00  0.00      B014  
ATOM   1673  CB  HIS H   5     -39.289  -4.914  88.286  0.00  0.00      B014  
ATOM   1674  CG  HIS H   5     -39.386  -3.564  87.535  0.00  0.00      B014  
ATOM   1675  ND1 HIS H   5     -38.852  -2.396  87.835  0.00  0.00      B014  
ATOM   1676  HD1 HIS H   5     -37.992  -2.271  88.288  0.00  0.00      B014  
ATOM   1677  CD2 HIS H   5     -40.303  -3.364  86.539  0.00  0.00      B014  
ATOM   1678  NE2 HIS H   5     -40.297  -2.080  86.317  0.00  0.00      B014  
ATOM   1679  CE1 HIS H   5     -39.385  -1.515  87.072  0.00  0.00      B014  
ATOM   1680  C   HIS H   5     -36.722  -4.867  88.429  0.00  0.00      B014  
ATOM   1681  O   HIS H   5     -36.538  -4.510  89.568  0.00  0.00      B014  
ATOM   1682  N   LEU H   6     -35.820  -4.653  87.469  0.00  0.00      B014  
ATOM   1683  H   LEU H   6     -36.024  -4.818  86.525  0.00  0.00      B014  
ATOM   1684  CA  LEU H   6     -34.522  -4.091  87.741  0.00  0.00      B014  
ATOM   1685  CB  LEU H   6     -33.300  -4.922  87.270  0.00  0.00      B014  
ATOM   1686  CG  LEU H   6     -33.053  -6.059  88.219  0.00  0.00      B014  
ATOM   1687  CD1 LEU H   6     -33.757  -7.338  87.718  0.00  0.00      B014  
ATOM   1688  CD2 LEU H   6     -31.550  -6.323  88.428  0.00  0.00      B014  
ATOM   1689  C   LEU H   6     -34.359  -2.709  87.146  0.00  0.00      B014  
ATOM   1690  O   LEU H   6     -34.619  -2.497  85.958  0.00  0.00      B014  
ATOM   1691  N   CYS H   7     -34.059  -1.796  88.095  0.00  0.00      B014  
ATOM   1692  H   CYS H   7     -34.066  -2.036  89.045  0.00  0.00      B014  
ATOM   1693  CA  CYS H   7     -33.878  -0.428  87.640  0.00  0.00      B014  
ATOM   1694  CB  CYS H   7     -35.071   0.484  88.080  0.00  0.00      B014  
ATOM   1695  SG  CYS H   7     -36.668  -0.254  88.404  0.00  0.00      B014  
ATOM   1696  C   CYS H   7     -32.583   0.305  88.025  0.00  0.00      B014  
ATOM   1697  O   CYS H   7     -32.335   0.710  89.175  0.00  0.00      B014  
ATOM   1698  N   GLY H   8     -31.665   0.477  87.030  0.00  0.00      B014  
ATOM   1699  H   GLY H   8     -31.682   0.056  86.145  0.00  0.00      B014  
ATOM   1700  CA  GLY H   8     -30.489   1.240  87.235  0.00  0.00      B014  
ATOM   1701  C   GLY H   8     -29.166   0.652  86.841  0.00  0.00      B014  
ATOM   1702  O   GLY H   8     -29.016   0.294  85.694  0.00  0.00      B014  
ATOM   1703  N   SER H   9     -28.281   0.458  87.836  0.00  0.00      B014  
ATOM   1704  H   SER H   9     -28.585   0.681  88.740  0.00  0.00      B014  
ATOM   1705  CA  SER H   9     -26.937   0.089  87.350  0.00  0.00      B014  
ATOM   1706  CB  SER H   9     -26.055   1.125  88.021  0.00  0.00      B014  
ATOM   1707  OG  SER H   9     -26.537   2.387  87.551  0.00  0.00      B014  
ATOM   1708  HG  SER H   9     -27.071   2.853  88.199  0.00  0.00      B014  
ATOM   1709  C   SER H   9     -26.605  -1.371  87.667  0.00  0.00      B014  
ATOM   1710  O   SER H   9     -26.409  -1.674  88.842  0.00  0.00      B014  
ATOM   1711  N   HIS H  10     -26.505  -2.308  86.729  0.00  0.00      B014  
ATOM   1712  H   HIS H  10     -26.711  -2.038  85.810  0.00  0.00      B014  
ATOM   1713  CA  HIS H  10     -26.083  -3.615  86.924  0.00  0.00      B014  
ATOM   1714  CB  HIS H  10     -27.049  -4.619  86.436  0.00  0.00      B014  
ATOM   1715  CG  HIS H  10     -26.896  -6.008  87.179  0.00  0.00      B014  
ATOM   1716  ND1 HIS H  10     -26.684  -6.310  88.496  0.00  0.00      B014  
ATOM   1717  HD1 HIS H  10     -26.450  -5.699  89.226  0.00  0.00      B014  
ATOM   1718  CD2 HIS H  10     -26.982  -7.158  86.532  0.00  0.00      B014  
ATOM   1719  NE2 HIS H  10     -26.824  -8.071  87.382  0.00  0.00      B014  
ATOM   1720  CE1 HIS H  10     -26.615  -7.572  88.601  0.00  0.00      B014  
ATOM   1721  C   HIS H  10     -24.646  -3.855  86.416  0.00  0.00      B014  
ATOM   1722  O   HIS H  10     -24.360  -3.622  85.214  0.00  0.00      B014  
ATOM   1723  N   LEU H  11     -23.661  -4.306  87.310  0.00  0.00      B014  
ATOM   1724  H   LEU H  11     -23.979  -4.683  88.157  0.00  0.00      B014  
ATOM   1725  CA  LEU H  11     -22.282  -4.436  87.030  0.00  0.00      B014  
ATOM   1726  CB  LEU H  11     -21.454  -3.418  87.808  0.00  0.00      B014  
ATOM   1727  CG  LEU H  11     -21.537  -1.991  87.383  0.00  0.00      B014  
ATOM   1728  CD1 LEU H  11     -22.452  -1.194  88.388  0.00  0.00      B014  
ATOM   1729  CD2 LEU H  11     -20.181  -1.392  87.596  0.00  0.00      B014  
ATOM   1730  C   LEU H  11     -21.852  -5.816  87.404  0.00  0.00      B014  
ATOM   1731  O   LEU H  11     -22.232  -6.266  88.542  0.00  0.00      B014  
ATOM   1732  N   VAL H  12     -21.193  -6.574  86.564  0.00  0.00      B014  
ATOM   1733  H   VAL H  12     -20.976  -6.124  85.721  0.00  0.00      B014  
ATOM   1734  CA  VAL H  12     -20.759  -7.932  86.791  0.00  0.00      B014  
ATOM   1735  CB  VAL H  12     -21.482  -8.942  85.929  0.00  0.00      B014  
ATOM   1736  CG1 VAL H  12     -21.375 -10.322  86.679  0.00  0.00      B014  
ATOM   1737  CG2 VAL H  12     -23.055  -8.678  85.798  0.00  0.00      B014  
ATOM   1738  C   VAL H  12     -19.288  -8.095  86.370  0.00  0.00      B014  
ATOM   1739  O   VAL H  12     -18.968  -7.870  85.185  0.00  0.00      B014  
ATOM   1740  N   GLU H  13     -18.371  -8.485  87.301  0.00  0.00      B014  
ATOM   1741  H   GLU H  13     -18.569  -8.350  88.251  0.00  0.00      B014  
ATOM   1742  CA  GLU H  13     -16.982  -8.850  87.082  0.00  0.00      B014  
ATOM   1743  CB  GLU H  13     -16.962 -10.254  86.429  0.00  0.00      B014  
ATOM   1744  CG  GLU H  13     -17.397 -11.396  87.412  0.00  0.00      B014  
ATOM   1745  CD  GLU H  13     -17.833 -12.637  86.677  0.00  0.00      B014  
ATOM   1746  OE1 GLU H  13     -17.003 -13.392  86.114  0.00  0.00      B014  
ATOM   1747  OE2 GLU H  13     -19.011 -13.030  86.832  0.00  0.00      B014  
ATOM   1748  C   GLU H  13     -16.138  -7.786  86.396  0.00  0.00      B014  
ATOM   1749  O   GLU H  13     -15.696  -7.844  85.234  0.00  0.00      B014  
ATOM   1750  N   ALA H  14     -15.886  -6.733  87.152  0.00  0.00      B014  
ATOM   1751  H   ALA H  14     -16.222  -6.751  88.072  0.00  0.00      B014  
ATOM   1752  CA  ALA H  14     -15.209  -5.586  86.583  0.00  0.00      B014  
ATOM   1753  CB  ALA H  14     -16.164  -4.376  86.731  0.00  0.00      B014  
ATOM   1754  C   ALA H  14     -13.819  -5.390  87.275  0.00  0.00      B014  
ATOM   1755  O   ALA H  14     -13.758  -5.025  88.479  0.00  0.00      B014  
ATOM   1756  N   LEU H  15     -12.757  -5.503  86.527  0.00  0.00      B014  
ATOM   1757  H   LEU H  15     -12.977  -5.692  85.591  0.00  0.00      B014  
ATOM   1758  CA  LEU H  15     -11.412  -5.189  86.942  0.00  0.00      B014  
ATOM   1759  CB  LEU H  15     -10.466  -6.314  86.482  0.00  0.00      B014  
ATOM   1760  CG  LEU H  15     -10.147  -7.466  87.408  0.00  0.00      B014  
ATOM   1761  CD1 LEU H  15     -10.725  -8.767  86.938  0.00  0.00      B014  
ATOM   1762  CD2 LEU H  15      -8.566  -7.627  87.724  0.00  0.00      B014  
ATOM   1763  C   LEU H  15     -10.965  -3.832  86.334  0.00  0.00      B014  
ATOM   1764  O   LEU H  15     -10.840  -3.587  85.118  0.00  0.00      B014  
ATOM   1765  N   TYR H  16     -10.546  -2.989  87.249  0.00  0.00      B014  
ATOM   1766  H   TYR H  16     -10.537  -3.276  88.186  0.00  0.00      B014  
ATOM   1767  CA  TYR H  16      -9.974  -1.670  86.906  0.00  0.00      B014  
ATOM   1768  CB  TYR H  16     -10.785  -0.513  87.525  0.00  0.00      B014  
ATOM   1769  CG  TYR H  16     -12.135  -0.158  86.898  0.00  0.00      B014  
ATOM   1770  CD1 TYR H  16     -12.456   1.109  86.363  0.00  0.00      B014  
ATOM   1771  CE1 TYR H  16     -13.789   1.330  85.872  0.00  0.00      B014  
ATOM   1772  CD2 TYR H  16     -13.102  -1.124  87.020  0.00  0.00      B014  
ATOM   1773  CE2 TYR H  16     -14.355  -0.882  86.416  0.00  0.00      B014  
ATOM   1774  CZ  TYR H  16     -14.695   0.281  85.846  0.00  0.00      B014  
ATOM   1775  OH  TYR H  16     -15.776   0.218  84.997  0.00  0.00      B014  
ATOM   1776  HH  TYR H  16     -15.858   1.093  84.611  0.00  0.00      B014  
ATOM   1777  C   TYR H  16      -8.574  -1.721  87.377  0.00  0.00      B014  
ATOM   1778  O   TYR H  16      -8.284  -1.784  88.599  0.00  0.00      B014  
ATOM   1779  N   LEU H  17      -7.622  -1.739  86.399  0.00  0.00      B014  
ATOM   1780  H   LEU H  17      -7.834  -1.583  85.455  0.00  0.00      B014  
ATOM   1781  CA  LEU H  17      -6.196  -1.706  86.792  0.00  0.00      B014  
ATOM   1782  CB  LEU H  17      -5.290  -2.445  85.833  0.00  0.00      B014  
ATOM   1783  CG  LEU H  17      -5.365  -3.966  85.858  0.00  0.00      B014  
ATOM   1784  CD1 LEU H  17      -6.537  -4.427  84.995  0.00  0.00      B014  
ATOM   1785  CD2 LEU H  17      -3.977  -4.396  85.270  0.00  0.00      B014  
ATOM   1786  C   LEU H  17      -5.725  -0.329  87.199  0.00  0.00      B014  
ATOM   1787  O   LEU H  17      -5.646  -0.051  88.378  0.00  0.00      B014  
ATOM   1788  N   VAL H  18      -5.247   0.529  86.234  0.00  0.00      B014  
ATOM   1789  H   VAL H  18      -5.478   0.378  85.294  0.00  0.00      B014  
ATOM   1790  CA  VAL H  18      -4.569   1.781  86.679  0.00  0.00      B014  
ATOM   1791  CB  VAL H  18      -3.064   1.851  86.171  0.00  0.00      B014  
ATOM   1792  CG1 VAL H  18      -2.299   2.889  86.854  0.00  0.00      B014  
ATOM   1793  CG2 VAL H  18      -2.339   0.503  86.402  0.00  0.00      B014  
ATOM   1794  C   VAL H  18      -5.302   2.980  86.263  0.00  0.00      B014  
ATOM   1795  O   VAL H  18      -5.581   3.170  85.084  0.00  0.00      B014  
ATOM   1796  N   CYS H  19      -5.599   3.802  87.237  0.00  0.00      B014  
ATOM   1797  H   CYS H  19      -5.298   3.561  88.139  0.00  0.00      B014  
ATOM   1798  CA  CYS H  19      -6.321   5.060  86.908  0.00  0.00      B014  
ATOM   1799  CB  CYS H  19      -7.355   5.422  88.011  0.00  0.00      B014  
ATOM   1800  SG  CYS H  19      -8.566   4.091  88.105  0.00  0.00      B014  
ATOM   1801  C   CYS H  19      -5.589   6.288  86.408  0.00  0.00      B014  
ATOM   1802  O   CYS H  19      -5.762   6.646  85.246  0.00  0.00      B014  
ATOM   1803  N   GLY H  20      -4.836   7.027  87.241  0.00  0.00      B014  
ATOM   1804  H   GLY H  20      -4.636   6.818  88.177  0.00  0.00      B014  
ATOM   1805  CA  GLY H  20      -4.332   8.315  86.727  0.00  0.00      B014  
ATOM   1806  C   GLY H  20      -3.486   9.141  87.644  0.00  0.00      B014  
ATOM   1807  O   GLY H  20      -3.149   8.750  88.782  0.00  0.00      B014  
ATOM   1808  N   GLU H  21      -3.295  10.395  87.265  0.00  0.00      B014  
ATOM   1809  H   GLU H  21      -3.651  10.805  86.450  0.00  0.00      B014  
ATOM   1810  CA  GLU H  21      -2.600  11.275  88.258  0.00  0.00      B014  
ATOM   1811  CB  GLU H  21      -1.447  12.077  87.667  0.00  0.00      B014  
ATOM   1812  CG  GLU H  21      -0.577  12.905  88.600  0.00  0.00      B014  
ATOM   1813  CD  GLU H  21       0.552  13.667  87.925  0.00  0.00      B014  
ATOM   1814  OE1 GLU H  21       0.391  14.836  87.613  0.00  0.00      B014  
ATOM   1815  OE2 GLU H  21       1.542  13.070  87.602  0.00  0.00      B014  
ATOM   1816  C   GLU H  21      -3.639  12.266  88.730  0.00  0.00      B014  
ATOM   1817  O   GLU H  21      -4.136  12.235  89.900  0.00  0.00      B014  
ATOM   1818  N   ARG H  22      -4.149  13.104  87.820  0.00  0.00      B014  
ATOM   1819  H   ARG H  22      -3.990  12.929  86.869  0.00  0.00      B014  
ATOM   1820  CA  ARG H  22      -5.129  14.112  88.119  0.00  0.00      B014  
ATOM   1821  CB  ARG H  22      -4.860  15.372  87.305  0.00  0.00      B014  
ATOM   1822  CG  ARG H  22      -3.456  15.760  87.379  0.00  0.00      B014  
ATOM   1823  CD  ARG H  22      -3.080  17.022  86.580  0.00  0.00      B014  
ATOM   1824  NE  ARG H  22      -1.655  17.401  86.549  0.00  0.00      B014  
ATOM   1825  HE  ARG H  22      -0.994  16.950  87.114  0.00  0.00      B014  
ATOM   1826  CZ  ARG H  22      -1.155  18.261  85.651  0.00  0.00      B014  
ATOM   1827  NH1 ARG H  22      -1.799  18.649  84.620  0.00  0.00      B014  
ATOM   1828 HH11 ARG H  22      -2.758  18.482  84.392  0.00  0.00      B014  
ATOM   1829 HH12 ARG H  22      -1.307  19.275  84.015  0.00  0.00      B014  
ATOM   1830  NH2 ARG H  22       0.072  18.743  85.907  0.00  0.00      B014  
ATOM   1831 HH21 ARG H  22       0.526  18.542  86.775  0.00  0.00      B014  
ATOM   1832 HH22 ARG H  22       0.615  19.223  85.218  0.00  0.00      B014  
ATOM   1833  C   ARG H  22      -6.484  13.431  87.849  0.00  0.00      B014  
ATOM   1834  O   ARG H  22      -6.772  13.203  86.677  0.00  0.00      B014  
ATOM   1835  N   GLY H  23      -7.240  13.171  88.915  0.00  0.00      B014  
ATOM   1836  H   GLY H  23      -6.775  13.427  89.739  0.00  0.00      B014  
ATOM   1837  CA  GLY H  23      -8.625  12.693  88.867  0.00  0.00      B014  
ATOM   1838  C   GLY H  23      -9.763  13.732  88.834  0.00  0.00      B014  
ATOM   1839  O   GLY H  23     -10.184  14.227  87.806  0.00  0.00      B014  
ATOM   1840  N   PHE H  24     -10.378  14.075  89.996  0.00  0.00      B014  
ATOM   1841  H   PHE H  24      -9.875  14.083  90.837  0.00  0.00      B014  
ATOM   1842  CA  PHE H  24     -11.669  14.732  89.971  0.00  0.00      B014  
ATOM   1843  CB  PHE H  24     -12.634  13.599  90.535  0.00  0.00      B014  
ATOM   1844  CG  PHE H  24     -14.067  13.967  90.696  0.00  0.00      B014  
ATOM   1845  CD1 PHE H  24     -14.798  13.442  91.756  0.00  0.00      B014  
ATOM   1846  CD2 PHE H  24     -14.695  14.782  89.812  0.00  0.00      B014  
ATOM   1847  CE1 PHE H  24     -16.149  13.742  91.864  0.00  0.00      B014  
ATOM   1848  CE2 PHE H  24     -16.110  15.041  89.934  0.00  0.00      B014  
ATOM   1849  CZ  PHE H  24     -16.851  14.462  90.980  0.00  0.00      B014  
ATOM   1850  C   PHE H  24     -11.646  16.065  90.782  0.00  0.00      B014  
ATOM   1851  O   PHE H  24     -11.732  16.191  92.016  0.00  0.00      B014  
ATOM   1852  N   PHE H  25     -11.689  17.120  89.963  0.00  0.00      B014  
ATOM   1853  H   PHE H  25     -11.885  17.055  89.005  0.00  0.00      B014  
ATOM   1854  CA  PHE H  25     -11.720  18.513  90.417  0.00  0.00      B014  
ATOM   1855  CB  PHE H  25     -10.513  19.330  89.837  0.00  0.00      B014  
ATOM   1856  CG  PHE H  25      -9.144  18.675  89.962  0.00  0.00      B014  
ATOM   1857  CD1 PHE H  25      -8.200  19.238  90.786  0.00  0.00      B014  
ATOM   1858  CD2 PHE H  25      -8.794  17.570  89.146  0.00  0.00      B014  
ATOM   1859  CE1 PHE H  25      -6.927  18.653  90.840  0.00  0.00      B014  
ATOM   1860  CE2 PHE H  25      -7.591  16.939  89.237  0.00  0.00      B014  
ATOM   1861  CZ  PHE H  25      -6.663  17.550  90.077  0.00  0.00      B014  
ATOM   1862  C   PHE H  25     -12.995  19.218  90.078  0.00  0.00      B014  
ATOM   1863  O   PHE H  25     -13.214  19.507  88.870  0.00  0.00      B014  
ATOM   1864  N   TYR H  26     -13.798  19.396  91.167  0.00  0.00      B014  
ATOM   1865  H   TYR H  26     -13.549  19.088  92.063  0.00  0.00      B014  
ATOM   1866  CA  TYR H  26     -14.948  20.257  91.022  0.00  0.00      B014  
ATOM   1867  CB  TYR H  26     -16.126  19.459  91.525  0.00  0.00      B014  
ATOM   1868  CG  TYR H  26     -17.481  20.132  91.363  0.00  0.00      B014  
ATOM   1869  CD1 TYR H  26     -17.654  21.140  90.448  0.00  0.00      B014  
ATOM   1870  CE1 TYR H  26     -18.890  21.741  90.276  0.00  0.00      B014  
ATOM   1871  CD2 TYR H  26     -18.549  19.707  92.170  0.00  0.00      B014  
ATOM   1872  CE2 TYR H  26     -19.741  20.254  91.986  0.00  0.00      B014  
ATOM   1873  CZ  TYR H  26     -19.903  21.249  91.060  0.00  0.00      B014  
ATOM   1874  OH  TYR H  26     -21.126  21.853  90.849  0.00  0.00      B014  
ATOM   1875  HH  TYR H  26     -21.821  21.567  91.447  0.00  0.00      B014  
ATOM   1876  C   TYR H  26     -14.734  21.607  91.760  0.00  0.00      B014  
ATOM   1877  O   TYR H  26     -14.670  21.528  92.972  0.00  0.00      B014  
ATOM   1878  N   THR H  27     -14.670  22.673  90.954  0.00  0.00      B014  
ATOM   1879  H   THR H  27     -14.753  22.560  89.984  0.00  0.00      B014  
ATOM   1880  CA  THR H  27     -14.440  23.997  91.558  0.00  0.00      B014  
ATOM   1881  CB  THR H  27     -12.963  24.488  91.584  0.00  0.00      B014  
ATOM   1882  OG1 THR H  27     -12.114  23.422  91.944  0.00  0.00      B014  
ATOM   1883  HG1 THR H  27     -12.389  23.155  92.824  0.00  0.00      B014  
ATOM   1884  CG2 THR H  27     -12.809  25.825  92.366  0.00  0.00      B014  
ATOM   1885  C   THR H  27     -15.397  25.060  90.991  0.00  0.00      B014  
ATOM   1886  O   THR H  27     -15.133  25.688  89.907  0.00  0.00      B014  
ATOM   1887  N   PRO H  28     -16.608  25.329  91.563  0.00  0.00      B014  
ATOM   1888  CD  PRO H  28     -17.339  24.359  92.366  0.00  0.00      B014  
ATOM   1889  CA  PRO H  28     -17.511  26.427  91.166  0.00  0.00      B014  
ATOM   1890  CB  PRO H  28     -18.902  25.839  91.402  0.00  0.00      B014  
ATOM   1891  CG  PRO H  28     -18.672  25.076  92.654  0.00  0.00      B014  
ATOM   1892  C   PRO H  28     -17.162  27.709  91.870  0.00  0.00      B014  
ATOM   1893  O   PRO H  28     -17.035  27.828  93.092  0.00  0.00      B014  
ATOM   1894  N   LYS H  29     -17.040  28.767  91.120  0.00  0.00      B014  
ATOM   1895  H   LYS H  29     -16.991  28.586  90.158  0.00  0.00      B014  
ATOM   1896  CA  LYS H  29     -16.756  30.123  91.598  0.00  0.00      B014  
ATOM   1897  CB  LYS H  29     -15.835  30.868  90.664  0.00  0.00      B014  
ATOM   1898  CG  LYS H  29     -14.615  30.019  90.268  0.00  0.00      B014  
ATOM   1899  CD  LYS H  29     -13.779  30.782  89.254  0.00  0.00      B014  
ATOM   1900  CE  LYS H  29     -12.559  30.016  88.706  0.00  0.00      B014  
ATOM   1901  NZ  LYS H  29     -11.829  30.753  87.678  0.00  0.00      B014  
ATOM   1902  HZ1 LYS H  29     -12.559  31.140  87.046  0.00  0.00      B014  
ATOM   1903  HZ2 LYS H  29     -11.173  30.090  87.217  0.00  0.00      B014  
ATOM   1904  HZ3 LYS H  29     -11.268  31.522  88.096  0.00  0.00      B014  
ATOM   1905  C   LYS H  29     -18.155  30.848  91.548  0.00  0.00      B014  
ATOM   1906  O   LYS H  29     -18.644  31.167  90.456  0.00  0.00      B014  
ATOM   1907  N   ALA H  30     -18.759  31.055  92.712  0.00  0.00      B014  
ATOM   1908  H   ALA H  30     -18.321  30.764  93.539  0.00  0.00      B014  
ATOM   1909  CA  ALA H  30     -20.013  31.838  92.713  0.00  0.00      B014  
ATOM   1910  CB  ALA H  30     -21.177  30.877  92.831  0.00  0.00      B014  
ATOM   1911  C   ALA H  30     -19.973  32.734  93.978  0.00  0.00      B014  
ATOM   1912  O   ALA H  30     -20.535  33.809  94.012  0.00  0.00      B014  
ATOM   1913  N   GLY I   1     -53.735  14.166  93.916  0.00  0.00      A015  
ATOM   1914  H   GLY I   1     -53.895  15.107  93.695  0.00  0.00      A015  
ATOM   1915  CA  GLY I   1     -52.541  13.688  94.567  0.00  0.00      A015  
ATOM   1916  C   GLY I   1     -52.178  14.704  95.644  0.00  0.00      A015  
ATOM   1917  O   GLY I   1     -53.086  15.182  96.337  0.00  0.00      A015  
ATOM   1918  N   ILE I   2     -50.876  15.081  95.805  0.00  0.00      A015  
ATOM   1919  H   ILE I   2     -50.654  15.725  96.509  0.00  0.00      A015  
ATOM   1920  CA  ILE I   2     -49.734  14.633  94.916  0.00  0.00      A015  
ATOM   1921  CB  ILE I   2     -48.624  15.615  94.693  0.00  0.00      A015  
ATOM   1922  CG2 ILE I   2     -47.698  15.014  93.673  0.00  0.00      A015  
ATOM   1923  CG1 ILE I   2     -49.030  17.027  94.296  0.00  0.00      A015  
ATOM   1924  CD  ILE I   2     -47.925  17.976  94.077  0.00  0.00      A015  
ATOM   1925  C   ILE I   2     -49.203  13.471  95.723  0.00  0.00      A015  
ATOM   1926  O   ILE I   2     -49.068  13.339  96.914  0.00  0.00      A015  
ATOM   1927  N   VAL I   3     -49.067  12.453  94.887  0.00  0.00      A015  
ATOM   1928  H   VAL I   3     -49.409  12.565  93.976  0.00  0.00      A015  
ATOM   1929  CA  VAL I   3     -48.529  11.136  95.295  0.00  0.00      A015  
ATOM   1930  CB  VAL I   3     -49.364   9.874  94.986  0.00  0.00      A015  
ATOM   1931  CG1 VAL I   3     -48.882   8.703  95.705  0.00  0.00      A015  
ATOM   1932  CG2 VAL I   3     -50.773  10.156  95.597  0.00  0.00      A015  
ATOM   1933  C   VAL I   3     -47.053  10.905  94.836  0.00  0.00      A015  
ATOM   1934  O   VAL I   3     -46.754  10.406  93.754  0.00  0.00      A015  
ATOM   1935  N   GLU I   4     -46.139  11.370  95.620  0.00  0.00      A015  
ATOM   1936  H   GLU I   4     -46.336  11.706  96.519  0.00  0.00      A015  
ATOM   1937  CA  GLU I   4     -44.684  11.323  95.298  0.00  0.00      A015  
ATOM   1938  CB  GLU I   4     -44.037  12.560  95.924  0.00  0.00      A015  
ATOM   1939  CG  GLU I   4     -44.437  13.914  95.231  0.00  0.00      A015  
ATOM   1940  CD  GLU I   4     -43.738  14.300  93.941  0.00  0.00      A015  
ATOM   1941  OE1 GLU I   4     -42.598  14.772  94.026  0.00  0.00      A015  
ATOM   1942  OE2 GLU I   4     -44.289  14.267  92.821  0.00  0.00      A015  
ATOM   1943  C   GLU I   4     -44.132  10.041  95.896  0.00  0.00      A015  
ATOM   1944  O   GLU I   4     -44.173   9.876  97.134  0.00  0.00      A015  
ATOM   1945  N   GLN I   5     -43.568   9.201  94.994  0.00  0.00      A015  
ATOM   1946  H   GLN I   5     -43.400   9.447  94.061  0.00  0.00      A015  
ATOM   1947  CA  GLN I   5     -43.187   7.821  95.261  0.00  0.00      A015  
ATOM   1948  CB  GLN I   5     -44.225   6.836  94.906  0.00  0.00      A015  
ATOM   1949  CG  GLN I   5     -43.859   5.332  95.196  0.00  0.00      A015  
ATOM   1950  CD  GLN I   5     -45.062   4.395  95.415  0.00  0.00      A015  
ATOM   1951  OE1 GLN I   5     -45.702   3.918  94.564  0.00  0.00      A015  
ATOM   1952  NE2 GLN I   5     -45.321   4.110  96.738  0.00  0.00      A015  
ATOM   1953 HE21 GLN I   5     -44.592   4.441  97.303  0.00  0.00      A015  
ATOM   1954 HE22 GLN I   5     -46.221   3.798  96.969  0.00  0.00      A015  
ATOM   1955  C   GLN I   5     -41.870   7.567  94.582  0.00  0.00      A015  
ATOM   1956  O   GLN I   5     -41.775   7.430  93.390  0.00  0.00      A015  
ATOM   1957  N   CYS I   6     -40.797   7.455  95.392  0.00  0.00      A015  
ATOM   1958  H   CYS I   6     -40.917   7.588  96.356  0.00  0.00      A015  
ATOM   1959  CA  CYS I   6     -39.457   7.222  94.876  0.00  0.00      A015  
ATOM   1960  CB  CYS I   6     -38.495   8.435  94.826  0.00  0.00      A015  
ATOM   1961  SG  CYS I   6     -38.402   9.218  96.461  0.00  0.00      A015  
ATOM   1962  C   CYS I   6     -38.755   5.965  95.401  0.00  0.00      A015  
ATOM   1963  O   CYS I   6     -38.792   5.786  96.568  0.00  0.00      A015  
ATOM   1964  N   CYS I   7     -38.176   5.149  94.459  0.00  0.00      A015  
ATOM   1965  H   CYS I   7     -38.156   5.359  93.502  0.00  0.00      A015  
ATOM   1966  CA  CYS I   7     -37.538   3.887  94.808  0.00  0.00      A015  
ATOM   1967  CB  CYS I   7     -38.289   2.681  94.265  0.00  0.00      A015  
ATOM   1968  SG  CYS I   7     -37.405   1.078  94.709  0.00  0.00      A015  
ATOM   1969  C   CYS I   7     -36.173   3.950  94.090  0.00  0.00      A015  
ATOM   1970  O   CYS I   7     -36.067   3.757  92.850  0.00  0.00      A015  
ATOM   1971  N   ALA I   8     -35.083   4.319  94.773  0.00  0.00      A015  
ATOM   1972  H   ALA I   8     -35.163   4.558  95.720  0.00  0.00      A015  
ATOM   1973  CA  ALA I   8     -33.870   4.878  94.149  0.00  0.00      A015  
ATOM   1974  CB  ALA I   8     -34.054   6.393  94.243  0.00  0.00      A015  
ATOM   1975  C   ALA I   8     -32.663   4.477  94.954  0.00  0.00      A015  
ATOM   1976  O   ALA I   8     -32.658   3.684  95.908  0.00  0.00      A015  
ATOM   1977  N   SER I   9     -31.465   4.996  94.574  0.00  0.00      A015  
ATOM   1978  H   SER I   9     -31.270   5.162  93.628  0.00  0.00      A015  
ATOM   1979  CA  SER I   9     -30.416   5.231  95.468  0.00  0.00      A015  
ATOM   1980  CB  SER I   9     -29.001   5.052  94.863  0.00  0.00      A015  
ATOM   1981  OG  SER I   9     -28.673   3.667  94.639  0.00  0.00      A015  
ATOM   1982  HG  SER I   9     -27.741   3.711  94.415  0.00  0.00      A015  
ATOM   1983  C   SER I   9     -30.571   6.675  96.000  0.00  0.00      A015  
ATOM   1984  O   SER I   9     -30.392   6.896  97.214  0.00  0.00      A015  
ATOM   1985  N   VAL I  10     -30.990   7.634  95.143  0.00  0.00      A015  
ATOM   1986  H   VAL I  10     -31.310   7.425  94.241  0.00  0.00      A015  
ATOM   1987  CA  VAL I  10     -31.080   9.012  95.589  0.00  0.00      A015  
ATOM   1988  CB  VAL I  10     -29.969   9.985  95.134  0.00  0.00      A015  
ATOM   1989  CG1 VAL I  10     -30.108  11.179  96.025  0.00  0.00      A015  
ATOM   1990  CG2 VAL I  10     -28.470   9.529  95.201  0.00  0.00      A015  
ATOM   1991  C   VAL I  10     -32.401   9.493  95.011  0.00  0.00      A015  
ATOM   1992  O   VAL I  10     -32.649   9.481  93.805  0.00  0.00      A015  
ATOM   1993  N   CYS I  11     -33.376   9.758  95.886  0.00  0.00      A015  
ATOM   1994  H   CYS I  11     -33.245   9.446  96.806  0.00  0.00      A015  
ATOM   1995  CA  CYS I  11     -34.598  10.342  95.469  0.00  0.00      A015  
ATOM   1996  CB  CYS I  11     -35.536  10.472  96.566  0.00  0.00      A015  
ATOM   1997  SG  CYS I  11     -36.486   8.858  96.736  0.00  0.00      A015  
ATOM   1998  C   CYS I  11     -34.403  11.728  94.808  0.00  0.00      A015  
ATOM   1999  O   CYS I  11     -34.510  11.864  93.576  0.00  0.00      A015  
ATOM   2000  N   SER I  12     -34.001  12.780  95.504  0.00  0.00      A015  
ATOM   2001  H   SER I  12     -33.915  12.608  96.465  0.00  0.00      A015  
ATOM   2002  CA  SER I  12     -33.672  14.097  94.856  0.00  0.00      A015  
ATOM   2003  CB  SER I  12     -34.877  15.055  94.743  0.00  0.00      A015  
ATOM   2004  OG  SER I  12     -36.019  14.586  94.059  0.00  0.00      A015  
ATOM   2005  HG  SER I  12     -35.737  13.878  93.475  0.00  0.00      A015  
ATOM   2006  C   SER I  12     -32.568  14.834  95.532  0.00  0.00      A015  
ATOM   2007  O   SER I  12     -32.500  14.845  96.738  0.00  0.00      A015  
ATOM   2008  N   LEU I  13     -31.630  15.377  94.720  0.00  0.00      A015  
ATOM   2009  H   LEU I  13     -31.809  15.317  93.758  0.00  0.00      A015  
ATOM   2010  CA  LEU I  13     -30.491  16.156  95.177  0.00  0.00      A015  
ATOM   2011  CB  LEU I  13     -30.911  17.522  95.757  0.00  0.00      A015  
ATOM   2012  CG  LEU I  13     -31.097  18.615  94.774  0.00  0.00      A015  
ATOM   2013  CD1 LEU I  13     -31.678  19.741  95.546  0.00  0.00      A015  
ATOM   2014  CD2 LEU I  13     -29.842  19.005  94.136  0.00  0.00      A015  
ATOM   2015  C   LEU I  13     -29.529  15.467  96.160  0.00  0.00      A015  
ATOM   2016  O   LEU I  13     -29.871  15.211  97.297  0.00  0.00      A015  
ATOM   2017  N   TYR I  14     -28.259  15.041  95.923  0.00  0.00      A015  
ATOM   2018  H   TYR I  14     -27.843  14.443  96.579  0.00  0.00      A015  
ATOM   2019  CA  TYR I  14     -27.449  14.979  94.614  0.00  0.00      A015  
ATOM   2020  CB  TYR I  14     -26.814  16.306  94.309  0.00  0.00      A015  
ATOM   2021  CG  TYR I  14     -26.024  17.057  95.404  0.00  0.00      A015  
ATOM   2022  CD1 TYR I  14     -24.724  16.732  95.637  0.00  0.00      A015  
ATOM   2023  CE1 TYR I  14     -23.868  17.432  96.390  0.00  0.00      A015  
ATOM   2024  CD2 TYR I  14     -26.517  18.096  96.151  0.00  0.00      A015  
ATOM   2025  CE2 TYR I  14     -25.752  18.787  97.032  0.00  0.00      A015  
ATOM   2026  CZ  TYR I  14     -24.395  18.476  97.089  0.00  0.00      A015  
ATOM   2027  OH  TYR I  14     -23.596  19.306  97.793  0.00  0.00      A015  
ATOM   2028  HH  TYR I  14     -22.736  19.163  97.391  0.00  0.00      A015  
ATOM   2029  C   TYR I  14     -26.403  13.876  94.688  0.00  0.00      A015  
ATOM   2030  O   TYR I  14     -26.079  13.403  95.771  0.00  0.00      A015  
ATOM   2031  N   GLN I  15     -25.915  13.240  93.576  0.00  0.00      A015  
ATOM   2032  H   GLN I  15     -26.320  13.438  92.705  0.00  0.00      A015  
ATOM   2033  CA  GLN I  15     -24.853  12.205  93.665  0.00  0.00      A015  
ATOM   2034  CB  GLN I  15     -25.258  10.854  93.132  0.00  0.00      A015  
ATOM   2035  CG  GLN I  15     -24.131   9.758  93.131  0.00  0.00      A015  
ATOM   2036  CD  GLN I  15     -24.621   8.407  92.587  0.00  0.00      A015  
ATOM   2037  OE1 GLN I  15     -24.449   8.263  91.383  0.00  0.00      A015  
ATOM   2038  NE2 GLN I  15     -25.187   7.478  93.351  0.00  0.00      A015  
ATOM   2039 HE21 GLN I  15     -25.447   7.579  94.291  0.00  0.00      A015  
ATOM   2040 HE22 GLN I  15     -25.177   6.545  93.051  0.00  0.00      A015  
ATOM   2041  C   GLN I  15     -23.541  12.544  92.967  0.00  0.00      A015  
ATOM   2042  O   GLN I  15     -23.519  12.743  91.715  0.00  0.00      A015  
ATOM   2043  N   LEU I  16     -22.525  12.642  93.813  0.00  0.00      A015  
ATOM   2044  H   LEU I  16     -22.701  12.622  94.777  0.00  0.00      A015  
ATOM   2045  CA  LEU I  16     -21.131  12.558  93.378  0.00  0.00      A015  
ATOM   2046  CB  LEU I  16     -20.252  13.807  93.665  0.00  0.00      A015  
ATOM   2047  CG  LEU I  16     -20.597  15.178  93.103  0.00  0.00      A015  
ATOM   2048  CD1 LEU I  16     -21.876  15.968  93.551  0.00  0.00      A015  
ATOM   2049  CD2 LEU I  16     -19.396  16.075  93.392  0.00  0.00      A015  
ATOM   2050  C   LEU I  16     -20.510  11.269  93.988  0.00  0.00      A015  
ATOM   2051  O   LEU I  16     -20.300  11.147  95.251  0.00  0.00      A015  
ATOM   2052  N   GLU I  17     -20.383  10.259  93.155  0.00  0.00      A015  
ATOM   2053  H   GLU I  17     -20.744  10.402  92.256  0.00  0.00      A015  
ATOM   2054  CA  GLU I  17     -19.720   9.040  93.511  0.00  0.00      A015  
ATOM   2055  CB  GLU I  17     -20.777   7.934  93.370  0.00  0.00      A015  
ATOM   2056  CG  GLU I  17     -20.475   6.790  94.278  0.00  0.00      A015  
ATOM   2057  CD  GLU I  17     -21.664   5.930  94.515  0.00  0.00      A015  
ATOM   2058  OE1 GLU I  17     -22.308   5.902  95.550  0.00  0.00      A015  
ATOM   2059  OE2 GLU I  17     -21.948   5.229  93.580  0.00  0.00      A015  
ATOM   2060  C   GLU I  17     -18.419   8.703  92.787  0.00  0.00      A015  
ATOM   2061  O   GLU I  17     -18.300   8.647  91.589  0.00  0.00      A015  
ATOM   2062  N   ASN I  18     -17.391   8.523  93.604  0.00  0.00      A015  
ATOM   2063  H   ASN I  18     -17.685   8.409  94.531  0.00  0.00      A015  
ATOM   2064  CA  ASN I  18     -15.987   8.439  93.284  0.00  0.00      A015  
ATOM   2065  CB  ASN I  18     -15.218   9.527  93.998  0.00  0.00      A015  
ATOM   2066  CG  ASN I  18     -13.804   9.734  93.556  0.00  0.00      A015  
ATOM   2067  OD1 ASN I  18     -13.540  10.121  92.406  0.00  0.00      A015  
ATOM   2068  ND2 ASN I  18     -12.879   9.538  94.502  0.00  0.00      A015  
ATOM   2069 HD21 ASN I  18     -13.179   9.450  95.430  0.00  0.00      A015  
ATOM   2070 HD22 ASN I  18     -11.913   9.431  94.376  0.00  0.00      A015  
ATOM   2071  C   ASN I  18     -15.461   7.105  93.779  0.00  0.00      A015  
ATOM   2072  O   ASN I  18     -15.445   6.803  94.937  0.00  0.00      A015  
ATOM   2073  N   TYR I  19     -15.300   6.295  92.739  0.00  0.00      A015  
ATOM   2074  H   TYR I  19     -15.454   6.604  91.822  0.00  0.00      A015  
ATOM   2075  CA  TYR I  19     -14.608   4.991  92.995  0.00  0.00      A015  
ATOM   2076  CB  TYR I  19     -15.092   3.972  91.852  0.00  0.00      A015  
ATOM   2077  CG  TYR I  19     -16.579   3.601  91.951  0.00  0.00      A015  
ATOM   2078  CD1 TYR I  19     -17.435   4.527  91.456  0.00  0.00      A015  
ATOM   2079  CE1 TYR I  19     -18.797   4.206  91.438  0.00  0.00      A015  
ATOM   2080  CD2 TYR I  19     -16.998   2.369  92.437  0.00  0.00      A015  
ATOM   2081  CE2 TYR I  19     -18.328   2.068  92.453  0.00  0.00      A015  
ATOM   2082  CZ  TYR I  19     -19.214   3.000  91.944  0.00  0.00      A015  
ATOM   2083  OH  TYR I  19     -20.590   2.636  91.997  0.00  0.00      A015  
ATOM   2084  HH  TYR I  19     -21.122   3.418  91.830  0.00  0.00      A015  
ATOM   2085  C   TYR I  19     -13.159   4.948  93.117  0.00  0.00      A015  
ATOM   2086  O   TYR I  19     -12.757   4.633  94.207  0.00  0.00      A015  
ATOM   2087  N   CYS I  20     -12.317   5.231  92.108  0.00  0.00      A015  
ATOM   2088  H   CYS I  20     -12.724   5.367  91.227  0.00  0.00      A015  
ATOM   2089  CA  CYS I  20     -10.913   5.090  92.300  0.00  0.00      A015  
ATOM   2090  CB  CYS I  20     -10.290   4.517  91.117  0.00  0.00      A015  
ATOM   2091  SG  CYS I  20      -8.854   3.428  91.424  0.00  0.00      A015  
ATOM   2092  C   CYS I  20     -10.373   6.491  92.553  0.00  0.00      A015  
ATOM   2093  O   CYS I  20     -10.129   6.859  93.680  0.00  0.00      A015  
ATOM   2094  N   ASN I  21     -10.181   7.301  91.514  0.00  0.00      A015  
ATOM   2095  H   ASN I  21     -10.401   7.078  90.585  0.00  0.00      A015  
ATOM   2096  CA  ASN I  21      -9.495   8.588  91.804  0.00  0.00      A015  
ATOM   2097  CB  ASN I  21      -8.408   8.644  90.721  0.00  0.00      A015  
ATOM   2098  CG  ASN I  21      -7.234   9.541  91.129  0.00  0.00      A015  
ATOM   2099  OD1 ASN I  21      -6.632   9.459  92.229  0.00  0.00      A015  
ATOM   2100  ND2 ASN I  21      -6.545  10.237  90.199  0.00  0.00      A015  
ATOM   2101 HD21 ASN I  21      -6.754  10.193  89.243  0.00  0.00      A015  
ATOM   2102 HD22 ASN I  21      -5.829  10.803  90.558  0.00  0.00      A015  
ATOM   2103  C   ASN I  21     -10.450   9.771  91.846  0.00  0.00      A015  
ATOM   2104  O   ASN I  21     -10.927  10.325  90.839  0.00  0.00      A015  
ATOM   2105  N   PHE J   1     -49.125  -7.151  93.934  0.00  0.00      B015  
ATOM   2106  H   PHE J   1     -49.432  -6.771  93.084  0.00  0.00      B015  
ATOM   2107  CA  PHE J   1     -48.081  -8.132  93.818  0.00  0.00      B015  
ATOM   2108  CB  PHE J   1     -48.540  -9.331  93.013  0.00  0.00      B015  
ATOM   2109  CG  PHE J   1     -47.693 -10.597  93.042  0.00  0.00      B015  
ATOM   2110  CD1 PHE J   1     -48.195 -11.573  93.960  0.00  0.00      B015  
ATOM   2111  CD2 PHE J   1     -46.488 -10.801  92.411  0.00  0.00      B015  
ATOM   2112  CE1 PHE J   1     -47.539 -12.765  94.160  0.00  0.00      B015  
ATOM   2113  CE2 PHE J   1     -45.791 -11.979  92.672  0.00  0.00      B015  
ATOM   2114  CZ  PHE J   1     -46.340 -12.968  93.503  0.00  0.00      B015  
ATOM   2115  C   PHE J   1     -46.840  -7.559  93.159  0.00  0.00      B015  
ATOM   2116  O   PHE J   1     -46.907  -7.044  92.043  0.00  0.00      B015  
ATOM   2117  N   VAL J   2     -45.707  -7.560  93.860  0.00  0.00      B015  
ATOM   2118  H   VAL J   2     -45.682  -7.848  94.796  0.00  0.00      B015  
ATOM   2119  CA  VAL J   2     -44.413  -7.236  93.251  0.00  0.00      B015  
ATOM   2120  CB  VAL J   2     -43.875  -5.826  93.752  0.00  0.00      B015  
ATOM   2121  CG1 VAL J   2     -42.691  -5.414  92.900  0.00  0.00      B015  
ATOM   2122  CG2 VAL J   2     -44.881  -4.741  94.058  0.00  0.00      B015  
ATOM   2123  C   VAL J   2     -43.458  -8.329  93.691  0.00  0.00      B015  
ATOM   2124  O   VAL J   2     -43.152  -8.458  94.914  0.00  0.00      B015  
ATOM   2125  N   ASN J   3     -42.863  -9.219  92.887  0.00  0.00      B015  
ATOM   2126  H   ASN J   3     -43.128  -9.362  91.954  0.00  0.00      B015  
ATOM   2127  CA  ASN J   3     -41.841 -10.201  93.368  0.00  0.00      B015  
ATOM   2128  CB  ASN J   3     -42.303 -11.554  92.982  0.00  0.00      B015  
ATOM   2129  CG  ASN J   3     -41.547 -12.731  93.482  0.00  0.00      B015  
ATOM   2130  OD1 ASN J   3     -41.064 -12.815  94.586  0.00  0.00      B015  
ATOM   2131  ND2 ASN J   3     -41.560 -13.801  92.635  0.00  0.00      B015  
ATOM   2132 HD21 ASN J   3     -41.943 -13.704  91.738  0.00  0.00      B015  
ATOM   2133 HD22 ASN J   3     -41.293 -14.669  93.003  0.00  0.00      B015  
ATOM   2134  C   ASN J   3     -40.519  -9.880  92.686  0.00  0.00      B015  
ATOM   2135  O   ASN J   3     -40.390  -9.809  91.438  0.00  0.00      B015  
ATOM   2136  N   GLN J   4     -39.522  -9.683  93.557  0.00  0.00      B015  
ATOM   2137  H   GLN J   4     -39.824  -9.863  94.472  0.00  0.00      B015  
ATOM   2138  CA  GLN J   4     -38.210  -9.268  93.262  0.00  0.00      B015  
ATOM   2139  CB  GLN J   4     -37.224 -10.232  92.591  0.00  0.00      B015  
ATOM   2140  CG  GLN J   4     -36.748 -11.324  93.564  0.00  0.00      B015  
ATOM   2141  CD  GLN J   4     -35.618 -12.175  93.033  0.00  0.00      B015  
ATOM   2142  OE1 GLN J   4     -35.464 -12.472  91.841  0.00  0.00      B015  
ATOM   2143  NE2 GLN J   4     -34.747 -12.535  93.909  0.00  0.00      B015  
ATOM   2144 HE21 GLN J   4     -34.913 -12.213  94.820  0.00  0.00      B015  
ATOM   2145 HE22 GLN J   4     -33.981 -13.122  93.736  0.00  0.00      B015  
ATOM   2146  C   GLN J   4     -38.180  -7.880  92.618  0.00  0.00      B015  
ATOM   2147  O   GLN J   4     -38.221  -7.790  91.404  0.00  0.00      B015  
ATOM   2148  N   HIS J   5     -38.196  -6.745  93.331  0.00  0.00      B015  
ATOM   2149  H   HIS J   5     -38.432  -6.775  94.282  0.00  0.00      B015  
ATOM   2150  CA  HIS J   5     -38.106  -5.402  92.792  0.00  0.00      B015  
ATOM   2151  CB  HIS J   5     -39.330  -4.647  93.214  0.00  0.00      B015  
ATOM   2152  CG  HIS J   5     -39.457  -3.260  92.505  0.00  0.00      B015  
ATOM   2153  ND1 HIS J   5     -39.230  -2.066  92.960  0.00  0.00      B015  
ATOM   2154  HD1 HIS J   5     -39.084  -1.654  93.837  0.00  0.00      B015  
ATOM   2155  CD2 HIS J   5     -39.751  -3.161  91.153  0.00  0.00      B015  
ATOM   2156  NE2 HIS J   5     -39.881  -1.934  90.856  0.00  0.00      B015  
ATOM   2157  CE1 HIS J   5     -39.512  -1.249  91.965  0.00  0.00      B015  
ATOM   2158  C   HIS J   5     -36.808  -4.719  93.311  0.00  0.00      B015  
ATOM   2159  O   HIS J   5     -36.762  -4.431  94.518  0.00  0.00      B015  
ATOM   2160  N   LEU J   6     -35.817  -4.346  92.506  0.00  0.00      B015  
ATOM   2161  H   LEU J   6     -35.916  -4.386  91.532  0.00  0.00      B015  
ATOM   2162  CA  LEU J   6     -34.544  -3.774  92.933  0.00  0.00      B015  
ATOM   2163  CB  LEU J   6     -33.350  -4.603  92.510  0.00  0.00      B015  
ATOM   2164  CG  LEU J   6     -33.032  -6.005  93.055  0.00  0.00      B015  
ATOM   2165  CD1 LEU J   6     -33.941  -7.107  92.614  0.00  0.00      B015  
ATOM   2166  CD2 LEU J   6     -31.502  -6.243  92.721  0.00  0.00      B015  
ATOM   2167  C   LEU J   6     -34.356  -2.481  92.173  0.00  0.00      B015  
ATOM   2168  O   LEU J   6     -34.283  -2.383  90.950  0.00  0.00      B015  
ATOM   2169  N   CYS J   7     -34.341  -1.389  92.887  0.00  0.00      B015  
ATOM   2170  H   CYS J   7     -34.456  -1.504  93.853  0.00  0.00      B015  
ATOM   2171  CA  CYS J   7     -34.041  -0.125  92.288  0.00  0.00      B015  
ATOM   2172  CB  CYS J   7     -35.081   0.866  92.760  0.00  0.00      B015  
ATOM   2173  SG  CYS J   7     -36.702   0.170  93.066  0.00  0.00      B015  
ATOM   2174  C   CYS J   7     -32.743   0.346  92.806  0.00  0.00      B015  
ATOM   2175  O   CYS J   7     -32.503   0.311  94.045  0.00  0.00      B015  
ATOM   2176  N   GLY J   8     -31.816   0.736  91.949  0.00  0.00      B015  
ATOM   2177  H   GLY J   8     -31.954   0.501  91.008  0.00  0.00      B015  
ATOM   2178  CA  GLY J   8     -30.632   1.540  92.283  0.00  0.00      B015  
ATOM   2179  C   GLY J   8     -29.356   1.025  91.571  0.00  0.00      B015  
ATOM   2180  O   GLY J   8     -29.283   1.154  90.383  0.00  0.00      B015  
ATOM   2181  N   SER J   9     -28.482   0.326  92.314  0.00  0.00      B015  
ATOM   2182  H   SER J   9     -28.685   0.161  93.258  0.00  0.00      B015  
ATOM   2183  CA  SER J   9     -27.277  -0.182  91.844  0.00  0.00      B015  
ATOM   2184  CB  SER J   9     -26.016   0.680  92.051  0.00  0.00      B015  
ATOM   2185  OG  SER J   9     -26.034   1.730  91.179  0.00  0.00      B015  
ATOM   2186  HG  SER J   9     -25.365   2.377  91.418  0.00  0.00      B015  
ATOM   2187  C   SER J   9     -26.933  -1.604  92.348  0.00  0.00      B015  
ATOM   2188  O   SER J   9     -27.120  -1.878  93.539  0.00  0.00      B015  
ATOM   2189  N   HIS J  10     -26.494  -2.547  91.522  0.00  0.00      B015  
ATOM   2190  H   HIS J  10     -26.244  -2.404  90.585  0.00  0.00      B015  
ATOM   2191  CA  HIS J  10     -26.117  -3.866  92.089  0.00  0.00      B015  
ATOM   2192  CB  HIS J  10     -27.188  -4.884  92.091  0.00  0.00      B015  
ATOM   2193  CG  HIS J  10     -26.927  -6.167  92.834  0.00  0.00      B015  
ATOM   2194  ND1 HIS J  10     -26.432  -6.429  94.020  0.00  0.00      B015  
ATOM   2195  HD1 HIS J  10     -25.950  -5.757  94.545  0.00  0.00      B015  
ATOM   2196  CD2 HIS J  10     -27.178  -7.384  92.259  0.00  0.00      B015  
ATOM   2197  NE2 HIS J  10     -26.848  -8.272  93.142  0.00  0.00      B015  
ATOM   2198  CE1 HIS J  10     -26.430  -7.692  94.236  0.00  0.00      B015  
ATOM   2199  C   HIS J  10     -24.868  -4.497  91.347  0.00  0.00      B015  
ATOM   2200  O   HIS J  10     -24.797  -4.630  90.167  0.00  0.00      B015  
ATOM   2201  N   LEU J  11     -23.892  -4.846  92.172  0.00  0.00      B015  
ATOM   2202  H   LEU J  11     -24.102  -4.826  93.129  0.00  0.00      B015  
ATOM   2203  CA  LEU J  11     -22.546  -5.190  91.777  0.00  0.00      B015  
ATOM   2204  CB  LEU J  11     -21.394  -4.276  92.391  0.00  0.00      B015  
ATOM   2205  CG  LEU J  11     -21.277  -2.921  91.847  0.00  0.00      B015  
ATOM   2206  CD1 LEU J  11     -22.336  -1.900  92.341  0.00  0.00      B015  
ATOM   2207  CD2 LEU J  11     -19.950  -2.624  92.512  0.00  0.00      B015  
ATOM   2208  C   LEU J  11     -22.253  -6.611  92.237  0.00  0.00      B015  
ATOM   2209  O   LEU J  11     -22.341  -6.961  93.359  0.00  0.00      B015  
ATOM   2210  N   VAL J  12     -21.957  -7.433  91.243  0.00  0.00      B015  
ATOM   2211  H   VAL J  12     -22.031  -7.166  90.303  0.00  0.00      B015  
ATOM   2212  CA  VAL J  12     -21.433  -8.712  91.489  0.00  0.00      B015  
ATOM   2213  CB  VAL J  12     -22.275  -9.830  90.768  0.00  0.00      B015  
ATOM   2214  CG1 VAL J  12     -21.636 -11.220  91.079  0.00  0.00      B015  
ATOM   2215  CG2 VAL J  12     -23.709  -9.759  91.271  0.00  0.00      B015  
ATOM   2216  C   VAL J  12     -20.028  -8.645  90.934  0.00  0.00      B015  
ATOM   2217  O   VAL J  12     -19.735  -8.534  89.756  0.00  0.00      B015  
ATOM   2218  N   GLU J  13     -19.125  -8.848  91.850  0.00  0.00      B015  
ATOM   2219  H   GLU J  13     -19.466  -8.809  92.768  0.00  0.00      B015  
ATOM   2220  CA  GLU J  13     -17.663  -8.821  91.701  0.00  0.00      B015  
ATOM   2221  CB  GLU J  13     -17.194 -10.122  91.047  0.00  0.00      B015  
ATOM   2222  CG  GLU J  13     -17.617 -11.292  91.911  0.00  0.00      B015  
ATOM   2223  CD  GLU J  13     -17.324 -12.660  91.339  0.00  0.00      B015  
ATOM   2224  OE1 GLU J  13     -16.263 -13.252  91.623  0.00  0.00      B015  
ATOM   2225  OE2 GLU J  13     -18.123 -13.176  90.534  0.00  0.00      B015  
ATOM   2226  C   GLU J  13     -16.999  -7.517  91.089  0.00  0.00      B015  
ATOM   2227  O   GLU J  13     -17.126  -7.221  89.900  0.00  0.00      B015  
ATOM   2228  N   ALA J  14     -16.238  -6.821  91.959  0.00  0.00      B015  
ATOM   2229  H   ALA J  14     -16.151  -7.155  92.876  0.00  0.00      B015  
ATOM   2230  CA  ALA J  14     -15.522  -5.570  91.612  0.00  0.00      B015  
ATOM   2231  CB  ALA J  14     -16.101  -4.349  92.309  0.00  0.00      B015  
ATOM   2232  C   ALA J  14     -14.070  -5.674  92.097  0.00  0.00      B015  
ATOM   2233  O   ALA J  14     -13.860  -6.137  93.257  0.00  0.00      B015  
ATOM   2234  N   LEU J  15     -13.090  -5.383  91.214  0.00  0.00      B015  
ATOM   2235  H   LEU J  15     -13.220  -5.261  90.250  0.00  0.00      B015  
ATOM   2236  CA  LEU J  15     -11.674  -5.371  91.598  0.00  0.00      B015  
ATOM   2237  CB  LEU J  15     -11.034  -6.635  91.015  0.00  0.00      B015  
ATOM   2238  CG  LEU J  15     -11.444  -7.986  91.596  0.00  0.00      B015  
ATOM   2239  CD1 LEU J  15     -12.507  -8.526  90.677  0.00  0.00      B015  
ATOM   2240  CD2 LEU J  15     -10.418  -9.060  91.510  0.00  0.00      B015  
ATOM   2241  C   LEU J  15     -11.021  -4.110  91.078  0.00  0.00      B015  
ATOM   2242  O   LEU J  15     -10.691  -3.997  89.921  0.00  0.00      B015  
ATOM   2243  N   TYR J  16     -10.891  -3.101  92.022  0.00  0.00      B015  
ATOM   2244  H   TYR J  16     -11.245  -3.147  92.934  0.00  0.00      B015  
ATOM   2245  CA  TYR J  16     -10.203  -1.880  91.684  0.00  0.00      B015  
ATOM   2246  CB  TYR J  16     -10.960  -0.653  92.273  0.00  0.00      B015  
ATOM   2247  CG  TYR J  16     -12.290  -0.458  91.501  0.00  0.00      B015  
ATOM   2248  CD1 TYR J  16     -12.636   0.790  90.971  0.00  0.00      B015  
ATOM   2249  CE1 TYR J  16     -13.808   0.934  90.197  0.00  0.00      B015  
ATOM   2250  CD2 TYR J  16     -13.217  -1.533  91.324  0.00  0.00      B015  
ATOM   2251  CE2 TYR J  16     -14.437  -1.311  90.640  0.00  0.00      B015  
ATOM   2252  CZ  TYR J  16     -14.738  -0.096  90.056  0.00  0.00      B015  
ATOM   2253  OH  TYR J  16     -15.852   0.073  89.294  0.00  0.00      B015  
ATOM   2254  HH  TYR J  16     -16.208  -0.818  89.260  0.00  0.00      B015  
ATOM   2255  C   TYR J  16      -8.842  -2.028  92.240  0.00  0.00      B015  
ATOM   2256  O   TYR J  16      -8.647  -2.110  93.458  0.00  0.00      B015  
ATOM   2257  N   LEU J  17      -7.848  -2.006  91.391  0.00  0.00      B015  
ATOM   2258  H   LEU J  17      -7.890  -1.921  90.416  0.00  0.00      B015  
ATOM   2259  CA  LEU J  17      -6.451  -2.143  91.759  0.00  0.00      B015  
ATOM   2260  CB  LEU J  17      -5.758  -3.001  90.709  0.00  0.00      B015  
ATOM   2261  CG  LEU J  17      -5.968  -4.555  90.536  0.00  0.00      B015  
ATOM   2262  CD1 LEU J  17      -7.359  -4.768  89.912  0.00  0.00      B015  
ATOM   2263  CD2 LEU J  17      -4.975  -5.267  89.661  0.00  0.00      B015  
ATOM   2264  C   LEU J  17      -5.581  -0.914  92.082  0.00  0.00      B015  
ATOM   2265  O   LEU J  17      -5.039  -0.901  93.169  0.00  0.00      B015  
ATOM   2266  N   VAL J  18      -5.252   0.003  91.138  0.00  0.00      B015  
ATOM   2267  H   VAL J  18      -5.549  -0.129  90.213  0.00  0.00      B015  
ATOM   2268  CA  VAL J  18      -4.367   1.131  91.448  0.00  0.00      B015  
ATOM   2269  CB  VAL J  18      -2.869   0.913  90.974  0.00  0.00      B015  
ATOM   2270  CG1 VAL J  18      -2.052   2.087  91.446  0.00  0.00      B015  
ATOM   2271  CG2 VAL J  18      -2.229  -0.390  91.349  0.00  0.00      B015  
ATOM   2272  C   VAL J  18      -4.965   2.458  90.940  0.00  0.00      B015  
ATOM   2273  O   VAL J  18      -5.129   2.641  89.718  0.00  0.00      B015  
ATOM   2274  N   CYS J  19      -5.286   3.368  91.921  0.00  0.00      B015  
ATOM   2275  H   CYS J  19      -5.253   3.013  92.833  0.00  0.00      B015  
ATOM   2276  CA  CYS J  19      -5.684   4.728  91.591  0.00  0.00      B015  
ATOM   2277  CB  CYS J  19      -6.600   5.368  92.667  0.00  0.00      B015  
ATOM   2278  SG  CYS J  19      -7.975   4.311  93.003  0.00  0.00      B015  
ATOM   2279  C   CYS J  19      -4.488   5.666  91.295  0.00  0.00      B015  
ATOM   2280  O   CYS J  19      -4.407   6.044  90.108  0.00  0.00      B015  
ATOM   2281  N   GLY J  20      -3.640   6.109  92.205  0.00  0.00      B015  
ATOM   2282  H   GLY J  20      -3.718   5.886  93.156  0.00  0.00      B015  
ATOM   2283  CA  GLY J  20      -2.621   7.076  91.733  0.00  0.00      B015  
ATOM   2284  C   GLY J  20      -2.486   8.218  92.712  0.00  0.00      B015  
ATOM   2285  O   GLY J  20      -2.563   8.052  93.830  0.00  0.00      B015  
ATOM   2286  N   GLU J  21      -2.524   9.453  92.175  0.00  0.00      B015  
ATOM   2287  H   GLU J  21      -2.583   9.402  91.198  0.00  0.00      B015  
ATOM   2288  CA  GLU J  21      -2.253  10.617  93.030  0.00  0.00      B015  
ATOM   2289  CB  GLU J  21      -1.176  11.333  92.239  0.00  0.00      B015  
ATOM   2290  CG  GLU J  21      -0.283  12.311  92.974  0.00  0.00      B015  
ATOM   2291  CD  GLU J  21       0.912  12.774  92.084  0.00  0.00      B015  
ATOM   2292  OE1 GLU J  21       0.827  13.824  91.458  0.00  0.00      B015  
ATOM   2293  OE2 GLU J  21       1.982  12.113  92.108  0.00  0.00      B015  
ATOM   2294  C   GLU J  21      -3.367  11.455  93.460  0.00  0.00      B015  
ATOM   2295  O   GLU J  21      -3.847  11.419  94.651  0.00  0.00      B015  
ATOM   2296  N   ARG J  22      -3.912  12.320  92.594  0.00  0.00      B015  
ATOM   2297  H   ARG J  22      -3.715  12.249  91.637  0.00  0.00      B015  
ATOM   2298  CA  ARG J  22      -4.822  13.368  92.979  0.00  0.00      B015  
ATOM   2299  CB  ARG J  22      -4.381  14.692  92.368  0.00  0.00      B015  
ATOM   2300  CG  ARG J  22      -2.883  14.856  92.403  0.00  0.00      B015  
ATOM   2301  CD  ARG J  22      -2.396  16.098  91.679  0.00  0.00      B015  
ATOM   2302  NE  ARG J  22      -1.014  16.133  91.276  0.00  0.00      B015  
ATOM   2303  HE  ARG J  22      -0.386  15.525  91.719  0.00  0.00      B015  
ATOM   2304  CZ  ARG J  22      -0.630  16.954  90.311  0.00  0.00      B015  
ATOM   2305  NH1 ARG J  22      -1.498  17.778  89.731  0.00  0.00      B015  
ATOM   2306 HH11 ARG J  22      -2.394  17.695  90.167  0.00  0.00      B015  
ATOM   2307 HH12 ARG J  22      -1.365  18.400  88.960  0.00  0.00      B015  
ATOM   2308  NH2 ARG J  22       0.702  16.936  89.874  0.00  0.00      B015  
ATOM   2309 HH21 ARG J  22       1.250  16.161  90.188  0.00  0.00      B015  
ATOM   2310 HH22 ARG J  22       0.893  17.487  89.061  0.00  0.00      B015  
ATOM   2311  C   ARG J  22      -6.307  13.084  92.781  0.00  0.00      B015  
ATOM   2312  O   ARG J  22      -6.827  13.378  91.726  0.00  0.00      B015  
ATOM   2313  N   GLY J  23      -6.999  12.596  93.818  0.00  0.00      B015  
ATOM   2314  H   GLY J  23      -6.507  12.628  94.665  0.00  0.00      B015  
ATOM   2315  CA  GLY J  23      -8.458  12.272  93.811  0.00  0.00      B015  
ATOM   2316  C   GLY J  23      -9.363  13.428  93.844  0.00  0.00      B015  
ATOM   2317  O   GLY J  23      -9.588  14.171  92.847  0.00  0.00      B015  
ATOM   2318  N   PHE J  24     -10.026  13.562  94.991  0.00  0.00      B015  
ATOM   2319  H   PHE J  24      -9.694  13.302  95.875  0.00  0.00      B015  
ATOM   2320  CA  PHE J  24     -11.251  14.170  94.958  0.00  0.00      B015  
ATOM   2321  CB  PHE J  24     -12.108  13.429  95.931  0.00  0.00      B015  
ATOM   2322  CG  PHE J  24     -13.612  13.664  95.796  0.00  0.00      B015  
ATOM   2323  CD1 PHE J  24     -14.437  12.573  95.814  0.00  0.00      B015  
ATOM   2324  CD2 PHE J  24     -14.213  14.889  95.775  0.00  0.00      B015  
ATOM   2325  CE1 PHE J  24     -15.786  12.669  95.885  0.00  0.00      B015  
ATOM   2326  CE2 PHE J  24     -15.594  15.005  95.891  0.00  0.00      B015  
ATOM   2327  CZ  PHE J  24     -16.407  13.888  95.969  0.00  0.00      B015  
ATOM   2328  C   PHE J  24     -11.102  15.583  95.474  0.00  0.00      B015  
ATOM   2329  O   PHE J  24     -10.767  15.780  96.669  0.00  0.00      B015  
ATOM   2330  N   PHE J  25     -11.234  16.603  94.680  0.00  0.00      B015  
ATOM   2331  H   PHE J  25     -11.136  16.431  93.720  0.00  0.00      B015  
ATOM   2332  CA  PHE J  25     -11.162  17.946  95.043  0.00  0.00      B015  
ATOM   2333  CB  PHE J  25     -10.192  18.671  94.198  0.00  0.00      B015  
ATOM   2334  CG  PHE J  25      -8.715  18.429  94.679  0.00  0.00      B015  
ATOM   2335  CD1 PHE J  25      -7.888  17.535  94.052  0.00  0.00      B015  
ATOM   2336  CD2 PHE J  25      -8.232  19.170  95.760  0.00  0.00      B015  
ATOM   2337  CE1 PHE J  25      -6.562  17.393  94.554  0.00  0.00      B015  
ATOM   2338  CE2 PHE J  25      -6.920  19.005  96.243  0.00  0.00      B015  
ATOM   2339  CZ  PHE J  25      -6.010  18.115  95.590  0.00  0.00      B015  
ATOM   2340  C   PHE J  25     -12.529  18.538  94.837  0.00  0.00      B015  
ATOM   2341  O   PHE J  25     -12.972  18.456  93.688  0.00  0.00      B015  
ATOM   2342  N   TYR J  26     -13.163  19.074  95.910  0.00  0.00      B015  
ATOM   2343  H   TYR J  26     -12.953  18.797  96.827  0.00  0.00      B015  
ATOM   2344  CA  TYR J  26     -14.410  19.828  95.822  0.00  0.00      B015  
ATOM   2345  CB  TYR J  26     -15.444  19.096  96.662  0.00  0.00      B015  
ATOM   2346  CG  TYR J  26     -16.909  19.472  96.407  0.00  0.00      B015  
ATOM   2347  CD1 TYR J  26     -17.323  20.720  95.911  0.00  0.00      B015  
ATOM   2348  CE1 TYR J  26     -18.639  21.077  95.836  0.00  0.00      B015  
ATOM   2349  CD2 TYR J  26     -17.903  18.555  96.727  0.00  0.00      B015  
ATOM   2350  CE2 TYR J  26     -19.226  18.935  96.631  0.00  0.00      B015  
ATOM   2351  CZ  TYR J  26     -19.611  20.210  96.222  0.00  0.00      B015  
ATOM   2352  OH  TYR J  26     -20.957  20.630  96.271  0.00  0.00      B015  
ATOM   2353  HH  TYR J  26     -21.249  21.148  95.518  0.00  0.00      B015  
ATOM   2354  C   TYR J  26     -14.119  21.220  96.380  0.00  0.00      B015  
ATOM   2355  O   TYR J  26     -13.839  21.284  97.598  0.00  0.00      B015  
ATOM   2356  N   THR J  27     -14.076  22.333  95.626  0.00  0.00      B015  
ATOM   2357  H   THR J  27     -14.155  22.209  94.657  0.00  0.00      B015  
ATOM   2358  CA  THR J  27     -13.734  23.639  96.210  0.00  0.00      B015  
ATOM   2359  CB  THR J  27     -12.272  24.075  95.848  0.00  0.00      B015  
ATOM   2360  OG1 THR J  27     -11.496  23.018  96.443  0.00  0.00      B015  
ATOM   2361  HG1 THR J  27     -11.050  22.392  95.869  0.00  0.00      B015  
ATOM   2362  CG2 THR J  27     -11.773  25.328  96.505  0.00  0.00      B015  
ATOM   2363  C   THR J  27     -14.789  24.699  95.879  0.00  0.00      B015  
ATOM   2364  O   THR J  27     -14.720  25.379  94.829  0.00  0.00      B015  
ATOM   2365  N   PRO J  28     -15.888  24.880  96.643  0.00  0.00      B015  
ATOM   2366  CD  PRO J  28     -16.156  24.135  97.911  0.00  0.00      B015  
ATOM   2367  CA  PRO J  28     -16.940  25.838  96.425  0.00  0.00      B015  
ATOM   2368  CB  PRO J  28     -18.011  25.309  97.355  0.00  0.00      B015  
ATOM   2369  CG  PRO J  28     -17.575  23.953  97.718  0.00  0.00      B015  
ATOM   2370  C   PRO J  28     -16.460  27.236  96.874  0.00  0.00      B015  
ATOM   2371  O   PRO J  28     -16.091  27.444  98.053  0.00  0.00      B015  
ATOM   2372  N   LYS J  29     -16.388  28.254  95.972  0.00  0.00      B015  
ATOM   2373  H   LYS J  29     -16.702  28.077  95.060  0.00  0.00      B015  
ATOM   2374  CA  LYS J  29     -15.822  29.514  96.361  0.00  0.00      B015  
ATOM   2375  CB  LYS J  29     -14.550  29.767  95.531  0.00  0.00      B015  
ATOM   2376  CG  LYS J  29     -13.839  31.121  95.877  0.00  0.00      B015  
ATOM   2377  CD  LYS J  29     -12.539  31.286  95.151  0.00  0.00      B015  
ATOM   2378  CE  LYS J  29     -12.070  32.630  95.502  0.00  0.00      B015  
ATOM   2379  NZ  LYS J  29     -10.894  32.932  94.646  0.00  0.00      B015  
ATOM   2380  HZ1 LYS J  29     -11.336  33.233  93.754  0.00  0.00      B015  
ATOM   2381  HZ2 LYS J  29     -10.302  32.109  94.410  0.00  0.00      B015  
ATOM   2382  HZ3 LYS J  29     -10.394  33.703  95.132  0.00  0.00      B015  
ATOM   2383  C   LYS J  29     -16.812  30.615  96.168  0.00  0.00      B015  
ATOM   2384  O   LYS J  29     -17.424  30.692  95.099  0.00  0.00      B015  
ATOM   2385  N   ALA J  30     -16.831  31.484  97.167  0.00  0.00      B015  
ATOM   2386  H   ALA J  30     -16.130  31.600  97.842  0.00  0.00      B015  
ATOM   2387  CA  ALA J  30     -17.813  32.576  97.202  0.00  0.00      B015  
ATOM   2388  CB  ALA J  30     -18.872  32.150  98.278  0.00  0.00      B015  
ATOM   2389  C   ALA J  30     -17.037  33.724  97.877  0.00  0.00      B015  
ATOM   2390  O   ALA J  30     -15.886  33.915  97.494  0.00  0.00      B015  
ATOM   2391  N   GLY K   1     -52.726  13.321 100.435  0.00  0.00      A016  
ATOM   2392  H   GLY K   1     -53.529  12.763 100.365  0.00  0.00      A016  
ATOM   2393  CA  GLY K   1     -52.820  14.743 100.018  0.00  0.00      A016  
ATOM   2394  C   GLY K   1     -52.074  15.660 101.003  0.00  0.00      A016  
ATOM   2395  O   GLY K   1     -52.721  16.010 102.028  0.00  0.00      A016  
ATOM   2396  N   ILE K   2     -50.792  16.025 100.931  0.00  0.00      A016  
ATOM   2397  H   ILE K   2     -50.489  16.644 101.628  0.00  0.00      A016  
ATOM   2398  CA  ILE K   2     -49.846  15.531  99.949  0.00  0.00      A016  
ATOM   2399  CB  ILE K   2     -48.859  16.618  99.376  0.00  0.00      A016  
ATOM   2400  CG2 ILE K   2     -49.653  17.529  98.441  0.00  0.00      A016  
ATOM   2401  CG1 ILE K   2     -48.070  17.288 100.492  0.00  0.00      A016  
ATOM   2402  CD  ILE K   2     -46.908  18.216 100.038  0.00  0.00      A016  
ATOM   2403  C   ILE K   2     -49.098  14.301 100.509  0.00  0.00      A016  
ATOM   2404  O   ILE K   2     -48.993  14.222 101.734  0.00  0.00      A016  
ATOM   2405  N   VAL K   3     -48.588  13.408  99.662  0.00  0.00      A016  
ATOM   2406  H   VAL K   3     -48.429  13.509  98.700  0.00  0.00      A016  
ATOM   2407  CA  VAL K   3     -48.070  12.205 100.181  0.00  0.00      A016  
ATOM   2408  CB  VAL K   3     -48.718  10.963  99.563  0.00  0.00      A016  
ATOM   2409  CG1 VAL K   3     -48.302   9.647 100.068  0.00  0.00      A016  
ATOM   2410  CG2 VAL K   3     -50.268  11.054  99.746  0.00  0.00      A016  
ATOM   2411  C   VAL K   3     -46.597  12.186  99.693  0.00  0.00      A016  
ATOM   2412  O   VAL K   3     -46.338  12.313  98.489  0.00  0.00      A016  
ATOM   2413  N   GLU K   4     -45.578  12.197 100.536  0.00  0.00      A016  
ATOM   2414  H   GLU K   4     -45.783  11.970 101.468  0.00  0.00      A016  
ATOM   2415  CA  GLU K   4     -44.199  12.086 100.086  0.00  0.00      A016  
ATOM   2416  CB  GLU K   4     -43.283  13.369 100.338  0.00  0.00      A016  
ATOM   2417  CG  GLU K   4     -43.918  14.412  99.512  0.00  0.00      A016  
ATOM   2418  CD  GLU K   4     -43.523  15.745  99.988  0.00  0.00      A016  
ATOM   2419  OE1 GLU K   4     -42.666  16.332  99.393  0.00  0.00      A016  
ATOM   2420  OE2 GLU K   4     -44.038  16.233 100.945  0.00  0.00      A016  
ATOM   2421  C   GLU K   4     -43.603  10.849 100.710  0.00  0.00      A016  
ATOM   2422  O   GLU K   4     -43.410  10.708 101.905  0.00  0.00      A016  
ATOM   2423  N   GLN K   5     -43.363   9.801  99.860  0.00  0.00      A016  
ATOM   2424  H   GLN K   5     -43.487  10.006  98.909  0.00  0.00      A016  
ATOM   2425  CA  GLN K   5     -42.812   8.553 100.385  0.00  0.00      A016  
ATOM   2426  CB  GLN K   5     -43.861   7.506 100.261  0.00  0.00      A016  
ATOM   2427  CG  GLN K   5     -43.664   6.122 100.849  0.00  0.00      A016  
ATOM   2428  CD  GLN K   5     -44.858   5.223 100.508  0.00  0.00      A016  
ATOM   2429  OE1 GLN K   5     -44.920   4.759  99.395  0.00  0.00      A016  
ATOM   2430  NE2 GLN K   5     -45.774   4.898 101.420  0.00  0.00      A016  
ATOM   2431 HE21 GLN K   5     -45.784   5.192 102.355  0.00  0.00      A016  
ATOM   2432 HE22 GLN K   5     -46.479   4.290 101.114  0.00  0.00      A016  
ATOM   2433  C   GLN K   5     -41.536   8.054  99.710  0.00  0.00      A016  
ATOM   2434  O   GLN K   5     -41.446   7.862  98.540  0.00  0.00      A016  
ATOM   2435  N   CYS K   6     -40.394   8.055 100.416  0.00  0.00      A016  
ATOM   2436  H   CYS K   6     -40.450   8.272 101.370  0.00  0.00      A016  
ATOM   2437  CA  CYS K   6     -39.099   7.676  99.808  0.00  0.00      A016  
ATOM   2438  CB  CYS K   6     -38.144   8.895  99.892  0.00  0.00      A016  
ATOM   2439  SG  CYS K   6     -37.765   9.367 101.600  0.00  0.00      A016  
ATOM   2440  C   CYS K   6     -38.359   6.416 100.336  0.00  0.00      A016  
ATOM   2441  O   CYS K   6     -38.068   6.318 101.526  0.00  0.00      A016  
ATOM   2442  N   CYS K   7     -38.096   5.398  99.522  0.00  0.00      A016  
ATOM   2443  H   CYS K   7     -38.312   5.495  98.571  0.00  0.00      A016  
ATOM   2444  CA  CYS K   7     -37.165   4.254  99.715  0.00  0.00      A016  
ATOM   2445  CB  CYS K   7     -37.851   3.036  99.240  0.00  0.00      A016  
ATOM   2446  SG  CYS K   7     -37.308   1.414  99.646  0.00  0.00      A016  
ATOM   2447  C   CYS K   7     -35.788   4.458  99.073  0.00  0.00      A016  
ATOM   2448  O   CYS K   7     -35.840   4.518  97.851  0.00  0.00      A016  
ATOM   2449  N   ALA K   8     -34.633   4.606  99.654  0.00  0.00      A016  
ATOM   2450  H   ALA K   8     -34.544   4.181 100.532  0.00  0.00      A016  
ATOM   2451  CA  ALA K   8     -33.407   5.091  98.981  0.00  0.00      A016  
ATOM   2452  CB  ALA K   8     -33.593   6.582  98.688  0.00  0.00      A016  
ATOM   2453  C   ALA K   8     -32.218   4.933  99.924  0.00  0.00      A016  
ATOM   2454  O   ALA K   8     -32.365   4.460 101.034  0.00  0.00      A016  
ATOM   2455  N   SER K   9     -31.016   5.329  99.450  0.00  0.00      A016  
ATOM   2456  H   SER K   9     -30.863   5.649  98.536  0.00  0.00      A016  
ATOM   2457  CA  SER K   9     -29.851   5.564 100.324  0.00  0.00      A016  
ATOM   2458  CB  SER K   9     -28.531   5.335  99.646  0.00  0.00      A016  
ATOM   2459  OG  SER K   9     -28.337   4.013  99.209  0.00  0.00      A016  
ATOM   2460  HG  SER K   9     -27.842   3.580  99.908  0.00  0.00      A016  
ATOM   2461  C   SER K   9     -30.082   6.896 100.962  0.00  0.00      A016  
ATOM   2462  O   SER K   9     -29.983   7.025 102.186  0.00  0.00      A016  
ATOM   2463  N   VAL K  10     -30.613   7.938 100.263  0.00  0.00      A016  
ATOM   2464  H   VAL K  10     -30.776   7.829  99.303  0.00  0.00      A016  
ATOM   2465  CA  VAL K  10     -30.988   9.266 100.771  0.00  0.00      A016  
ATOM   2466  CB  VAL K  10     -29.817  10.318 100.843  0.00  0.00      A016  
ATOM   2467  CG1 VAL K  10     -29.220  10.847  99.556  0.00  0.00      A016  
ATOM   2468  CG2 VAL K  10     -30.332  11.530 101.716  0.00  0.00      A016  
ATOM   2469  C   VAL K  10     -32.085   9.910  99.932  0.00  0.00      A016  
ATOM   2470  O   VAL K  10     -32.160   9.797  98.687  0.00  0.00      A016  
ATOM   2471  N   CYS K  11     -33.055  10.467 100.707  0.00  0.00      A016  
ATOM   2472  H   CYS K  11     -32.939  10.596 101.671  0.00  0.00      A016  
ATOM   2473  CA  CYS K  11     -34.248  10.997 100.110  0.00  0.00      A016  
ATOM   2474  CB  CYS K  11     -35.384  10.906 101.021  0.00  0.00      A016  
ATOM   2475  SG  CYS K  11     -35.697   9.283 101.759  0.00  0.00      A016  
ATOM   2476  C   CYS K  11     -34.017  12.435  99.526  0.00  0.00      A016  
ATOM   2477  O   CYS K  11     -34.267  12.699  98.366  0.00  0.00      A016  
ATOM   2478  N   SER K  12     -33.473  13.265 100.439  0.00  0.00      A016  
ATOM   2479  H   SER K  12     -33.342  12.910 101.343  0.00  0.00      A016  
ATOM   2480  CA  SER K  12     -33.212  14.661 100.091  0.00  0.00      A016  
ATOM   2481  CB  SER K  12     -34.409  15.543 100.505  0.00  0.00      A016  
ATOM   2482  OG  SER K  12     -35.564  15.261  99.708  0.00  0.00      A016  
ATOM   2483  HG  SER K  12     -35.565  15.731  98.870  0.00  0.00      A016  
ATOM   2484  C   SER K  12     -31.909  15.046 100.696  0.00  0.00      A016  
ATOM   2485  O   SER K  12     -31.826  15.283 101.905  0.00  0.00      A016  
ATOM   2486  N   LEU K  13     -30.895  15.256  99.873  0.00  0.00      A016  
ATOM   2487  H   LEU K  13     -31.166  15.250  98.932  0.00  0.00      A016  
ATOM   2488  CA  LEU K  13     -29.583  15.767 100.187  0.00  0.00      A016  
ATOM   2489  CB  LEU K  13     -29.666  17.250 100.646  0.00  0.00      A016  
ATOM   2490  CG  LEU K  13     -30.009  18.263  99.638  0.00  0.00      A016  
ATOM   2491  CD1 LEU K  13     -30.207  19.618 100.382  0.00  0.00      A016  
ATOM   2492  CD2 LEU K  13     -28.985  18.352  98.554  0.00  0.00      A016  
ATOM   2493  C   LEU K  13     -28.659  15.038 101.168  0.00  0.00      A016  
ATOM   2494  O   LEU K  13     -29.051  14.679 102.263  0.00  0.00      A016  
ATOM   2495  N   TYR K  14     -27.389  14.697 100.877  0.00  0.00      A016  
ATOM   2496  H   TYR K  14     -26.709  14.738 101.583  0.00  0.00      A016  
ATOM   2497  CA  TYR K  14     -26.843  14.584  99.547  0.00  0.00      A016  
ATOM   2498  CB  TYR K  14     -26.066  15.875  99.099  0.00  0.00      A016  
ATOM   2499  CG  TYR K  14     -25.230  16.610 100.141  0.00  0.00      A016  
ATOM   2500  CD1 TYR K  14     -24.001  16.190 100.424  0.00  0.00      A016  
ATOM   2501  CE1 TYR K  14     -23.159  16.975 101.213  0.00  0.00      A016  
ATOM   2502  CD2 TYR K  14     -25.726  17.761 100.751  0.00  0.00      A016  
ATOM   2503  CE2 TYR K  14     -24.929  18.592 101.562  0.00  0.00      A016  
ATOM   2504  CZ  TYR K  14     -23.628  18.153 101.756  0.00  0.00      A016  
ATOM   2505  OH  TYR K  14     -22.745  18.934 102.401  0.00  0.00      A016  
ATOM   2506  HH  TYR K  14     -23.164  19.797 102.419  0.00  0.00      A016  
ATOM   2507  C   TYR K  14     -25.975  13.267  99.504  0.00  0.00      A016  
ATOM   2508  O   TYR K  14     -25.655  12.797 100.621  0.00  0.00      A016  
ATOM   2509  N   GLN K  15     -25.391  12.870  98.404  0.00  0.00      A016  
ATOM   2510  H   GLN K  15     -25.605  13.368  97.588  0.00  0.00      A016  
ATOM   2511  CA  GLN K  15     -24.594  11.612  98.426  0.00  0.00      A016  
ATOM   2512  CB  GLN K  15     -25.350  10.571  97.598  0.00  0.00      A016  
ATOM   2513  CG  GLN K  15     -24.643   9.176  97.637  0.00  0.00      A016  
ATOM   2514  CD  GLN K  15     -25.599   8.050  97.216  0.00  0.00      A016  
ATOM   2515  OE1 GLN K  15     -25.980   7.845  96.061  0.00  0.00      A016  
ATOM   2516  NE2 GLN K  15     -26.098   7.204  98.052  0.00  0.00      A016  
ATOM   2517 HE21 GLN K  15     -25.866   7.208  99.005  0.00  0.00      A016  
ATOM   2518 HE22 GLN K  15     -26.722   6.542  97.687  0.00  0.00      A016  
ATOM   2519  C   GLN K  15     -23.146  11.826  97.870  0.00  0.00      A016  
ATOM   2520  O   GLN K  15     -22.954  12.122  96.682  0.00  0.00      A016  
ATOM   2521  N   LEU K  16     -22.195  11.828  98.822  0.00  0.00      A016  
ATOM   2522  H   LEU K  16     -22.520  11.861  99.746  0.00  0.00      A016  
ATOM   2523  CA  LEU K  16     -20.802  11.866  98.488  0.00  0.00      A016  
ATOM   2524  CB  LEU K  16     -20.044  12.933  99.241  0.00  0.00      A016  
ATOM   2525  CG  LEU K  16     -20.103  14.442  99.112  0.00  0.00      A016  
ATOM   2526  CD1 LEU K  16     -19.264  15.226 100.061  0.00  0.00      A016  
ATOM   2527  CD2 LEU K  16     -19.853  14.827  97.646  0.00  0.00      A016  
ATOM   2528  C   LEU K  16     -20.283  10.559  99.033  0.00  0.00      A016  
ATOM   2529  O   LEU K  16     -20.090  10.350 100.224  0.00  0.00      A016  
ATOM   2530  N   GLU K  17     -19.992   9.644  98.130  0.00  0.00      A016  
ATOM   2531  H   GLU K  17     -20.170   9.846  97.188  0.00  0.00      A016  
ATOM   2532  CA  GLU K  17     -19.181   8.475  98.549  0.00  0.00      A016  
ATOM   2533  CB  GLU K  17     -19.886   7.210  98.179  0.00  0.00      A016  
ATOM   2534  CG  GLU K  17     -20.993   6.735  99.185  0.00  0.00      A016  
ATOM   2535  CD  GLU K  17     -21.680   5.405  98.804  0.00  0.00      A016  
ATOM   2536  OE1 GLU K  17     -22.901   5.401  98.587  0.00  0.00      A016  
ATOM   2537  OE2 GLU K  17     -20.996   4.372  98.833  0.00  0.00      A016  
ATOM   2538  C   GLU K  17     -17.861   8.425  97.836  0.00  0.00      A016  
ATOM   2539  O   GLU K  17     -17.783   8.405  96.687  0.00  0.00      A016  
ATOM   2540  N   ASN K  18     -16.797   8.250  98.633  0.00  0.00      A016  
ATOM   2541  H   ASN K  18     -16.933   8.405  99.591  0.00  0.00      A016  
ATOM   2542  CA  ASN K  18     -15.460   8.086  98.206  0.00  0.00      A016  
ATOM   2543  CB  ASN K  18     -14.602   9.231  98.765  0.00  0.00      A016  
ATOM   2544  CG  ASN K  18     -13.113   9.085  98.389  0.00  0.00      A016  
ATOM   2545  OD1 ASN K  18     -12.718   9.118  97.206  0.00  0.00      A016  
ATOM   2546  ND2 ASN K  18     -12.435   8.893  99.480  0.00  0.00      A016  
ATOM   2547 HD21 ASN K  18     -12.907   8.889 100.338  0.00  0.00      A016  
ATOM   2548 HD22 ASN K  18     -11.471   8.757  99.364  0.00  0.00      A016  
ATOM   2549  C   ASN K  18     -14.989   6.801  98.695  0.00  0.00      A016  
ATOM   2550  O   ASN K  18     -14.585   6.601  99.795  0.00  0.00      A016  
ATOM   2551  N   TYR K  19     -15.079   5.858  97.693  0.00  0.00      A016  
ATOM   2552  H   TYR K  19     -15.426   6.183  96.836  0.00  0.00      A016  
ATOM   2553  CA  TYR K  19     -14.587   4.466  97.755  0.00  0.00      A016  
ATOM   2554  CB  TYR K  19     -15.127   3.625  96.525  0.00  0.00      A016  
ATOM   2555  CG  TYR K  19     -16.617   3.363  96.572  0.00  0.00      A016  
ATOM   2556  CD1 TYR K  19     -17.396   4.051  95.648  0.00  0.00      A016  
ATOM   2557  CE1 TYR K  19     -18.730   3.757  95.605  0.00  0.00      A016  
ATOM   2558  CD2 TYR K  19     -17.138   2.391  97.410  0.00  0.00      A016  
ATOM   2559  CE2 TYR K  19     -18.479   2.121  97.334  0.00  0.00      A016  
ATOM   2560  CZ  TYR K  19     -19.255   2.860  96.475  0.00  0.00      A016  
ATOM   2561  OH  TYR K  19     -20.605   2.470  96.411  0.00  0.00      A016  
ATOM   2562  HH  TYR K  19     -20.714   1.623  96.849  0.00  0.00      A016  
ATOM   2563  C   TYR K  19     -13.108   4.350  97.945  0.00  0.00      A016  
ATOM   2564  O   TYR K  19     -12.737   4.116  99.129  0.00  0.00      A016  
ATOM   2565  N   CYS K  20     -12.227   4.450  96.962  0.00  0.00      A016  
ATOM   2566  H   CYS K  20     -12.562   4.519  96.044  0.00  0.00      A016  
ATOM   2567  CA  CYS K  20     -10.766   4.369  97.141  0.00  0.00      A016  
ATOM   2568  CB  CYS K  20     -10.007   3.761  96.089  0.00  0.00      A016  
ATOM   2569  SG  CYS K  20      -9.015   2.390  96.609  0.00  0.00      A016  
ATOM   2570  C   CYS K  20     -10.149   5.730  97.494  0.00  0.00      A016  
ATOM   2571  O   CYS K  20      -9.641   5.870  98.621  0.00  0.00      A016  
ATOM   2572  N   ASN K  21      -9.949   6.608  96.532  0.00  0.00      A016  
ATOM   2573  H   ASN K  21     -10.301   6.458  95.629  0.00  0.00      A016  
ATOM   2574  CA  ASN K  21      -9.033   7.736  96.722  0.00  0.00      A016  
ATOM   2575  CB  ASN K  21      -7.769   7.774  95.874  0.00  0.00      A016  
ATOM   2576  CG  ASN K  21      -6.585   8.707  96.173  0.00  0.00      A016  
ATOM   2577  OD1 ASN K  21      -5.982   8.673  97.283  0.00  0.00      A016  
ATOM   2578  ND2 ASN K  21      -6.178   9.538  95.241  0.00  0.00      A016  
ATOM   2579 HD21 ASN K  21      -6.731   9.623  94.436  0.00  0.00      A016  
ATOM   2580 HD22 ASN K  21      -5.352  10.041  95.401  0.00  0.00      A016  
ATOM   2581  C   ASN K  21      -9.778   9.046  96.536  0.00  0.00      A016  
ATOM   2582  O   ASN K  21      -9.803   9.612  95.456  0.00  0.00      A016  
ATOM   2583  N   PHE L   1     -49.223  -7.180  97.073  0.00  0.00      B016  
ATOM   2584  H   PHE L   1     -48.798  -6.512  96.496  0.00  0.00      B016  
ATOM   2585  CA  PHE L   1     -48.288  -8.062  97.865  0.00  0.00      B016  
ATOM   2586  CB  PHE L   1     -48.744  -9.596  97.650  0.00  0.00      B016  
ATOM   2587  CG  PHE L   1     -47.817 -10.577  98.326  0.00  0.00      B016  
ATOM   2588  CD1 PHE L   1     -47.836 -10.680  99.690  0.00  0.00      B016  
ATOM   2589  CD2 PHE L   1     -46.880 -11.341  97.620  0.00  0.00      B016  
ATOM   2590  CE1 PHE L   1     -47.073 -11.621 100.263  0.00  0.00      B016  
ATOM   2591  CE2 PHE L   1     -46.057 -12.298  98.209  0.00  0.00      B016  
ATOM   2592  CZ  PHE L   1     -46.170 -12.392  99.598  0.00  0.00      B016  
ATOM   2593  C   PHE L   1     -46.830  -7.894  97.461  0.00  0.00      B016  
ATOM   2594  O   PHE L   1     -46.455  -8.286  96.376  0.00  0.00      B016  
ATOM   2595  N   VAL L   2     -45.943  -7.255  98.251  0.00  0.00      B016  
ATOM   2596  H   VAL L   2     -46.187  -6.812  99.091  0.00  0.00      B016  
ATOM   2597  CA  VAL L   2     -44.541  -7.223  97.869  0.00  0.00      B016  
ATOM   2598  CB  VAL L   2     -43.905  -5.908  98.391  0.00  0.00      B016  
ATOM   2599  CG1 VAL L   2     -42.644  -5.617  97.553  0.00  0.00      B016  
ATOM   2600  CG2 VAL L   2     -44.801  -4.705  98.206  0.00  0.00      B016  
ATOM   2601  C   VAL L   2     -43.765  -8.436  98.440  0.00  0.00      B016  
ATOM   2602  O   VAL L   2     -43.839  -8.686  99.679  0.00  0.00      B016  
ATOM   2603  N   ASN L   3     -43.034  -9.286  97.675  0.00  0.00      B016  
ATOM   2604  H   ASN L   3     -43.139  -9.281  96.701  0.00  0.00      B016  
ATOM   2605  CA  ASN L   3     -42.034 -10.256  98.094  0.00  0.00      B016  
ATOM   2606  CB  ASN L   3     -42.502 -11.646  97.533  0.00  0.00      B016  
ATOM   2607  CG  ASN L   3     -41.738 -12.859  98.126  0.00  0.00      B016  
ATOM   2608  OD1 ASN L   3     -41.989 -13.214  99.310  0.00  0.00      B016  
ATOM   2609  ND2 ASN L   3     -40.976 -13.560  97.281  0.00  0.00      B016  
ATOM   2610 HD21 ASN L   3     -40.951 -13.356  96.323  0.00  0.00      B016  
ATOM   2611 HD22 ASN L   3     -40.396 -14.225  97.708  0.00  0.00      B016  
ATOM   2612  C   ASN L   3     -40.654  -9.774  97.574  0.00  0.00      B016  
ATOM   2613  O   ASN L   3     -40.302  -9.798  96.371  0.00  0.00      B016  
ATOM   2614  N   GLN L   4     -39.811  -9.377  98.527  0.00  0.00      B016  
ATOM   2615  H   GLN L   4     -40.081  -9.241  99.460  0.00  0.00      B016  
ATOM   2616  CA  GLN L   4     -38.451  -8.939  98.254  0.00  0.00      B016  
ATOM   2617  CB  GLN L   4     -37.495 -10.068  97.838  0.00  0.00      B016  
ATOM   2618  CG  GLN L   4     -35.979  -9.755  97.874  0.00  0.00      B016  
ATOM   2619  CD  GLN L   4     -35.224 -10.957  97.531  0.00  0.00      B016  
ATOM   2620  OE1 GLN L   4     -34.701 -11.064  96.386  0.00  0.00      B016  
ATOM   2621  NE2 GLN L   4     -35.055 -11.843  98.490  0.00  0.00      B016  
ATOM   2622 HE21 GLN L   4     -35.280 -11.499  99.380  0.00  0.00      B016  
ATOM   2623 HE22 GLN L   4     -34.689 -12.719  98.248  0.00  0.00      B016  
ATOM   2624  C   GLN L   4     -38.224  -7.679  97.445  0.00  0.00      B016  
ATOM   2625  O   GLN L   4     -38.500  -7.624  96.269  0.00  0.00      B016  
ATOM   2626  N   HIS L   5     -37.966  -6.616  98.220  0.00  0.00      B016  
ATOM   2627  H   HIS L   5     -37.757  -6.657  99.177  0.00  0.00      B016  
ATOM   2628  CA  HIS L   5     -37.866  -5.316  97.531  0.00  0.00      B016  
ATOM   2629  CB  HIS L   5     -39.120  -4.557  97.925  0.00  0.00      B016  
ATOM   2630  CG  HIS L   5     -39.431  -3.183  97.336  0.00  0.00      B016  
ATOM   2631  ND1 HIS L   5     -38.844  -2.037  97.668  0.00  0.00      B016  
ATOM   2632  HD1 HIS L   5     -38.246  -1.965  98.440  0.00  0.00      B016  
ATOM   2633  CD2 HIS L   5     -40.448  -2.900  96.495  0.00  0.00      B016  
ATOM   2634  NE2 HIS L   5     -40.403  -1.623  96.286  0.00  0.00      B016  
ATOM   2635  CE1 HIS L   5     -39.412  -1.086  96.959  0.00  0.00      B016  
ATOM   2636  C   HIS L   5     -36.561  -4.578  98.055  0.00  0.00      B016  
ATOM   2637  O   HIS L   5     -36.323  -4.545  99.262  0.00  0.00      B016  
ATOM   2638  N   LEU L   6     -35.735  -4.043  97.121  0.00  0.00      B016  
ATOM   2639  H   LEU L   6     -36.080  -3.800  96.236  0.00  0.00      B016  
ATOM   2640  CA  LEU L   6     -34.401  -3.636  97.469  0.00  0.00      B016  
ATOM   2641  CB  LEU L   6     -33.466  -4.613  96.746  0.00  0.00      B016  
ATOM   2642  CG  LEU L   6     -33.560  -6.034  97.267  0.00  0.00      B016  
ATOM   2643  CD1 LEU L   6     -34.348  -6.849  96.283  0.00  0.00      B016  
ATOM   2644  CD2 LEU L   6     -32.081  -6.569  97.288  0.00  0.00      B016  
ATOM   2645  C   LEU L   6     -34.233  -2.254  96.880  0.00  0.00      B016  
ATOM   2646  O   LEU L   6     -34.317  -1.976  95.693  0.00  0.00      B016  
ATOM   2647  N   CYS L   7     -33.980  -1.338  97.820  0.00  0.00      B016  
ATOM   2648  H   CYS L   7     -33.780  -1.711  98.704  0.00  0.00      B016  
ATOM   2649  CA  CYS L   7     -33.690   0.050  97.396  0.00  0.00      B016  
ATOM   2650  CB  CYS L   7     -34.631   1.012  98.080  0.00  0.00      B016  
ATOM   2651  SG  CYS L   7     -36.418   0.760  97.957  0.00  0.00      B016  
ATOM   2652  C   CYS L   7     -32.229   0.414  97.722  0.00  0.00      B016  
ATOM   2653  O   CYS L   7     -31.849   0.602  98.885  0.00  0.00      B016  
ATOM   2654  N   GLY L   8     -31.339   0.524  96.723  0.00  0.00      B016  
ATOM   2655  H   GLY L   8     -31.531   0.062  95.880  0.00  0.00      B016  
ATOM   2656  CA  GLY L   8     -29.989   1.125  96.914  0.00  0.00      B016  
ATOM   2657  C   GLY L   8     -28.749   0.508  96.350  0.00  0.00      B016  
ATOM   2658  O   GLY L   8     -28.861  -0.278  95.433  0.00  0.00      B016  
ATOM   2659  N   SER L   9     -27.602   0.775  96.967  0.00  0.00      B016  
ATOM   2660  H   SER L   9     -27.691   1.085  97.892  0.00  0.00      B016  
ATOM   2661  CA  SER L   9     -26.302   0.325  96.523  0.00  0.00      B016  
ATOM   2662  CB  SER L   9     -25.164   1.338  96.988  0.00  0.00      B016  
ATOM   2663  OG  SER L   9     -25.498   2.713  96.533  0.00  0.00      B016  
ATOM   2664  HG  SER L   9     -24.899   3.219  97.088  0.00  0.00      B016  
ATOM   2665  C   SER L   9     -25.982  -1.028  97.137  0.00  0.00      B016  
ATOM   2666  O   SER L   9     -25.625  -1.063  98.292  0.00  0.00      B016  
ATOM   2667  N   HIS L  10     -26.137  -2.146  96.408  0.00  0.00      B016  
ATOM   2668  H   HIS L  10     -26.435  -1.992  95.487  0.00  0.00      B016  
ATOM   2669  CA  HIS L  10     -25.898  -3.451  96.955  0.00  0.00      B016  
ATOM   2670  CB  HIS L  10     -27.164  -4.314  96.854  0.00  0.00      B016  
ATOM   2671  CG  HIS L  10     -28.459  -3.834  97.468  0.00  0.00      B016  
ATOM   2672  ND1 HIS L  10     -29.393  -3.010  97.081  0.00  0.00      B016  
ATOM   2673  HD1 HIS L  10     -29.357  -2.435  96.288  0.00  0.00      B016  
ATOM   2674  CD2 HIS L  10     -28.810  -4.186  98.785  0.00  0.00      B016  
ATOM   2675  NE2 HIS L  10     -29.931  -3.578  98.987  0.00  0.00      B016  
ATOM   2676  CE1 HIS L  10     -30.287  -2.813  97.980  0.00  0.00      B016  
ATOM   2677  C   HIS L  10     -24.608  -4.033  96.327  0.00  0.00      B016  
ATOM   2678  O   HIS L  10     -24.679  -4.515  95.185  0.00  0.00      B016  
ATOM   2679  N   LEU L  11     -23.512  -4.030  97.006  0.00  0.00      B016  
ATOM   2680  H   LEU L  11     -23.423  -3.815  97.958  0.00  0.00      B016  
ATOM   2681  CA  LEU L  11     -22.180  -4.363  96.431  0.00  0.00      B016  
ATOM   2682  CB  LEU L  11     -21.094  -3.372  96.952  0.00  0.00      B016  
ATOM   2683  CG  LEU L  11     -20.984  -1.986  96.219  0.00  0.00      B016  
ATOM   2684  CD1 LEU L  11     -22.194  -1.083  96.381  0.00  0.00      B016  
ATOM   2685  CD2 LEU L  11     -19.681  -1.259  96.639  0.00  0.00      B016  
ATOM   2686  C   LEU L  11     -21.833  -5.769  96.914  0.00  0.00      B016  
ATOM   2687  O   LEU L  11     -21.578  -5.914  98.127  0.00  0.00      B016  
ATOM   2688  N   VAL L  12     -21.657  -6.774  96.061  0.00  0.00      B016  
ATOM   2689  H   VAL L  12     -21.897  -6.637  95.121  0.00  0.00      B016  
ATOM   2690  CA  VAL L  12     -21.301  -8.106  96.454  0.00  0.00      B016  
ATOM   2691  CB  VAL L  12     -22.406  -9.172  96.059  0.00  0.00      B016  
ATOM   2692  CG1 VAL L  12     -21.886 -10.593  96.375  0.00  0.00      B016  
ATOM   2693  CG2 VAL L  12     -23.722  -8.910  96.769  0.00  0.00      B016  
ATOM   2694  C   VAL L  12     -19.930  -8.379  95.923  0.00  0.00      B016  
ATOM   2695  O   VAL L  12     -19.686  -8.209  94.707  0.00  0.00      B016  
ATOM   2696  N   GLU L  13     -19.014  -8.669  96.839  0.00  0.00      B016  
ATOM   2697  H   GLU L  13     -19.266  -8.722  97.785  0.00  0.00      B016  
ATOM   2698  CA  GLU L  13     -17.614  -9.001  96.640  0.00  0.00      B016  
ATOM   2699  CB  GLU L  13     -17.500 -10.294  95.815  0.00  0.00      B016  
ATOM   2700  CG  GLU L  13     -17.851 -11.555  96.710  0.00  0.00      B016  
ATOM   2701  CD  GLU L  13     -17.112 -12.799  96.252  0.00  0.00      B016  
ATOM   2702  OE1 GLU L  13     -15.955 -13.106  96.627  0.00  0.00      B016  
ATOM   2703  OE2 GLU L  13     -17.772 -13.531  95.488  0.00  0.00      B016  
ATOM   2704  C   GLU L  13     -16.751  -7.923  96.083  0.00  0.00      B016  
ATOM   2705  O   GLU L  13     -16.538  -7.786  94.917  0.00  0.00      B016  
ATOM   2706  N   ALA L  14     -16.230  -7.139  97.009  0.00  0.00      B016  
ATOM   2707  H   ALA L  14     -16.082  -7.325  97.960  0.00  0.00      B016  
ATOM   2708  CA  ALA L  14     -15.493  -5.991  96.544  0.00  0.00      B016  
ATOM   2709  CB  ALA L  14     -16.063  -4.669  97.096  0.00  0.00      B016  
ATOM   2710  C   ALA L  14     -13.993  -6.133  96.979  0.00  0.00      B016  
ATOM   2711  O   ALA L  14     -13.679  -6.399  98.111  0.00  0.00      B016  
ATOM   2712  N   LEU L  15     -13.091  -5.932  95.977  0.00  0.00      B016  
ATOM   2713  H   LEU L  15     -13.427  -6.002  95.059  0.00  0.00      B016  
ATOM   2714  CA  LEU L  15     -11.717  -5.736  96.252  0.00  0.00      B016  
ATOM   2715  CB  LEU L  15     -10.847  -6.770  95.713  0.00  0.00      B016  
ATOM   2716  CG  LEU L  15     -10.590  -8.144  96.375  0.00  0.00      B016  
ATOM   2717  CD1 LEU L  15     -11.664  -9.112  95.860  0.00  0.00      B016  
ATOM   2718  CD2 LEU L  15      -9.314  -8.770  95.971  0.00  0.00      B016  
ATOM   2719  C   LEU L  15     -11.255  -4.350  95.816  0.00  0.00      B016  
ATOM   2720  O   LEU L  15     -11.330  -4.021  94.666  0.00  0.00      B016  
ATOM   2721  N   TYR L  16     -10.782  -3.604  96.863  0.00  0.00      B016  
ATOM   2722  H   TYR L  16     -10.868  -3.869  97.803  0.00  0.00      B016  
ATOM   2723  CA  TYR L  16     -10.051  -2.373  96.573  0.00  0.00      B016  
ATOM   2724  CB  TYR L  16     -10.777  -1.245  97.205  0.00  0.00      B016  
ATOM   2725  CG  TYR L  16     -12.152  -0.847  96.584  0.00  0.00      B016  
ATOM   2726  CD1 TYR L  16     -13.326  -1.522  96.823  0.00  0.00      B016  
ATOM   2727  CE1 TYR L  16     -14.520  -1.130  96.268  0.00  0.00      B016  
ATOM   2728  CD2 TYR L  16     -12.163   0.293  95.752  0.00  0.00      B016  
ATOM   2729  CE2 TYR L  16     -13.365   0.660  95.189  0.00  0.00      B016  
ATOM   2730  CZ  TYR L  16     -14.538  -0.080  95.417  0.00  0.00      B016  
ATOM   2731  OH  TYR L  16     -15.704   0.177  94.678  0.00  0.00      B016  
ATOM   2732  HH  TYR L  16     -15.645   0.854  94.000  0.00  0.00      B016  
ATOM   2733  C   TYR L  16      -8.631  -2.518  97.096  0.00  0.00      B016  
ATOM   2734  O   TYR L  16      -8.347  -2.423  98.296  0.00  0.00      B016  
ATOM   2735  N   LEU L  17      -7.704  -2.588  96.073  0.00  0.00      B016  
ATOM   2736  H   LEU L  17      -7.988  -2.486  95.140  0.00  0.00      B016  
ATOM   2737  CA  LEU L  17      -6.284  -2.794  96.319  0.00  0.00      B016  
ATOM   2738  CB  LEU L  17      -5.506  -3.521  95.230  0.00  0.00      B016  
ATOM   2739  CG  LEU L  17      -5.725  -4.943  94.992  0.00  0.00      B016  
ATOM   2740  CD1 LEU L  17      -6.911  -5.283  94.163  0.00  0.00      B016  
ATOM   2741  CD2 LEU L  17      -4.540  -5.470  94.207  0.00  0.00      B016  
ATOM   2742  C   LEU L  17      -5.502  -1.533  96.792  0.00  0.00      B016  
ATOM   2743  O   LEU L  17      -5.533  -1.287  98.028  0.00  0.00      B016  
ATOM   2744  N   VAL L  18      -4.839  -0.819  95.873  0.00  0.00      B016  
ATOM   2745  H   VAL L  18      -4.822  -1.109  94.937  0.00  0.00      B016  
ATOM   2746  CA  VAL L  18      -4.131   0.400  96.261  0.00  0.00      B016  
ATOM   2747  CB  VAL L  18      -2.695   0.275  95.655  0.00  0.00      B016  
ATOM   2748  CG1 VAL L  18      -1.904   1.584  95.757  0.00  0.00      B016  
ATOM   2749  CG2 VAL L  18      -1.875  -0.764  96.258  0.00  0.00      B016  
ATOM   2750  C   VAL L  18      -4.798   1.672  95.766  0.00  0.00      B016  
ATOM   2751  O   VAL L  18      -4.948   1.871  94.577  0.00  0.00      B016  
ATOM   2752  N   CYS L  19      -5.270   2.459  96.710  0.00  0.00      B016  
ATOM   2753  H   CYS L  19      -5.461   2.067  97.588  0.00  0.00      B016  
ATOM   2754  CA  CYS L  19      -5.806   3.774  96.373  0.00  0.00      B016  
ATOM   2755  CB  CYS L  19      -6.643   4.327  97.481  0.00  0.00      B016  
ATOM   2756  SG  CYS L  19      -7.917   3.219  98.083  0.00  0.00      B016  
ATOM   2757  C   CYS L  19      -4.690   4.752  96.031  0.00  0.00      B016  
ATOM   2758  O   CYS L  19      -4.627   5.130  94.845  0.00  0.00      B016  
ATOM   2759  N   GLY L  20      -3.903   5.285  96.935  0.00  0.00      B016  
ATOM   2760  H   GLY L  20      -4.116   5.106  97.874  0.00  0.00      B016  
ATOM   2761  CA  GLY L  20      -2.816   6.119  96.566  0.00  0.00      B016  
ATOM   2762  C   GLY L  20      -2.389   7.155  97.513  0.00  0.00      B016  
ATOM   2763  O   GLY L  20      -1.906   6.904  98.594  0.00  0.00      B016  
ATOM   2764  N   GLU L  21      -2.473   8.465  97.077  0.00  0.00      B016  
ATOM   2765  H   GLU L  21      -2.971   8.830  96.316  0.00  0.00      B016  
ATOM   2766  CA  GLU L  21      -1.843   9.581  97.836  0.00  0.00      B016  
ATOM   2767  CB  GLU L  21      -0.919  10.399  96.936  0.00  0.00      B016  
ATOM   2768  CG  GLU L  21       0.317  10.559  97.750  0.00  0.00      B016  
ATOM   2769  CD  GLU L  21       1.423  11.311  97.113  0.00  0.00      B016  
ATOM   2770  OE1 GLU L  21       2.138  10.662  96.321  0.00  0.00      B016  
ATOM   2771  OE2 GLU L  21       1.579  12.470  97.363  0.00  0.00      B016  
ATOM   2772  C   GLU L  21      -2.854  10.520  98.583  0.00  0.00      B016  
ATOM   2773  O   GLU L  21      -3.115  10.415  99.744  0.00  0.00      B016  
ATOM   2774  N   ARG L  22      -3.608  11.272  97.760  0.00  0.00      B016  
ATOM   2775  H   ARG L  22      -3.708  11.066  96.807  0.00  0.00      B016  
ATOM   2776  CA  ARG L  22      -4.402  12.400  98.234  0.00  0.00      B016  
ATOM   2777  CB  ARG L  22      -4.086  13.608  97.345  0.00  0.00      B016  
ATOM   2778  CG  ARG L  22      -2.769  14.229  97.680  0.00  0.00      B016  
ATOM   2779  CD  ARG L  22      -2.198  15.070  96.523  0.00  0.00      B016  
ATOM   2780  NE  ARG L  22      -0.778  15.146  96.647  0.00  0.00      B016  
ATOM   2781  HE  ARG L  22      -0.389  14.985  97.531  0.00  0.00      B016  
ATOM   2782  CZ  ARG L  22       0.043  15.521  95.659  0.00  0.00      B016  
ATOM   2783  NH1 ARG L  22      -0.479  15.883  94.436  0.00  0.00      B016  
ATOM   2784 HH11 ARG L  22      -1.456  15.832  94.231  0.00  0.00      B016  
ATOM   2785 HH12 ARG L  22       0.111  16.131  93.668  0.00  0.00      B016  
ATOM   2786  NH2 ARG L  22       1.338  15.353  95.919  0.00  0.00      B016  
ATOM   2787 HH21 ARG L  22       1.704  14.880  96.719  0.00  0.00      B016  
ATOM   2788 HH22 ARG L  22       1.909  15.580  95.130  0.00  0.00      B016  
ATOM   2789  C   ARG L  22      -5.936  12.141  98.097  0.00  0.00      B016  
ATOM   2790  O   ARG L  22      -6.462  12.209  97.001  0.00  0.00      B016  
ATOM   2791  N   GLY L  23      -6.669  12.097  99.184  0.00  0.00      B016  
ATOM   2792  H   GLY L  23      -6.187  12.176 100.034  0.00  0.00      B016  
ATOM   2793  CA  GLY L  23      -8.029  11.564  99.247  0.00  0.00      B016  
ATOM   2794  C   GLY L  23      -9.131  12.661  98.958  0.00  0.00      B016  
ATOM   2795  O   GLY L  23      -9.375  13.097  97.935  0.00  0.00      B016  
ATOM   2796  N   PHE L  24      -9.775  13.124  99.997  0.00  0.00      B016  
ATOM   2797  H   PHE L  24      -9.309  13.079 100.858  0.00  0.00      B016  
ATOM   2798  CA  PHE L  24     -10.936  13.949  99.876  0.00  0.00      B016  
ATOM   2799  CB  PHE L  24     -12.051  13.282 100.655  0.00  0.00      B016  
ATOM   2800  CG  PHE L  24     -13.455  13.628 100.266  0.00  0.00      B016  
ATOM   2801  CD1 PHE L  24     -14.230  12.721  99.568  0.00  0.00      B016  
ATOM   2802  CD2 PHE L  24     -14.045  14.790 100.670  0.00  0.00      B016  
ATOM   2803  CE1 PHE L  24     -15.646  13.083  99.302  0.00  0.00      B016  
ATOM   2804  CE2 PHE L  24     -15.365  15.119 100.476  0.00  0.00      B016  
ATOM   2805  CZ  PHE L  24     -16.227  14.237  99.801  0.00  0.00      B016  
ATOM   2806  C   PHE L  24     -10.566  15.348 100.422  0.00  0.00      B016  
ATOM   2807  O   PHE L  24     -10.305  15.460 101.666  0.00  0.00      B016  
ATOM   2808  N   PHE L  25     -10.647  16.379  99.529  0.00  0.00      B016  
ATOM   2809  H   PHE L  25     -10.830  16.309  98.569  0.00  0.00      B016  
ATOM   2810  CA  PHE L  25     -10.589  17.756 100.074  0.00  0.00      B016  
ATOM   2811  CB  PHE L  25      -9.439  18.397  99.232  0.00  0.00      B016  
ATOM   2812  CG  PHE L  25      -8.044  17.826  99.572  0.00  0.00      B016  
ATOM   2813  CD1 PHE L  25      -7.064  18.585 100.235  0.00  0.00      B016  
ATOM   2814  CD2 PHE L  25      -7.713  16.566  99.166  0.00  0.00      B016  
ATOM   2815  CE1 PHE L  25      -5.773  18.030 100.423  0.00  0.00      B016  
ATOM   2816  CE2 PHE L  25      -6.461  15.989  99.401  0.00  0.00      B016  
ATOM   2817  CZ  PHE L  25      -5.491  16.773  99.985  0.00  0.00      B016  
ATOM   2818  C   PHE L  25     -11.917  18.438  99.849  0.00  0.00      B016  
ATOM   2819  O   PHE L  25     -12.444  18.490  98.756  0.00  0.00      B016  
ATOM   2820  N   TYR L  26     -12.529  18.769 101.010  0.00  0.00      B016  
ATOM   2821  H   TYR L  26     -11.984  18.541 101.793  0.00  0.00      B016  
ATOM   2822  CA  TYR L  26     -13.817  19.428 100.957  0.00  0.00      B016  
ATOM   2823  CB  TYR L  26     -14.806  18.815 101.912  0.00  0.00      B016  
ATOM   2824  CG  TYR L  26     -16.304  19.078 101.586  0.00  0.00      B016  
ATOM   2825  CD1 TYR L  26     -17.309  18.224 102.143  0.00  0.00      B016  
ATOM   2826  CE1 TYR L  26     -18.654  18.395 101.983  0.00  0.00      B016  
ATOM   2827  CD2 TYR L  26     -16.706  20.158 100.822  0.00  0.00      B016  
ATOM   2828  CE2 TYR L  26     -18.076  20.323 100.636  0.00  0.00      B016  
ATOM   2829  CZ  TYR L  26     -18.994  19.539 101.261  0.00  0.00      B016  
ATOM   2830  OH  TYR L  26     -20.322  19.840 101.226  0.00  0.00      B016  
ATOM   2831  HH  TYR L  26     -20.870  19.453 101.914  0.00  0.00      B016  
ATOM   2832  C   TYR L  26     -13.552  20.808 101.547  0.00  0.00      B016  
ATOM   2833  O   TYR L  26     -13.389  20.989 102.781  0.00  0.00      B016  
ATOM   2834  N   THR L  27     -13.385  21.799 100.715  0.00  0.00      B016  
ATOM   2835  H   THR L  27     -13.654  21.760  99.773  0.00  0.00      B016  
ATOM   2836  CA  THR L  27     -13.014  23.077 101.213  0.00  0.00      B016  
ATOM   2837  CB  THR L  27     -11.581  23.388 100.812  0.00  0.00      B016  
ATOM   2838  OG1 THR L  27     -11.464  23.057  99.411  0.00  0.00      B016  
ATOM   2839  HG1 THR L  27     -11.871  23.785  98.934  0.00  0.00      B016  
ATOM   2840  CG2 THR L  27     -10.518  22.915 101.686  0.00  0.00      B016  
ATOM   2841  C   THR L  27     -13.973  24.294 100.925  0.00  0.00      B016  
ATOM   2842  O   THR L  27     -13.710  25.013  99.934  0.00  0.00      B016  
ATOM   2843  N   PRO L  28     -15.037  24.555 101.658  0.00  0.00      B016  
ATOM   2844  CD  PRO L  28     -15.694  23.628 102.581  0.00  0.00      B016  
ATOM   2845  CA  PRO L  28     -15.964  25.631 101.392  0.00  0.00      B016  
ATOM   2846  CB  PRO L  28     -17.263  25.198 102.087  0.00  0.00      B016  
ATOM   2847  CG  PRO L  28     -17.185  23.638 102.240  0.00  0.00      B016  
ATOM   2848  C   PRO L  28     -15.458  27.015 101.723  0.00  0.00      B016  
ATOM   2849  O   PRO L  28     -15.464  27.512 102.888  0.00  0.00      B016  
ATOM   2850  N   LYS L  29     -14.936  27.654 100.675  0.00  0.00      B016  
ATOM   2851  H   LYS L  29     -14.796  27.200  99.818  0.00  0.00      B016  
ATOM   2852  CA  LYS L  29     -14.591  29.041 100.729  0.00  0.00      B016  
ATOM   2853  CB  LYS L  29     -13.556  29.404  99.715  0.00  0.00      B016  
ATOM   2854  CG  LYS L  29     -12.215  28.787  99.910  0.00  0.00      B016  
ATOM   2855  CD  LYS L  29     -11.322  29.217  98.663  0.00  0.00      B016  
ATOM   2856  CE  LYS L  29      -9.893  28.960  98.636  0.00  0.00      B016  
ATOM   2857  NZ  LYS L  29      -9.305  29.517  97.473  0.00  0.00      B016  
ATOM   2858  HZ1 LYS L  29      -9.252  30.545  97.621  0.00  0.00      B016  
ATOM   2859  HZ2 LYS L  29      -9.967  29.270  96.710  0.00  0.00      B016  
ATOM   2860  HZ3 LYS L  29      -8.399  29.128  97.142  0.00  0.00      B016  
ATOM   2861  C   LYS L  29     -15.741  30.036 100.695  0.00  0.00      B016  
ATOM   2862  O   LYS L  29     -16.185  30.550  99.669  0.00  0.00      B016  
ATOM   2863  N   ALA L  30     -16.369  30.160 101.906  0.00  0.00      B016  
ATOM   2864  H   ALA L  30     -16.048  29.676 102.694  0.00  0.00      B016  
ATOM   2865  CA  ALA L  30     -17.414  31.103 102.193  0.00  0.00      B016  
ATOM   2866  CB  ALA L  30     -18.401  30.549 103.210  0.00  0.00      B016  
ATOM   2867  C   ALA L  30     -16.947  32.467 102.695  0.00  0.00      B016  
ATOM   2868  O   ALA L  30     -16.850  33.434 101.917  0.00  0.00      B016  
ATOM   2869  N   GLY M   1     -52.571  14.977 105.413  0.00  0.00      A017  
ATOM   2870  H   GLY M   1     -52.858  15.339 106.277  0.00  0.00      A017  
ATOM   2871  CA  GLY M   1     -51.414  15.606 104.922  0.00  0.00      A017  
ATOM   2872  C   GLY M   1     -50.627  16.202 106.059  0.00  0.00      A017  
ATOM   2873  O   GLY M   1     -51.110  16.668 107.123  0.00  0.00      A017  
ATOM   2874  N   ILE M   2     -49.264  16.135 105.973  0.00  0.00      A017  
ATOM   2875  H   ILE M   2     -48.649  16.355 106.704  0.00  0.00      A017  
ATOM   2876  CA  ILE M   2     -48.427  15.471 104.942  0.00  0.00      A017  
ATOM   2877  CB  ILE M   2     -47.229  16.367 104.640  0.00  0.00      A017  
ATOM   2878  CG2 ILE M   2     -46.622  15.819 103.327  0.00  0.00      A017  
ATOM   2879  CG1 ILE M   2     -47.768  17.769 104.416  0.00  0.00      A017  
ATOM   2880  CD  ILE M   2     -46.642  18.817 104.222  0.00  0.00      A017  
ATOM   2881  C   ILE M   2     -47.988  14.083 105.474  0.00  0.00      A017  
ATOM   2882  O   ILE M   2     -47.792  13.956 106.690  0.00  0.00      A017  
ATOM   2883  N   VAL M   3     -47.932  13.018 104.665  0.00  0.00      A017  
ATOM   2884  H   VAL M   3     -47.963  13.241 103.711  0.00  0.00      A017  
ATOM   2885  CA  VAL M   3     -47.523  11.692 105.121  0.00  0.00      A017  
ATOM   2886  CB  VAL M   3     -48.466  10.686 104.425  0.00  0.00      A017  
ATOM   2887  CG1 VAL M   3     -48.347   9.193 104.828  0.00  0.00      A017  
ATOM   2888  CG2 VAL M   3     -49.839  11.040 104.672  0.00  0.00      A017  
ATOM   2889  C   VAL M   3     -46.129  11.652 104.533  0.00  0.00      A017  
ATOM   2890  O   VAL M   3     -45.946  11.572 103.322  0.00  0.00      A017  
ATOM   2891  N   GLU M   4     -45.156  11.759 105.441  0.00  0.00      A017  
ATOM   2892  H   GLU M   4     -45.324  11.661 106.402  0.00  0.00      A017  
ATOM   2893  CA  GLU M   4     -43.786  11.992 105.016  0.00  0.00      A017  
ATOM   2894  CB  GLU M   4     -43.221  13.355 105.463  0.00  0.00      A017  
ATOM   2895  CG  GLU M   4     -41.771  13.593 104.916  0.00  0.00      A017  
ATOM   2896  CD  GLU M   4     -41.144  14.875 105.478  0.00  0.00      A017  
ATOM   2897  OE1 GLU M   4     -40.493  15.490 104.603  0.00  0.00      A017  
ATOM   2898  OE2 GLU M   4     -41.325  15.135 106.678  0.00  0.00      A017  
ATOM   2899  C   GLU M   4     -43.032  10.818 105.629  0.00  0.00      A017  
ATOM   2900  O   GLU M   4     -42.421  10.814 106.669  0.00  0.00      A017  
ATOM   2901  N   GLN M   5     -43.050   9.797 104.846  0.00  0.00      A017  
ATOM   2902  H   GLN M   5     -43.327   9.890 103.911  0.00  0.00      A017  
ATOM   2903  CA  GLN M   5     -42.366   8.550 105.195  0.00  0.00      A017  
ATOM   2904  CB  GLN M   5     -43.276   7.245 104.964  0.00  0.00      A017  
ATOM   2905  CG  GLN M   5     -44.634   7.161 105.656  0.00  0.00      A017  
ATOM   2906  CD  GLN M   5     -45.327   5.848 105.365  0.00  0.00      A017  
ATOM   2907  OE1 GLN M   5     -45.505   5.324 104.262  0.00  0.00      A017  
ATOM   2908  NE2 GLN M   5     -45.701   5.240 106.505  0.00  0.00      A017  
ATOM   2909 HE21 GLN M   5     -45.636   5.829 107.285  0.00  0.00      A017  
ATOM   2910 HE22 GLN M   5     -45.927   4.292 106.613  0.00  0.00      A017  
ATOM   2911  C   GLN M   5     -41.017   8.267 104.538  0.00  0.00      A017  
ATOM   2912  O   GLN M   5     -40.885   8.334 103.350  0.00  0.00      A017  
ATOM   2913  N   CYS M   6     -40.003   7.887 105.270  0.00  0.00      A017  
ATOM   2914  H   CYS M   6     -40.059   8.045 106.235  0.00  0.00      A017  
ATOM   2915  CA  CYS M   6     -38.738   7.569 104.708  0.00  0.00      A017  
ATOM   2916  CB  CYS M   6     -37.821   8.817 104.905  0.00  0.00      A017  
ATOM   2917  SG  CYS M   6     -37.455   9.221 106.587  0.00  0.00      A017  
ATOM   2918  C   CYS M   6     -38.112   6.166 105.121  0.00  0.00      A017  
ATOM   2919  O   CYS M   6     -38.042   5.839 106.297  0.00  0.00      A017  
ATOM   2920  N   CYS M   7     -37.656   5.345 104.223  0.00  0.00      A017  
ATOM   2921  H   CYS M   7     -37.884   5.597 103.304  0.00  0.00      A017  
ATOM   2922  CA  CYS M   7     -36.857   4.179 104.586  0.00  0.00      A017  
ATOM   2923  CB  CYS M   7     -37.486   2.961 104.097  0.00  0.00      A017  
ATOM   2924  SG  CYS M   7     -36.765   1.428 104.725  0.00  0.00      A017  
ATOM   2925  C   CYS M   7     -35.537   4.328 103.903  0.00  0.00      A017  
ATOM   2926  O   CYS M   7     -35.431   4.194 102.697  0.00  0.00      A017  
ATOM   2927  N   ALA M   8     -34.496   4.641 104.648  0.00  0.00      A017  
ATOM   2928  H   ALA M   8     -34.479   4.508 105.618  0.00  0.00      A017  
ATOM   2929  CA  ALA M   8     -33.287   5.124 103.992  0.00  0.00      A017  
ATOM   2930  CB  ALA M   8     -33.519   6.655 103.804  0.00  0.00      A017  
ATOM   2931  C   ALA M   8     -32.072   4.871 104.838  0.00  0.00      A017  
ATOM   2932  O   ALA M   8     -32.263   4.293 105.941  0.00  0.00      A017  
ATOM   2933  N   SER M   9     -30.867   5.128 104.323  0.00  0.00      A017  
ATOM   2934  H   SER M   9     -30.673   5.117 103.362  0.00  0.00      A017  
ATOM   2935  CA  SER M   9     -29.733   5.160 105.223  0.00  0.00      A017  
ATOM   2936  CB  SER M   9     -28.468   4.897 104.375  0.00  0.00      A017  
ATOM   2937  OG  SER M   9     -28.641   3.783 103.471  0.00  0.00      A017  
ATOM   2938  HG  SER M   9     -28.848   3.018 104.013  0.00  0.00      A017  
ATOM   2939  C   SER M   9     -29.786   6.612 105.910  0.00  0.00      A017  
ATOM   2940  O   SER M   9     -29.646   6.700 107.133  0.00  0.00      A017  
ATOM   2941  N   VAL M  10     -30.011   7.639 105.108  0.00  0.00      A017  
ATOM   2942  H   VAL M  10     -30.074   7.595 104.131  0.00  0.00      A017  
ATOM   2943  CA  VAL M  10     -30.308   8.988 105.679  0.00  0.00      A017  
ATOM   2944  CB  VAL M  10     -29.102   9.999 105.583  0.00  0.00      A017  
ATOM   2945  CG1 VAL M  10     -29.404  11.412 106.025  0.00  0.00      A017  
ATOM   2946  CG2 VAL M  10     -27.911   9.587 106.404  0.00  0.00      A017  
ATOM   2947  C   VAL M  10     -31.570   9.490 105.000  0.00  0.00      A017  
ATOM   2948  O   VAL M  10     -31.698   9.472 103.761  0.00  0.00      A017  
ATOM   2949  N   CYS M  11     -32.580   9.938 105.756  0.00  0.00      A017  
ATOM   2950  H   CYS M  11     -32.581   9.675 106.700  0.00  0.00      A017  
ATOM   2951  CA  CYS M  11     -33.702  10.663 105.144  0.00  0.00      A017  
ATOM   2952  CB  CYS M  11     -34.872  10.717 106.147  0.00  0.00      A017  
ATOM   2953  SG  CYS M  11     -35.458   9.052 106.673  0.00  0.00      A017  
ATOM   2954  C   CYS M  11     -33.454  11.983 104.407  0.00  0.00      A017  
ATOM   2955  O   CYS M  11     -33.635  12.126 103.149  0.00  0.00      A017  
ATOM   2956  N   SER M  12     -32.853  12.896 105.192  0.00  0.00      A017  
ATOM   2957  H   SER M  12     -32.344  12.774 106.021  0.00  0.00      A017  
ATOM   2958  CA  SER M  12     -32.556  14.220 104.755  0.00  0.00      A017  
ATOM   2959  CB  SER M  12     -33.773  15.215 104.977  0.00  0.00      A017  
ATOM   2960  OG  SER M  12     -35.019  14.837 104.383  0.00  0.00      A017  
ATOM   2961  HG  SER M  12     -35.660  15.423 104.792  0.00  0.00      A017  
ATOM   2962  C   SER M  12     -31.304  14.739 105.479  0.00  0.00      A017  
ATOM   2963  O   SER M  12     -31.216  14.615 106.721  0.00  0.00      A017  
ATOM   2964  N   LEU M  13     -30.345  15.197 104.678  0.00  0.00      A017  
ATOM   2965  H   LEU M  13     -30.529  15.225 103.715  0.00  0.00      A017  
ATOM   2966  CA  LEU M  13     -29.140  15.821 105.122  0.00  0.00      A017  
ATOM   2967  CB  LEU M  13     -29.274  17.155 105.830  0.00  0.00      A017  
ATOM   2968  CG  LEU M  13     -29.461  18.435 104.992  0.00  0.00      A017  
ATOM   2969  CD1 LEU M  13     -29.788  19.551 106.011  0.00  0.00      A017  
ATOM   2970  CD2 LEU M  13     -28.180  18.706 104.214  0.00  0.00      A017  
ATOM   2971  C   LEU M  13     -28.259  14.995 106.110  0.00  0.00      A017  
ATOM   2972  O   LEU M  13     -28.584  14.802 107.290  0.00  0.00      A017  
ATOM   2973  N   TYR M  14     -27.027  14.458 105.849  0.00  0.00      A017  
ATOM   2974  H   TYR M  14     -26.454  14.191 106.597  0.00  0.00      A017  
ATOM   2975  CA  TYR M  14     -26.431  14.234 104.518  0.00  0.00      A017  
ATOM   2976  CB  TYR M  14     -25.617  15.496 104.066  0.00  0.00      A017  
ATOM   2977  CG  TYR M  14     -24.467  15.956 104.923  0.00  0.00      A017  
ATOM   2978  CD1 TYR M  14     -23.318  15.197 104.684  0.00  0.00      A017  
ATOM   2979  CE1 TYR M  14     -22.198  15.522 105.345  0.00  0.00      A017  
ATOM   2980  CD2 TYR M  14     -24.502  17.022 105.805  0.00  0.00      A017  
ATOM   2981  CE2 TYR M  14     -23.369  17.345 106.435  0.00  0.00      A017  
ATOM   2982  CZ  TYR M  14     -22.204  16.569 106.214  0.00  0.00      A017  
ATOM   2983  OH  TYR M  14     -21.050  16.927 106.934  0.00  0.00      A017  
ATOM   2984  HH  TYR M  14     -20.381  16.300 106.650  0.00  0.00      A017  
ATOM   2985  C   TYR M  14     -25.671  12.925 104.548  0.00  0.00      A017  
ATOM   2986  O   TYR M  14     -25.165  12.512 105.587  0.00  0.00      A017  
ATOM   2987  N   GLN M  15     -25.482  12.250 103.421  0.00  0.00      A017  
ATOM   2988  H   GLN M  15     -25.872  12.438 102.542  0.00  0.00      A017  
ATOM   2989  CA  GLN M  15     -24.710  11.037 103.463  0.00  0.00      A017  
ATOM   2990  CB  GLN M  15     -25.374   9.944 102.654  0.00  0.00      A017  
ATOM   2991  CG  GLN M  15     -25.134   8.567 103.175  0.00  0.00      A017  
ATOM   2992  CD  GLN M  15     -25.506   7.348 102.355  0.00  0.00      A017  
ATOM   2993  OE1 GLN M  15     -25.870   7.305 101.191  0.00  0.00      A017  
ATOM   2994  NE2 GLN M  15     -25.143   6.320 103.033  0.00  0.00      A017  
ATOM   2995 HE21 GLN M  15     -24.770   6.578 103.902  0.00  0.00      A017  
ATOM   2996 HE22 GLN M  15     -25.269   5.433 102.636  0.00  0.00      A017  
ATOM   2997  C   GLN M  15     -23.305  11.349 102.927  0.00  0.00      A017  
ATOM   2998  O   GLN M  15     -23.059  11.545 101.720  0.00  0.00      A017  
ATOM   2999  N   LEU M  16     -22.335  11.324 103.843  0.00  0.00      A017  
ATOM   3000  H   LEU M  16     -22.692  11.571 104.721  0.00  0.00      A017  
ATOM   3001  CA  LEU M  16     -20.949  11.406 103.433  0.00  0.00      A017  
ATOM   3002  CB  LEU M  16     -20.412  12.857 103.861  0.00  0.00      A017  
ATOM   3003  CG  LEU M  16     -19.139  13.469 103.238  0.00  0.00      A017  
ATOM   3004  CD1 LEU M  16     -18.943  14.760 104.039  0.00  0.00      A017  
ATOM   3005  CD2 LEU M  16     -17.844  12.661 103.341  0.00  0.00      A017  
ATOM   3006  C   LEU M  16     -20.187  10.259 104.115  0.00  0.00      A017  
ATOM   3007  O   LEU M  16     -20.201  10.017 105.358  0.00  0.00      A017  
ATOM   3008  N   GLU M  17     -19.526   9.507 103.216  0.00  0.00      A017  
ATOM   3009  H   GLU M  17     -19.617   9.872 102.311  0.00  0.00      A017  
ATOM   3010  CA  GLU M  17     -18.762   8.441 103.659  0.00  0.00      A017  
ATOM   3011  CB  GLU M  17     -19.387   7.078 103.427  0.00  0.00      A017  
ATOM   3012  CG  GLU M  17     -20.820   6.776 104.082  0.00  0.00      A017  
ATOM   3013  CD  GLU M  17     -21.443   5.514 103.596  0.00  0.00      A017  
ATOM   3014  OE1 GLU M  17     -21.767   5.352 102.462  0.00  0.00      A017  
ATOM   3015  OE2 GLU M  17     -21.608   4.655 104.477  0.00  0.00      A017  
ATOM   3016  C   GLU M  17     -17.470   8.405 102.845  0.00  0.00      A017  
ATOM   3017  O   GLU M  17     -17.337   8.423 101.562  0.00  0.00      A017  
ATOM   3018  N   ASN M  18     -16.398   8.314 103.661  0.00  0.00      A017  
ATOM   3019  H   ASN M  18     -16.409   8.307 104.641  0.00  0.00      A017  
ATOM   3020  CA  ASN M  18     -15.124   8.077 103.083  0.00  0.00      A017  
ATOM   3021  CB  ASN M  18     -14.190   9.225 103.634  0.00  0.00      A017  
ATOM   3022  CG  ASN M  18     -12.714   9.057 103.402  0.00  0.00      A017  
ATOM   3023  OD1 ASN M  18     -12.249   9.324 102.318  0.00  0.00      A017  
ATOM   3024  ND2 ASN M  18     -11.902   8.660 104.361  0.00  0.00      A017  
ATOM   3025 HD21 ASN M  18     -12.358   8.436 105.199  0.00  0.00      A017  
ATOM   3026 HD22 ASN M  18     -10.929   8.770 104.319  0.00  0.00      A017  
ATOM   3027  C   ASN M  18     -14.658   6.717 103.507  0.00  0.00      A017  
ATOM   3028  O   ASN M  18     -14.264   6.575 104.668  0.00  0.00      A017  
ATOM   3029  N   TYR M  19     -14.638   5.738 102.621  0.00  0.00      A017  
ATOM   3030  H   TYR M  19     -14.877   5.910 101.686  0.00  0.00      A017  
ATOM   3031  CA  TYR M  19     -14.129   4.395 102.977  0.00  0.00      A017  
ATOM   3032  CB  TYR M  19     -14.583   3.472 101.846  0.00  0.00      A017  
ATOM   3033  CG  TYR M  19     -16.096   3.320 101.910  0.00  0.00      A017  
ATOM   3034  CD1 TYR M  19     -16.890   3.832 100.853  0.00  0.00      A017  
ATOM   3035  CE1 TYR M  19     -18.258   3.571 100.935  0.00  0.00      A017  
ATOM   3036  CD2 TYR M  19     -16.679   2.681 102.975  0.00  0.00      A017  
ATOM   3037  CE2 TYR M  19     -18.057   2.381 103.088  0.00  0.00      A017  
ATOM   3038  CZ  TYR M  19     -18.784   2.884 102.048  0.00  0.00      A017  
ATOM   3039  OH  TYR M  19     -20.126   2.715 102.168  0.00  0.00      A017  
ATOM   3040  HH  TYR M  19     -20.655   3.091 101.460  0.00  0.00      A017  
ATOM   3041  C   TYR M  19     -12.651   4.313 103.159  0.00  0.00      A017  
ATOM   3042  O   TYR M  19     -12.193   4.172 104.319  0.00  0.00      A017  
ATOM   3043  N   CYS M  20     -11.897   4.463 102.096  0.00  0.00      A017  
ATOM   3044  H   CYS M  20     -12.255   4.746 101.229  0.00  0.00      A017  
ATOM   3045  CA  CYS M  20     -10.466   4.184 102.147  0.00  0.00      A017  
ATOM   3046  CB  CYS M  20     -10.036   3.393 100.926  0.00  0.00      A017  
ATOM   3047  SG  CYS M  20      -8.445   2.556 100.843  0.00  0.00      A017  
ATOM   3048  C   CYS M  20      -9.798   5.544 102.372  0.00  0.00      A017  
ATOM   3049  O   CYS M  20      -9.935   6.104 103.464  0.00  0.00      A017  
ATOM   3050  N   ASN M  21      -9.258   6.179 101.385  0.00  0.00      A017  
ATOM   3051  H   ASN M  21      -9.483   5.871 100.482  0.00  0.00      A017  
ATOM   3052  CA  ASN M  21      -8.383   7.352 101.472  0.00  0.00      A017  
ATOM   3053  CB  ASN M  21      -7.280   7.138 100.438  0.00  0.00      A017  
ATOM   3054  CG  ASN M  21      -6.105   8.092 100.817  0.00  0.00      A017  
ATOM   3055  OD1 ASN M  21      -5.733   8.122 102.035  0.00  0.00      A017  
ATOM   3056  ND2 ASN M  21      -5.511   8.910  99.984  0.00  0.00      A017  
ATOM   3057 HD21 ASN M  21      -5.841   8.760  99.074  0.00  0.00      A017  
ATOM   3058 HD22 ASN M  21      -5.015   9.739 100.150  0.00  0.00      A017  
ATOM   3059  C   ASN M  21      -9.294   8.487 101.157  0.00  0.00      A017  
ATOM   3060  O   ASN M  21      -9.540   8.779  99.972  0.00  0.00      A017  
ATOM   3061  N   PHE N   1     -49.133  -6.182 103.774  0.00  0.00      B017  
ATOM   3062  H   PHE N   1     -48.594  -5.787 104.491  0.00  0.00      B017  
ATOM   3063  CA  PHE N   1     -48.531  -7.237 102.948  0.00  0.00      B017  
ATOM   3064  CB  PHE N   1     -49.498  -7.638 101.888  0.00  0.00      B017  
ATOM   3065  CG  PHE N   1     -50.504  -8.672 102.430  0.00  0.00      B017  
ATOM   3066  CD1 PHE N   1     -51.813  -8.371 102.728  0.00  0.00      B017  
ATOM   3067  CD2 PHE N   1     -50.111 -10.042 102.672  0.00  0.00      B017  
ATOM   3068  CE1 PHE N   1     -52.747  -9.342 103.049  0.00  0.00      B017  
ATOM   3069  CE2 PHE N   1     -51.042 -11.081 102.988  0.00  0.00      B017  
ATOM   3070  CZ  PHE N   1     -52.417 -10.698 103.132  0.00  0.00      B017  
ATOM   3071  C   PHE N   1     -47.127  -6.930 102.365  0.00  0.00      B017  
ATOM   3072  O   PHE N   1     -46.951  -6.881 101.129  0.00  0.00      B017  
ATOM   3073  N   VAL N   2     -46.145  -6.671 103.232  0.00  0.00      B017  
ATOM   3074  H   VAL N   2     -46.364  -6.784 104.180  0.00  0.00      B017  
ATOM   3075  CA  VAL N   2     -44.814  -6.439 102.834  0.00  0.00      B017  
ATOM   3076  CB  VAL N   2     -44.211  -5.070 103.463  0.00  0.00      B017  
ATOM   3077  CG1 VAL N   2     -42.716  -4.936 103.055  0.00  0.00      B017  
ATOM   3078  CG2 VAL N   2     -44.826  -3.903 102.851  0.00  0.00      B017  
ATOM   3079  C   VAL N   2     -43.918  -7.601 103.319  0.00  0.00      B017  
ATOM   3080  O   VAL N   2     -43.892  -7.983 104.466  0.00  0.00      B017  
ATOM   3081  N   ASN N   3     -43.112  -8.185 102.448  0.00  0.00      B017  
ATOM   3082  H   ASN N   3     -43.092  -7.893 101.512  0.00  0.00      B017  
ATOM   3083  CA  ASN N   3     -42.267  -9.285 102.882  0.00  0.00      B017  
ATOM   3084  CB  ASN N   3     -42.715 -10.636 102.375  0.00  0.00      B017  
ATOM   3085  CG  ASN N   3     -42.154 -11.892 102.983  0.00  0.00      B017  
ATOM   3086  OD1 ASN N   3     -41.858 -11.991 104.168  0.00  0.00      B017  
ATOM   3087  ND2 ASN N   3     -41.955 -12.983 102.197  0.00  0.00      B017  
ATOM   3088 HD21 ASN N   3     -41.918 -12.944 101.218  0.00  0.00      B017  
ATOM   3089 HD22 ASN N   3     -41.869 -13.838 102.667  0.00  0.00      B017  
ATOM   3090  C   ASN N   3     -40.852  -9.015 102.469  0.00  0.00      B017  
ATOM   3091  O   ASN N   3     -40.637  -8.827 101.267  0.00  0.00      B017  
ATOM   3092  N   GLN N   4     -39.841  -8.953 103.339  0.00  0.00      B017  
ATOM   3093  H   GLN N   4     -40.112  -9.165 104.256  0.00  0.00      B017  
ATOM   3094  CA  GLN N   4     -38.520  -8.391 103.081  0.00  0.00      B017  
ATOM   3095  CB  GLN N   4     -37.600  -9.519 102.656  0.00  0.00      B017  
ATOM   3096  CG  GLN N   4     -36.169  -9.261 102.632  0.00  0.00      B017  
ATOM   3097  CD  GLN N   4     -35.290 -10.416 102.213  0.00  0.00      B017  
ATOM   3098  OE1 GLN N   4     -34.792 -10.567 101.091  0.00  0.00      B017  
ATOM   3099  NE2 GLN N   4     -34.879 -11.330 103.127  0.00  0.00      B017  
ATOM   3100 HE21 GLN N   4     -35.143 -11.264 104.069  0.00  0.00      B017  
ATOM   3101 HE22 GLN N   4     -34.399 -12.067 102.696  0.00  0.00      B017  
ATOM   3102  C   GLN N   4     -38.392  -7.132 102.204  0.00  0.00      B017  
ATOM   3103  O   GLN N   4     -38.245  -7.226 100.966  0.00  0.00      B017  
ATOM   3104  N   HIS N   5     -38.173  -6.007 102.913  0.00  0.00      B017  
ATOM   3105  H   HIS N   5     -38.006  -6.175 103.864  0.00  0.00      B017  
ATOM   3106  CA  HIS N   5     -38.027  -4.738 102.378  0.00  0.00      B017  
ATOM   3107  CB  HIS N   5     -39.275  -3.967 102.557  0.00  0.00      B017  
ATOM   3108  CG  HIS N   5     -39.139  -2.548 102.035  0.00  0.00      B017  
ATOM   3109  ND1 HIS N   5     -38.868  -1.432 102.703  0.00  0.00      B017  
ATOM   3110  HD1 HIS N   5     -38.527  -1.401 103.622  0.00  0.00      B017  
ATOM   3111  CD2 HIS N   5     -39.413  -2.222 100.723  0.00  0.00      B017  
ATOM   3112  NE2 HIS N   5     -39.260  -0.925 100.655  0.00  0.00      B017  
ATOM   3113  CE1 HIS N   5     -38.891  -0.461 101.857  0.00  0.00      B017  
ATOM   3114  C   HIS N   5     -36.783  -4.029 102.977  0.00  0.00      B017  
ATOM   3115  O   HIS N   5     -36.718  -3.525 104.120  0.00  0.00      B017  
ATOM   3116  N   LEU N   6     -35.702  -3.991 102.156  0.00  0.00      B017  
ATOM   3117  H   LEU N   6     -35.871  -4.309 101.245  0.00  0.00      B017  
ATOM   3118  CA  LEU N   6     -34.357  -3.493 102.562  0.00  0.00      B017  
ATOM   3119  CB  LEU N   6     -33.204  -4.412 101.999  0.00  0.00      B017  
ATOM   3120  CG  LEU N   6     -31.840  -4.517 102.775  0.00  0.00      B017  
ATOM   3121  CD1 LEU N   6     -31.291  -5.932 102.348  0.00  0.00      B017  
ATOM   3122  CD2 LEU N   6     -30.806  -3.422 102.398  0.00  0.00      B017  
ATOM   3123  C   LEU N   6     -34.174  -2.153 101.924  0.00  0.00      B017  
ATOM   3124  O   LEU N   6     -34.356  -1.994 100.723  0.00  0.00      B017  
ATOM   3125  N   CYS N   7     -33.677  -1.209 102.752  0.00  0.00      B017  
ATOM   3126  H   CYS N   7     -33.622  -1.352 103.720  0.00  0.00      B017  
ATOM   3127  CA  CYS N   7     -33.382   0.070 102.113  0.00  0.00      B017  
ATOM   3128  CB  CYS N   7     -34.442   1.056 102.580  0.00  0.00      B017  
ATOM   3129  SG  CYS N   7     -36.092   0.465 103.062  0.00  0.00      B017  
ATOM   3130  C   CYS N   7     -31.977   0.623 102.548  0.00  0.00      B017  
ATOM   3131  O   CYS N   7     -31.762   0.971 103.738  0.00  0.00      B017  
ATOM   3132  N   GLY N   8     -30.933   0.564 101.682  0.00  0.00      B017  
ATOM   3133  H   GLY N   8     -30.972   0.075 100.834  0.00  0.00      B017  
ATOM   3134  CA  GLY N   8     -29.721   1.227 101.908  0.00  0.00      B017  
ATOM   3135  C   GLY N   8     -28.455   0.749 101.248  0.00  0.00      B017  
ATOM   3136  O   GLY N   8     -28.399   0.312 100.104  0.00  0.00      B017  
ATOM   3137  N   SER N   9     -27.496   0.836 102.188  0.00  0.00      B017  
ATOM   3138  H   SER N   9     -27.748   1.014 103.119  0.00  0.00      B017  
ATOM   3139  CA  SER N   9     -26.090   0.640 101.763  0.00  0.00      B017  
ATOM   3140  CB  SER N   9     -25.345   1.804 102.348  0.00  0.00      B017  
ATOM   3141  OG  SER N   9     -26.155   2.957 102.120  0.00  0.00      B017  
ATOM   3142  HG  SER N   9     -26.848   2.960 102.785  0.00  0.00      B017  
ATOM   3143  C   SER N   9     -25.573  -0.733 102.219  0.00  0.00      B017  
ATOM   3144  O   SER N   9     -25.317  -0.893 103.406  0.00  0.00      B017  
ATOM   3145  N   HIS N  10     -25.630  -1.734 101.361  0.00  0.00      B017  
ATOM   3146  H   HIS N  10     -26.009  -1.554 100.475  0.00  0.00      B017  
ATOM   3147  CA  HIS N  10     -25.306  -3.090 101.637  0.00  0.00      B017  
ATOM   3148  CB  HIS N  10     -26.442  -3.931 101.189  0.00  0.00      B017  
ATOM   3149  CG  HIS N  10     -26.580  -5.328 101.860  0.00  0.00      B017  
ATOM   3150  ND1 HIS N  10     -26.511  -5.674 103.175  0.00  0.00      B017  
ATOM   3151  HD1 HIS N  10     -26.181  -5.120 103.913  0.00  0.00      B017  
ATOM   3152  CD2 HIS N  10     -26.821  -6.441 101.186  0.00  0.00      B017  
ATOM   3153  NE2 HIS N  10     -26.835  -7.392 101.987  0.00  0.00      B017  
ATOM   3154  CE1 HIS N  10     -26.596  -6.960 103.245  0.00  0.00      B017  
ATOM   3155  C   HIS N  10     -23.962  -3.601 101.015  0.00  0.00      B017  
ATOM   3156  O   HIS N  10     -23.686  -3.507  99.787  0.00  0.00      B017  
ATOM   3157  N   LEU N  11     -23.061  -4.206 101.904  0.00  0.00      B017  
ATOM   3158  H   LEU N  11     -23.413  -4.410 102.795  0.00  0.00      B017  
ATOM   3159  CA  LEU N  11     -21.717  -4.560 101.553  0.00  0.00      B017  
ATOM   3160  CB  LEU N  11     -20.739  -3.507 102.244  0.00  0.00      B017  
ATOM   3161  CG  LEU N  11     -20.884  -1.966 102.101  0.00  0.00      B017  
ATOM   3162  CD1 LEU N  11     -19.830  -1.093 102.706  0.00  0.00      B017  
ATOM   3163  CD2 LEU N  11     -20.833  -1.752 100.584  0.00  0.00      B017  
ATOM   3164  C   LEU N  11     -21.519  -5.985 102.054  0.00  0.00      B017  
ATOM   3165  O   LEU N  11     -21.540  -6.247 103.306  0.00  0.00      B017  
ATOM   3166  N   VAL N  12     -21.192  -6.898 101.170  0.00  0.00      B017  
ATOM   3167  H   VAL N  12     -21.108  -6.610 100.237  0.00  0.00      B017  
ATOM   3168  CA  VAL N  12     -20.920  -8.256 101.501  0.00  0.00      B017  
ATOM   3169  CB  VAL N  12     -21.890  -9.177 100.769  0.00  0.00      B017  
ATOM   3170  CG1 VAL N  12     -21.667 -10.657 101.263  0.00  0.00      B017  
ATOM   3171  CG2 VAL N  12     -23.379  -8.805 101.076  0.00  0.00      B017  
ATOM   3172  C   VAL N  12     -19.543  -8.591 100.936  0.00  0.00      B017  
ATOM   3173  O   VAL N  12     -19.250  -8.462  99.728  0.00  0.00      B017  
ATOM   3174  N   GLU N  13     -18.583  -9.074 101.771  0.00  0.00      B017  
ATOM   3175  H   GLU N  13     -18.793  -9.161 102.725  0.00  0.00      B017  
ATOM   3176  CA  GLU N  13     -17.198  -9.511 101.517  0.00  0.00      B017  
ATOM   3177  CB  GLU N  13     -17.222 -10.901 100.757  0.00  0.00      B017  
ATOM   3178  CG  GLU N  13     -17.520 -12.043 101.790  0.00  0.00      B017  
ATOM   3179  CD  GLU N  13     -18.134 -13.285 101.189  0.00  0.00      B017  
ATOM   3180  OE1 GLU N  13     -17.650 -13.887 100.197  0.00  0.00      B017  
ATOM   3181  OE2 GLU N  13     -19.064 -13.819 101.819  0.00  0.00      B017  
ATOM   3182  C   GLU N  13     -16.330  -8.480 100.828  0.00  0.00      B017  
ATOM   3183  O   GLU N  13     -16.008  -8.523  99.606  0.00  0.00      B017  
ATOM   3184  N   ALA N  14     -15.947  -7.478 101.620  0.00  0.00      B017  
ATOM   3185  H   ALA N  14     -16.111  -7.611 102.577  0.00  0.00      B017  
ATOM   3186  CA  ALA N  14     -15.254  -6.324 101.085  0.00  0.00      B017  
ATOM   3187  CB  ALA N  14     -16.141  -5.116 101.172  0.00  0.00      B017  
ATOM   3188  C   ALA N  14     -13.866  -6.133 101.695  0.00  0.00      B017  
ATOM   3189  O   ALA N  14     -13.805  -5.782 102.890  0.00  0.00      B017  
ATOM   3190  N   LEU N  15     -12.855  -6.325 100.849  0.00  0.00      B017  
ATOM   3191  H   LEU N  15     -13.155  -6.558  99.945  0.00  0.00      B017  
ATOM   3192  CA  LEU N  15     -11.448  -6.116 101.240  0.00  0.00      B017  
ATOM   3193  CB  LEU N  15     -10.548  -7.237 100.625  0.00  0.00      B017  
ATOM   3194  CG  LEU N  15     -10.592  -8.651 101.092  0.00  0.00      B017  
ATOM   3195  CD1 LEU N  15     -11.300  -9.500 100.107  0.00  0.00      B017  
ATOM   3196  CD2 LEU N  15      -9.153  -9.275 101.277  0.00  0.00      B017  
ATOM   3197  C   LEU N  15     -10.970  -4.706 100.830  0.00  0.00      B017  
ATOM   3198  O   LEU N  15     -11.053  -4.255  99.650  0.00  0.00      B017  
ATOM   3199  N   TYR N  16     -10.438  -3.990 101.812  0.00  0.00      B017  
ATOM   3200  H   TYR N  16     -10.417  -4.398 102.702  0.00  0.00      B017  
ATOM   3201  CA  TYR N  16      -9.746  -2.693 101.615  0.00  0.00      B017  
ATOM   3202  CB  TYR N  16     -10.437  -1.650 102.363  0.00  0.00      B017  
ATOM   3203  CG  TYR N  16     -11.761  -1.150 101.850  0.00  0.00      B017  
ATOM   3204  CD1 TYR N  16     -12.897  -1.857 102.225  0.00  0.00      B017  
ATOM   3205  CE1 TYR N  16     -14.154  -1.501 101.799  0.00  0.00      B017  
ATOM   3206  CD2 TYR N  16     -11.866   0.033 101.159  0.00  0.00      B017  
ATOM   3207  CE2 TYR N  16     -13.128   0.415 100.597  0.00  0.00      B017  
ATOM   3208  CZ  TYR N  16     -14.236  -0.465 100.894  0.00  0.00      B017  
ATOM   3209  OH  TYR N  16     -15.419  -0.460 100.143  0.00  0.00      B017  
ATOM   3210  HH  TYR N  16     -15.660   0.436  99.897  0.00  0.00      B017  
ATOM   3211  C   TYR N  16      -8.366  -2.859 102.063  0.00  0.00      B017  
ATOM   3212  O   TYR N  16      -8.043  -3.125 103.222  0.00  0.00      B017  
ATOM   3213  N   LEU N  17      -7.439  -2.835 101.038  0.00  0.00      B017  
ATOM   3214  H   LEU N  17      -7.716  -2.512 100.155  0.00  0.00      B017  
ATOM   3215  CA  LEU N  17      -6.052  -3.209 101.276  0.00  0.00      B017  
ATOM   3216  CB  LEU N  17      -5.470  -3.930 100.028  0.00  0.00      B017  
ATOM   3217  CG  LEU N  17      -5.705  -5.367  99.666  0.00  0.00      B017  
ATOM   3218  CD1 LEU N  17      -5.171  -6.348 100.727  0.00  0.00      B017  
ATOM   3219  CD2 LEU N  17      -7.096  -5.607  99.299  0.00  0.00      B017  
ATOM   3220  C   LEU N  17      -5.268  -1.987 101.715  0.00  0.00      B017  
ATOM   3221  O   LEU N  17      -4.996  -1.809 102.890  0.00  0.00      B017  
ATOM   3222  N   VAL N  18      -4.790  -1.154 100.722  0.00  0.00      B017  
ATOM   3223  H   VAL N  18      -4.966  -1.244  99.763  0.00  0.00      B017  
ATOM   3224  CA  VAL N  18      -3.853  -0.043 101.073  0.00  0.00      B017  
ATOM   3225  CB  VAL N  18      -2.345  -0.216 100.526  0.00  0.00      B017  
ATOM   3226  CG1 VAL N  18      -1.340   0.700 101.163  0.00  0.00      B017  
ATOM   3227  CG2 VAL N  18      -1.870  -1.654 100.677  0.00  0.00      B017  
ATOM   3228  C   VAL N  18      -4.387   1.294 100.694  0.00  0.00      B017  
ATOM   3229  O   VAL N  18      -4.449   1.593  99.484  0.00  0.00      B017  
ATOM   3230  N   CYS N  19      -4.854   1.988 101.703  0.00  0.00      B017  
ATOM   3231  H   CYS N  19      -4.743   1.579 102.586  0.00  0.00      B017  
ATOM   3232  CA  CYS N  19      -5.405   3.338 101.489  0.00  0.00      B017  
ATOM   3233  CB  CYS N  19      -6.343   3.808 102.629  0.00  0.00      B017  
ATOM   3234  SG  CYS N  19      -7.729   2.683 102.752  0.00  0.00      B017  
ATOM   3235  C   CYS N  19      -4.405   4.436 101.102  0.00  0.00      B017  
ATOM   3236  O   CYS N  19      -4.579   4.976 100.003  0.00  0.00      B017  
ATOM   3237  N   GLY N  20      -3.462   4.910 101.971  0.00  0.00      B017  
ATOM   3238  H   GLY N  20      -3.317   4.699 102.916  0.00  0.00      B017  
ATOM   3239  CA  GLY N  20      -2.613   5.930 101.380  0.00  0.00      B017  
ATOM   3240  C   GLY N  20      -1.949   6.900 102.303  0.00  0.00      B017  
ATOM   3241  O   GLY N  20      -1.397   6.592 103.360  0.00  0.00      B017  
ATOM   3242  N   GLU N  21      -2.096   8.177 102.012  0.00  0.00      B017  
ATOM   3243  H   GLU N  21      -2.521   8.521 101.199  0.00  0.00      B017  
ATOM   3244  CA  GLU N  21      -1.431   9.148 102.846  0.00  0.00      B017  
ATOM   3245  CB  GLU N  21      -0.270   9.951 102.215  0.00  0.00      B017  
ATOM   3246  CG  GLU N  21       1.124   9.386 102.275  0.00  0.00      B017  
ATOM   3247  CD  GLU N  21       2.096  10.271 101.503  0.00  0.00      B017  
ATOM   3248  OE1 GLU N  21       2.291  11.469 101.822  0.00  0.00      B017  
ATOM   3249  OE2 GLU N  21       2.610   9.745 100.552  0.00  0.00      B017  
ATOM   3250  C   GLU N  21      -2.357  10.196 103.392  0.00  0.00      B017  
ATOM   3251  O   GLU N  21      -2.692  10.207 104.618  0.00  0.00      B017  
ATOM   3252  N   ARG N  22      -2.853  11.067 102.540  0.00  0.00      B017  
ATOM   3253  H   ARG N  22      -2.714  10.919 101.582  0.00  0.00      B017  
ATOM   3254  CA  ARG N  22      -3.615  12.232 102.977  0.00  0.00      B017  
ATOM   3255  CB  ARG N  22      -3.265  13.479 102.119  0.00  0.00      B017  
ATOM   3256  CG  ARG N  22      -1.848  13.951 102.273  0.00  0.00      B017  
ATOM   3257  CD  ARG N  22      -1.434  15.107 101.344  0.00  0.00      B017  
ATOM   3258  NE  ARG N  22      -0.048  15.607 101.538  0.00  0.00      B017  
ATOM   3259  HE  ARG N  22       0.446  15.358 102.347  0.00  0.00      B017  
ATOM   3260  CZ  ARG N  22       0.607  16.490 100.792  0.00  0.00      B017  
ATOM   3261  NH1 ARG N  22       0.055  16.955  99.712  0.00  0.00      B017  
ATOM   3262 HH11 ARG N  22      -0.846  16.644  99.409  0.00  0.00      B017  
ATOM   3263 HH12 ARG N  22       0.526  17.658  99.179  0.00  0.00      B017  
ATOM   3264  NH2 ARG N  22       1.868  16.843 101.141  0.00  0.00      B017  
ATOM   3265 HH21 ARG N  22       2.343  16.443 101.924  0.00  0.00      B017  
ATOM   3266 HH22 ARG N  22       2.314  17.524 100.560  0.00  0.00      B017  
ATOM   3267  C   ARG N  22      -5.087  11.780 102.750  0.00  0.00      B017  
ATOM   3268  O   ARG N  22      -5.393  11.518 101.596  0.00  0.00      B017  
ATOM   3269  N   GLY N  23      -5.882  11.641 103.829  0.00  0.00      B017  
ATOM   3270  H   GLY N  23      -5.430  11.830 104.678  0.00  0.00      B017  
ATOM   3271  CA  GLY N  23      -7.293  11.160 103.741  0.00  0.00      B017  
ATOM   3272  C   GLY N  23      -8.347  12.292 103.658  0.00  0.00      B017  
ATOM   3273  O   GLY N  23      -8.824  12.698 102.613  0.00  0.00      B017  
ATOM   3274  N   PHE N  24      -8.815  12.837 104.786  0.00  0.00      B017  
ATOM   3275  H   PHE N  24      -8.254  12.787 105.588  0.00  0.00      B017  
ATOM   3276  CA  PHE N  24      -9.969  13.767 104.798  0.00  0.00      B017  
ATOM   3277  CB  PHE N  24     -11.040  13.050 105.640  0.00  0.00      B017  
ATOM   3278  CG  PHE N  24     -12.420  13.529 105.353  0.00  0.00      B017  
ATOM   3279  CD1 PHE N  24     -13.133  12.993 104.297  0.00  0.00      B017  
ATOM   3280  CD2 PHE N  24     -12.976  14.474 106.181  0.00  0.00      B017  
ATOM   3281  CE1 PHE N  24     -14.477  13.388 104.187  0.00  0.00      B017  
ATOM   3282  CE2 PHE N  24     -14.294  14.894 105.992  0.00  0.00      B017  
ATOM   3283  CZ  PHE N  24     -15.007  14.372 104.953  0.00  0.00      B017  
ATOM   3284  C   PHE N  24      -9.571  15.174 105.356  0.00  0.00      B017  
ATOM   3285  O   PHE N  24      -9.240  15.380 106.538  0.00  0.00      B017  
ATOM   3286  N   PHE N  25      -9.822  16.174 104.471  0.00  0.00      B017  
ATOM   3287  H   PHE N  25     -10.367  16.101 103.659  0.00  0.00      B017  
ATOM   3288  CA  PHE N  25      -9.544  17.559 104.837  0.00  0.00      B017  
ATOM   3289  CB  PHE N  25      -8.383  18.227 104.050  0.00  0.00      B017  
ATOM   3290  CG  PHE N  25      -7.012  17.567 104.181  0.00  0.00      B017  
ATOM   3291  CD1 PHE N  25      -6.921  16.262 103.721  0.00  0.00      B017  
ATOM   3292  CD2 PHE N  25      -5.872  18.316 104.523  0.00  0.00      B017  
ATOM   3293  CE1 PHE N  25      -5.712  15.689 103.673  0.00  0.00      B017  
ATOM   3294  CE2 PHE N  25      -4.628  17.737 104.515  0.00  0.00      B017  
ATOM   3295  CZ  PHE N  25      -4.581  16.428 104.037  0.00  0.00      B017  
ATOM   3296  C   PHE N  25     -10.762  18.408 104.614  0.00  0.00      B017  
ATOM   3297  O   PHE N  25     -10.957  18.924 103.503  0.00  0.00      B017  
ATOM   3298  N   TYR N  26     -11.588  18.547 105.669  0.00  0.00      B017  
ATOM   3299  H   TYR N  26     -11.382  18.257 106.582  0.00  0.00      B017  
ATOM   3300  CA  TYR N  26     -12.760  19.413 105.573  0.00  0.00      B017  
ATOM   3301  CB  TYR N  26     -13.911  18.686 106.284  0.00  0.00      B017  
ATOM   3302  CG  TYR N  26     -15.372  19.128 106.097  0.00  0.00      B017  
ATOM   3303  CD1 TYR N  26     -16.392  18.360 106.635  0.00  0.00      B017  
ATOM   3304  CE1 TYR N  26     -17.688  18.771 106.429  0.00  0.00      B017  
ATOM   3305  CD2 TYR N  26     -15.606  20.353 105.510  0.00  0.00      B017  
ATOM   3306  CE2 TYR N  26     -16.941  20.741 105.319  0.00  0.00      B017  
ATOM   3307  CZ  TYR N  26     -17.964  19.901 105.755  0.00  0.00      B017  
ATOM   3308  OH  TYR N  26     -19.273  20.236 105.426  0.00  0.00      B017  
ATOM   3309  HH  TYR N  26     -19.391  20.907 104.750  0.00  0.00      B017  
ATOM   3310  C   TYR N  26     -12.386  20.710 106.347  0.00  0.00      B017  
ATOM   3311  O   TYR N  26     -12.100  20.557 107.534  0.00  0.00      B017  
ATOM   3312  N   THR N  27     -12.444  21.804 105.618  0.00  0.00      B017  
ATOM   3313  H   THR N  27     -12.790  21.733 104.703  0.00  0.00      B017  
ATOM   3314  CA  THR N  27     -12.159  23.089 106.210  0.00  0.00      B017  
ATOM   3315  CB  THR N  27     -10.707  23.617 106.139  0.00  0.00      B017  
ATOM   3316  OG1 THR N  27      -9.741  22.554 106.243  0.00  0.00      B017  
ATOM   3317  HG1 THR N  27      -9.687  22.194 107.132  0.00  0.00      B017  
ATOM   3318  CG2 THR N  27     -10.373  24.692 107.145  0.00  0.00      B017  
ATOM   3319  C   THR N  27     -13.165  24.115 105.686  0.00  0.00      B017  
ATOM   3320  O   THR N  27     -13.032  24.591 104.504  0.00  0.00      B017  
ATOM   3321  N   PRO N  28     -14.317  24.399 106.345  0.00  0.00      B017  
ATOM   3322  CD  PRO N  28     -14.793  23.643 107.504  0.00  0.00      B017  
ATOM   3323  CA  PRO N  28     -15.242  25.492 105.970  0.00  0.00      B017  
ATOM   3324  CB  PRO N  28     -16.609  24.966 106.436  0.00  0.00      B017  
ATOM   3325  CG  PRO N  28     -16.269  24.094 107.636  0.00  0.00      B017  
ATOM   3326  C   PRO N  28     -14.779  26.803 106.514  0.00  0.00      B017  
ATOM   3327  O   PRO N  28     -14.727  27.061 107.722  0.00  0.00      B017  
ATOM   3328  N   LYS N  29     -14.524  27.749 105.655  0.00  0.00      B017  
ATOM   3329  H   LYS N  29     -14.686  27.527 104.715  0.00  0.00      B017  
ATOM   3330  CA  LYS N  29     -13.991  29.105 106.065  0.00  0.00      B017  
ATOM   3331  CB  LYS N  29     -12.923  29.666 105.085  0.00  0.00      B017  
ATOM   3332  CG  LYS N  29     -11.926  28.562 104.786  0.00  0.00      B017  
ATOM   3333  CD  LYS N  29     -10.863  29.376 104.126  0.00  0.00      B017  
ATOM   3334  CE  LYS N  29      -9.660  28.509 103.798  0.00  0.00      B017  
ATOM   3335  NZ  LYS N  29      -8.548  29.267 103.213  0.00  0.00      B017  
ATOM   3336  HZ1 LYS N  29      -7.691  28.678 103.195  0.00  0.00      B017  
ATOM   3337  HZ2 LYS N  29      -8.373  30.141 103.750  0.00  0.00      B017  
ATOM   3338  HZ3 LYS N  29      -8.839  29.515 102.246  0.00  0.00      B017  
ATOM   3339  C   LYS N  29     -15.193  30.093 106.174  0.00  0.00      B017  
ATOM   3340  O   LYS N  29     -15.412  30.955 105.328  0.00  0.00      B017  
ATOM   3341  N   ALA N  30     -15.792  29.896 107.327  0.00  0.00      B017  
ATOM   3342  H   ALA N  30     -15.452  29.192 107.918  0.00  0.00      B017  
ATOM   3343  CA  ALA N  30     -17.008  30.627 107.698  0.00  0.00      B017  
ATOM   3344  CB  ALA N  30     -17.687  29.764 108.849  0.00  0.00      B017  
ATOM   3345  C   ALA N  30     -16.812  32.087 108.207  0.00  0.00      B017  
ATOM   3346  O   ALA N  30     -17.721  32.780 108.597  0.00  0.00      B017  
ATOM   3347  N   GLY O   1     -52.001  15.000 110.648  0.00  0.00      A018  
ATOM   3348  H   GLY O   1     -52.215  15.751 111.240  0.00  0.00      A018  
ATOM   3349  CA  GLY O   1     -50.721  15.163 109.973  0.00  0.00      A018  
ATOM   3350  C   GLY O   1     -49.999  16.360 110.570  0.00  0.00      A018  
ATOM   3351  O   GLY O   1     -50.731  17.140 111.185  0.00  0.00      A018  
ATOM   3352  N   ILE O   2     -48.699  16.639 110.442  0.00  0.00      A018  
ATOM   3353  H   ILE O   2     -48.383  17.337 111.053  0.00  0.00      A018  
ATOM   3354  CA  ILE O   2     -47.743  15.958 109.498  0.00  0.00      A018  
ATOM   3355  CB  ILE O   2     -46.593  16.858 109.178  0.00  0.00      A018  
ATOM   3356  CG2 ILE O   2     -45.707  16.002 108.309  0.00  0.00      A018  
ATOM   3357  CG1 ILE O   2     -46.810  18.049 108.222  0.00  0.00      A018  
ATOM   3358  CD  ILE O   2     -47.721  19.074 108.794  0.00  0.00      A018  
ATOM   3359  C   ILE O   2     -47.396  14.749 110.361  0.00  0.00      A018  
ATOM   3360  O   ILE O   2     -47.318  14.796 111.551  0.00  0.00      A018  
ATOM   3361  N   VAL O   3     -47.346  13.603 109.649  0.00  0.00      A018  
ATOM   3362  H   VAL O   3     -47.802  13.575 108.782  0.00  0.00      A018  
ATOM   3363  CA  VAL O   3     -46.871  12.336 110.210  0.00  0.00      A018  
ATOM   3364  CB  VAL O   3     -47.902  11.146 110.016  0.00  0.00      A018  
ATOM   3365  CG1 VAL O   3     -47.715  10.099 111.008  0.00  0.00      A018  
ATOM   3366  CG2 VAL O   3     -49.343  11.665 110.093  0.00  0.00      A018  
ATOM   3367  C   VAL O   3     -45.460  12.016 109.700  0.00  0.00      A018  
ATOM   3368  O   VAL O   3     -45.258  11.233 108.763  0.00  0.00      A018  
ATOM   3369  N   GLU O   4     -44.546  12.616 110.393  0.00  0.00      A018  
ATOM   3370  H   GLU O   4     -44.742  12.949 111.294  0.00  0.00      A018  
ATOM   3371  CA  GLU O   4     -43.146  12.610 109.918  0.00  0.00      A018  
ATOM   3372  CB  GLU O   4     -42.484  13.941 110.392  0.00  0.00      A018  
ATOM   3373  CG  GLU O   4     -41.009  14.200 109.920  0.00  0.00      A018  
ATOM   3374  CD  GLU O   4     -40.164  15.237 110.614  0.00  0.00      A018  
ATOM   3375  OE1 GLU O   4     -39.503  14.843 111.560  0.00  0.00      A018  
ATOM   3376  OE2 GLU O   4     -40.274  16.390 110.219  0.00  0.00      A018  
ATOM   3377  C   GLU O   4     -42.455  11.329 110.497  0.00  0.00      A018  
ATOM   3378  O   GLU O   4     -42.293  11.200 111.712  0.00  0.00      A018  
ATOM   3379  N   GLN O   5     -42.262  10.313 109.620  0.00  0.00      A018  
ATOM   3380  H   GLN O   5     -42.406  10.522 108.674  0.00  0.00      A018  
ATOM   3381  CA  GLN O   5     -41.994   8.885 109.929  0.00  0.00      A018  
ATOM   3382  CB  GLN O   5     -43.176   8.028 109.592  0.00  0.00      A018  
ATOM   3383  CG  GLN O   5     -42.977   6.604 110.066  0.00  0.00      A018  
ATOM   3384  CD  GLN O   5     -44.275   5.834 110.173  0.00  0.00      A018  
ATOM   3385  OE1 GLN O   5     -45.202   5.877 109.459  0.00  0.00      A018  
ATOM   3386  NE2 GLN O   5     -44.386   5.103 111.319  0.00  0.00      A018  
ATOM   3387 HE21 GLN O   5     -43.569   5.166 111.857  0.00  0.00      A018  
ATOM   3388 HE22 GLN O   5     -45.225   4.639 111.522  0.00  0.00      A018  
ATOM   3389  C   GLN O   5     -40.731   8.406 109.256  0.00  0.00      A018  
ATOM   3390  O   GLN O   5     -40.659   8.279 108.060  0.00  0.00      A018  
ATOM   3391  N   CYS O   6     -39.717   8.076 110.089  0.00  0.00      A018  
ATOM   3392  H   CYS O   6     -39.866   8.156 111.054  0.00  0.00      A018  
ATOM   3393  CA  CYS O   6     -38.376   7.823 109.540  0.00  0.00      A018  
ATOM   3394  CB  CYS O   6     -37.418   9.020 109.628  0.00  0.00      A018  
ATOM   3395  SG  CYS O   6     -37.258   9.707 111.275  0.00  0.00      A018  
ATOM   3396  C   CYS O   6     -37.699   6.527 110.064  0.00  0.00      A018  
ATOM   3397  O   CYS O   6     -37.603   6.355 111.252  0.00  0.00      A018  
ATOM   3398  N   CYS O   7     -37.285   5.616 109.111  0.00  0.00      A018  
ATOM   3399  H   CYS O   7     -37.394   5.682 108.140  0.00  0.00      A018  
ATOM   3400  CA  CYS O   7     -36.634   4.373 109.490  0.00  0.00      A018  
ATOM   3401  CB  CYS O   7     -37.374   3.129 108.935  0.00  0.00      A018  
ATOM   3402  SG  CYS O   7     -36.450   1.564 109.467  0.00  0.00      A018  
ATOM   3403  C   CYS O   7     -35.276   4.370 108.809  0.00  0.00      A018  
ATOM   3404  O   CYS O   7     -35.180   4.326 107.584  0.00  0.00      A018  
ATOM   3405  N   ALA O   8     -34.203   4.693 109.513  0.00  0.00      A018  
ATOM   3406  H   ALA O   8     -34.210   4.813 110.486  0.00  0.00      A018  
ATOM   3407  CA  ALA O   8     -32.964   5.164 108.880  0.00  0.00      A018  
ATOM   3408  CB  ALA O   8     -32.936   6.706 108.869  0.00  0.00      A018  
ATOM   3409  C   ALA O   8     -31.784   4.627 109.683  0.00  0.00      A018  
ATOM   3410  O   ALA O   8     -31.900   3.839 110.642  0.00  0.00      A018  
ATOM   3411  N   SER O   9     -30.576   5.076 109.293  0.00  0.00      A018  
ATOM   3412  H   SER O   9     -30.470   5.456 108.395  0.00  0.00      A018  
ATOM   3413  CA  SER O   9     -29.461   5.117 110.187  0.00  0.00      A018  
ATOM   3414  CB  SER O   9     -28.149   5.002 109.406  0.00  0.00      A018  
ATOM   3415  OG  SER O   9     -27.923   3.705 108.771  0.00  0.00      A018  
ATOM   3416  HG  SER O   9     -28.119   3.009 109.402  0.00  0.00      A018  
ATOM   3417  C   SER O   9     -29.410   6.529 110.825  0.00  0.00      A018  
ATOM   3418  O   SER O   9     -29.159   6.574 112.044  0.00  0.00      A018  
ATOM   3419  N   VAL O  10     -29.841   7.557 110.060  0.00  0.00      A018  
ATOM   3420  H   VAL O  10     -30.073   7.450 109.114  0.00  0.00      A018  
ATOM   3421  CA  VAL O  10     -29.931   8.937 110.532  0.00  0.00      A018  
ATOM   3422  CB  VAL O  10     -28.728   9.850 110.159  0.00  0.00      A018  
ATOM   3423  CG1 VAL O  10     -28.820  11.172 110.883  0.00  0.00      A018  
ATOM   3424  CG2 VAL O  10     -27.221   9.272 110.381  0.00  0.00      A018  
ATOM   3425  C   VAL O  10     -31.203   9.560 109.945  0.00  0.00      A018  
ATOM   3426  O   VAL O  10     -31.451   9.549 108.755  0.00  0.00      A018  
ATOM   3427  N   CYS O  11     -32.118  10.064 110.796  0.00  0.00      A018  
ATOM   3428  H   CYS O  11     -31.939   9.909 111.747  0.00  0.00      A018  
ATOM   3429  CA  CYS O  11     -33.313  10.714 110.374  0.00  0.00      A018  
ATOM   3430  CB  CYS O  11     -34.327  10.843 111.431  0.00  0.00      A018  
ATOM   3431  SG  CYS O  11     -35.363   9.311 111.628  0.00  0.00      A018  
ATOM   3432  C   CYS O  11     -33.044  12.118 109.813  0.00  0.00      A018  
ATOM   3433  O   CYS O  11     -33.382  12.406 108.686  0.00  0.00      A018  
ATOM   3434  N   SER O  12     -32.504  13.071 110.546  0.00  0.00      A018  
ATOM   3435  H   SER O  12     -32.426  12.882 111.505  0.00  0.00      A018  
ATOM   3436  CA  SER O  12     -32.045  14.396 109.988  0.00  0.00      A018  
ATOM   3437  CB  SER O  12     -33.105  15.484 109.929  0.00  0.00      A018  
ATOM   3438  OG  SER O  12     -33.961  15.349 108.837  0.00  0.00      A018  
ATOM   3439  HG  SER O  12     -33.892  14.429 108.571  0.00  0.00      A018  
ATOM   3440  C   SER O  12     -30.761  14.924 110.566  0.00  0.00      A018  
ATOM   3441  O   SER O  12     -30.582  14.835 111.760  0.00  0.00      A018  
ATOM   3442  N   LEU O  13     -29.813  15.388 109.734  0.00  0.00      A018  
ATOM   3443  H   LEU O  13     -30.019  15.381 108.776  0.00  0.00      A018  
ATOM   3444  CA  LEU O  13     -28.513  15.881 110.170  0.00  0.00      A018  
ATOM   3445  CB  LEU O  13     -28.603  17.314 110.653  0.00  0.00      A018  
ATOM   3446  CG  LEU O  13     -28.659  18.489 109.658  0.00  0.00      A018  
ATOM   3447  CD1 LEU O  13     -29.276  19.728 110.333  0.00  0.00      A018  
ATOM   3448  CD2 LEU O  13     -27.342  18.765 109.059  0.00  0.00      A018  
ATOM   3449  C   LEU O  13     -27.639  15.022 111.108  0.00  0.00      A018  
ATOM   3450  O   LEU O  13     -27.999  14.669 112.242  0.00  0.00      A018  
ATOM   3451  N   TYR O  14     -26.449  14.486 110.850  0.00  0.00      A018  
ATOM   3452  H   TYR O  14     -26.136  13.805 111.482  0.00  0.00      A018  
ATOM   3453  CA  TYR O  14     -25.790  14.324 109.520  0.00  0.00      A018  
ATOM   3454  CB  TYR O  14     -24.833  15.445 109.179  0.00  0.00      A018  
ATOM   3455  CG  TYR O  14     -23.589  15.688 110.063  0.00  0.00      A018  
ATOM   3456  CD1 TYR O  14     -23.606  16.737 111.008  0.00  0.00      A018  
ATOM   3457  CE1 TYR O  14     -22.445  17.052 111.724  0.00  0.00      A018  
ATOM   3458  CD2 TYR O  14     -22.397  14.888 109.899  0.00  0.00      A018  
ATOM   3459  CE2 TYR O  14     -21.284  15.161 110.666  0.00  0.00      A018  
ATOM   3460  CZ  TYR O  14     -21.315  16.339 111.495  0.00  0.00      A018  
ATOM   3461  OH  TYR O  14     -20.207  16.838 112.088  0.00  0.00      A018  
ATOM   3462  HH  TYR O  14     -20.393  17.397 112.846  0.00  0.00      A018  
ATOM   3463  C   TYR O  14     -24.988  13.046 109.614  0.00  0.00      A018  
ATOM   3464  O   TYR O  14     -24.825  12.476 110.701  0.00  0.00      A018  
ATOM   3465  N   GLN O  15     -24.503  12.492 108.456  0.00  0.00      A018  
ATOM   3466  H   GLN O  15     -24.886  12.800 107.608  0.00  0.00      A018  
ATOM   3467  CA  GLN O  15     -23.630  11.354 108.448  0.00  0.00      A018  
ATOM   3468  CB  GLN O  15     -24.150  10.061 107.790  0.00  0.00      A018  
ATOM   3469  CG  GLN O  15     -23.077   8.914 107.556  0.00  0.00      A018  
ATOM   3470  CD  GLN O  15     -23.736   7.659 106.973  0.00  0.00      A018  
ATOM   3471  OE1 GLN O  15     -23.571   7.461 105.781  0.00  0.00      A018  
ATOM   3472  NE2 GLN O  15     -24.396   6.764 107.672  0.00  0.00      A018  
ATOM   3473 HE21 GLN O  15     -24.495   6.705 108.645  0.00  0.00      A018  
ATOM   3474 HE22 GLN O  15     -24.827   6.056 107.149  0.00  0.00      A018  
ATOM   3475  C   GLN O  15     -22.261  11.685 107.881  0.00  0.00      A018  
ATOM   3476  O   GLN O  15     -22.092  12.023 106.675  0.00  0.00      A018  
ATOM   3477  N   LEU O  16     -21.351  11.552 108.832  0.00  0.00      A018  
ATOM   3478  H   LEU O  16     -21.608  11.469 109.774  0.00  0.00      A018  
ATOM   3479  CA  LEU O  16     -19.961  11.311 108.501  0.00  0.00      A018  
ATOM   3480  CB  LEU O  16     -18.932  12.391 108.930  0.00  0.00      A018  
ATOM   3481  CG  LEU O  16     -18.681  13.435 107.806  0.00  0.00      A018  
ATOM   3482  CD1 LEU O  16     -18.168  14.784 108.509  0.00  0.00      A018  
ATOM   3483  CD2 LEU O  16     -17.703  12.992 106.811  0.00  0.00      A018  
ATOM   3484  C   LEU O  16     -19.516   9.926 108.992  0.00  0.00      A018  
ATOM   3485  O   LEU O  16     -19.369   9.679 110.209  0.00  0.00      A018  
ATOM   3486  N   GLU O  17     -19.411   8.877 108.155  0.00  0.00      A018  
ATOM   3487  H   GLU O  17     -19.668   9.028 107.221  0.00  0.00      A018  
ATOM   3488  CA  GLU O  17     -18.644   7.720 108.496  0.00  0.00      A018  
ATOM   3489  CB  GLU O  17     -19.517   6.422 108.332  0.00  0.00      A018  
ATOM   3490  CG  GLU O  17     -20.592   6.377 109.408  0.00  0.00      A018  
ATOM   3491  CD  GLU O  17     -21.305   5.032 109.440  0.00  0.00      A018  
ATOM   3492  OE1 GLU O  17     -20.656   4.012 109.426  0.00  0.00      A018  
ATOM   3493  OE2 GLU O  17     -22.553   4.977 109.481  0.00  0.00      A018  
ATOM   3494  C   GLU O  17     -17.240   7.547 107.842  0.00  0.00      A018  
ATOM   3495  O   GLU O  17     -17.101   7.496 106.625  0.00  0.00      A018  
ATOM   3496  N   ASN O  18     -16.128   7.493 108.628  0.00  0.00      A018  
ATOM   3497  H   ASN O  18     -16.300   7.481 109.593  0.00  0.00      A018  
ATOM   3498  CA  ASN O  18     -14.761   7.349 108.208  0.00  0.00      A018  
ATOM   3499  CB  ASN O  18     -13.943   8.346 108.890  0.00  0.00      A018  
ATOM   3500  CG  ASN O  18     -12.523   8.467 108.345  0.00  0.00      A018  
ATOM   3501  OD1 ASN O  18     -12.373   8.708 107.170  0.00  0.00      A018  
ATOM   3502  ND2 ASN O  18     -11.528   8.113 109.176  0.00  0.00      A018  
ATOM   3503 HD21 ASN O  18     -11.826   7.669 109.998  0.00  0.00      A018  
ATOM   3504 HD22 ASN O  18     -10.610   8.381 108.963  0.00  0.00      A018  
ATOM   3505  C   ASN O  18     -14.415   5.950 108.729  0.00  0.00      A018  
ATOM   3506  O   ASN O  18     -14.557   5.593 109.887  0.00  0.00      A018  
ATOM   3507  N   TYR O  19     -14.314   5.068 107.725  0.00  0.00      A018  
ATOM   3508  H   TYR O  19     -14.565   5.349 106.820  0.00  0.00      A018  
ATOM   3509  CA  TYR O  19     -13.650   3.777 107.981  0.00  0.00      A018  
ATOM   3510  CB  TYR O  19     -14.181   2.680 106.884  0.00  0.00      A018  
ATOM   3511  CG  TYR O  19     -15.691   2.424 107.007  0.00  0.00      A018  
ATOM   3512  CD1 TYR O  19     -16.519   3.435 106.721  0.00  0.00      A018  
ATOM   3513  CE1 TYR O  19     -17.876   3.218 106.732  0.00  0.00      A018  
ATOM   3514  CD2 TYR O  19     -16.144   1.179 107.378  0.00  0.00      A018  
ATOM   3515  CE2 TYR O  19     -17.494   0.956 107.415  0.00  0.00      A018  
ATOM   3516  CZ  TYR O  19     -18.345   2.026 107.132  0.00  0.00      A018  
ATOM   3517  OH  TYR O  19     -19.739   1.910 107.338  0.00  0.00      A018  
ATOM   3518  HH  TYR O  19     -20.244   2.689 107.094  0.00  0.00      A018  
ATOM   3519  C   TYR O  19     -12.209   3.712 108.041  0.00  0.00      A018  
ATOM   3520  O   TYR O  19     -11.722   3.453 109.119  0.00  0.00      A018  
ATOM   3521  N   CYS O  20     -11.348   3.975 106.989  0.00  0.00      A018  
ATOM   3522  H   CYS O  20     -11.756   3.863 106.105  0.00  0.00      A018  
ATOM   3523  CA  CYS O  20      -9.914   3.798 107.069  0.00  0.00      A018  
ATOM   3524  CB  CYS O  20      -9.407   3.146 105.852  0.00  0.00      A018  
ATOM   3525  SG  CYS O  20      -8.032   1.912 106.088  0.00  0.00      A018  
ATOM   3526  C   CYS O  20      -9.233   5.131 107.378  0.00  0.00      A018  
ATOM   3527  O   CYS O  20      -8.819   5.301 108.487  0.00  0.00      A018  
ATOM   3528  N   ASN O  21      -9.183   6.116 106.417  0.00  0.00      A018  
ATOM   3529  H   ASN O  21      -9.521   5.979 105.507  0.00  0.00      A018  
ATOM   3530  CA  ASN O  21      -8.351   7.332 106.664  0.00  0.00      A018  
ATOM   3531  CB  ASN O  21      -7.065   6.968 105.823  0.00  0.00      A018  
ATOM   3532  CG  ASN O  21      -5.983   7.913 106.145  0.00  0.00      A018  
ATOM   3533  OD1 ASN O  21      -5.516   7.969 107.304  0.00  0.00      A018  
ATOM   3534  ND2 ASN O  21      -5.380   8.636 105.205  0.00  0.00      A018  
ATOM   3535 HD21 ASN O  21      -5.629   8.436 104.279  0.00  0.00      A018  
ATOM   3536 HD22 ASN O  21      -4.774   9.361 105.464  0.00  0.00      A018  
ATOM   3537  C   ASN O  21      -8.969   8.728 106.577  0.00  0.00      A018  
ATOM   3538  O   ASN O  21      -9.492   9.168 105.525  0.00  0.00      A018  
ATOM   3539  N   PHE P   1     -49.262  -5.570 107.797  0.00  0.00      B018  
ATOM   3540  H   PHE P   1     -49.036  -4.781 107.261  0.00  0.00      B018  
ATOM   3541  CA  PHE P   1     -48.342  -6.681 107.782  0.00  0.00      B018  
ATOM   3542  CB  PHE P   1     -48.936  -7.897 107.063  0.00  0.00      B018  
ATOM   3543  CG  PHE P   1     -47.978  -9.124 106.971  0.00  0.00      B018  
ATOM   3544  CD1 PHE P   1     -47.450  -9.553 105.743  0.00  0.00      B018  
ATOM   3545  CD2 PHE P   1     -47.663  -9.881 108.134  0.00  0.00      B018  
ATOM   3546  CE1 PHE P   1     -46.675 -10.727 105.681  0.00  0.00      B018  
ATOM   3547  CE2 PHE P   1     -46.859 -11.024 108.072  0.00  0.00      B018  
ATOM   3548  CZ  PHE P   1     -46.417 -11.473 106.818  0.00  0.00      B018  
ATOM   3549  C   PHE P   1     -46.986  -6.298 107.171  0.00  0.00      B018  
ATOM   3550  O   PHE P   1     -46.976  -6.015 105.964  0.00  0.00      B018  
ATOM   3551  N   VAL P   2     -45.911  -6.159 107.915  0.00  0.00      B018  
ATOM   3552  H   VAL P   2     -46.042  -6.119 108.886  0.00  0.00      B018  
ATOM   3553  CA  VAL P   2     -44.550  -6.017 107.377  0.00  0.00      B018  
ATOM   3554  CB  VAL P   2     -43.897  -4.577 107.668  0.00  0.00      B018  
ATOM   3555  CG1 VAL P   2     -42.539  -4.394 107.088  0.00  0.00      B018  
ATOM   3556  CG2 VAL P   2     -44.766  -3.357 107.505  0.00  0.00      B018  
ATOM   3557  C   VAL P   2     -43.710  -7.085 107.989  0.00  0.00      B018  
ATOM   3558  O   VAL P   2     -43.548  -7.162 109.241  0.00  0.00      B018  
ATOM   3559  N   ASN P   3     -43.094  -8.048 107.285  0.00  0.00      B018  
ATOM   3560  H   ASN P   3     -43.261  -8.028 106.319  0.00  0.00      B018  
ATOM   3561  CA  ASN P   3     -42.132  -9.064 107.803  0.00  0.00      B018  
ATOM   3562  CB  ASN P   3     -42.642 -10.370 107.314  0.00  0.00      B018  
ATOM   3563  CG  ASN P   3     -42.028 -11.651 107.816  0.00  0.00      B018  
ATOM   3564  OD1 ASN P   3     -41.782 -11.931 108.957  0.00  0.00      B018  
ATOM   3565  ND2 ASN P   3     -41.839 -12.653 106.943  0.00  0.00      B018  
ATOM   3566 HD21 ASN P   3     -41.947 -12.449 105.990  0.00  0.00      B018  
ATOM   3567 HD22 ASN P   3     -41.647 -13.543 107.304  0.00  0.00      B018  
ATOM   3568  C   ASN P   3     -40.739  -8.741 107.223  0.00  0.00      B018  
ATOM   3569  O   ASN P   3     -40.523  -8.749 106.006  0.00  0.00      B018  
ATOM   3570  N   GLN P   4     -39.807  -8.597 108.108  0.00  0.00      B018  
ATOM   3571  H   GLN P   4     -40.069  -8.865 109.014  0.00  0.00      B018  
ATOM   3572  CA  GLN P   4     -38.473  -8.242 107.860  0.00  0.00      B018  
ATOM   3573  CB  GLN P   4     -37.666  -9.351 107.263  0.00  0.00      B018  
ATOM   3574  CG  GLN P   4     -36.236  -9.558 107.513  0.00  0.00      B018  
ATOM   3575  CD  GLN P   4     -35.795 -10.907 107.026  0.00  0.00      B018  
ATOM   3576  OE1 GLN P   4     -35.424 -11.165 105.874  0.00  0.00      B018  
ATOM   3577  NE2 GLN P   4     -35.962 -11.832 107.888  0.00  0.00      B018  
ATOM   3578 HE21 GLN P   4     -36.174 -11.495 108.783  0.00  0.00      B018  
ATOM   3579 HE22 GLN P   4     -35.765 -12.778 107.723  0.00  0.00      B018  
ATOM   3580  C   GLN P   4     -38.112  -6.939 107.192  0.00  0.00      B018  
ATOM   3581  O   GLN P   4     -37.906  -6.855 105.984  0.00  0.00      B018  
ATOM   3582  N   HIS P   5     -38.036  -5.849 107.885  0.00  0.00      B018  
ATOM   3583  H   HIS P   5     -38.374  -5.905 108.803  0.00  0.00      B018  
ATOM   3584  CA  HIS P   5     -37.829  -4.559 107.290  0.00  0.00      B018  
ATOM   3585  CB  HIS P   5     -39.049  -3.753 107.756  0.00  0.00      B018  
ATOM   3586  CG  HIS P   5     -39.180  -2.259 107.323  0.00  0.00      B018  
ATOM   3587  ND1 HIS P   5     -38.784  -1.183 107.882  0.00  0.00      B018  
ATOM   3588  HD1 HIS P   5     -38.605  -0.950 108.817  0.00  0.00      B018  
ATOM   3589  CD2 HIS P   5     -39.714  -1.964 106.110  0.00  0.00      B018  
ATOM   3590  NE2 HIS P   5     -39.646  -0.678 105.942  0.00  0.00      B018  
ATOM   3591  CE1 HIS P   5     -39.072  -0.224 107.034  0.00  0.00      B018  
ATOM   3592  C   HIS P   5     -36.496  -3.968 107.757  0.00  0.00      B018  
ATOM   3593  O   HIS P   5     -36.380  -3.547 108.909  0.00  0.00      B018  
ATOM   3594  N   LEU P   6     -35.486  -3.825 106.901  0.00  0.00      B018  
ATOM   3595  H   LEU P   6     -35.588  -4.099 105.966  0.00  0.00      B018  
ATOM   3596  CA  LEU P   6     -34.170  -3.425 107.328  0.00  0.00      B018  
ATOM   3597  CB  LEU P   6     -33.062  -4.307 106.822  0.00  0.00      B018  
ATOM   3598  CG  LEU P   6     -32.944  -5.757 107.355  0.00  0.00      B018  
ATOM   3599  CD1 LEU P   6     -34.173  -6.582 106.968  0.00  0.00      B018  
ATOM   3600  CD2 LEU P   6     -31.566  -6.430 106.884  0.00  0.00      B018  
ATOM   3601  C   LEU P   6     -33.892  -2.063 106.703  0.00  0.00      B018  
ATOM   3602  O   LEU P   6     -33.757  -1.920 105.484  0.00  0.00      B018  
ATOM   3603  N   CYS P   7     -33.737  -1.010 107.486  0.00  0.00      B018  
ATOM   3604  H   CYS P   7     -33.947  -1.145 108.433  0.00  0.00      B018  
ATOM   3605  CA  CYS P   7     -33.303   0.264 106.916  0.00  0.00      B018  
ATOM   3606  CB  CYS P   7     -34.373   1.271 107.199  0.00  0.00      B018  
ATOM   3607  SG  CYS P   7     -35.928   0.614 107.775  0.00  0.00      B018  
ATOM   3608  C   CYS P   7     -32.013   0.750 107.503  0.00  0.00      B018  
ATOM   3609  O   CYS P   7     -31.796   0.742 108.732  0.00  0.00      B018  
ATOM   3610  N   GLY P   8     -31.050   0.992 106.616  0.00  0.00      B018  
ATOM   3611  H   GLY P   8     -31.229   0.753 105.682  0.00  0.00      B018  
ATOM   3612  CA  GLY P   8     -29.738   1.584 106.980  0.00  0.00      B018  
ATOM   3613  C   GLY P   8     -28.554   1.151 106.136  0.00  0.00      B018  
ATOM   3614  O   GLY P   8     -28.644   1.167 104.895  0.00  0.00      B018  
ATOM   3615  N   SER P   9     -27.526   0.546 106.816  0.00  0.00      B018  
ATOM   3616  H   SER P   9     -27.559   0.646 107.790  0.00  0.00      B018  
ATOM   3617  CA  SER P   9     -26.381  -0.029 106.304  0.00  0.00      B018  
ATOM   3618  CB  SER P   9     -25.179   0.873 106.399  0.00  0.00      B018  
ATOM   3619  OG  SER P   9     -25.401   1.910 105.550  0.00  0.00      B018  
ATOM   3620  HG  SER P   9     -24.688   2.548 105.632  0.00  0.00      B018  
ATOM   3621  C   SER P   9     -26.058  -1.407 106.908  0.00  0.00      B018  
ATOM   3622  O   SER P   9     -26.101  -1.636 108.112  0.00  0.00      B018  
ATOM   3623  N   HIS P  10     -25.784  -2.329 106.066  0.00  0.00      B018  
ATOM   3624  H   HIS P  10     -25.410  -2.099 105.190  0.00  0.00      B018  
ATOM   3625  CA  HIS P  10     -25.552  -3.687 106.594  0.00  0.00      B018  
ATOM   3626  CB  HIS P  10     -26.796  -4.559 106.532  0.00  0.00      B018  
ATOM   3627  CG  HIS P  10     -26.743  -5.908 107.233  0.00  0.00      B018  
ATOM   3628  ND1 HIS P  10     -25.984  -6.541 108.168  0.00  0.00      B018  
ATOM   3629  HD1 HIS P  10     -25.153  -6.164 108.526  0.00  0.00      B018  
ATOM   3630  CD2 HIS P  10     -27.789  -6.779 106.990  0.00  0.00      B018  
ATOM   3631  NE2 HIS P  10     -27.637  -7.745 107.834  0.00  0.00      B018  
ATOM   3632  CE1 HIS P  10     -26.560  -7.613 108.518  0.00  0.00      B018  
ATOM   3633  C   HIS P  10     -24.336  -4.331 105.906  0.00  0.00      B018  
ATOM   3634  O   HIS P  10     -24.262  -4.299 104.707  0.00  0.00      B018  
ATOM   3635  N   LEU P  11     -23.506  -4.879 106.762  0.00  0.00      B018  
ATOM   3636  H   LEU P  11     -23.790  -5.007 107.691  0.00  0.00      B018  
ATOM   3637  CA  LEU P  11     -22.147  -5.414 106.459  0.00  0.00      B018  
ATOM   3638  CB  LEU P  11     -20.938  -4.825 107.290  0.00  0.00      B018  
ATOM   3639  CG  LEU P  11     -20.186  -3.725 106.751  0.00  0.00      B018  
ATOM   3640  CD1 LEU P  11     -19.363  -4.066 105.523  0.00  0.00      B018  
ATOM   3641  CD2 LEU P  11     -21.072  -2.475 106.595  0.00  0.00      B018  
ATOM   3642  C   LEU P  11     -22.107  -6.886 106.860  0.00  0.00      B018  
ATOM   3643  O   LEU P  11     -22.475  -7.337 107.932  0.00  0.00      B018  
ATOM   3644  N   VAL P  12     -21.699  -7.638 105.849  0.00  0.00      B018  
ATOM   3645  H   VAL P  12     -21.673  -7.337 104.917  0.00  0.00      B018  
ATOM   3646  CA  VAL P  12     -21.379  -9.008 106.052  0.00  0.00      B018  
ATOM   3647  CB  VAL P  12     -22.355  -9.953 105.247  0.00  0.00      B018  
ATOM   3648  CG1 VAL P  12     -22.037 -11.444 105.475  0.00  0.00      B018  
ATOM   3649  CG2 VAL P  12     -23.791  -9.691 105.736  0.00  0.00      B018  
ATOM   3650  C   VAL P  12     -19.917  -9.248 105.616  0.00  0.00      B018  
ATOM   3651  O   VAL P  12     -19.585  -9.528 104.459  0.00  0.00      B018  
ATOM   3652  N   GLU P  13     -19.011  -9.358 106.541  0.00  0.00      B018  
ATOM   3653  H   GLU P  13     -19.279  -9.090 107.445  0.00  0.00      B018  
ATOM   3654  CA  GLU P  13     -17.573  -9.628 106.350  0.00  0.00      B018  
ATOM   3655  CB  GLU P  13     -17.188 -10.968 105.650  0.00  0.00      B018  
ATOM   3656  CG  GLU P  13     -17.413 -12.176 106.566  0.00  0.00      B018  
ATOM   3657  CD  GLU P  13     -17.258 -13.608 106.068  0.00  0.00      B018  
ATOM   3658  OE1 GLU P  13     -16.410 -14.378 106.564  0.00  0.00      B018  
ATOM   3659  OE2 GLU P  13     -18.062 -14.065 105.270  0.00  0.00      B018  
ATOM   3660  C   GLU P  13     -16.842  -8.355 105.727  0.00  0.00      B018  
ATOM   3661  O   GLU P  13     -16.958  -8.043 104.560  0.00  0.00      B018  
ATOM   3662  N   ALA P  14     -16.171  -7.604 106.612  0.00  0.00      B018  
ATOM   3663  H   ALA P  14     -16.212  -7.931 107.535  0.00  0.00      B018  
ATOM   3664  CA  ALA P  14     -15.354  -6.422 106.308  0.00  0.00      B018  
ATOM   3665  CB  ALA P  14     -15.678  -5.302 107.305  0.00  0.00      B018  
ATOM   3666  C   ALA P  14     -13.881  -6.863 106.597  0.00  0.00      B018  
ATOM   3667  O   ALA P  14     -13.682  -7.574 107.625  0.00  0.00      B018  
ATOM   3668  N   LEU P  15     -12.940  -6.532 105.748  0.00  0.00      B018  
ATOM   3669  H   LEU P  15     -13.088  -6.187 104.843  0.00  0.00      B018  
ATOM   3670  CA  LEU P  15     -11.561  -6.892 105.979  0.00  0.00      B018  
ATOM   3671  CB  LEU P  15     -11.266  -8.159 105.221  0.00  0.00      B018  
ATOM   3672  CG  LEU P  15     -10.079  -9.065 105.462  0.00  0.00      B018  
ATOM   3673  CD1 LEU P  15      -8.707  -8.382 105.387  0.00  0.00      B018  
ATOM   3674  CD2 LEU P  15     -10.198  -9.531 106.918  0.00  0.00      B018  
ATOM   3675  C   LEU P  15     -10.774  -5.703 105.432  0.00  0.00      B018  
ATOM   3676  O   LEU P  15     -10.822  -5.368 104.278  0.00  0.00      B018  
ATOM   3677  N   TYR P  16     -10.236  -4.924 106.425  0.00  0.00      B018  
ATOM   3678  H   TYR P  16     -10.325  -5.115 107.382  0.00  0.00      B018  
ATOM   3679  CA  TYR P  16      -9.481  -3.725 106.265  0.00  0.00      B018  
ATOM   3680  CB  TYR P  16     -10.049  -2.540 107.018  0.00  0.00      B018  
ATOM   3681  CG  TYR P  16     -11.389  -2.060 106.520  0.00  0.00      B018  
ATOM   3682  CD1 TYR P  16     -12.520  -2.852 106.439  0.00  0.00      B018  
ATOM   3683  CE1 TYR P  16     -13.703  -2.440 105.845  0.00  0.00      B018  
ATOM   3684  CD2 TYR P  16     -11.497  -0.793 106.061  0.00  0.00      B018  
ATOM   3685  CE2 TYR P  16     -12.719  -0.243 105.615  0.00  0.00      B018  
ATOM   3686  CZ  TYR P  16     -13.828  -1.055 105.425  0.00  0.00      B018  
ATOM   3687  OH  TYR P  16     -14.955  -0.544 104.837  0.00  0.00      B018  
ATOM   3688  HH  TYR P  16     -15.699  -1.079 105.122  0.00  0.00      B018  
ATOM   3689  C   TYR P  16      -8.063  -3.956 106.784  0.00  0.00      B018  
ATOM   3690  O   TYR P  16      -7.760  -4.235 107.959  0.00  0.00      B018  
ATOM   3691  N   LEU P  17      -7.102  -3.795 105.857  0.00  0.00      B018  
ATOM   3692  H   LEU P  17      -7.277  -3.454 104.955  0.00  0.00      B018  
ATOM   3693  CA  LEU P  17      -5.654  -3.937 106.030  0.00  0.00      B018  
ATOM   3694  CB  LEU P  17      -4.904  -4.561 104.893  0.00  0.00      B018  
ATOM   3695  CG  LEU P  17      -3.415  -4.887 105.017  0.00  0.00      B018  
ATOM   3696  CD1 LEU P  17      -3.204  -6.336 105.586  0.00  0.00      B018  
ATOM   3697  CD2 LEU P  17      -2.657  -4.653 103.734  0.00  0.00      B018  
ATOM   3698  C   LEU P  17      -4.862  -2.732 106.517  0.00  0.00      B018  
ATOM   3699  O   LEU P  17      -4.418  -2.802 107.678  0.00  0.00      B018  
ATOM   3700  N   VAL P  18      -4.656  -1.597 105.784  0.00  0.00      B018  
ATOM   3701  H   VAL P  18      -5.002  -1.486 104.874  0.00  0.00      B018  
ATOM   3702  CA  VAL P  18      -3.832  -0.470 106.277  0.00  0.00      B018  
ATOM   3703  CB  VAL P  18      -2.321  -0.737 105.964  0.00  0.00      B018  
ATOM   3704  CG1 VAL P  18      -2.021  -1.124 104.529  0.00  0.00      B018  
ATOM   3705  CG2 VAL P  18      -1.468   0.508 106.439  0.00  0.00      B018  
ATOM   3706  C   VAL P  18      -4.283   0.874 105.643  0.00  0.00      B018  
ATOM   3707  O   VAL P  18      -4.559   1.036 104.398  0.00  0.00      B018  
ATOM   3708  N   CYS P  19      -4.470   1.826 106.614  0.00  0.00      B018  
ATOM   3709  H   CYS P  19      -4.302   1.611 107.555  0.00  0.00      B018  
ATOM   3710  CA  CYS P  19      -4.900   3.186 106.274  0.00  0.00      B018  
ATOM   3711  CB  CYS P  19      -5.787   3.723 107.377  0.00  0.00      B018  
ATOM   3712  SG  CYS P  19      -7.097   2.570 107.755  0.00  0.00      B018  
ATOM   3713  C   CYS P  19      -3.631   4.041 106.074  0.00  0.00      B018  
ATOM   3714  O   CYS P  19      -3.450   4.535 104.952  0.00  0.00      B018  
ATOM   3715  N   GLY P  20      -2.743   4.196 107.031  0.00  0.00      B018  
ATOM   3716  H   GLY P  20      -2.959   4.023 107.971  0.00  0.00      B018  
ATOM   3717  CA  GLY P  20      -1.463   4.805 106.674  0.00  0.00      B018  
ATOM   3718  C   GLY P  20      -1.239   6.085 107.413  0.00  0.00      B018  
ATOM   3719  O   GLY P  20      -1.174   6.192 108.568  0.00  0.00      B018  
ATOM   3720  N   GLU P  21      -1.216   7.226 106.718  0.00  0.00      B018  
ATOM   3721  H   GLU P  21      -1.302   7.103 105.749  0.00  0.00      B018  
ATOM   3722  CA  GLU P  21      -0.727   8.420 107.443  0.00  0.00      B018  
ATOM   3723  CB  GLU P  21       0.250   9.140 106.525  0.00  0.00      B018  
ATOM   3724  CG  GLU P  21       1.512   8.463 106.278  0.00  0.00      B018  
ATOM   3725  CD  GLU P  21       2.669   9.387 106.044  0.00  0.00      B018  
ATOM   3726  OE1 GLU P  21       2.866  10.297 106.878  0.00  0.00      B018  
ATOM   3727  OE2 GLU P  21       3.316   9.192 104.994  0.00  0.00      B018  
ATOM   3728  C   GLU P  21      -1.716   9.290 108.106  0.00  0.00      B018  
ATOM   3729  O   GLU P  21      -1.857   9.241 109.344  0.00  0.00      B018  
ATOM   3730  N   ARG P  22      -2.468  10.127 107.399  0.00  0.00      B018  
ATOM   3731  H   ARG P  22      -2.511   9.980 106.431  0.00  0.00      B018  
ATOM   3732  CA  ARG P  22      -3.222  11.220 107.983  0.00  0.00      B018  
ATOM   3733  CB  ARG P  22      -2.667  12.505 107.337  0.00  0.00      B018  
ATOM   3734  CG  ARG P  22      -1.171  12.752 107.322  0.00  0.00      B018  
ATOM   3735  CD  ARG P  22      -0.957  13.990 106.519  0.00  0.00      B018  
ATOM   3736  NE  ARG P  22       0.392  14.489 106.402  0.00  0.00      B018  
ATOM   3737  HE  ARG P  22       1.046  14.049 106.984  0.00  0.00      B018  
ATOM   3738  CZ  ARG P  22       0.673  15.515 105.586  0.00  0.00      B018  
ATOM   3739  NH1 ARG P  22      -0.276  16.167 104.839  0.00  0.00      B018  
ATOM   3740 HH11 ARG P  22      -1.207  15.828 104.970  0.00  0.00      B018  
ATOM   3741 HH12 ARG P  22      -0.156  16.976 104.264  0.00  0.00      B018  
ATOM   3742  NH2 ARG P  22       1.966  15.964 105.584  0.00  0.00      B018  
ATOM   3743 HH21 ARG P  22       2.741  15.574 106.081  0.00  0.00      B018  
ATOM   3744 HH22 ARG P  22       2.182  16.838 105.149  0.00  0.00      B018  
ATOM   3745  C   ARG P  22      -4.701  11.096 107.724  0.00  0.00      B018  
ATOM   3746  O   ARG P  22      -5.156  11.246 106.617  0.00  0.00      B018  
ATOM   3747  N   GLY P  23      -5.425  10.783 108.810  0.00  0.00      B018  
ATOM   3748  H   GLY P  23      -4.969  10.877 109.672  0.00  0.00      B018  
ATOM   3749  CA  GLY P  23      -6.861  10.512 108.834  0.00  0.00      B018  
ATOM   3750  C   GLY P  23      -7.628  11.776 108.681  0.00  0.00      B018  
ATOM   3751  O   GLY P  23      -7.603  12.530 107.621  0.00  0.00      B018  
ATOM   3752  N   PHE P  24      -8.289  12.075 109.780  0.00  0.00      B018  
ATOM   3753  H   PHE P  24      -8.075  11.722 110.669  0.00  0.00      B018  
ATOM   3754  CA  PHE P  24      -9.305  13.014 109.564  0.00  0.00      B018  
ATOM   3755  CB  PHE P  24     -10.535  12.362 110.218  0.00  0.00      B018  
ATOM   3756  CG  PHE P  24     -11.889  12.851 109.948  0.00  0.00      B018  
ATOM   3757  CD1 PHE P  24     -12.381  14.147 110.144  0.00  0.00      B018  
ATOM   3758  CD2 PHE P  24     -12.822  11.917 109.632  0.00  0.00      B018  
ATOM   3759  CE1 PHE P  24     -13.718  14.448 110.130  0.00  0.00      B018  
ATOM   3760  CE2 PHE P  24     -14.147  12.233 109.699  0.00  0.00      B018  
ATOM   3761  CZ  PHE P  24     -14.625  13.440 110.001  0.00  0.00      B018  
ATOM   3762  C   PHE P  24      -8.995  14.413 110.117  0.00  0.00      B018  
ATOM   3763  O   PHE P  24      -8.840  14.550 111.348  0.00  0.00      B018  
ATOM   3764  N   PHE P  25      -8.893  15.476 109.294  0.00  0.00      B018  
ATOM   3765  H   PHE P  25      -8.828  15.266 108.340  0.00  0.00      B018  
ATOM   3766  CA  PHE P  25      -8.791  16.824 109.726  0.00  0.00      B018  
ATOM   3767  CB  PHE P  25      -7.730  17.527 108.873  0.00  0.00      B018  
ATOM   3768  CG  PHE P  25      -6.233  17.155 109.312  0.00  0.00      B018  
ATOM   3769  CD1 PHE P  25      -5.427  18.193 109.733  0.00  0.00      B018  
ATOM   3770  CD2 PHE P  25      -5.730  15.887 109.353  0.00  0.00      B018  
ATOM   3771  CE1 PHE P  25      -4.132  17.937 110.138  0.00  0.00      B018  
ATOM   3772  CE2 PHE P  25      -4.418  15.659 109.797  0.00  0.00      B018  
ATOM   3773  CZ  PHE P  25      -3.549  16.686 110.158  0.00  0.00      B018  
ATOM   3774  C   PHE P  25     -10.113  17.573 109.537  0.00  0.00      B018  
ATOM   3775  O   PHE P  25     -10.354  17.931 108.372  0.00  0.00      B018  
ATOM   3776  N   TYR P  26     -10.855  17.972 110.561  0.00  0.00      B018  
ATOM   3777  H   TYR P  26     -10.688  17.653 111.473  0.00  0.00      B018  
ATOM   3778  CA  TYR P  26     -11.999  18.848 110.466  0.00  0.00      B018  
ATOM   3779  CB  TYR P  26     -13.179  18.166 111.192  0.00  0.00      B018  
ATOM   3780  CG  TYR P  26     -14.595  18.612 110.867  0.00  0.00      B018  
ATOM   3781  CD1 TYR P  26     -14.880  19.880 110.336  0.00  0.00      B018  
ATOM   3782  CE1 TYR P  26     -16.168  20.271 110.064  0.00  0.00      B018  
ATOM   3783  CD2 TYR P  26     -15.645  17.734 111.029  0.00  0.00      B018  
ATOM   3784  CE2 TYR P  26     -16.938  18.140 110.798  0.00  0.00      B018  
ATOM   3785  CZ  TYR P  26     -17.192  19.448 110.305  0.00  0.00      B018  
ATOM   3786  OH  TYR P  26     -18.501  19.897 110.028  0.00  0.00      B018  
ATOM   3787  HH  TYR P  26     -19.114  19.185 110.229  0.00  0.00      B018  
ATOM   3788  C   TYR P  26     -11.721  20.210 111.059  0.00  0.00      B018  
ATOM   3789  O   TYR P  26     -11.434  20.232 112.246  0.00  0.00      B018  
ATOM   3790  N   THR P  27     -11.616  21.378 110.388  0.00  0.00      B018  
ATOM   3791  H   THR P  27     -11.692  21.328 109.412  0.00  0.00      B018  
ATOM   3792  CA  THR P  27     -11.256  22.611 111.030  0.00  0.00      B018  
ATOM   3793  CB  THR P  27      -9.801  23.050 110.675  0.00  0.00      B018  
ATOM   3794  OG1 THR P  27      -9.020  21.898 111.033  0.00  0.00      B018  
ATOM   3795  HG1 THR P  27      -8.767  21.451 110.222  0.00  0.00      B018  
ATOM   3796  CG2 THR P  27      -9.280  24.244 111.538  0.00  0.00      B018  
ATOM   3797  C   THR P  27     -12.319  23.665 110.776  0.00  0.00      B018  
ATOM   3798  O   THR P  27     -12.191  24.421 109.824  0.00  0.00      B018  
ATOM   3799  N   PRO P  28     -13.441  23.803 111.495  0.00  0.00      B018  
ATOM   3800  CD  PRO P  28     -13.770  22.961 112.639  0.00  0.00      B018  
ATOM   3801  CA  PRO P  28     -14.444  24.838 111.313  0.00  0.00      B018  
ATOM   3802  CB  PRO P  28     -15.584  24.371 112.296  0.00  0.00      B018  
ATOM   3803  CG  PRO P  28     -15.220  22.927 112.523  0.00  0.00      B018  
ATOM   3804  C   PRO P  28     -13.881  26.229 111.719  0.00  0.00      B018  
ATOM   3805  O   PRO P  28     -13.650  26.478 112.937  0.00  0.00      B018  
ATOM   3806  N   LYS P  29     -13.576  27.147 110.750  0.00  0.00      B018  
ATOM   3807  H   LYS P  29     -13.888  26.925 109.848  0.00  0.00      B018  
ATOM   3808  CA  LYS P  29     -12.928  28.386 111.105  0.00  0.00      B018  
ATOM   3809  CB  LYS P  29     -11.764  28.544 110.082  0.00  0.00      B018  
ATOM   3810  CG  LYS P  29     -10.995  29.871 110.068  0.00  0.00      B018  
ATOM   3811  CD  LYS P  29      -9.860  29.774 109.068  0.00  0.00      B018  
ATOM   3812  CE  LYS P  29      -9.041  31.015 108.849  0.00  0.00      B018  
ATOM   3813  NZ  LYS P  29      -9.909  32.174 108.489  0.00  0.00      B018  
ATOM   3814  HZ1 LYS P  29     -10.526  31.910 107.694  0.00  0.00      B018  
ATOM   3815  HZ2 LYS P  29      -9.354  32.937 108.050  0.00  0.00      B018  
ATOM   3816  HZ3 LYS P  29     -10.493  32.722 109.152  0.00  0.00      B018  
ATOM   3817  C   LYS P  29     -13.980  29.469 110.844  0.00  0.00      B018  
ATOM   3818  O   LYS P  29     -14.234  29.784 109.691  0.00  0.00      B018  
ATOM   3819  N   ALA P  30     -14.454  30.109 111.888  0.00  0.00      B018  
ATOM   3820  H   ALA P  30     -14.047  30.035 112.776  0.00  0.00      B018  
ATOM   3821  CA  ALA P  30     -15.505  31.048 111.787  0.00  0.00      B018  
ATOM   3822  CB  ALA P  30     -16.417  30.705 112.940  0.00  0.00      B018  
ATOM   3823  C   ALA P  30     -14.994  32.426 112.002  0.00  0.00      B018  
ATOM   3824  O   ALA P  30     -15.392  33.336 111.252  0.00  0.00      B018  
ATOM   3825  N   GLY Q   1     -50.574  16.142 115.257  0.00  0.00      A019  
ATOM   3826  H   GLY Q   1     -49.996  15.566 115.800  0.00  0.00      A019  
ATOM   3827  CA  GLY Q   1     -49.868  17.267 114.599  0.00  0.00      A019  
ATOM   3828  C   GLY Q   1     -48.976  18.064 115.577  0.00  0.00      A019  
ATOM   3829  O   GLY Q   1     -49.479  18.567 116.575  0.00  0.00      A019  
ATOM   3830  N   ILE Q   2     -47.666  18.130 115.420  0.00  0.00      A019  
ATOM   3831  H   ILE Q   2     -47.289  18.935 115.832  0.00  0.00      A019  
ATOM   3832  CA  ILE Q   2     -46.903  17.228 114.573  0.00  0.00      A019  
ATOM   3833  CB  ILE Q   2     -45.612  17.897 113.934  0.00  0.00      A019  
ATOM   3834  CG2 ILE Q   2     -46.038  18.929 112.879  0.00  0.00      A019  
ATOM   3835  CG1 ILE Q   2     -44.617  18.381 115.007  0.00  0.00      A019  
ATOM   3836  CD  ILE Q   2     -43.227  19.011 114.503  0.00  0.00      A019  
ATOM   3837  C   ILE Q   2     -46.576  15.887 115.253  0.00  0.00      A019  
ATOM   3838  O   ILE Q   2     -46.246  15.826 116.450  0.00  0.00      A019  
ATOM   3839  N   VAL Q   3     -46.622  14.822 114.436  0.00  0.00      A019  
ATOM   3840  H   VAL Q   3     -46.729  14.824 113.462  0.00  0.00      A019  
ATOM   3841  CA  VAL Q   3     -46.387  13.526 114.986  0.00  0.00      A019  
ATOM   3842  CB  VAL Q   3     -47.362  12.582 114.356  0.00  0.00      A019  
ATOM   3843  CG1 VAL Q   3     -47.266  11.188 114.762  0.00  0.00      A019  
ATOM   3844  CG2 VAL Q   3     -48.825  13.039 114.617  0.00  0.00      A019  
ATOM   3845  C   VAL Q   3     -44.924  13.156 114.503  0.00  0.00      A019  
ATOM   3846  O   VAL Q   3     -44.655  13.298 113.331  0.00  0.00      A019  
ATOM   3847  N   GLU Q   4     -43.880  12.908 115.256  0.00  0.00      A019  
ATOM   3848  H   GLU Q   4     -44.094  12.783 116.204  0.00  0.00      A019  
ATOM   3849  CA  GLU Q   4     -42.505  12.664 114.787  0.00  0.00      A019  
ATOM   3850  CB  GLU Q   4     -41.697  13.879 115.314  0.00  0.00      A019  
ATOM   3851  CG  GLU Q   4     -40.339  14.041 114.759  0.00  0.00      A019  
ATOM   3852  CD  GLU Q   4     -39.917  15.441 115.201  0.00  0.00      A019  
ATOM   3853  OE1 GLU Q   4     -39.554  15.640 116.359  0.00  0.00      A019  
ATOM   3854  OE2 GLU Q   4     -39.921  16.365 114.394  0.00  0.00      A019  
ATOM   3855  C   GLU Q   4     -42.114  11.343 115.514  0.00  0.00      A019  
ATOM   3856  O   GLU Q   4     -41.980  11.174 116.712  0.00  0.00      A019  
ATOM   3857  N   GLN Q   5     -41.963  10.286 114.641  0.00  0.00      A019  
ATOM   3858  H   GLN Q   5     -42.141  10.442 113.690  0.00  0.00      A019  
ATOM   3859  CA  GLN Q   5     -41.496   9.011 115.136  0.00  0.00      A019  
ATOM   3860  CB  GLN Q   5     -42.687   8.070 115.141  0.00  0.00      A019  
ATOM   3861  CG  GLN Q   5     -42.543   6.658 115.638  0.00  0.00      A019  
ATOM   3862  CD  GLN Q   5     -43.787   5.859 115.239  0.00  0.00      A019  
ATOM   3863  OE1 GLN Q   5     -43.919   5.411 114.111  0.00  0.00      A019  
ATOM   3864  NE2 GLN Q   5     -44.693   5.511 116.109  0.00  0.00      A019  
ATOM   3865 HE21 GLN Q   5     -44.688   5.686 117.073  0.00  0.00      A019  
ATOM   3866 HE22 GLN Q   5     -45.402   4.962 115.712  0.00  0.00      A019  
ATOM   3867  C   GLN Q   5     -40.311   8.416 114.407  0.00  0.00      A019  
ATOM   3868  O   GLN Q   5     -40.174   8.243 113.242  0.00  0.00      A019  
ATOM   3869  N   CYS Q   6     -39.200   8.436 115.182  0.00  0.00      A019  
ATOM   3870  H   CYS Q   6     -39.206   8.590 116.150  0.00  0.00      A019  
ATOM   3871  CA  CYS Q   6     -37.901   8.095 114.608  0.00  0.00      A019  
ATOM   3872  CB  CYS Q   6     -36.915   9.231 114.794  0.00  0.00      A019  
ATOM   3873  SG  CYS Q   6     -36.571   9.554 116.507  0.00  0.00      A019  
ATOM   3874  C   CYS Q   6     -37.282   6.759 115.090  0.00  0.00      A019  
ATOM   3875  O   CYS Q   6     -37.036   6.554 116.289  0.00  0.00      A019  
ATOM   3876  N   CYS Q   7     -37.002   5.825 114.186  0.00  0.00      A019  
ATOM   3877  H   CYS Q   7     -37.123   6.066 113.244  0.00  0.00      A019  
ATOM   3878  CA  CYS Q   7     -36.214   4.582 114.347  0.00  0.00      A019  
ATOM   3879  CB  CYS Q   7     -37.041   3.485 113.817  0.00  0.00      A019  
ATOM   3880  SG  CYS Q   7     -36.579   1.865 114.398  0.00  0.00      A019  
ATOM   3881  C   CYS Q   7     -34.852   4.665 113.649  0.00  0.00      A019  
ATOM   3882  O   CYS Q   7     -34.860   4.826 112.414  0.00  0.00      A019  
ATOM   3883  N   ALA Q   8     -33.752   4.736 114.390  0.00  0.00      A019  
ATOM   3884  H   ALA Q   8     -33.762   4.521 115.346  0.00  0.00      A019  
ATOM   3885  CA  ALA Q   8     -32.466   5.040 113.774  0.00  0.00      A019  
ATOM   3886  CB  ALA Q   8     -32.477   6.547 113.397  0.00  0.00      A019  
ATOM   3887  C   ALA Q   8     -31.277   4.781 114.690  0.00  0.00      A019  
ATOM   3888  O   ALA Q   8     -31.475   4.111 115.700  0.00  0.00      A019  
ATOM   3889  N   SER Q   9     -30.035   5.101 114.272  0.00  0.00      A019  
ATOM   3890  H   SER Q   9     -29.885   5.472 113.378  0.00  0.00      A019  
ATOM   3891  CA  SER Q   9     -28.884   5.085 115.176  0.00  0.00      A019  
ATOM   3892  CB  SER Q   9     -27.671   4.599 114.504  0.00  0.00      A019  
ATOM   3893  OG  SER Q   9     -27.487   3.175 114.273  0.00  0.00      A019  
ATOM   3894  HG  SER Q   9     -26.738   2.844 113.770  0.00  0.00      A019  
ATOM   3895  C   SER Q   9     -28.815   6.478 115.828  0.00  0.00      A019  
ATOM   3896  O   SER Q   9     -28.492   6.601 117.021  0.00  0.00      A019  
ATOM   3897  N   VAL Q  10     -29.219   7.582 115.117  0.00  0.00      A019  
ATOM   3898  H   VAL Q  10     -29.421   7.553 114.159  0.00  0.00      A019  
ATOM   3899  CA  VAL Q  10     -29.482   8.943 115.636  0.00  0.00      A019  
ATOM   3900  CB  VAL Q  10     -28.279   9.970 115.632  0.00  0.00      A019  
ATOM   3901  CG1 VAL Q  10     -27.769  10.325 114.269  0.00  0.00      A019  
ATOM   3902  CG2 VAL Q  10     -28.730  11.293 116.416  0.00  0.00      A019  
ATOM   3903  C   VAL Q  10     -30.658   9.625 114.931  0.00  0.00      A019  
ATOM   3904  O   VAL Q  10     -30.824   9.561 113.695  0.00  0.00      A019  
ATOM   3905  N   CYS Q  11     -31.597  10.244 115.705  0.00  0.00      A019  
ATOM   3906  H   CYS Q  11     -31.461  10.369 116.668  0.00  0.00      A019  
ATOM   3907  CA  CYS Q  11     -32.786  10.787 115.160  0.00  0.00      A019  
ATOM   3908  CB  CYS Q  11     -33.976  10.799 116.062  0.00  0.00      A019  
ATOM   3909  SG  CYS Q  11     -34.558   9.167 116.646  0.00  0.00      A019  
ATOM   3910  C   CYS Q  11     -32.494  12.131 114.473  0.00  0.00      A019  
ATOM   3911  O   CYS Q  11     -32.582  12.329 113.290  0.00  0.00      A019  
ATOM   3912  N   SER Q  12     -32.131  13.096 115.330  0.00  0.00      A019  
ATOM   3913  H   SER Q  12     -32.146  12.944 116.299  0.00  0.00      A019  
ATOM   3914  CA  SER Q  12     -31.734  14.376 114.791  0.00  0.00      A019  
ATOM   3915  CB  SER Q  12     -32.913  15.419 115.049  0.00  0.00      A019  
ATOM   3916  OG  SER Q  12     -33.129  15.626 116.422  0.00  0.00      A019  
ATOM   3917  HG  SER Q  12     -32.888  14.843 116.923  0.00  0.00      A019  
ATOM   3918  C   SER Q  12     -30.460  14.831 115.460  0.00  0.00      A019  
ATOM   3919  O   SER Q  12     -30.281  14.831 116.676  0.00  0.00      A019  
ATOM   3920  N   LEU Q  13     -29.395  15.068 114.645  0.00  0.00      A019  
ATOM   3921  H   LEU Q  13     -29.641  14.974 113.701  0.00  0.00      A019  
ATOM   3922  CA  LEU Q  13     -28.053  15.562 115.056  0.00  0.00      A019  
ATOM   3923  CB  LEU Q  13     -28.151  17.069 115.362  0.00  0.00      A019  
ATOM   3924  CG  LEU Q  13     -28.155  18.081 114.272  0.00  0.00      A019  
ATOM   3925  CD1 LEU Q  13     -28.403  19.439 115.010  0.00  0.00      A019  
ATOM   3926  CD2 LEU Q  13     -26.859  18.082 113.525  0.00  0.00      A019  
ATOM   3927  C   LEU Q  13     -27.154  14.792 116.015  0.00  0.00      A019  
ATOM   3928  O   LEU Q  13     -27.475  14.666 117.194  0.00  0.00      A019  
ATOM   3929  N   TYR Q  14     -25.989  14.220 115.744  0.00  0.00      A019  
ATOM   3930  H   TYR Q  14     -25.508  13.912 116.540  0.00  0.00      A019  
ATOM   3931  CA  TYR Q  14     -25.474  13.944 114.419  0.00  0.00      A019  
ATOM   3932  CB  TYR Q  14     -24.535  15.101 113.900  0.00  0.00      A019  
ATOM   3933  CG  TYR Q  14     -23.519  15.641 114.947  0.00  0.00      A019  
ATOM   3934  CD1 TYR Q  14     -23.844  16.842 115.615  0.00  0.00      A019  
ATOM   3935  CE1 TYR Q  14     -22.831  17.544 116.316  0.00  0.00      A019  
ATOM   3936  CD2 TYR Q  14     -22.283  15.072 115.098  0.00  0.00      A019  
ATOM   3937  CE2 TYR Q  14     -21.309  15.763 115.851  0.00  0.00      A019  
ATOM   3938  CZ  TYR Q  14     -21.565  17.007 116.389  0.00  0.00      A019  
ATOM   3939  OH  TYR Q  14     -20.521  17.721 116.913  0.00  0.00      A019  
ATOM   3940  HH  TYR Q  14     -20.899  18.554 117.203  0.00  0.00      A019  
ATOM   3941  C   TYR Q  14     -24.693  12.623 114.501  0.00  0.00      A019  
ATOM   3942  O   TYR Q  14     -24.673  12.023 115.576  0.00  0.00      A019  
ATOM   3943  N   GLN Q  15     -23.960  12.172 113.519  0.00  0.00      A019  
ATOM   3944  H   GLN Q  15     -23.862  12.612 112.648  0.00  0.00      A019  
ATOM   3945  CA  GLN Q  15     -23.262  10.851 113.597  0.00  0.00      A019  
ATOM   3946  CB  GLN Q  15     -23.912   9.803 112.685  0.00  0.00      A019  
ATOM   3947  CG  GLN Q  15     -23.264   8.432 112.736  0.00  0.00      A019  
ATOM   3948  CD  GLN Q  15     -24.053   7.408 111.931  0.00  0.00      A019  
ATOM   3949  OE1 GLN Q  15     -24.285   7.558 110.716  0.00  0.00      A019  
ATOM   3950  NE2 GLN Q  15     -24.576   6.336 112.428  0.00  0.00      A019  
ATOM   3951 HE21 GLN Q  15     -24.460   6.077 113.366  0.00  0.00      A019  
ATOM   3952 HE22 GLN Q  15     -25.140   5.787 111.844  0.00  0.00      A019  
ATOM   3953  C   GLN Q  15     -21.836  11.104 113.011  0.00  0.00      A019  
ATOM   3954  O   GLN Q  15     -21.691  11.597 111.887  0.00  0.00      A019  
ATOM   3955  N   LEU Q  16     -20.847  10.800 113.864  0.00  0.00      A019  
ATOM   3956  H   LEU Q  16     -21.044  10.640 114.811  0.00  0.00      A019  
ATOM   3957  CA  LEU Q  16     -19.481  11.009 113.535  0.00  0.00      A019  
ATOM   3958  CB  LEU Q  16     -19.091  12.400 114.038  0.00  0.00      A019  
ATOM   3959  CG  LEU Q  16     -17.683  12.846 113.645  0.00  0.00      A019  
ATOM   3960  CD1 LEU Q  16     -17.478  12.984 112.142  0.00  0.00      A019  
ATOM   3961  CD2 LEU Q  16     -17.446  14.106 114.549  0.00  0.00      A019  
ATOM   3962  C   LEU Q  16     -18.765   9.817 114.167  0.00  0.00      A019  
ATOM   3963  O   LEU Q  16     -18.592   9.652 115.342  0.00  0.00      A019  
ATOM   3964  N   GLU Q  17     -18.728   8.804 113.280  0.00  0.00      A019  
ATOM   3965  H   GLU Q  17     -19.094   9.038 112.401  0.00  0.00      A019  
ATOM   3966  CA  GLU Q  17     -17.948   7.569 113.584  0.00  0.00      A019  
ATOM   3967  CB  GLU Q  17     -18.761   6.371 113.108  0.00  0.00      A019  
ATOM   3968  CG  GLU Q  17     -20.096   6.163 113.917  0.00  0.00      A019  
ATOM   3969  CD  GLU Q  17     -20.625   4.786 113.620  0.00  0.00      A019  
ATOM   3970  OE1 GLU Q  17     -19.970   3.864 114.129  0.00  0.00      A019  
ATOM   3971  OE2 GLU Q  17     -21.635   4.630 112.915  0.00  0.00      A019  
ATOM   3972  C   GLU Q  17     -16.639   7.599 112.835  0.00  0.00      A019  
ATOM   3973  O   GLU Q  17     -16.480   7.917 111.713  0.00  0.00      A019  
ATOM   3974  N   ASN Q  18     -15.645   7.204 113.616  0.00  0.00      A019  
ATOM   3975  H   ASN Q  18     -15.708   7.417 114.571  0.00  0.00      A019  
ATOM   3976  CA  ASN Q  18     -14.315   6.979 113.109  0.00  0.00      A019  
ATOM   3977  CB  ASN Q  18     -13.362   8.140 113.418  0.00  0.00      A019  
ATOM   3978  CG  ASN Q  18     -11.887   7.792 113.106  0.00  0.00      A019  
ATOM   3979  OD1 ASN Q  18     -11.547   7.279 112.013  0.00  0.00      A019  
ATOM   3980  ND2 ASN Q  18     -11.025   8.050 114.065  0.00  0.00      A019  
ATOM   3981 HD21 ASN Q  18     -11.281   8.522 114.885  0.00  0.00      A019  
ATOM   3982 HD22 ASN Q  18     -10.124   7.686 113.939  0.00  0.00      A019  
ATOM   3983  C   ASN Q  18     -13.824   5.646 113.544  0.00  0.00      A019  
ATOM   3984  O   ASN Q  18     -13.461   5.442 114.664  0.00  0.00      A019  
ATOM   3985  N   TYR Q  19     -13.741   4.726 112.540  0.00  0.00      A019  
ATOM   3986  H   TYR Q  19     -13.829   5.055 111.621  0.00  0.00      A019  
ATOM   3987  CA  TYR Q  19     -13.439   3.300 112.760  0.00  0.00      A019  
ATOM   3988  CB  TYR Q  19     -14.059   2.491 111.582  0.00  0.00      A019  
ATOM   3989  CG  TYR Q  19     -15.521   2.298 111.762  0.00  0.00      A019  
ATOM   3990  CD1 TYR Q  19     -16.312   3.303 111.213  0.00  0.00      A019  
ATOM   3991  CE1 TYR Q  19     -17.670   3.032 110.946  0.00  0.00      A019  
ATOM   3992  CD2 TYR Q  19     -16.124   1.132 112.194  0.00  0.00      A019  
ATOM   3993  CE2 TYR Q  19     -17.474   0.858 111.901  0.00  0.00      A019  
ATOM   3994  CZ  TYR Q  19     -18.225   1.833 111.270  0.00  0.00      A019  
ATOM   3995  OH  TYR Q  19     -19.485   1.488 110.797  0.00  0.00      A019  
ATOM   3996  HH  TYR Q  19     -19.733   2.221 110.229  0.00  0.00      A019  
ATOM   3997  C   TYR Q  19     -11.951   3.071 112.906  0.00  0.00      A019  
ATOM   3998  O   TYR Q  19     -11.575   3.051 114.096  0.00  0.00      A019  
ATOM   3999  N   CYS Q  20     -11.139   2.934 111.865  0.00  0.00      A019  
ATOM   4000  H   CYS Q  20     -11.502   3.049 110.961  0.00  0.00      A019  
ATOM   4001  CA  CYS Q  20      -9.652   2.669 111.970  0.00  0.00      A019  
ATOM   4002  CB  CYS Q  20      -9.124   1.949 110.806  0.00  0.00      A019  
ATOM   4003  SG  CYS Q  20      -7.948   0.675 111.337  0.00  0.00      A019  
ATOM   4004  C   CYS Q  20      -8.872   3.904 112.270  0.00  0.00      A019  
ATOM   4005  O   CYS Q  20      -8.270   4.021 113.327  0.00  0.00      A019  
ATOM   4006  N   ASN Q  21      -8.679   4.714 111.307  0.00  0.00      A019  
ATOM   4007  H   ASN Q  21      -9.125   4.576 110.445  0.00  0.00      A019  
ATOM   4008  CA  ASN Q  21      -7.792   5.782 111.530  0.00  0.00      A019  
ATOM   4009  CB  ASN Q  21      -6.508   5.614 110.725  0.00  0.00      A019  
ATOM   4010  CG  ASN Q  21      -5.336   6.546 111.093  0.00  0.00      A019  
ATOM   4011  OD1 ASN Q  21      -4.688   6.413 112.160  0.00  0.00      A019  
ATOM   4012  ND2 ASN Q  21      -4.819   7.457 110.316  0.00  0.00      A019  
ATOM   4013 HD21 ASN Q  21      -5.157   7.481 109.396  0.00  0.00      A019  
ATOM   4014 HD22 ASN Q  21      -4.284   8.175 110.713  0.00  0.00      A019  
ATOM   4015  C   ASN Q  21      -8.413   7.169 111.462  0.00  0.00      A019  
ATOM   4016  O   ASN Q  21      -8.644   7.761 110.417  0.00  0.00      A019  
ATOM   4017  N   PHE R   1     -49.303  -5.902 112.400  0.00  0.00      B019  
ATOM   4018  H   PHE R   1     -49.652  -5.553 113.247  0.00  0.00      B019  
ATOM   4019  CA  PHE R   1     -48.264  -7.010 112.610  0.00  0.00      B019  
ATOM   4020  CB  PHE R   1     -48.802  -8.447 112.215  0.00  0.00      B019  
ATOM   4021  CG  PHE R   1     -47.856  -9.504 112.750  0.00  0.00      B019  
ATOM   4022  CD1 PHE R   1     -47.543  -9.618 114.086  0.00  0.00      B019  
ATOM   4023  CD2 PHE R   1     -47.227 -10.441 111.884  0.00  0.00      B019  
ATOM   4024  CE1 PHE R   1     -46.812 -10.664 114.537  0.00  0.00      B019  
ATOM   4025  CE2 PHE R   1     -46.503 -11.537 112.355  0.00  0.00      B019  
ATOM   4026  CZ  PHE R   1     -46.288 -11.614 113.734  0.00  0.00      B019  
ATOM   4027  C   PHE R   1     -46.992  -6.726 111.851  0.00  0.00      B019  
ATOM   4028  O   PHE R   1     -46.851  -6.960 110.657  0.00  0.00      B019  
ATOM   4029  N   VAL R   2     -46.063  -6.188 112.689  0.00  0.00      B019  
ATOM   4030  H   VAL R   2     -46.180  -6.061 113.654  0.00  0.00      B019  
ATOM   4031  CA  VAL R   2     -44.701  -6.018 112.162  0.00  0.00      B019  
ATOM   4032  CB  VAL R   2     -44.073  -4.670 112.557  0.00  0.00      B019  
ATOM   4033  CG1 VAL R   2     -42.808  -4.431 111.771  0.00  0.00      B019  
ATOM   4034  CG2 VAL R   2     -45.097  -3.593 112.277  0.00  0.00      B019  
ATOM   4035  C   VAL R   2     -43.848  -7.113 112.762  0.00  0.00      B019  
ATOM   4036  O   VAL R   2     -43.654  -7.139 114.002  0.00  0.00      B019  
ATOM   4037  N   ASN R   3     -43.232  -8.069 112.077  0.00  0.00      B019  
ATOM   4038  H   ASN R   3     -43.340  -8.063 111.103  0.00  0.00      B019  
ATOM   4039  CA  ASN R   3     -42.256  -9.071 112.585  0.00  0.00      B019  
ATOM   4040  CB  ASN R   3     -42.489 -10.401 111.877  0.00  0.00      B019  
ATOM   4041  CG  ASN R   3     -41.658 -11.613 112.392  0.00  0.00      B019  
ATOM   4042  OD1 ASN R   3     -41.512 -11.717 113.626  0.00  0.00      B019  
ATOM   4043  ND2 ASN R   3     -41.171 -12.502 111.562  0.00  0.00      B019  
ATOM   4044 HD21 ASN R   3     -41.411 -12.521 110.612  0.00  0.00      B019  
ATOM   4045 HD22 ASN R   3     -40.389 -12.986 111.901  0.00  0.00      B019  
ATOM   4046  C   ASN R   3     -40.862  -8.637 112.079  0.00  0.00      B019  
ATOM   4047  O   ASN R   3     -40.725  -8.287 110.884  0.00  0.00      B019  
ATOM   4048  N   GLN R   4     -39.886  -8.615 113.000  0.00  0.00      B019  
ATOM   4049  H   GLN R   4     -40.037  -8.797 113.951  0.00  0.00      B019  
ATOM   4050  CA  GLN R   4     -38.589  -8.160 112.649  0.00  0.00      B019  
ATOM   4051  CB  GLN R   4     -37.741  -9.171 111.883  0.00  0.00      B019  
ATOM   4052  CG  GLN R   4     -37.358 -10.453 112.660  0.00  0.00      B019  
ATOM   4053  CD  GLN R   4     -36.428 -11.431 112.003  0.00  0.00      B019  
ATOM   4054  OE1 GLN R   4     -36.170 -11.490 110.764  0.00  0.00      B019  
ATOM   4055  NE2 GLN R   4     -35.737 -12.206 112.832  0.00  0.00      B019  
ATOM   4056 HE21 GLN R   4     -35.722 -12.011 113.792  0.00  0.00      B019  
ATOM   4057 HE22 GLN R   4     -35.207 -12.961 112.502  0.00  0.00      B019  
ATOM   4058  C   GLN R   4     -38.288  -6.751 111.980  0.00  0.00      B019  
ATOM   4059  O   GLN R   4     -38.470  -6.511 110.817  0.00  0.00      B019  
ATOM   4060  N   HIS R   5     -38.109  -5.751 112.866  0.00  0.00      B019  
ATOM   4061  H   HIS R   5     -38.136  -5.852 113.841  0.00  0.00      B019  
ATOM   4062  CA  HIS R   5     -38.000  -4.352 112.312  0.00  0.00      B019  
ATOM   4063  CB  HIS R   5     -39.017  -3.500 112.989  0.00  0.00      B019  
ATOM   4064  CG  HIS R   5     -39.189  -2.159 112.256  0.00  0.00      B019  
ATOM   4065  ND1 HIS R   5     -38.662  -1.057 112.718  0.00  0.00      B019  
ATOM   4066  HD1 HIS R   5     -38.219  -1.037 113.592  0.00  0.00      B019  
ATOM   4067  CD2 HIS R   5     -39.649  -1.890 111.002  0.00  0.00      B019  
ATOM   4068  NE2 HIS R   5     -39.425  -0.628 110.786  0.00  0.00      B019  
ATOM   4069  CE1 HIS R   5     -38.877  -0.088 111.822  0.00  0.00      B019  
ATOM   4070  C   HIS R   5     -36.570  -3.851 112.764  0.00  0.00      B019  
ATOM   4071  O   HIS R   5     -36.199  -3.722 113.912  0.00  0.00      B019  
ATOM   4072  N   LEU R   6     -35.747  -3.593 111.694  0.00  0.00      B019  
ATOM   4073  H   LEU R   6     -36.044  -3.431 110.774  0.00  0.00      B019  
ATOM   4074  CA  LEU R   6     -34.310  -3.418 111.887  0.00  0.00      B019  
ATOM   4075  CB  LEU R   6     -33.684  -4.571 111.074  0.00  0.00      B019  
ATOM   4076  CG  LEU R   6     -33.780  -5.914 111.774  0.00  0.00      B019  
ATOM   4077  CD1 LEU R   6     -34.466  -6.871 110.783  0.00  0.00      B019  
ATOM   4078  CD2 LEU R   6     -32.453  -6.336 112.516  0.00  0.00      B019  
ATOM   4079  C   LEU R   6     -33.882  -2.034 111.394  0.00  0.00      B019  
ATOM   4080  O   LEU R   6     -33.622  -1.799 110.226  0.00  0.00      B019  
ATOM   4081  N   CYS R   7     -33.642  -1.116 112.379  0.00  0.00      B019  
ATOM   4082  H   CYS R   7     -33.618  -1.411 113.313  0.00  0.00      B019  
ATOM   4083  CA  CYS R   7     -33.241   0.244 112.098  0.00  0.00      B019  
ATOM   4084  CB  CYS R   7     -34.175   1.303 112.711  0.00  0.00      B019  
ATOM   4085  SG  CYS R   7     -35.928   1.034 112.691  0.00  0.00      B019  
ATOM   4086  C   CYS R   7     -31.749   0.466 112.582  0.00  0.00      B019  
ATOM   4087  O   CYS R   7     -31.424   0.259 113.759  0.00  0.00      B019  
ATOM   4088  N   GLY R   8     -30.825   0.909 111.706  0.00  0.00      B019  
ATOM   4089  H   GLY R   8     -31.044   0.910 110.751  0.00  0.00      B019  
ATOM   4090  CA  GLY R   8     -29.455   1.314 112.115  0.00  0.00      B019  
ATOM   4091  C   GLY R   8     -28.216   1.003 111.253  0.00  0.00      B019  
ATOM   4092  O   GLY R   8     -28.302   1.090 110.028  0.00  0.00      B019  
ATOM   4093  N   SER R   9     -27.143   0.642 111.979  0.00  0.00      B019  
ATOM   4094  H   SER R   9     -27.298   0.427 112.923  0.00  0.00      B019  
ATOM   4095  CA  SER R   9     -25.971   0.185 111.386  0.00  0.00      B019  
ATOM   4096  CB  SER R   9     -24.762   0.946 112.072  0.00  0.00      B019  
ATOM   4097  OG  SER R   9     -24.966   2.363 112.037  0.00  0.00      B019  
ATOM   4098  HG  SER R   9     -24.230   2.699 112.554  0.00  0.00      B019  
ATOM   4099  C   SER R   9     -25.820  -1.254 111.847  0.00  0.00      B019  
ATOM   4100  O   SER R   9     -25.923  -1.474 113.046  0.00  0.00      B019  
ATOM   4101  N   HIS R  10     -25.574  -2.288 110.971  0.00  0.00      B019  
ATOM   4102  H   HIS R  10     -25.486  -2.114 110.011  0.00  0.00      B019  
ATOM   4103  CA  HIS R  10     -25.389  -3.659 111.479  0.00  0.00      B019  
ATOM   4104  CB  HIS R  10     -26.623  -4.440 111.227  0.00  0.00      B019  
ATOM   4105  CG  HIS R  10     -27.976  -3.865 111.632  0.00  0.00      B019  
ATOM   4106  ND1 HIS R  10     -28.136  -3.041 112.627  0.00  0.00      B019  
ATOM   4107  HD1 HIS R  10     -27.472  -2.732 113.279  0.00  0.00      B019  
ATOM   4108  CD2 HIS R  10     -29.149  -4.004 110.992  0.00  0.00      B019  
ATOM   4109  NE2 HIS R  10     -29.989  -3.269 111.665  0.00  0.00      B019  
ATOM   4110  CE1 HIS R  10     -29.356  -2.713 112.663  0.00  0.00      B019  
ATOM   4111  C   HIS R  10     -24.061  -4.251 110.920  0.00  0.00      B019  
ATOM   4112  O   HIS R  10     -24.064  -4.712 109.777  0.00  0.00      B019  
ATOM   4113  N   LEU R  11     -23.059  -4.300 111.719  0.00  0.00      B019  
ATOM   4114  H   LEU R  11     -23.002  -3.967 112.639  0.00  0.00      B019  
ATOM   4115  CA  LEU R  11     -21.714  -4.644 111.282  0.00  0.00      B019  
ATOM   4116  CB  LEU R  11     -20.705  -3.926 112.182  0.00  0.00      B019  
ATOM   4117  CG  LEU R  11     -19.230  -3.911 111.792  0.00  0.00      B019  
ATOM   4118  CD1 LEU R  11     -19.000  -3.357 110.477  0.00  0.00      B019  
ATOM   4119  CD2 LEU R  11     -18.420  -3.124 112.872  0.00  0.00      B019  
ATOM   4120  C   LEU R  11     -21.686  -6.147 111.686  0.00  0.00      B019  
ATOM   4121  O   LEU R  11     -21.654  -6.373 112.915  0.00  0.00      B019  
ATOM   4122  N   VAL R  12     -21.604  -7.130 110.778  0.00  0.00      B019  
ATOM   4123  H   VAL R  12     -21.860  -6.963 109.847  0.00  0.00      B019  
ATOM   4124  CA  VAL R  12     -21.369  -8.507 111.155  0.00  0.00      B019  
ATOM   4125  CB  VAL R  12     -22.619  -9.377 110.877  0.00  0.00      B019  
ATOM   4126  CG1 VAL R  12     -22.365 -10.804 111.369  0.00  0.00      B019  
ATOM   4127  CG2 VAL R  12     -23.948  -8.928 111.449  0.00  0.00      B019  
ATOM   4128  C   VAL R  12     -20.083  -9.096 110.602  0.00  0.00      B019  
ATOM   4129  O   VAL R  12     -19.879  -9.004 109.390  0.00  0.00      B019  
ATOM   4130  N   GLU R  13     -19.245  -9.516 111.514  0.00  0.00      B019  
ATOM   4131  H   GLU R  13     -19.537  -9.619 112.443  0.00  0.00      B019  
ATOM   4132  CA  GLU R  13     -17.850  -9.872 111.309  0.00  0.00      B019  
ATOM   4133  CB  GLU R  13     -17.678 -11.206 110.517  0.00  0.00      B019  
ATOM   4134  CG  GLU R  13     -18.200 -12.494 111.211  0.00  0.00      B019  
ATOM   4135  CD  GLU R  13     -17.871 -13.716 110.370  0.00  0.00      B019  
ATOM   4136  OE1 GLU R  13     -18.297 -13.736 109.194  0.00  0.00      B019  
ATOM   4137  OE2 GLU R  13     -17.199 -14.613 110.896  0.00  0.00      B019  
ATOM   4138  C   GLU R  13     -16.932  -8.855 110.738  0.00  0.00      B019  
ATOM   4139  O   GLU R  13     -16.788  -8.656 109.570  0.00  0.00      B019  
ATOM   4140  N   ALA R  14     -16.127  -8.309 111.628  0.00  0.00      B019  
ATOM   4141  H   ALA R  14     -15.968  -8.665 112.527  0.00  0.00      B019  
ATOM   4142  CA  ALA R  14     -15.165  -7.309 111.243  0.00  0.00      B019  
ATOM   4143  CB  ALA R  14     -15.345  -5.952 111.819  0.00  0.00      B019  
ATOM   4144  C   ALA R  14     -13.727  -7.756 111.660  0.00  0.00      B019  
ATOM   4145  O   ALA R  14     -13.461  -8.210 112.734  0.00  0.00      B019  
ATOM   4146  N   LEU R  15     -12.791  -7.473 110.716  0.00  0.00      B019  
ATOM   4147  H   LEU R  15     -13.036  -7.415 109.769  0.00  0.00      B019  
ATOM   4148  CA  LEU R  15     -11.377  -7.557 111.028  0.00  0.00      B019  
ATOM   4149  CB  LEU R  15     -10.703  -8.877 110.627  0.00  0.00      B019  
ATOM   4150  CG  LEU R  15      -9.514  -9.475 111.437  0.00  0.00      B019  
ATOM   4151  CD1 LEU R  15      -9.426 -10.954 110.955  0.00  0.00      B019  
ATOM   4152  CD2 LEU R  15      -8.213  -8.727 111.350  0.00  0.00      B019  
ATOM   4153  C   LEU R  15     -10.710  -6.288 110.529  0.00  0.00      B019  
ATOM   4154  O   LEU R  15     -10.692  -6.028 109.337  0.00  0.00      B019  
ATOM   4155  N   TYR R  16     -10.185  -5.498 111.462  0.00  0.00      B019  
ATOM   4156  H   TYR R  16     -10.222  -5.733 112.412  0.00  0.00      B019  
ATOM   4157  CA  TYR R  16      -9.364  -4.334 111.083  0.00  0.00      B019  
ATOM   4158  CB  TYR R  16      -9.902  -3.088 111.650  0.00  0.00      B019  
ATOM   4159  CG  TYR R  16     -11.338  -2.599 111.256  0.00  0.00      B019  
ATOM   4160  CD1 TYR R  16     -11.424  -1.350 110.619  0.00  0.00      B019  
ATOM   4161  CE1 TYR R  16     -12.687  -0.903 110.261  0.00  0.00      B019  
ATOM   4162  CD2 TYR R  16     -12.470  -3.284 111.546  0.00  0.00      B019  
ATOM   4163  CE2 TYR R  16     -13.763  -2.873 111.172  0.00  0.00      B019  
ATOM   4164  CZ  TYR R  16     -13.832  -1.669 110.454  0.00  0.00      B019  
ATOM   4165  OH  TYR R  16     -14.996  -1.297 109.813  0.00  0.00      B019  
ATOM   4166  HH  TYR R  16     -15.678  -1.963 109.927  0.00  0.00      B019  
ATOM   4167  C   TYR R  16      -7.957  -4.554 111.650  0.00  0.00      B019  
ATOM   4168  O   TYR R  16      -7.772  -4.757 112.865  0.00  0.00      B019  
ATOM   4169  N   LEU R  17      -6.939  -4.532 110.751  0.00  0.00      B019  
ATOM   4170  H   LEU R  17      -7.147  -4.331 109.814  0.00  0.00      B019  
ATOM   4171  CA  LEU R  17      -5.545  -4.853 111.122  0.00  0.00      B019  
ATOM   4172  CB  LEU R  17      -4.799  -5.494 109.992  0.00  0.00      B019  
ATOM   4173  CG  LEU R  17      -5.247  -6.891 109.543  0.00  0.00      B019  
ATOM   4174  CD1 LEU R  17      -6.129  -6.933 108.373  0.00  0.00      B019  
ATOM   4175  CD2 LEU R  17      -4.097  -7.826 109.251  0.00  0.00      B019  
ATOM   4176  C   LEU R  17      -4.723  -3.660 111.619  0.00  0.00      B019  
ATOM   4177  O   LEU R  17      -4.781  -3.488 112.843  0.00  0.00      B019  
ATOM   4178  N   VAL R  18      -4.041  -2.870 110.760  0.00  0.00      B019  
ATOM   4179  H   VAL R  18      -4.209  -2.940 109.797  0.00  0.00      B019  
ATOM   4180  CA  VAL R  18      -3.180  -1.758 111.246  0.00  0.00      B019  
ATOM   4181  CB  VAL R  18      -1.553  -1.978 111.023  0.00  0.00      B019  
ATOM   4182  CG1 VAL R  18      -1.112  -2.227 109.551  0.00  0.00      B019  
ATOM   4183  CG2 VAL R  18      -0.827  -0.769 111.582  0.00  0.00      B019  
ATOM   4184  C   VAL R  18      -3.587  -0.384 110.662  0.00  0.00      B019  
ATOM   4185  O   VAL R  18      -3.536  -0.172 109.473  0.00  0.00      B019  
ATOM   4186  N   CYS R  19      -4.068   0.503 111.512  0.00  0.00      B019  
ATOM   4187  H   CYS R  19      -4.242   0.127 112.400  0.00  0.00      B019  
ATOM   4188  CA  CYS R  19      -4.581   1.790 111.085  0.00  0.00      B019  
ATOM   4189  CB  CYS R  19      -5.448   2.391 112.141  0.00  0.00      B019  
ATOM   4190  SG  CYS R  19      -6.776   1.350 112.834  0.00  0.00      B019  
ATOM   4191  C   CYS R  19      -3.482   2.790 110.752  0.00  0.00      B019  
ATOM   4192  O   CYS R  19      -3.508   3.165 109.563  0.00  0.00      B019  
ATOM   4193  N   GLY R  20      -2.575   3.253 111.617  0.00  0.00      B019  
ATOM   4194  H   GLY R  20      -2.694   2.863 112.508  0.00  0.00      B019  
ATOM   4195  CA  GLY R  20      -1.525   4.162 111.236  0.00  0.00      B019  
ATOM   4196  C   GLY R  20      -1.146   5.300 112.070  0.00  0.00      B019  
ATOM   4197  O   GLY R  20      -1.103   5.204 113.276  0.00  0.00      B019  
ATOM   4198  N   GLU R  21      -0.816   6.497 111.466  0.00  0.00      B019  
ATOM   4199  H   GLU R  21      -1.156   6.839 110.613  0.00  0.00      B019  
ATOM   4200  CA  GLU R  21      -0.095   7.555 112.135  0.00  0.00      B019  
ATOM   4201  CB  GLU R  21       0.786   8.426 111.206  0.00  0.00      B019  
ATOM   4202  CG  GLU R  21       1.888   7.536 110.702  0.00  0.00      B019  
ATOM   4203  CD  GLU R  21       3.152   8.272 110.420  0.00  0.00      B019  
ATOM   4204  OE1 GLU R  21       3.463   8.487 109.245  0.00  0.00      B019  
ATOM   4205  OE2 GLU R  21       3.858   8.668 111.350  0.00  0.00      B019  
ATOM   4206  C   GLU R  21      -1.117   8.413 112.923  0.00  0.00      B019  
ATOM   4207  O   GLU R  21      -1.370   8.277 114.120  0.00  0.00      B019  
ATOM   4208  N   ARG R  22      -1.831   9.353 112.215  0.00  0.00      B019  
ATOM   4209  H   ARG R  22      -1.959   9.295 111.245  0.00  0.00      B019  
ATOM   4210  CA  ARG R  22      -2.566  10.441 112.815  0.00  0.00      B019  
ATOM   4211  CB  ARG R  22      -2.314  11.785 112.048  0.00  0.00      B019  
ATOM   4212  CG  ARG R  22      -0.983  12.514 112.444  0.00  0.00      B019  
ATOM   4213  CD  ARG R  22      -0.169  12.357 111.154  0.00  0.00      B019  
ATOM   4214  NE  ARG R  22       1.100  13.066 111.167  0.00  0.00      B019  
ATOM   4215  HE  ARG R  22       1.261  13.892 111.670  0.00  0.00      B019  
ATOM   4216  CZ  ARG R  22       2.051  12.806 110.240  0.00  0.00      B019  
ATOM   4217  NH1 ARG R  22       2.085  11.713 109.380  0.00  0.00      B019  
ATOM   4218 HH11 ARG R  22       1.442  10.961 109.524  0.00  0.00      B019  
ATOM   4219 HH12 ARG R  22       2.769  11.520 108.677  0.00  0.00      B019  
ATOM   4220  NH2 ARG R  22       3.130  13.583 110.233  0.00  0.00      B019  
ATOM   4221 HH21 ARG R  22       3.154  14.382 110.833  0.00  0.00      B019  
ATOM   4222 HH22 ARG R  22       3.862  13.480 109.559  0.00  0.00      B019  
ATOM   4223  C   ARG R  22      -4.120  10.215 112.755  0.00  0.00      B019  
ATOM   4224  O   ARG R  22      -4.758  10.083 111.682  0.00  0.00      B019  
ATOM   4225  N   GLY R  23      -4.753  10.306 113.914  0.00  0.00      B019  
ATOM   4226  H   GLY R  23      -4.143  10.392 114.676  0.00  0.00      B019  
ATOM   4227  CA  GLY R  23      -6.128   9.938 114.108  0.00  0.00      B019  
ATOM   4228  C   GLY R  23      -7.091  11.077 113.662  0.00  0.00      B019  
ATOM   4229  O   GLY R  23      -7.317  11.453 112.575  0.00  0.00      B019  
ATOM   4230  N   PHE R  24      -7.662  11.582 114.712  0.00  0.00      B019  
ATOM   4231  H   PHE R  24      -7.274  11.556 115.612  0.00  0.00      B019  
ATOM   4232  CA  PHE R  24      -8.800  12.418 114.526  0.00  0.00      B019  
ATOM   4233  CB  PHE R  24     -10.051  11.727 115.189  0.00  0.00      B019  
ATOM   4234  CG  PHE R  24     -11.364  12.299 114.763  0.00  0.00      B019  
ATOM   4235  CD1 PHE R  24     -11.832  13.450 115.339  0.00  0.00      B019  
ATOM   4236  CD2 PHE R  24     -12.197  11.538 113.963  0.00  0.00      B019  
ATOM   4237  CE1 PHE R  24     -13.140  13.774 115.084  0.00  0.00      B019  
ATOM   4238  CE2 PHE R  24     -13.492  11.964 113.763  0.00  0.00      B019  
ATOM   4239  CZ  PHE R  24     -14.018  13.087 114.226  0.00  0.00      B019  
ATOM   4240  C   PHE R  24      -8.516  13.863 115.062  0.00  0.00      B019  
ATOM   4241  O   PHE R  24      -8.242  14.046 116.285  0.00  0.00      B019  
ATOM   4242  N   PHE R  25      -8.645  14.865 114.147  0.00  0.00      B019  
ATOM   4243  H   PHE R  25      -8.813  14.720 113.192  0.00  0.00      B019  
ATOM   4244  CA  PHE R  25      -8.352  16.244 114.548  0.00  0.00      B019  
ATOM   4245  CB  PHE R  25      -7.259  16.764 113.530  0.00  0.00      B019  
ATOM   4246  CG  PHE R  25      -5.865  16.258 113.876  0.00  0.00      B019  
ATOM   4247  CD1 PHE R  25      -5.582  14.918 113.789  0.00  0.00      B019  
ATOM   4248  CD2 PHE R  25      -4.831  17.109 114.302  0.00  0.00      B019  
ATOM   4249  CE1 PHE R  25      -4.283  14.425 114.082  0.00  0.00      B019  
ATOM   4250  CE2 PHE R  25      -3.584  16.623 114.621  0.00  0.00      B019  
ATOM   4251  CZ  PHE R  25      -3.274  15.289 114.466  0.00  0.00      B019  
ATOM   4252  C   PHE R  25      -9.638  17.077 114.364  0.00  0.00      B019  
ATOM   4253  O   PHE R  25     -10.137  17.277 113.242  0.00  0.00      B019  
ATOM   4254  N   TYR R  26     -10.251  17.499 115.522  0.00  0.00      B019  
ATOM   4255  H   TYR R  26      -9.759  17.312 116.349  0.00  0.00      B019  
ATOM   4256  CA  TYR R  26     -11.499  18.220 115.440  0.00  0.00      B019  
ATOM   4257  CB  TYR R  26     -12.677  17.520 116.185  0.00  0.00      B019  
ATOM   4258  CG  TYR R  26     -14.051  18.269 116.000  0.00  0.00      B019  
ATOM   4259  CD1 TYR R  26     -14.943  18.317 117.077  0.00  0.00      B019  
ATOM   4260  CE1 TYR R  26     -16.181  18.941 117.004  0.00  0.00      B019  
ATOM   4261  CD2 TYR R  26     -14.430  18.888 114.831  0.00  0.00      B019  
ATOM   4262  CE2 TYR R  26     -15.670  19.481 114.788  0.00  0.00      B019  
ATOM   4263  CZ  TYR R  26     -16.504  19.572 115.807  0.00  0.00      B019  
ATOM   4264  OH  TYR R  26     -17.598  20.312 115.609  0.00  0.00      B019  
ATOM   4265  HH  TYR R  26     -18.065  20.428 116.440  0.00  0.00      B019  
ATOM   4266  C   TYR R  26     -11.344  19.584 116.084  0.00  0.00      B019  
ATOM   4267  O   TYR R  26     -11.320  19.732 117.321  0.00  0.00      B019  
ATOM   4268  N   THR R  27     -11.095  20.570 115.239  0.00  0.00      B019  
ATOM   4269  H   THR R  27     -11.399  20.504 114.310  0.00  0.00      B019  
ATOM   4270  CA  THR R  27     -10.601  21.851 115.711  0.00  0.00      B019  
ATOM   4271  CB  THR R  27      -9.182  22.079 115.092  0.00  0.00      B019  
ATOM   4272  OG1 THR R  27      -8.396  20.937 115.421  0.00  0.00      B019  
ATOM   4273  HG1 THR R  27      -8.595  20.176 114.870  0.00  0.00      B019  
ATOM   4274  CG2 THR R  27      -8.411  23.311 115.650  0.00  0.00      B019  
ATOM   4275  C   THR R  27     -11.548  23.141 115.586  0.00  0.00      B019  
ATOM   4276  O   THR R  27     -11.368  23.749 114.507  0.00  0.00      B019  
ATOM   4277  N   PRO R  28     -12.505  23.444 116.441  0.00  0.00      B019  
ATOM   4278  CD  PRO R  28     -12.948  22.559 117.468  0.00  0.00      B019  
ATOM   4279  CA  PRO R  28     -13.419  24.606 116.372  0.00  0.00      B019  
ATOM   4280  CB  PRO R  28     -14.532  24.241 117.324  0.00  0.00      B019  
ATOM   4281  CG  PRO R  28     -14.498  22.712 117.318  0.00  0.00      B019  
ATOM   4282  C   PRO R  28     -12.877  26.049 116.622  0.00  0.00      B019  
ATOM   4283  O   PRO R  28     -12.794  26.501 117.833  0.00  0.00      B019  
ATOM   4284  N   LYS R  29     -12.505  26.704 115.476  0.00  0.00      B019  
ATOM   4285  H   LYS R  29     -12.776  26.361 114.599  0.00  0.00      B019  
ATOM   4286  CA  LYS R  29     -11.985  28.038 115.535  0.00  0.00      B019  
ATOM   4287  CB  LYS R  29     -10.938  28.301 114.579  0.00  0.00      B019  
ATOM   4288  CG  LYS R  29     -10.242  29.650 114.756  0.00  0.00      B019  
ATOM   4289  CD  LYS R  29      -9.230  29.970 113.688  0.00  0.00      B019  
ATOM   4290  CE  LYS R  29      -8.952  31.451 113.459  0.00  0.00      B019  
ATOM   4291  NZ  LYS R  29      -8.296  31.999 114.686  0.00  0.00      B019  
ATOM   4292  HZ1 LYS R  29      -7.489  31.426 115.007  0.00  0.00      B019  
ATOM   4293  HZ2 LYS R  29      -8.958  31.982 115.488  0.00  0.00      B019  
ATOM   4294  HZ3 LYS R  29      -8.038  32.960 114.384  0.00  0.00      B019  
ATOM   4295  C   LYS R  29     -13.082  29.070 115.428  0.00  0.00      B019  
ATOM   4296  O   LYS R  29     -13.707  29.182 114.430  0.00  0.00      B019  
ATOM   4297  N   ALA R  30     -13.585  29.779 116.516  0.00  0.00      B019  
ATOM   4298  H   ALA R  30     -13.275  29.486 117.398  0.00  0.00      B019  
ATOM   4299  CA  ALA R  30     -14.495  30.896 116.462  0.00  0.00      B019  
ATOM   4300  CB  ALA R  30     -15.336  31.024 117.724  0.00  0.00      B019  
ATOM   4301  C   ALA R  30     -13.775  32.230 116.268  0.00  0.00      B019  
ATOM   4302  O   ALA R  30     -13.415  32.645 115.169  0.00  0.00      B019  
ATOM   4303  N   GLY S   1     -50.358  16.826 120.589  0.00  0.00      A020  
ATOM   4304  H   GLY S   1     -50.461  17.076 121.531  0.00  0.00      A020  
ATOM   4305  CA  GLY S   1     -49.178  17.536 119.974  0.00  0.00      A020  
ATOM   4306  C   GLY S   1     -48.314  18.121 121.052  0.00  0.00      A020  
ATOM   4307  O   GLY S   1     -48.891  18.658 122.014  0.00  0.00      A020  
ATOM   4308  N   ILE S   2     -46.924  18.034 120.969  0.00  0.00      A020  
ATOM   4309  H   ILE S   2     -46.311  18.362 121.660  0.00  0.00      A020  
ATOM   4310  CA  ILE S   2     -46.149  17.235 119.999  0.00  0.00      A020  
ATOM   4311  CB  ILE S   2     -44.738  17.846 119.814  0.00  0.00      A020  
ATOM   4312  CG2 ILE S   2     -44.054  17.262 118.613  0.00  0.00      A020  
ATOM   4313  CG1 ILE S   2     -44.906  19.346 119.447  0.00  0.00      A020  
ATOM   4314  CD  ILE S   2     -43.662  20.311 119.320  0.00  0.00      A020  
ATOM   4315  C   ILE S   2     -46.056  15.778 120.459  0.00  0.00      A020  
ATOM   4316  O   ILE S   2     -45.833  15.592 121.636  0.00  0.00      A020  
ATOM   4317  N   VAL S   3     -46.132  14.827 119.509  0.00  0.00      A020  
ATOM   4318  H   VAL S   3     -46.096  15.168 118.591  0.00  0.00      A020  
ATOM   4319  CA  VAL S   3     -46.014  13.384 119.818  0.00  0.00      A020  
ATOM   4320  CB  VAL S   3     -47.150  12.726 119.016  0.00  0.00      A020  
ATOM   4321  CG1 VAL S   3     -47.319  11.189 119.328  0.00  0.00      A020  
ATOM   4322  CG2 VAL S   3     -48.499  13.340 119.290  0.00  0.00      A020  
ATOM   4323  C   VAL S   3     -44.603  13.052 119.328  0.00  0.00      A020  
ATOM   4324  O   VAL S   3     -44.351  12.759 118.137  0.00  0.00      A020  
ATOM   4325  N   GLU S   4     -43.662  13.080 120.294  0.00  0.00      A020  
ATOM   4326  H   GLU S   4     -43.885  12.950 121.240  0.00  0.00      A020  
ATOM   4327  CA  GLU S   4     -42.233  12.916 120.010  0.00  0.00      A020  
ATOM   4328  CB  GLU S   4     -41.447  13.949 120.763  0.00  0.00      A020  
ATOM   4329  CG  GLU S   4     -41.410  15.364 120.302  0.00  0.00      A020  
ATOM   4330  CD  GLU S   4     -40.972  16.467 121.210  0.00  0.00      A020  
ATOM   4331  OE1 GLU S   4     -39.994  17.143 120.806  0.00  0.00      A020  
ATOM   4332  OE2 GLU S   4     -41.530  16.727 122.229  0.00  0.00      A020  
ATOM   4333  C   GLU S   4     -41.773  11.496 120.414  0.00  0.00      A020  
ATOM   4334  O   GLU S   4     -41.424  11.254 121.525  0.00  0.00      A020  
ATOM   4335  N   GLN S   5     -41.766  10.562 119.531  0.00  0.00      A020  
ATOM   4336  H   GLN S   5     -41.994  10.811 118.611  0.00  0.00      A020  
ATOM   4337  CA  GLN S   5     -41.261   9.206 119.804  0.00  0.00      A020  
ATOM   4338  CB  GLN S   5     -42.436   8.207 119.499  0.00  0.00      A020  
ATOM   4339  CG  GLN S   5     -42.170   6.918 120.145  0.00  0.00      A020  
ATOM   4340  CD  GLN S   5     -43.323   5.921 119.973  0.00  0.00      A020  
ATOM   4341  OE1 GLN S   5     -43.717   5.640 118.846  0.00  0.00      A020  
ATOM   4342  NE2 GLN S   5     -44.041   5.350 120.979  0.00  0.00      A020  
ATOM   4343 HE21 GLN S   5     -44.812   4.752 120.881  0.00  0.00      A020  
ATOM   4344 HE22 GLN S   5     -43.818   5.747 121.847  0.00  0.00      A020  
ATOM   4345  C   GLN S   5     -39.946   8.836 119.150  0.00  0.00      A020  
ATOM   4346  O   GLN S   5     -39.783   8.931 117.968  0.00  0.00      A020  
ATOM   4347  N   CYS S   6     -39.075   8.372 119.963  0.00  0.00      A020  
ATOM   4348  H   CYS S   6     -39.177   8.436 120.936  0.00  0.00      A020  
ATOM   4349  CA  CYS S   6     -37.796   8.025 119.440  0.00  0.00      A020  
ATOM   4350  CB  CYS S   6     -36.820   9.271 119.629  0.00  0.00      A020  
ATOM   4351  SG  CYS S   6     -36.246   9.600 121.327  0.00  0.00      A020  
ATOM   4352  C   CYS S   6     -37.214   6.652 119.929  0.00  0.00      A020  
ATOM   4353  O   CYS S   6     -37.136   6.455 121.117  0.00  0.00      A020  
ATOM   4354  N   CYS S   7     -36.751   5.789 119.069  0.00  0.00      A020  
ATOM   4355  H   CYS S   7     -36.911   6.101 118.154  0.00  0.00      A020  
ATOM   4356  CA  CYS S   7     -36.136   4.469 119.393  0.00  0.00      A020  
ATOM   4357  CB  CYS S   7     -36.999   3.335 118.908  0.00  0.00      A020  
ATOM   4358  SG  CYS S   7     -36.485   1.654 119.285  0.00  0.00      A020  
ATOM   4359  C   CYS S   7     -34.875   4.459 118.610  0.00  0.00      A020  
ATOM   4360  O   CYS S   7     -34.841   4.497 117.382  0.00  0.00      A020  
ATOM   4361  N   ALA S   8     -33.774   4.481 119.364  0.00  0.00      A020  
ATOM   4362  H   ALA S   8     -33.763   4.129 120.279  0.00  0.00      A020  
ATOM   4363  CA  ALA S   8     -32.470   4.917 118.821  0.00  0.00      A020  
ATOM   4364  CB  ALA S   8     -32.511   6.453 118.548  0.00  0.00      A020  
ATOM   4365  C   ALA S   8     -31.267   4.551 119.678  0.00  0.00      A020  
ATOM   4366  O   ALA S   8     -31.514   3.961 120.736  0.00  0.00      A020  
ATOM   4367  N   SER S   9     -30.067   4.699 119.132  0.00  0.00      A020  
ATOM   4368  H   SER S   9     -29.989   4.604 118.159  0.00  0.00      A020  
ATOM   4369  CA  SER S   9     -28.906   4.682 119.977  0.00  0.00      A020  
ATOM   4370  CB  SER S   9     -27.671   4.345 119.150  0.00  0.00      A020  
ATOM   4371  OG  SER S   9     -27.497   2.902 119.050  0.00  0.00      A020  
ATOM   4372  HG  SER S   9     -27.146   2.619 119.898  0.00  0.00      A020  
ATOM   4373  C   SER S   9     -28.914   6.141 120.615  0.00  0.00      A020  
ATOM   4374  O   SER S   9     -28.741   6.198 121.886  0.00  0.00      A020  
ATOM   4375  N   VAL S  10     -29.043   7.192 119.809  0.00  0.00      A020  
ATOM   4376  H   VAL S  10     -28.927   7.170 118.836  0.00  0.00      A020  
ATOM   4377  CA  VAL S  10     -29.189   8.545 120.405  0.00  0.00      A020  
ATOM   4378  CB  VAL S  10     -27.891   9.434 120.154  0.00  0.00      A020  
ATOM   4379  CG1 VAL S  10     -28.085  10.857 120.734  0.00  0.00      A020  
ATOM   4380  CG2 VAL S  10     -26.631   8.901 120.812  0.00  0.00      A020  
ATOM   4381  C   VAL S  10     -30.442   9.186 119.789  0.00  0.00      A020  
ATOM   4382  O   VAL S  10     -30.608   9.234 118.554  0.00  0.00      A020  
ATOM   4383  N   CYS S  11     -31.355   9.787 120.590  0.00  0.00      A020  
ATOM   4384  H   CYS S  11     -31.445   9.470 121.512  0.00  0.00      A020  
ATOM   4385  CA  CYS S  11     -32.379  10.667 120.011  0.00  0.00      A020  
ATOM   4386  CB  CYS S  11     -33.518  10.877 120.968  0.00  0.00      A020  
ATOM   4387  SG  CYS S  11     -34.282   9.241 121.315  0.00  0.00      A020  
ATOM   4388  C   CYS S  11     -31.885  11.997 119.414  0.00  0.00      A020  
ATOM   4389  O   CYS S  11     -32.195  12.347 118.254  0.00  0.00      A020  
ATOM   4390  N   SER S  12     -31.096  12.676 120.212  0.00  0.00      A020  
ATOM   4391  H   SER S  12     -30.694  12.295 121.021  0.00  0.00      A020  
ATOM   4392  CA  SER S  12     -30.666  14.034 119.870  0.00  0.00      A020  
ATOM   4393  CB  SER S  12     -31.804  15.008 119.865  0.00  0.00      A020  
ATOM   4394  OG  SER S  12     -32.601  14.731 121.031  0.00  0.00      A020  
ATOM   4395  HG  SER S  12     -32.108  14.723 121.855  0.00  0.00      A020  
ATOM   4396  C   SER S  12     -29.423  14.527 120.595  0.00  0.00      A020  
ATOM   4397  O   SER S  12     -29.414  14.652 121.834  0.00  0.00      A020  
ATOM   4398  N   LEU S  13     -28.428  14.877 119.785  0.00  0.00      A020  
ATOM   4399  H   LEU S  13     -28.597  14.788 118.824  0.00  0.00      A020  
ATOM   4400  CA  LEU S  13     -27.118  15.228 120.284  0.00  0.00      A020  
ATOM   4401  CB  LEU S  13     -26.991  16.597 121.002  0.00  0.00      A020  
ATOM   4402  CG  LEU S  13     -27.372  17.863 120.152  0.00  0.00      A020  
ATOM   4403  CD1 LEU S  13     -27.148  19.057 121.135  0.00  0.00      A020  
ATOM   4404  CD2 LEU S  13     -26.411  18.045 118.936  0.00  0.00      A020  
ATOM   4405  C   LEU S  13     -26.382  14.214 121.242  0.00  0.00      A020  
ATOM   4406  O   LEU S  13     -26.753  14.081 122.434  0.00  0.00      A020  
ATOM   4407  N   TYR S  14     -25.345  13.382 120.955  0.00  0.00      A020  
ATOM   4408  H   TYR S  14     -24.941  12.762 121.597  0.00  0.00      A020  
ATOM   4409  CA  TYR S  14     -24.791  13.175 119.599  0.00  0.00      A020  
ATOM   4410  CB  TYR S  14     -23.878  14.255 119.033  0.00  0.00      A020  
ATOM   4411  CG  TYR S  14     -22.739  14.810 119.886  0.00  0.00      A020  
ATOM   4412  CD1 TYR S  14     -22.752  16.125 120.313  0.00  0.00      A020  
ATOM   4413  CE1 TYR S  14     -21.600  16.580 120.897  0.00  0.00      A020  
ATOM   4414  CD2 TYR S  14     -21.665  14.005 120.057  0.00  0.00      A020  
ATOM   4415  CE2 TYR S  14     -20.515  14.476 120.632  0.00  0.00      A020  
ATOM   4416  CZ  TYR S  14     -20.475  15.743 121.075  0.00  0.00      A020  
ATOM   4417  OH  TYR S  14     -19.316  16.294 121.615  0.00  0.00      A020  
ATOM   4418  HH  TYR S  14     -19.534  17.151 121.987  0.00  0.00      A020  
ATOM   4419  C   TYR S  14     -24.048  11.839 119.546  0.00  0.00      A020  
ATOM   4420  O   TYR S  14     -23.420  11.376 120.534  0.00  0.00      A020  
ATOM   4421  N   GLN S  15     -24.027  11.162 118.389  0.00  0.00      A020  
ATOM   4422  H   GLN S  15     -24.567  11.376 117.600  0.00  0.00      A020  
ATOM   4423  CA  GLN S  15     -23.397   9.894 118.292  0.00  0.00      A020  
ATOM   4424  CB  GLN S  15     -24.078   9.007 117.292  0.00  0.00      A020  
ATOM   4425  CG  GLN S  15     -23.772   7.559 117.449  0.00  0.00      A020  
ATOM   4426  CD  GLN S  15     -24.085   6.508 116.411  0.00  0.00      A020  
ATOM   4427  OE1 GLN S  15     -24.615   6.808 115.327  0.00  0.00      A020  
ATOM   4428  NE2 GLN S  15     -23.800   5.298 116.771  0.00  0.00      A020  
ATOM   4429 HE21 GLN S  15     -23.307   5.196 117.612  0.00  0.00      A020  
ATOM   4430 HE22 GLN S  15     -24.245   4.536 116.345  0.00  0.00      A020  
ATOM   4431  C   GLN S  15     -21.937  10.206 117.870  0.00  0.00      A020  
ATOM   4432  O   GLN S  15     -21.616  10.139 116.648  0.00  0.00      A020  
ATOM   4433  N   LEU S  16     -20.966  10.423 118.794  0.00  0.00      A020  
ATOM   4434  H   LEU S  16     -21.317  10.592 119.693  0.00  0.00      A020  
ATOM   4435  CA  LEU S  16     -19.574  10.471 118.360  0.00  0.00      A020  
ATOM   4436  CB  LEU S  16     -19.027  11.933 118.660  0.00  0.00      A020  
ATOM   4437  CG  LEU S  16     -17.837  12.640 117.937  0.00  0.00      A020  
ATOM   4438  CD1 LEU S  16     -17.514  13.979 118.637  0.00  0.00      A020  
ATOM   4439  CD2 LEU S  16     -16.565  11.854 117.856  0.00  0.00      A020  
ATOM   4440  C   LEU S  16     -18.777   9.357 119.013  0.00  0.00      A020  
ATOM   4441  O   LEU S  16     -18.623   9.259 120.253  0.00  0.00      A020  
ATOM   4442  N   GLU S  17     -18.348   8.457 118.117  0.00  0.00      A020  
ATOM   4443  H   GLU S  17     -18.499   8.741 117.191  0.00  0.00      A020  
ATOM   4444  CA  GLU S  17     -17.545   7.385 118.484  0.00  0.00      A020  
ATOM   4445  CB  GLU S  17     -18.224   6.031 118.360  0.00  0.00      A020  
ATOM   4446  CG  GLU S  17     -19.486   5.851 119.341  0.00  0.00      A020  
ATOM   4447  CD  GLU S  17     -20.249   4.615 119.027  0.00  0.00      A020  
ATOM   4448  OE1 GLU S  17     -21.236   4.602 118.351  0.00  0.00      A020  
ATOM   4449  OE2 GLU S  17     -19.893   3.572 119.584  0.00  0.00      A020  
ATOM   4450  C   GLU S  17     -16.257   7.297 117.663  0.00  0.00      A020  
ATOM   4451  O   GLU S  17     -16.147   7.569 116.439  0.00  0.00      A020  
ATOM   4452  N   ASN S  18     -15.243   6.974 118.463  0.00  0.00      A020  
ATOM   4453  H   ASN S  18     -15.235   6.902 119.440  0.00  0.00      A020  
ATOM   4454  CA  ASN S  18     -13.993   6.705 117.880  0.00  0.00      A020  
ATOM   4455  CB  ASN S  18     -13.021   7.855 118.260  0.00  0.00      A020  
ATOM   4456  CG  ASN S  18     -11.538   7.649 117.986  0.00  0.00      A020  
ATOM   4457  OD1 ASN S  18     -11.032   8.097 116.934  0.00  0.00      A020  
ATOM   4458  ND2 ASN S  18     -10.815   7.004 118.919  0.00  0.00      A020  
ATOM   4459 HD21 ASN S  18      -9.943   6.651 118.643  0.00  0.00      A020  
ATOM   4460 HD22 ASN S  18     -11.067   6.909 119.861  0.00  0.00      A020  
ATOM   4461  C   ASN S  18     -13.491   5.346 118.325  0.00  0.00      A020  
ATOM   4462  O   ASN S  18     -13.245   5.194 119.497  0.00  0.00      A020  
ATOM   4463  N   TYR S  19     -13.436   4.375 117.396  0.00  0.00      A020  
ATOM   4464  H   TYR S  19     -13.607   4.456 116.435  0.00  0.00      A020  
ATOM   4465  CA  TYR S  19     -13.069   2.962 117.685  0.00  0.00      A020  
ATOM   4466  CB  TYR S  19     -13.614   2.110 116.518  0.00  0.00      A020  
ATOM   4467  CG  TYR S  19     -15.133   2.098 116.489  0.00  0.00      A020  
ATOM   4468  CD1 TYR S  19     -15.738   1.165 117.330  0.00  0.00      A020  
ATOM   4469  CE1 TYR S  19     -17.108   1.114 117.491  0.00  0.00      A020  
ATOM   4470  CD2 TYR S  19     -15.935   3.011 115.760  0.00  0.00      A020  
ATOM   4471  CE2 TYR S  19     -17.314   2.896 115.859  0.00  0.00      A020  
ATOM   4472  CZ  TYR S  19     -17.869   1.982 116.724  0.00  0.00      A020  
ATOM   4473  OH  TYR S  19     -19.224   1.819 116.858  0.00  0.00      A020  
ATOM   4474  HH  TYR S  19     -19.543   1.308 117.605  0.00  0.00      A020  
ATOM   4475  C   TYR S  19     -11.574   2.654 117.863  0.00  0.00      A020  
ATOM   4476  O   TYR S  19     -11.184   2.102 118.933  0.00  0.00      A020  
ATOM   4477  N   CYS S  20     -10.746   2.946 116.899  0.00  0.00      A020  
ATOM   4478  H   CYS S  20     -11.090   3.323 116.063  0.00  0.00      A020  
ATOM   4479  CA  CYS S  20      -9.325   2.750 117.028  0.00  0.00      A020  
ATOM   4480  CB  CYS S  20      -8.860   1.828 115.969  0.00  0.00      A020  
ATOM   4481  SG  CYS S  20      -7.645   0.600 116.562  0.00  0.00      A020  
ATOM   4482  C   CYS S  20      -8.748   4.172 116.966  0.00  0.00      A020  
ATOM   4483  O   CYS S  20      -9.162   5.025 117.753  0.00  0.00      A020  
ATOM   4484  N   ASN S  21      -8.004   4.536 115.974  0.00  0.00      A020  
ATOM   4485  H   ASN S  21      -8.062   4.144 115.077  0.00  0.00      A020  
ATOM   4486  CA  ASN S  21      -7.258   5.755 116.053  0.00  0.00      A020  
ATOM   4487  CB  ASN S  21      -5.997   5.520 115.181  0.00  0.00      A020  
ATOM   4488  CG  ASN S  21      -4.870   6.429 115.605  0.00  0.00      A020  
ATOM   4489  OD1 ASN S  21      -4.664   6.704 116.854  0.00  0.00      A020  
ATOM   4490  ND2 ASN S  21      -3.984   7.036 114.803  0.00  0.00      A020  
ATOM   4491 HD21 ASN S  21      -3.921   6.785 113.858  0.00  0.00      A020  
ATOM   4492 HD22 ASN S  21      -3.427   7.815 115.010  0.00  0.00      A020  
ATOM   4493  C   ASN S  21      -8.082   6.980 115.761  0.00  0.00      A020  
ATOM   4494  O   ASN S  21      -8.313   7.291 114.577  0.00  0.00      A020  
ATOM   4495  N   PHE T   1     -48.745  -6.798 118.425  0.00  0.00      B020  
ATOM   4496  H   PHE T   1     -48.182  -6.473 119.158  0.00  0.00      B020  
ATOM   4497  CA  PHE T   1     -48.419  -6.881 117.041  0.00  0.00      B020  
ATOM   4498  CB  PHE T   1     -49.423  -6.206 116.089  0.00  0.00      B020  
ATOM   4499  CG  PHE T   1     -50.711  -6.974 115.971  0.00  0.00      B020  
ATOM   4500  CD1 PHE T   1     -50.711  -8.313 115.671  0.00  0.00      B020  
ATOM   4501  CD2 PHE T   1     -51.901  -6.422 116.474  0.00  0.00      B020  
ATOM   4502  CE1 PHE T   1     -51.825  -9.073 115.935  0.00  0.00      B020  
ATOM   4503  CE2 PHE T   1     -53.043  -7.167 116.664  0.00  0.00      B020  
ATOM   4504  CZ  PHE T   1     -53.007  -8.511 116.367  0.00  0.00      B020  
ATOM   4505  C   PHE T   1     -47.014  -6.329 116.726  0.00  0.00      B020  
ATOM   4506  O   PHE T   1     -46.736  -6.113 115.541  0.00  0.00      B020  
ATOM   4507  N   VAL T   2     -46.095  -6.137 117.693  0.00  0.00      B020  
ATOM   4508  H   VAL T   2     -46.156  -6.630 118.538  0.00  0.00      B020  
ATOM   4509  CA  VAL T   2     -44.770  -5.669 117.365  0.00  0.00      B020  
ATOM   4510  CB  VAL T   2     -44.247  -4.340 118.175  0.00  0.00      B020  
ATOM   4511  CG1 VAL T   2     -42.748  -4.134 117.929  0.00  0.00      B020  
ATOM   4512  CG2 VAL T   2     -44.894  -3.125 117.669  0.00  0.00      B020  
ATOM   4513  C   VAL T   2     -43.865  -6.818 117.797  0.00  0.00      B020  
ATOM   4514  O   VAL T   2     -43.862  -7.234 118.982  0.00  0.00      B020  
ATOM   4515  N   ASN T   3     -43.087  -7.374 116.880  0.00  0.00      B020  
ATOM   4516  H   ASN T   3     -43.095  -7.110 115.936  0.00  0.00      B020  
ATOM   4517  CA  ASN T   3     -42.258  -8.517 117.275  0.00  0.00      B020  
ATOM   4518  CB  ASN T   3     -42.820  -9.861 116.889  0.00  0.00      B020  
ATOM   4519  CG  ASN T   3     -42.156 -11.113 117.368  0.00  0.00      B020  
ATOM   4520  OD1 ASN T   3     -42.035 -11.341 118.572  0.00  0.00      B020  
ATOM   4521  ND2 ASN T   3     -41.803 -12.059 116.468  0.00  0.00      B020  
ATOM   4522 HD21 ASN T   3     -41.952 -11.944 115.506  0.00  0.00      B020  
ATOM   4523 HD22 ASN T   3     -41.460 -12.880 116.878  0.00  0.00      B020  
ATOM   4524  C   ASN T   3     -40.814  -8.396 116.853  0.00  0.00      B020  
ATOM   4525  O   ASN T   3     -40.656  -8.203 115.642  0.00  0.00      B020  
ATOM   4526  N   GLN T   4     -39.766  -8.314 117.708  0.00  0.00      B020  
ATOM   4527  H   GLN T   4     -39.990  -8.585 118.622  0.00  0.00      B020  
ATOM   4528  CA  GLN T   4     -38.411  -7.852 117.443  0.00  0.00      B020  
ATOM   4529  CB  GLN T   4     -37.696  -9.016 116.727  0.00  0.00      B020  
ATOM   4530  CG  GLN T   4     -37.607 -10.367 117.384  0.00  0.00      B020  
ATOM   4531  CD  GLN T   4     -36.341 -11.154 117.044  0.00  0.00      B020  
ATOM   4532  OE1 GLN T   4     -35.911 -11.436 115.919  0.00  0.00      B020  
ATOM   4533  NE2 GLN T   4     -35.634 -11.572 118.116  0.00  0.00      B020  
ATOM   4534 HE21 GLN T   4     -36.071 -11.394 118.975  0.00  0.00      B020  
ATOM   4535 HE22 GLN T   4     -34.750 -11.987 118.035  0.00  0.00      B020  
ATOM   4536  C   GLN T   4     -38.224  -6.488 116.761  0.00  0.00      B020  
ATOM   4537  O   GLN T   4     -37.947  -6.359 115.555  0.00  0.00      B020  
ATOM   4538  N   HIS T   5     -38.354  -5.397 117.550  0.00  0.00      B020  
ATOM   4539  H   HIS T   5     -38.378  -5.546 118.518  0.00  0.00      B020  
ATOM   4540  CA  HIS T   5     -38.121  -4.085 117.138  0.00  0.00      B020  
ATOM   4541  CB  HIS T   5     -39.195  -3.118 117.486  0.00  0.00      B020  
ATOM   4542  CG  HIS T   5     -39.120  -1.743 116.814  0.00  0.00      B020  
ATOM   4543  ND1 HIS T   5     -38.261  -0.762 117.053  0.00  0.00      B020  
ATOM   4544  HD1 HIS T   5     -37.501  -0.837 117.667  0.00  0.00      B020  
ATOM   4545  CD2 HIS T   5     -40.004  -1.304 115.876  0.00  0.00      B020  
ATOM   4546  NE2 HIS T   5     -39.636  -0.112 115.521  0.00  0.00      B020  
ATOM   4547  CE1 HIS T   5     -38.544   0.211 116.232  0.00  0.00      B020  
ATOM   4548  C   HIS T   5     -36.718  -3.596 117.601  0.00  0.00      B020  
ATOM   4549  O   HIS T   5     -36.534  -3.268 118.762  0.00  0.00      B020  
ATOM   4550  N   LEU T   6     -35.682  -3.700 116.742  0.00  0.00      B020  
ATOM   4551  H   LEU T   6     -35.808  -3.949 115.803  0.00  0.00      B020  
ATOM   4552  CA  LEU T   6     -34.332  -3.302 117.119  0.00  0.00      B020  
ATOM   4553  CB  LEU T   6     -33.356  -4.319 116.645  0.00  0.00      B020  
ATOM   4554  CG  LEU T   6     -33.197  -5.557 117.447  0.00  0.00      B020  
ATOM   4555  CD1 LEU T   6     -32.348  -6.515 116.645  0.00  0.00      B020  
ATOM   4556  CD2 LEU T   6     -32.565  -5.193 118.825  0.00  0.00      B020  
ATOM   4557  C   LEU T   6     -33.936  -1.942 116.593  0.00  0.00      B020  
ATOM   4558  O   LEU T   6     -34.104  -1.618 115.413  0.00  0.00      B020  
ATOM   4559  N   CYS T   7     -33.441  -1.106 117.520  0.00  0.00      B020  
ATOM   4560  H   CYS T   7     -33.642  -1.300 118.459  0.00  0.00      B020  
ATOM   4561  CA  CYS T   7     -32.990   0.186 117.016  0.00  0.00      B020  
ATOM   4562  CB  CYS T   7     -34.003   1.255 117.509  0.00  0.00      B020  
ATOM   4563  SG  CYS T   7     -35.757   0.833 117.570  0.00  0.00      B020  
ATOM   4564  C   CYS T   7     -31.591   0.631 117.489  0.00  0.00      B020  
ATOM   4565  O   CYS T   7     -31.402   0.916 118.673  0.00  0.00      B020  
ATOM   4566  N   GLY T   8     -30.557   0.588 116.611  0.00  0.00      B020  
ATOM   4567  H   GLY T   8     -30.621   0.077 115.777  0.00  0.00      B020  
ATOM   4568  CA  GLY T   8     -29.325   1.253 116.915  0.00  0.00      B020  
ATOM   4569  C   GLY T   8     -28.116   0.614 116.374  0.00  0.00      B020  
ATOM   4570  O   GLY T   8     -28.177  -0.304 115.566  0.00  0.00      B020  
ATOM   4571  N   SER T   9     -26.931   1.012 116.843  0.00  0.00      B020  
ATOM   4572  H   SER T   9     -26.948   1.788 117.442  0.00  0.00      B020  
ATOM   4573  CA  SER T   9     -25.741   0.403 116.224  0.00  0.00      B020  
ATOM   4574  CB  SER T   9     -24.626   1.348 116.493  0.00  0.00      B020  
ATOM   4575  OG  SER T   9     -25.002   2.568 115.984  0.00  0.00      B020  
ATOM   4576  HG  SER T   9     -25.909   2.690 116.274  0.00  0.00      B020  
ATOM   4577  C   SER T   9     -25.472  -1.015 116.732  0.00  0.00      B020  
ATOM   4578  O   SER T   9     -25.198  -1.194 117.897  0.00  0.00      B020  
ATOM   4579  N   HIS T  10     -25.571  -1.949 115.847  0.00  0.00      B020  
ATOM   4580  H   HIS T  10     -25.912  -1.760 114.948  0.00  0.00      B020  
ATOM   4581  CA  HIS T  10     -25.221  -3.313 116.065  0.00  0.00      B020  
ATOM   4582  CB  HIS T  10     -26.249  -4.320 115.485  0.00  0.00      B020  
ATOM   4583  CG  HIS T  10     -27.550  -4.270 116.360  0.00  0.00      B020  
ATOM   4584  ND1 HIS T  10     -28.296  -3.204 116.648  0.00  0.00      B020  
ATOM   4585  HD1 HIS T  10     -28.176  -2.313 116.257  0.00  0.00      B020  
ATOM   4586  CD2 HIS T  10     -27.945  -5.353 117.119  0.00  0.00      B020  
ATOM   4587  NE2 HIS T  10     -29.002  -4.826 117.801  0.00  0.00      B020  
ATOM   4588  CE1 HIS T  10     -29.208  -3.571 117.519  0.00  0.00      B020  
ATOM   4589  C   HIS T  10     -23.798  -3.599 115.594  0.00  0.00      B020  
ATOM   4590  O   HIS T  10     -23.441  -3.246 114.466  0.00  0.00      B020  
ATOM   4591  N   LEU T  11     -22.945  -4.265 116.457  0.00  0.00      B020  
ATOM   4592  H   LEU T  11     -23.233  -4.249 117.393  0.00  0.00      B020  
ATOM   4593  CA  LEU T  11     -21.660  -4.820 116.238  0.00  0.00      B020  
ATOM   4594  CB  LEU T  11     -20.677  -3.972 117.032  0.00  0.00      B020  
ATOM   4595  CG  LEU T  11     -20.162  -2.648 116.447  0.00  0.00      B020  
ATOM   4596  CD1 LEU T  11     -21.012  -1.435 117.051  0.00  0.00      B020  
ATOM   4597  CD2 LEU T  11     -18.835  -2.262 116.976  0.00  0.00      B020  
ATOM   4598  C   LEU T  11     -21.617  -6.237 116.701  0.00  0.00      B020  
ATOM   4599  O   LEU T  11     -21.967  -6.530 117.907  0.00  0.00      B020  
ATOM   4600  N   VAL T  12     -21.312  -7.197 115.853  0.00  0.00      B020  
ATOM   4601  H   VAL T  12     -21.108  -6.871 114.952  0.00  0.00      B020  
ATOM   4602  CA  VAL T  12     -21.126  -8.569 116.173  0.00  0.00      B020  
ATOM   4603  CB  VAL T  12     -22.183  -9.516 115.625  0.00  0.00      B020  
ATOM   4604  CG1 VAL T  12     -22.262 -10.725 116.621  0.00  0.00      B020  
ATOM   4605  CG2 VAL T  12     -23.611  -8.886 115.459  0.00  0.00      B020  
ATOM   4606  C   VAL T  12     -19.799  -9.084 115.633  0.00  0.00      B020  
ATOM   4607  O   VAL T  12     -19.478  -9.042 114.427  0.00  0.00      B020  
ATOM   4608  N   GLU T  13     -18.975  -9.659 116.515  0.00  0.00      B020  
ATOM   4609  H   GLU T  13     -19.152  -9.560 117.474  0.00  0.00      B020  
ATOM   4610  CA  GLU T  13     -17.674 -10.198 116.214  0.00  0.00      B020  
ATOM   4611  CB  GLU T  13     -17.771 -11.645 115.587  0.00  0.00      B020  
ATOM   4612  CG  GLU T  13     -16.508 -12.439 115.794  0.00  0.00      B020  
ATOM   4613  CD  GLU T  13     -16.678 -13.912 115.412  0.00  0.00      B020  
ATOM   4614  OE1 GLU T  13     -16.495 -14.281 114.217  0.00  0.00      B020  
ATOM   4615  OE2 GLU T  13     -16.927 -14.755 116.284  0.00  0.00      B020  
ATOM   4616  C   GLU T  13     -16.647  -9.301 115.510  0.00  0.00      B020  
ATOM   4617  O   GLU T  13     -16.390  -9.282 114.274  0.00  0.00      B020  
ATOM   4618  N   ALA T  14     -16.040  -8.460 116.364  0.00  0.00      B020  
ATOM   4619  H   ALA T  14     -16.177  -8.548 117.330  0.00  0.00      B020  
ATOM   4620  CA  ALA T  14     -15.124  -7.472 115.807  0.00  0.00      B020  
ATOM   4621  CB  ALA T  14     -15.653  -6.040 115.812  0.00  0.00      B020  
ATOM   4622  C   ALA T  14     -13.674  -7.618 116.370  0.00  0.00      B020  
ATOM   4623  O   ALA T  14     -13.484  -7.444 117.581  0.00  0.00      B020  
ATOM   4624  N   LEU T  15     -12.731  -7.887 115.511  0.00  0.00      B020  
ATOM   4625  H   LEU T  15     -13.111  -7.910 114.609  0.00  0.00      B020  
ATOM   4626  CA  LEU T  15     -11.277  -7.927 115.813  0.00  0.00      B020  
ATOM   4627  CB  LEU T  15     -10.491  -9.085 115.125  0.00  0.00      B020  
ATOM   4628  CG  LEU T  15     -10.748 -10.524 115.524  0.00  0.00      B020  
ATOM   4629  CD1 LEU T  15     -11.666 -11.194 114.562  0.00  0.00      B020  
ATOM   4630  CD2 LEU T  15      -9.467 -11.313 115.500  0.00  0.00      B020  
ATOM   4631  C   LEU T  15     -10.700  -6.566 115.411  0.00  0.00      B020  
ATOM   4632  O   LEU T  15     -10.730  -6.158 114.239  0.00  0.00      B020  
ATOM   4633  N   TYR T  16     -10.239  -5.878 116.446  0.00  0.00      B020  
ATOM   4634  H   TYR T  16     -10.383  -6.094 117.391  0.00  0.00      B020  
ATOM   4635  CA  TYR T  16      -9.400  -4.699 116.218  0.00  0.00      B020  
ATOM   4636  CB  TYR T  16      -9.942  -3.465 116.894  0.00  0.00      B020  
ATOM   4637  CG  TYR T  16     -11.187  -2.858 116.257  0.00  0.00      B020  
ATOM   4638  CD1 TYR T  16     -12.371  -3.350 116.783  0.00  0.00      B020  
ATOM   4639  CE1 TYR T  16     -13.618  -2.829 116.498  0.00  0.00      B020  
ATOM   4640  CD2 TYR T  16     -11.240  -1.767 115.399  0.00  0.00      B020  
ATOM   4641  CE2 TYR T  16     -12.500  -1.268 114.951  0.00  0.00      B020  
ATOM   4642  CZ  TYR T  16     -13.653  -1.824 115.560  0.00  0.00      B020  
ATOM   4643  OH  TYR T  16     -14.930  -1.491 115.158  0.00  0.00      B020  
ATOM   4644  HH  TYR T  16     -14.984  -0.745 114.556  0.00  0.00      B020  
ATOM   4645  C   TYR T  16      -8.019  -5.003 116.623  0.00  0.00      B020  
ATOM   4646  O   TYR T  16      -7.814  -5.384 117.776  0.00  0.00      B020  
ATOM   4647  N   LEU T  17      -7.063  -4.938 115.700  0.00  0.00      B020  
ATOM   4648  H   LEU T  17      -7.262  -4.837 114.745  0.00  0.00      B020  
ATOM   4649  CA  LEU T  17      -5.678  -5.128 116.087  0.00  0.00      B020  
ATOM   4650  CB  LEU T  17      -4.858  -5.874 115.050  0.00  0.00      B020  
ATOM   4651  CG  LEU T  17      -5.316  -7.175 114.474  0.00  0.00      B020  
ATOM   4652  CD1 LEU T  17      -4.368  -7.525 113.319  0.00  0.00      B020  
ATOM   4653  CD2 LEU T  17      -5.250  -8.329 115.450  0.00  0.00      B020  
ATOM   4654  C   LEU T  17      -4.917  -3.930 116.610  0.00  0.00      B020  
ATOM   4655  O   LEU T  17      -4.900  -3.704 117.782  0.00  0.00      B020  
ATOM   4656  N   VAL T  18      -4.351  -3.101 115.681  0.00  0.00      B020  
ATOM   4657  H   VAL T  18      -4.558  -3.080 114.723  0.00  0.00      B020  
ATOM   4658  CA  VAL T  18      -3.456  -2.027 116.076  0.00  0.00      B020  
ATOM   4659  CB  VAL T  18      -1.910  -2.472 116.003  0.00  0.00      B020  
ATOM   4660  CG1 VAL T  18      -1.449  -2.838 114.569  0.00  0.00      B020  
ATOM   4661  CG2 VAL T  18      -0.807  -1.415 116.556  0.00  0.00      B020  
ATOM   4662  C   VAL T  18      -3.710  -0.678 115.576  0.00  0.00      B020  
ATOM   4663  O   VAL T  18      -3.687  -0.374 114.353  0.00  0.00      B020  
ATOM   4664  N   CYS T  19      -4.006   0.224 116.505  0.00  0.00      B020  
ATOM   4665  H   CYS T  19      -4.094  -0.129 117.414  0.00  0.00      B020  
ATOM   4666  CA  CYS T  19      -4.369   1.594 116.122  0.00  0.00      B020  
ATOM   4667  CB  CYS T  19      -5.036   2.432 117.241  0.00  0.00      B020  
ATOM   4668  SG  CYS T  19      -6.464   1.600 117.926  0.00  0.00      B020  
ATOM   4669  C   CYS T  19      -3.213   2.495 115.587  0.00  0.00      B020  
ATOM   4670  O   CYS T  19      -3.410   3.049 114.508  0.00  0.00      B020  
ATOM   4671  N   GLY T  20      -2.089   2.685 116.280  0.00  0.00      B020  
ATOM   4672  H   GLY T  20      -2.028   2.299 117.179  0.00  0.00      B020  
ATOM   4673  CA  GLY T  20      -1.132   3.690 115.812  0.00  0.00      B020  
ATOM   4674  C   GLY T  20      -0.583   4.598 116.903  0.00  0.00      B020  
ATOM   4675  O   GLY T  20      -0.103   4.169 117.954  0.00  0.00      B020  
ATOM   4676  N   GLU T  21      -0.574   5.869 116.614  0.00  0.00      B020  
ATOM   4677  H   GLU T  21      -0.946   6.263 115.798  0.00  0.00      B020  
ATOM   4678  CA  GLU T  21       0.122   6.798 117.486  0.00  0.00      B020  
ATOM   4679  CB  GLU T  21       1.350   7.505 116.897  0.00  0.00      B020  
ATOM   4680  CG  GLU T  21       2.577   6.746 116.984  0.00  0.00      B020  
ATOM   4681  CD  GLU T  21       3.661   7.207 116.079  0.00  0.00      B020  
ATOM   4682  OE1 GLU T  21       4.718   7.577 116.550  0.00  0.00      B020  
ATOM   4683  OE2 GLU T  21       3.426   7.376 114.925  0.00  0.00      B020  
ATOM   4684  C   GLU T  21      -0.644   7.935 118.055  0.00  0.00      B020  
ATOM   4685  O   GLU T  21      -0.636   8.109 119.311  0.00  0.00      B020  
ATOM   4686  N   ARG T  22      -1.209   8.874 117.272  0.00  0.00      B020  
ATOM   4687  H   ARG T  22      -1.366   8.715 116.318  0.00  0.00      B020  
ATOM   4688  CA  ARG T  22      -1.850  10.057 117.776  0.00  0.00      B020  
ATOM   4689  CB  ARG T  22      -1.433  11.302 116.974  0.00  0.00      B020  
ATOM   4690  CG  ARG T  22       0.035  11.700 117.003  0.00  0.00      B020  
ATOM   4691  CD  ARG T  22       0.280  13.058 116.369  0.00  0.00      B020  
ATOM   4692  NE  ARG T  22       1.720  13.436 116.286  0.00  0.00      B020  
ATOM   4693  HE  ARG T  22       2.048  14.107 116.921  0.00  0.00      B020  
ATOM   4694  CZ  ARG T  22       2.589  12.965 115.387  0.00  0.00      B020  
ATOM   4695  NH1 ARG T  22       2.122  12.280 114.376  0.00  0.00      B020  
ATOM   4696 HH11 ARG T  22       1.134  12.131 114.336  0.00  0.00      B020  
ATOM   4697 HH12 ARG T  22       2.656  11.828 113.661  0.00  0.00      B020  
ATOM   4698  NH2 ARG T  22       3.879  13.236 115.609  0.00  0.00      B020  
ATOM   4699 HH21 ARG T  22       4.157  13.874 116.327  0.00  0.00      B020  
ATOM   4700 HH22 ARG T  22       4.545  12.840 114.977  0.00  0.00      B020  
ATOM   4701  C   ARG T  22      -3.365   9.808 117.621  0.00  0.00      B020  
ATOM   4702  O   ARG T  22      -3.786   9.769 116.492  0.00  0.00      B020  
ATOM   4703  N   GLY T  23      -4.096   9.597 118.724  0.00  0.00      B020  
ATOM   4704  H   GLY T  23      -3.553   9.569 119.539  0.00  0.00      B020  
ATOM   4705  CA  GLY T  23      -5.544   9.348 118.742  0.00  0.00      B020  
ATOM   4706  C   GLY T  23      -6.451  10.502 118.403  0.00  0.00      B020  
ATOM   4707  O   GLY T  23      -6.989  10.660 117.340  0.00  0.00      B020  
ATOM   4708  N   PHE T  24      -6.776  11.332 119.385  0.00  0.00      B020  
ATOM   4709  H   PHE T  24      -6.213  11.242 120.182  0.00  0.00      B020  
ATOM   4710  CA  PHE T  24      -7.783  12.443 119.292  0.00  0.00      B020  
ATOM   4711  CB  PHE T  24      -8.984  11.905 120.073  0.00  0.00      B020  
ATOM   4712  CG  PHE T  24     -10.301  12.422 119.550  0.00  0.00      B020  
ATOM   4713  CD1 PHE T  24     -10.731  13.707 119.739  0.00  0.00      B020  
ATOM   4714  CD2 PHE T  24     -11.184  11.543 118.937  0.00  0.00      B020  
ATOM   4715  CE1 PHE T  24     -12.053  14.133 119.446  0.00  0.00      B020  
ATOM   4716  CE2 PHE T  24     -12.481  11.952 118.596  0.00  0.00      B020  
ATOM   4717  CZ  PHE T  24     -12.904  13.257 118.920  0.00  0.00      B020  
ATOM   4718  C   PHE T  24      -7.291  13.821 119.803  0.00  0.00      B020  
ATOM   4719  O   PHE T  24      -6.992  14.014 121.002  0.00  0.00      B020  
ATOM   4720  N   PHE T  25      -7.369  14.803 118.881  0.00  0.00      B020  
ATOM   4721  H   PHE T  25      -7.812  14.721 118.011  0.00  0.00      B020  
ATOM   4722  CA  PHE T  25      -7.107  16.165 119.312  0.00  0.00      B020  
ATOM   4723  CB  PHE T  25      -5.948  16.741 118.445  0.00  0.00      B020  
ATOM   4724  CG  PHE T  25      -4.625  15.987 118.651  0.00  0.00      B020  
ATOM   4725  CD1 PHE T  25      -4.495  14.750 117.999  0.00  0.00      B020  
ATOM   4726  CD2 PHE T  25      -3.556  16.612 119.313  0.00  0.00      B020  
ATOM   4727  CE1 PHE T  25      -3.289  14.160 118.037  0.00  0.00      B020  
ATOM   4728  CE2 PHE T  25      -2.324  15.992 119.381  0.00  0.00      B020  
ATOM   4729  CZ  PHE T  25      -2.208  14.783 118.676  0.00  0.00      B020  
ATOM   4730  C   PHE T  25      -8.347  17.028 119.126  0.00  0.00      B020  
ATOM   4731  O   PHE T  25      -8.653  17.457 118.004  0.00  0.00      B020  
ATOM   4732  N   TYR T  26      -9.061  17.189 120.261  0.00  0.00      B020  
ATOM   4733  H   TYR T  26      -8.725  16.940 121.147  0.00  0.00      B020  
ATOM   4734  CA  TYR T  26     -10.238  18.040 120.228  0.00  0.00      B020  
ATOM   4735  CB  TYR T  26     -11.250  17.425 121.137  0.00  0.00      B020  
ATOM   4736  CG  TYR T  26     -12.720  17.768 120.932  0.00  0.00      B020  
ATOM   4737  CD1 TYR T  26     -13.635  16.731 120.937  0.00  0.00      B020  
ATOM   4738  CE1 TYR T  26     -14.965  17.009 120.819  0.00  0.00      B020  
ATOM   4739  CD2 TYR T  26     -13.141  19.137 120.832  0.00  0.00      B020  
ATOM   4740  CE2 TYR T  26     -14.523  19.355 120.699  0.00  0.00      B020  
ATOM   4741  CZ  TYR T  26     -15.402  18.261 120.718  0.00  0.00      B020  
ATOM   4742  OH  TYR T  26     -16.753  18.458 120.803  0.00  0.00      B020  
ATOM   4743  HH  TYR T  26     -17.122  17.583 120.664  0.00  0.00      B020  
ATOM   4744  C   TYR T  26      -9.764  19.436 120.768  0.00  0.00      B020  
ATOM   4745  O   TYR T  26      -9.282  19.401 121.920  0.00  0.00      B020  
ATOM   4746  N   THR T  27      -9.822  20.462 119.929  0.00  0.00      B020  
ATOM   4747  H   THR T  27     -10.227  20.360 119.042  0.00  0.00      B020  
ATOM   4748  CA  THR T  27      -9.315  21.726 120.447  0.00  0.00      B020  
ATOM   4749  CB  THR T  27      -7.825  21.991 120.126  0.00  0.00      B020  
ATOM   4750  OG1 THR T  27      -7.039  20.818 120.289  0.00  0.00      B020  
ATOM   4751  HG1 THR T  27      -7.116  20.555 121.209  0.00  0.00      B020  
ATOM   4752  CG2 THR T  27      -7.219  23.180 120.843  0.00  0.00      B020  
ATOM   4753  C   THR T  27     -10.246  22.896 120.045  0.00  0.00      B020  
ATOM   4754  O   THR T  27     -10.198  23.418 118.892  0.00  0.00      B020  
ATOM   4755  N   PRO T  28     -11.233  23.328 120.875  0.00  0.00      B020  
ATOM   4756  CD  PRO T  28     -11.631  22.588 122.064  0.00  0.00      B020  
ATOM   4757  CA  PRO T  28     -12.121  24.507 120.684  0.00  0.00      B020  
ATOM   4758  CB  PRO T  28     -13.405  24.058 121.339  0.00  0.00      B020  
ATOM   4759  CG  PRO T  28     -12.921  23.267 122.563  0.00  0.00      B020  
ATOM   4760  C   PRO T  28     -11.490  25.781 121.167  0.00  0.00      B020  
ATOM   4761  O   PRO T  28     -10.986  25.927 122.284  0.00  0.00      B020  
ATOM   4762  N   LYS T  29     -11.466  26.734 120.268  0.00  0.00      B020  
ATOM   4763  H   LYS T  29     -11.681  26.541 119.331  0.00  0.00      B020  
ATOM   4764  CA  LYS T  29     -10.975  28.094 120.546  0.00  0.00      B020  
ATOM   4765  CB  LYS T  29     -10.092  28.548 119.468  0.00  0.00      B020  
ATOM   4766  CG  LYS T  29      -9.248  29.737 119.744  0.00  0.00      B020  
ATOM   4767  CD  LYS T  29      -8.344  30.074 118.618  0.00  0.00      B020  
ATOM   4768  CE  LYS T  29      -7.386  29.060 118.013  0.00  0.00      B020  
ATOM   4769  NZ  LYS T  29      -6.476  28.494 119.002  0.00  0.00      B020  
ATOM   4770  HZ1 LYS T  29      -7.048  28.150 119.800  0.00  0.00      B020  
ATOM   4771  HZ2 LYS T  29      -5.842  29.250 119.329  0.00  0.00      B020  
ATOM   4772  HZ3 LYS T  29      -5.851  27.775 118.584  0.00  0.00      B020  
ATOM   4773  C   LYS T  29     -12.206  29.048 120.767  0.00  0.00      B020  
ATOM   4774  O   LYS T  29     -12.998  29.267 119.847  0.00  0.00      B020  
ATOM   4775  N   ALA T  30     -12.248  29.597 121.990  0.00  0.00      B020  
ATOM   4776  H   ALA T  30     -11.439  29.526 122.538  0.00  0.00      B020  
ATOM   4777  CA  ALA T  30     -13.333  30.381 122.565  0.00  0.00      B020  
ATOM   4778  CB  ALA T  30     -13.439  29.915 124.027  0.00  0.00      B020  
ATOM   4779  C   ALA T  30     -13.113  31.925 122.450  0.00  0.00      B020  
ATOM   4780  O   ALA T  30     -13.648  32.775 123.138  0.00  0.00      B020  
END
