# Supplementary material for: Virtual Quasi-2D Intermediates as Building Blocks for Plausible Structural Models of Amyloid Fibrils from Proteins with Complex Topologies: A Case Study of Insulin
Source: Langmuir. 2022 May 26;38(22):7024–34. doi: 10.1021/acs.langmuir.2c00699 (PMC9178918; doi:10.1021/acs.langmuir.2c00699)
Supplement: Supplementary file 1 — la2c00699_si_001.zip [file la2c00699_si_001.zip › fc4_10l.cf.pdb]

CRYST1    1.000    1.000    1.000  90.00  90.00  90.00 P 1           1
ATOM      1  N   GLY A   1     -26.961  24.569  87.545  0.00  0.00      A011  
ATOM      2  H   GLY A   1     -26.333  25.238  87.889  0.00  0.00      A011  
ATOM      3  CA  GLY A   1     -27.162  24.539  86.110  0.00  0.00      A011  
ATOM      4  C   GLY A   1     -25.826  24.259  85.448  0.00  0.00      A011  
ATOM      5  O   GLY A   1     -25.747  23.917  84.272  0.00  0.00      A011  
ATOM      6  N   ILE A   2     -24.708  24.410  86.186  0.00  0.00      A011  
ATOM      7  H   ILE A   2     -24.779  24.936  87.009  0.00  0.00      A011  
ATOM      8  CA  ILE A   2     -23.415  23.917  85.711  0.00  0.00      A011  
ATOM      9  CB  ILE A   2     -22.369  25.001  85.990  0.00  0.00      A011  
ATOM     10  CG2 ILE A   2     -20.999  24.543  85.367  0.00  0.00      A011  
ATOM     11  CG1 ILE A   2     -22.733  26.310  85.172  0.00  0.00      A011  
ATOM     12  CD  ILE A   2     -21.837  27.541  85.437  0.00  0.00      A011  
ATOM     13  C   ILE A   2     -23.151  22.648  86.448  0.00  0.00      A011  
ATOM     14  O   ILE A   2     -23.188  22.561  87.689  0.00  0.00      A011  
ATOM     15  N   VAL A   3     -22.936  21.569  85.681  0.00  0.00      A011  
ATOM     16  H   VAL A   3     -22.820  21.785  84.732  0.00  0.00      A011  
ATOM     17  CA  VAL A   3     -22.817  20.235  86.253  0.00  0.00      A011  
ATOM     18  CB  VAL A   3     -23.926  19.322  85.666  0.00  0.00      A011  
ATOM     19  CG1 VAL A   3     -23.903  17.963  86.252  0.00  0.00      A011  
ATOM     20  CG2 VAL A   3     -25.344  19.879  85.908  0.00  0.00      A011  
ATOM     21  C   VAL A   3     -21.386  19.755  85.809  0.00  0.00      A011  
ATOM     22  O   VAL A   3     -21.111  19.438  84.656  0.00  0.00      A011  
ATOM     23  N   GLU A   4     -20.482  19.762  86.803  0.00  0.00      A011  
ATOM     24  H   GLU A   4     -20.694  20.246  87.628  0.00  0.00      A011  
ATOM     25  CA  GLU A   4     -19.160  19.352  86.700  0.00  0.00      A011  
ATOM     26  CB  GLU A   4     -18.135  20.473  87.117  0.00  0.00      A011  
ATOM     27  CG  GLU A   4     -18.110  21.809  86.333  0.00  0.00      A011  
ATOM     28  CD  GLU A   4     -17.037  22.775  86.808  0.00  0.00      A011  
ATOM     29  OE1 GLU A   4     -15.943  22.644  86.277  0.00  0.00      A011  
ATOM     30  OE2 GLU A   4     -17.265  23.721  87.579  0.00  0.00      A011  
ATOM     31  C   GLU A   4     -18.774  18.084  87.360  0.00  0.00      A011  
ATOM     32  O   GLU A   4     -18.932  17.920  88.565  0.00  0.00      A011  
ATOM     33  N   GLN A   5     -18.168  17.303  86.534  0.00  0.00      A011  
ATOM     34  H   GLN A   5     -17.938  17.697  85.666  0.00  0.00      A011  
ATOM     35  CA  GLN A   5     -17.489  16.019  86.794  0.00  0.00      A011  
ATOM     36  CB  GLN A   5     -18.244  14.775  86.178  0.00  0.00      A011  
ATOM     37  CG  GLN A   5     -19.739  14.771  86.562  0.00  0.00      A011  
ATOM     38  CD  GLN A   5     -20.222  13.348  86.360  0.00  0.00      A011  
ATOM     39  OE1 GLN A   5     -20.506  12.855  85.274  0.00  0.00      A011  
ATOM     40  NE2 GLN A   5     -20.407  12.634  87.464  0.00  0.00      A011  
ATOM     41 HE21 GLN A   5     -20.214  13.112  88.298  0.00  0.00      A011  
ATOM     42 HE22 GLN A   5     -20.652  11.689  87.374  0.00  0.00      A011  
ATOM     43  C   GLN A   5     -16.026  16.126  86.457  0.00  0.00      A011  
ATOM     44  O   GLN A   5     -15.608  15.947  85.294  0.00  0.00      A011  
ATOM     45  N   CYS A   6     -15.108  16.563  87.323  0.00  0.00      A011  
ATOM     46  H   CYS A   6     -15.378  16.733  88.250  0.00  0.00      A011  
ATOM     47  CA  CYS A   6     -13.681  16.588  86.957  0.00  0.00      A011  
ATOM     48  CB  CYS A   6     -12.964  17.850  87.444  0.00  0.00      A011  
ATOM     49  SG  CYS A   6     -12.348  18.856  86.099  0.00  0.00      A011  
ATOM     50  C   CYS A   6     -12.941  15.372  87.531  0.00  0.00      A011  
ATOM     51  O   CYS A   6     -12.949  15.157  88.764  0.00  0.00      A011  
ATOM     52  N   CYS A   7     -12.271  14.577  86.708  0.00  0.00      A011  
ATOM     53  H   CYS A   7     -12.352  14.707  85.740  0.00  0.00      A011  
ATOM     54  CA  CYS A   7     -11.184  13.678  87.108  0.00  0.00      A011  
ATOM     55  CB  CYS A   7     -11.540  12.256  86.711  0.00  0.00      A011  
ATOM     56  SG  CYS A   7     -10.347  10.998  87.223  0.00  0.00      A011  
ATOM     57  C   CYS A   7      -9.907  14.072  86.392  0.00  0.00      A011  
ATOM     58  O   CYS A   7      -9.720  13.866  85.184  0.00  0.00      A011  
ATOM     59  N   ALA A   8      -8.966  14.700  87.135  0.00  0.00      A011  
ATOM     60  H   ALA A   8      -8.891  14.461  88.083  0.00  0.00      A011  
ATOM     61  CA  ALA A   8      -7.936  15.536  86.465  0.00  0.00      A011  
ATOM     62  CB  ALA A   8      -8.649  16.781  86.159  0.00  0.00      A011  
ATOM     63  C   ALA A   8      -6.614  15.820  87.184  0.00  0.00      A011  
ATOM     64  O   ALA A   8      -6.331  15.254  88.211  0.00  0.00      A011  
ATOM     65  N   SER A   9      -5.780  16.691  86.586  0.00  0.00      A011  
ATOM     66  H   SER A   9      -5.931  16.944  85.651  0.00  0.00      A011  
ATOM     67  CA  SER A   9      -4.750  17.321  87.368  0.00  0.00      A011  
ATOM     68  CB  SER A   9      -3.466  17.164  86.563  0.00  0.00      A011  
ATOM     69  OG  SER A   9      -3.365  15.831  86.068  0.00  0.00      A011  
ATOM     70  HG  SER A   9      -3.579  15.171  86.731  0.00  0.00      A011  
ATOM     71  C   SER A   9      -5.063  18.770  87.773  0.00  0.00      A011  
ATOM     72  O   SER A   9      -5.076  18.991  88.980  0.00  0.00      A011  
ATOM     73  N   VAL A  10      -5.317  19.623  86.727  0.00  0.00      A011  
ATOM     74  H   VAL A  10      -5.372  19.254  85.820  0.00  0.00      A011  
ATOM     75  CA  VAL A  10      -5.875  20.950  86.980  0.00  0.00      A011  
ATOM     76  CB  VAL A  10      -5.081  21.998  86.127  0.00  0.00      A011  
ATOM     77  CG1 VAL A  10      -5.560  23.386  86.450  0.00  0.00      A011  
ATOM     78  CG2 VAL A  10      -3.565  22.054  86.357  0.00  0.00      A011  
ATOM     79  C   VAL A  10      -7.304  20.929  86.560  0.00  0.00      A011  
ATOM     80  O   VAL A  10      -7.587  20.333  85.504  0.00  0.00      A011  
ATOM     81  N   CYS A  11      -8.202  21.522  87.403  0.00  0.00      A011  
ATOM     82  H   CYS A  11      -8.002  21.675  88.350  0.00  0.00      A011  
ATOM     83  CA  CYS A  11      -9.618  21.925  87.167  0.00  0.00      A011  
ATOM     84  CB  CYS A  11     -10.510  20.802  87.635  0.00  0.00      A011  
ATOM     85  SG  CYS A  11     -12.164  20.706  86.888  0.00  0.00      A011  
ATOM     86  C   CYS A  11      -9.915  23.204  87.973  0.00  0.00      A011  
ATOM     87  O   CYS A  11      -9.852  23.081  89.201  0.00  0.00      A011  
ATOM     88  N   SER A  12     -10.304  24.389  87.551  0.00  0.00      A011  
ATOM     89  H   SER A  12     -10.670  25.028  88.197  0.00  0.00      A011  
ATOM     90  CA  SER A  12     -10.647  24.632  86.163  0.00  0.00      A011  
ATOM     91  CB  SER A  12     -12.127  24.744  86.084  0.00  0.00      A011  
ATOM     92  OG  SER A  12     -12.706  23.593  86.719  0.00  0.00      A011  
ATOM     93  HG  SER A  12     -13.383  23.221  86.149  0.00  0.00      A011  
ATOM     94  C   SER A  12     -10.101  25.937  85.754  0.00  0.00      A011  
ATOM     95  O   SER A  12      -9.877  26.161  84.552  0.00  0.00      A011  
ATOM     96  N   LEU A  13      -9.799  26.953  86.611  0.00  0.00      A011  
ATOM     97  H   LEU A  13     -10.103  26.846  87.536  0.00  0.00      A011  
ATOM     98  CA  LEU A  13      -9.179  28.252  86.162  0.00  0.00      A011  
ATOM     99  CB  LEU A  13     -10.150  29.446  86.330  0.00  0.00      A011  
ATOM    100  CG  LEU A  13      -9.725  30.928  86.035  0.00  0.00      A011  
ATOM    101  CD1 LEU A  13      -9.248  31.150  84.615  0.00  0.00      A011  
ATOM    102  CD2 LEU A  13     -10.935  31.704  86.105  0.00  0.00      A011  
ATOM    103  C   LEU A  13      -7.773  28.522  86.791  0.00  0.00      A011  
ATOM    104  O   LEU A  13      -7.506  28.746  87.979  0.00  0.00      A011  
ATOM    105  N   TYR A  14      -6.835  28.449  85.833  0.00  0.00      A011  
ATOM    106  H   TYR A  14      -6.971  28.433  84.862  0.00  0.00      A011  
ATOM    107  CA  TYR A  14      -5.488  28.565  86.264  0.00  0.00      A011  
ATOM    108  CB  TYR A  14      -4.670  27.272  86.028  0.00  0.00      A011  
ATOM    109  CG  TYR A  14      -3.352  27.030  86.697  0.00  0.00      A011  
ATOM    110  CD1 TYR A  14      -2.354  27.950  86.578  0.00  0.00      A011  
ATOM    111  CE1 TYR A  14      -1.171  27.759  87.243  0.00  0.00      A011  
ATOM    112  CD2 TYR A  14      -3.182  25.947  87.567  0.00  0.00      A011  
ATOM    113  CE2 TYR A  14      -2.017  25.781  88.302  0.00  0.00      A011  
ATOM    114  CZ  TYR A  14      -0.959  26.683  88.113  0.00  0.00      A011  
ATOM    115  OH  TYR A  14       0.304  26.639  88.784  0.00  0.00      A011  
ATOM    116  HH  TYR A  14       0.770  27.474  88.693  0.00  0.00      A011  
ATOM    117  C   TYR A  14      -4.791  29.723  85.552  0.00  0.00      A011  
ATOM    118  O   TYR A  14      -4.434  29.650  84.373  0.00  0.00      A011  
ATOM    119  N   GLN A  15      -4.594  30.775  86.358  0.00  0.00      A011  
ATOM    120  H   GLN A  15      -4.767  30.757  87.322  0.00  0.00      A011  
ATOM    121  CA  GLN A  15      -4.000  32.022  85.907  0.00  0.00      A011  
ATOM    122  CB  GLN A  15      -4.634  33.179  86.670  0.00  0.00      A011  
ATOM    123  CG  GLN A  15      -4.698  34.433  85.791  0.00  0.00      A011  
ATOM    124  CD  GLN A  15      -5.778  35.493  86.125  0.00  0.00      A011  
ATOM    125  OE1 GLN A  15      -6.130  35.755  87.265  0.00  0.00      A011  
ATOM    126  NE2 GLN A  15      -6.320  36.130  85.103  0.00  0.00      A011  
ATOM    127 HE21 GLN A  15      -5.975  35.973  84.200  0.00  0.00      A011  
ATOM    128 HE22 GLN A  15      -7.044  36.740  85.358  0.00  0.00      A011  
ATOM    129  C   GLN A  15      -2.564  31.910  86.323  0.00  0.00      A011  
ATOM    130  O   GLN A  15      -2.281  31.699  87.520  0.00  0.00      A011  
ATOM    131  N   LEU A  16      -1.657  32.016  85.377  0.00  0.00      A011  
ATOM    132  H   LEU A  16      -2.033  31.959  84.474  0.00  0.00      A011  
ATOM    133  CA  LEU A  16      -0.184  32.277  85.430  0.00  0.00      A011  
ATOM    134  CB  LEU A  16       0.250  33.237  86.522  0.00  0.00      A011  
ATOM    135  CG  LEU A  16       0.233  34.808  86.403  0.00  0.00      A011  
ATOM    136  CD1 LEU A  16      -0.900  35.313  87.310  0.00  0.00      A011  
ATOM    137  CD2 LEU A  16       1.643  35.440  86.749  0.00  0.00      A011  
ATOM    138  C   LEU A  16       0.717  31.117  85.437  0.00  0.00      A011  
ATOM    139  O   LEU A  16       0.682  30.376  84.398  0.00  0.00      A011  
ATOM    140  N   GLU A  17       1.578  30.793  86.391  0.00  0.00      A011  
ATOM    141  H   GLU A  17       1.460  31.014  87.338  0.00  0.00      A011  
ATOM    142  CA  GLU A  17       2.690  29.828  86.013  0.00  0.00      A011  
ATOM    143  CB  GLU A  17       3.992  30.539  86.145  0.00  0.00      A011  
ATOM    144  CG  GLU A  17       4.166  31.618  85.190  0.00  0.00      A011  
ATOM    145  CD  GLU A  17       5.080  32.705  85.757  0.00  0.00      A011  
ATOM    146  OE1 GLU A  17       6.272  32.735  85.423  0.00  0.00      A011  
ATOM    147  OE2 GLU A  17       4.627  33.596  86.485  0.00  0.00      A011  
ATOM    148  C   GLU A  17       2.796  28.459  86.608  0.00  0.00      A011  
ATOM    149  O   GLU A  17       2.514  28.244  87.829  0.00  0.00      A011  
ATOM    150  N   ASN A  18       3.240  27.499  85.789  0.00  0.00      A011  
ATOM    151  H   ASN A  18       3.323  27.848  84.877  0.00  0.00      A011  
ATOM    152  CA  ASN A  18       3.514  26.111  86.307  0.00  0.00      A011  
ATOM    153  CB  ASN A  18       2.269  25.152  86.144  0.00  0.00      A011  
ATOM    154  CG  ASN A  18       2.405  23.684  86.484  0.00  0.00      A011  
ATOM    155  OD1 ASN A  18       2.497  22.893  85.550  0.00  0.00      A011  
ATOM    156  ND2 ASN A  18       2.361  23.263  87.708  0.00  0.00      A011  
ATOM    157 HD21 ASN A  18       2.177  23.936  88.396  0.00  0.00      A011  
ATOM    158 HD22 ASN A  18       2.577  22.337  87.945  0.00  0.00      A011  
ATOM    159  C   ASN A  18       4.709  25.435  85.656  0.00  0.00      A011  
ATOM    160  O   ASN A  18       4.832  25.355  84.418  0.00  0.00      A011  
ATOM    161  N   TYR A  19       5.612  24.854  86.443  0.00  0.00      A011  
ATOM    162  H   TYR A  19       5.361  24.678  87.374  0.00  0.00      A011  
ATOM    163  CA  TYR A  19       6.812  24.321  85.917  0.00  0.00      A011  
ATOM    164  CB  TYR A  19       7.907  24.450  86.974  0.00  0.00      A011  
ATOM    165  CG  TYR A  19       9.249  24.658  86.318  0.00  0.00      A011  
ATOM    166  CD1 TYR A  19       9.739  23.751  85.350  0.00  0.00      A011  
ATOM    167  CE1 TYR A  19      10.988  23.813  84.798  0.00  0.00      A011  
ATOM    168  CD2 TYR A  19      10.136  25.587  86.730  0.00  0.00      A011  
ATOM    169  CE2 TYR A  19      11.381  25.686  86.230  0.00  0.00      A011  
ATOM    170  CZ  TYR A  19      11.848  24.801  85.234  0.00  0.00      A011  
ATOM    171  OH  TYR A  19      13.155  24.959  84.787  0.00  0.00      A011  
ATOM    172  HH  TYR A  19      13.729  25.438  85.389  0.00  0.00      A011  
ATOM    173  C   TYR A  19       6.455  22.888  85.466  0.00  0.00      A011  
ATOM    174  O   TYR A  19       6.570  22.548  84.307  0.00  0.00      A011  
ATOM    175  N   CYS A  20       6.070  21.926  86.376  0.00  0.00      A011  
ATOM    176  H   CYS A  20       6.046  22.258  87.298  0.00  0.00      A011  
ATOM    177  CA  CYS A  20       5.729  20.550  86.071  0.00  0.00      A011  
ATOM    178  CB  CYS A  20       6.861  19.571  86.541  0.00  0.00      A011  
ATOM    179  SG  CYS A  20       8.469  19.872  85.866  0.00  0.00      A011  
ATOM    180  C   CYS A  20       4.347  20.048  86.513  0.00  0.00      A011  
ATOM    181  O   CYS A  20       4.004  20.163  87.718  0.00  0.00      A011  
ATOM    182  N   ASN A  21       3.452  19.664  85.583  0.00  0.00      A011  
ATOM    183  H   ASN A  21       3.654  19.826  84.638  0.00  0.00      A011  
ATOM    184  CA  ASN A  21       2.133  19.098  85.992  0.00  0.00      A011  
ATOM    185  CB  ASN A  21       0.993  19.728  85.105  0.00  0.00      A011  
ATOM    186  CG  ASN A  21      -0.483  19.382  85.534  0.00  0.00      A011  
ATOM    187  OD1 ASN A  21      -0.692  18.895  86.657  0.00  0.00      A011  
ATOM    188  ND2 ASN A  21      -1.483  19.605  84.665  0.00  0.00      A011  
ATOM    189 HD21 ASN A  21      -1.292  20.139  83.866  0.00  0.00      A011  
ATOM    190 HD22 ASN A  21      -2.318  19.271  85.053  0.00  0.00      A011  
ATOM    191  C   ASN A  21       2.085  17.586  85.788  0.00  0.00      A011  
ATOM    192  O   ASN A  21       2.565  16.974  84.888  0.00  0.00      A011  
ATOM    193  N   PHE B   1     -20.466  -7.140  85.921  0.00  0.00      B011  
ATOM    194  H   PHE B   1     -20.472  -6.405  86.568  0.00  0.00      B011  
ATOM    195  CA  PHE B   1     -21.067  -6.765  84.664  0.00  0.00      B011  
ATOM    196  CB  PHE B   1     -22.628  -6.533  84.657  0.00  0.00      B011  
ATOM    197  CG  PHE B   1     -23.560  -7.698  84.773  0.00  0.00      B011  
ATOM    198  CD1 PHE B   1     -23.346  -8.780  85.636  0.00  0.00      B011  
ATOM    199  CD2 PHE B   1     -24.744  -7.671  83.999  0.00  0.00      B011  
ATOM    200  CE1 PHE B   1     -24.350  -9.786  85.795  0.00  0.00      B011  
ATOM    201  CE2 PHE B   1     -25.677  -8.684  84.121  0.00  0.00      B011  
ATOM    202  CZ  PHE B   1     -25.460  -9.745  84.943  0.00  0.00      B011  
ATOM    203  C   PHE B   1     -20.499  -5.544  84.074  0.00  0.00      B011  
ATOM    204  O   PHE B   1     -20.510  -5.390  82.871  0.00  0.00      B011  
ATOM    205  N   VAL B   2     -20.038  -4.597  84.878  0.00  0.00      B011  
ATOM    206  H   VAL B   2     -20.090  -4.592  85.856  0.00  0.00      B011  
ATOM    207  CA  VAL B   2     -19.444  -3.348  84.393  0.00  0.00      B011  
ATOM    208  CB  VAL B   2     -20.212  -2.098  84.794  0.00  0.00      B011  
ATOM    209  CG1 VAL B   2     -19.569  -0.952  83.954  0.00  0.00      B011  
ATOM    210  CG2 VAL B   2     -21.698  -2.283  84.603  0.00  0.00      B011  
ATOM    211  C   VAL B   2     -18.074  -3.333  85.039  0.00  0.00      B011  
ATOM    212  O   VAL B   2     -17.997  -3.290  86.260  0.00  0.00      B011  
ATOM    213  N   ASN B   3     -16.989  -3.531  84.255  0.00  0.00      B011  
ATOM    214  H   ASN B   3     -17.156  -3.613  83.292  0.00  0.00      B011  
ATOM    215  CA  ASN B   3     -15.704  -3.574  84.837  0.00  0.00      B011  
ATOM    216  CB  ASN B   3     -15.159  -4.962  84.636  0.00  0.00      B011  
ATOM    217  CG  ASN B   3     -13.751  -5.103  85.277  0.00  0.00      B011  
ATOM    218  OD1 ASN B   3     -13.562  -5.021  86.454  0.00  0.00      B011  
ATOM    219  ND2 ASN B   3     -12.682  -5.391  84.507  0.00  0.00      B011  
ATOM    220 HD21 ASN B   3     -12.773  -5.366  83.531  0.00  0.00      B011  
ATOM    221 HD22 ASN B   3     -11.895  -5.695  85.006  0.00  0.00      B011  
ATOM    222  C   ASN B   3     -14.759  -2.469  84.410  0.00  0.00      B011  
ATOM    223  O   ASN B   3     -14.366  -2.431  83.221  0.00  0.00      B011  
ATOM    224  N   GLN B   4     -14.393  -1.665  85.415  0.00  0.00      B011  
ATOM    225  H   GLN B   4     -14.635  -1.923  86.329  0.00  0.00      B011  
ATOM    226  CA  GLN B   4     -13.557  -0.497  85.298  0.00  0.00      B011  
ATOM    227  CB  GLN B   4     -12.277  -0.728  84.558  0.00  0.00      B011  
ATOM    228  CG  GLN B   4     -11.220  -1.699  85.219  0.00  0.00      B011  
ATOM    229  CD  GLN B   4     -10.261  -2.250  84.276  0.00  0.00      B011  
ATOM    230  OE1 GLN B   4      -9.068  -2.011  84.395  0.00  0.00      B011  
ATOM    231  NE2 GLN B   4     -10.668  -3.068  83.290  0.00  0.00      B011  
ATOM    232 HE21 GLN B   4     -11.641  -3.185  83.330  0.00  0.00      B011  
ATOM    233 HE22 GLN B   4     -10.094  -3.586  82.688  0.00  0.00      B011  
ATOM    234  C   GLN B   4     -14.325   0.696  84.733  0.00  0.00      B011  
ATOM    235  O   GLN B   4     -14.292   1.040  83.587  0.00  0.00      B011  
ATOM    236  N   HIS B   5     -15.141   1.274  85.652  0.00  0.00      B011  
ATOM    237  H   HIS B   5     -15.182   1.039  86.602  0.00  0.00      B011  
ATOM    238  CA  HIS B   5     -15.710   2.533  85.336  0.00  0.00      B011  
ATOM    239  CB  HIS B   5     -17.209   2.488  85.794  0.00  0.00      B011  
ATOM    240  CG  HIS B   5     -18.149   3.579  85.244  0.00  0.00      B011  
ATOM    241  ND1 HIS B   5     -17.826   4.717  84.608  0.00  0.00      B011  
ATOM    242  HD1 HIS B   5     -16.975   5.204  84.596  0.00  0.00      B011  
ATOM    243  CD2 HIS B   5     -19.517   3.389  85.313  0.00  0.00      B011  
ATOM    244  NE2 HIS B   5     -19.988   4.453  84.688  0.00  0.00      B011  
ATOM    245  CE1 HIS B   5     -18.956   5.230  84.254  0.00  0.00      B011  
ATOM    246  C   HIS B   5     -14.935   3.561  86.078  0.00  0.00      B011  
ATOM    247  O   HIS B   5     -15.500   4.595  86.607  0.00  0.00      B011  
ATOM    248  N   LEU B   6     -13.619   3.414  86.117  0.00  0.00      B011  
ATOM    249  H   LEU B   6     -13.210   2.759  85.514  0.00  0.00      B011  
ATOM    250  CA  LEU B   6     -12.800   4.126  87.105  0.00  0.00      B011  
ATOM    251  CB  LEU B   6     -12.172   3.218  88.041  0.00  0.00      B011  
ATOM    252  CG  LEU B   6     -11.482   3.893  89.215  0.00  0.00      B011  
ATOM    253  CD1 LEU B   6     -12.479   4.347  90.286  0.00  0.00      B011  
ATOM    254  CD2 LEU B   6     -10.484   2.901  89.824  0.00  0.00      B011  
ATOM    255  C   LEU B   6     -11.801   5.065  86.599  0.00  0.00      B011  
ATOM    256  O   LEU B   6     -10.788   4.687  86.069  0.00  0.00      B011  
ATOM    257  N   CYS B   7     -12.036   6.346  86.931  0.00  0.00      B011  
ATOM    258  H   CYS B   7     -12.710   6.358  87.642  0.00  0.00      B011  
ATOM    259  CA  CYS B   7     -11.107   7.390  86.648  0.00  0.00      B011  
ATOM    260  CB  CYS B   7     -11.769   8.631  86.103  0.00  0.00      B011  
ATOM    261  SG  CYS B   7     -10.531   9.812  85.577  0.00  0.00      B011  
ATOM    262  C   CYS B   7     -10.311   7.659  87.937  0.00  0.00      B011  
ATOM    263  O   CYS B   7     -10.837   7.566  89.071  0.00  0.00      B011  
ATOM    264  N   GLY B   8      -9.025   7.936  87.790  0.00  0.00      B011  
ATOM    265  H   GLY B   8      -8.621   7.947  86.897  0.00  0.00      B011  
ATOM    266  CA  GLY B   8      -8.160   8.265  88.912  0.00  0.00      B011  
ATOM    267  C   GLY B   8      -6.726   7.797  88.763  0.00  0.00      B011  
ATOM    268  O   GLY B   8      -6.202   7.614  87.716  0.00  0.00      B011  
ATOM    269  N   SER B   9      -6.063   7.745  89.913  0.00  0.00      B011  
ATOM    270  H   SER B   9      -6.505   7.956  90.762  0.00  0.00      B011  
ATOM    271  CA  SER B   9      -4.788   7.004  89.879  0.00  0.00      B011  
ATOM    272  CB  SER B   9      -3.915   7.548  91.000  0.00  0.00      B011  
ATOM    273  OG  SER B   9      -3.565   8.847  90.719  0.00  0.00      B011  
ATOM    274  HG  SER B   9      -2.729   9.130  91.098  0.00  0.00      B011  
ATOM    275  C   SER B   9      -4.881   5.500  89.958  0.00  0.00      B011  
ATOM    276  O   SER B   9      -4.706   4.797  90.990  0.00  0.00      B011  
ATOM    277  N   HIS B  10      -5.390   5.023  88.783  0.00  0.00      B011  
ATOM    278  H   HIS B  10      -5.574   5.704  88.103  0.00  0.00      B011  
ATOM    279  CA  HIS B  10      -5.658   3.573  88.626  0.00  0.00      B011  
ATOM    280  CB  HIS B  10      -6.858   3.437  87.737  0.00  0.00      B011  
ATOM    281  CG  HIS B  10      -7.365   2.008  87.777  0.00  0.00      B011  
ATOM    282  ND1 HIS B  10      -8.106   1.373  86.862  0.00  0.00      B011  
ATOM    283  HD1 HIS B  10      -8.267   1.600  85.922  0.00  0.00      B011  
ATOM    284  CD2 HIS B  10      -7.459   1.271  88.951  0.00  0.00      B011  
ATOM    285  NE2 HIS B  10      -8.230   0.241  88.717  0.00  0.00      B011  
ATOM    286  CE1 HIS B  10      -8.579   0.326  87.511  0.00  0.00      B011  
ATOM    287  C   HIS B  10      -4.440   2.884  88.033  0.00  0.00      B011  
ATOM    288  O   HIS B  10      -4.129   3.049  86.865  0.00  0.00      B011  
ATOM    289  N   LEU B  11      -3.655   2.255  88.874  0.00  0.00      B011  
ATOM    290  H   LEU B  11      -3.751   2.361  89.843  0.00  0.00      B011  
ATOM    291  CA  LEU B  11      -2.488   1.476  88.396  0.00  0.00      B011  
ATOM    292  CB  LEU B  11      -2.791   0.149  87.670  0.00  0.00      B011  
ATOM    293  CG  LEU B  11      -3.187  -1.098  88.309  0.00  0.00      B011  
ATOM    294  CD1 LEU B  11      -4.627  -1.031  88.845  0.00  0.00      B011  
ATOM    295  CD2 LEU B  11      -3.127  -2.286  87.257  0.00  0.00      B011  
ATOM    296  C   LEU B  11      -1.392   2.203  87.702  0.00  0.00      B011  
ATOM    297  O   LEU B  11      -1.025   2.135  86.524  0.00  0.00      B011  
ATOM    298  N   VAL B  12      -0.915   3.171  88.480  0.00  0.00      B011  
ATOM    299  H   VAL B  12      -1.205   3.137  89.416  0.00  0.00      B011  
ATOM    300  CA  VAL B  12       0.134   4.034  87.989  0.00  0.00      B011  
ATOM    301  CB  VAL B  12      -0.059   5.572  88.395  0.00  0.00      B011  
ATOM    302  CG1 VAL B  12      -0.942   6.320  87.484  0.00  0.00      B011  
ATOM    303  CG2 VAL B  12      -0.676   5.853  89.770  0.00  0.00      B011  
ATOM    304  C   VAL B  12       1.426   3.520  88.606  0.00  0.00      B011  
ATOM    305  O   VAL B  12       1.737   3.625  89.825  0.00  0.00      B011  
ATOM    306  N   GLU B  13       2.239   2.855  87.746  0.00  0.00      B011  
ATOM    307  H   GLU B  13       1.896   2.526  86.890  0.00  0.00      B011  
ATOM    308  CA  GLU B  13       3.462   2.219  88.172  0.00  0.00      B011  
ATOM    309  CB  GLU B  13       3.573   0.871  87.615  0.00  0.00      B011  
ATOM    310  CG  GLU B  13       2.741  -0.173  88.369  0.00  0.00      B011  
ATOM    311  CD  GLU B  13       2.719  -1.657  88.127  0.00  0.00      B011  
ATOM    312  OE1 GLU B  13       3.229  -2.347  89.032  0.00  0.00      B011  
ATOM    313  OE2 GLU B  13       2.351  -2.127  87.117  0.00  0.00      B011  
ATOM    314  C   GLU B  13       4.695   3.004  87.670  0.00  0.00      B011  
ATOM    315  O   GLU B  13       4.972   3.019  86.478  0.00  0.00      B011  
ATOM    316  N   ALA B  14       5.423   3.425  88.695  0.00  0.00      B011  
ATOM    317  H   ALA B  14       4.928   3.538  89.533  0.00  0.00      B011  
ATOM    318  CA  ALA B  14       6.783   3.945  88.541  0.00  0.00      B011  
ATOM    319  CB  ALA B  14       7.715   2.888  87.998  0.00  0.00      B011  
ATOM    320  C   ALA B  14       7.057   5.232  87.771  0.00  0.00      B011  
ATOM    321  O   ALA B  14       7.533   5.313  86.623  0.00  0.00      B011  
ATOM    322  N   LEU B  15       6.677   6.350  88.400  0.00  0.00      B011  
ATOM    323  H   LEU B  15       6.543   6.300  89.370  0.00  0.00      B011  
ATOM    324  CA  LEU B  15       6.645   7.624  87.637  0.00  0.00      B011  
ATOM    325  CB  LEU B  15       5.252   8.195  87.759  0.00  0.00      B011  
ATOM    326  CG  LEU B  15       4.189   7.828  86.717  0.00  0.00      B011  
ATOM    327  CD1 LEU B  15       3.777   6.356  86.794  0.00  0.00      B011  
ATOM    328  CD2 LEU B  15       2.940   8.677  86.892  0.00  0.00      B011  
ATOM    329  C   LEU B  15       7.703   8.516  88.144  0.00  0.00      B011  
ATOM    330  O   LEU B  15       7.771   8.834  89.312  0.00  0.00      B011  
ATOM    331  N   TYR B  16       8.566   9.123  87.352  0.00  0.00      B011  
ATOM    332  H   TYR B  16       8.331   9.115  86.401  0.00  0.00      B011  
ATOM    333  CA  TYR B  16       9.802   9.811  87.760  0.00  0.00      B011  
ATOM    334  CB  TYR B  16      11.033   9.060  87.188  0.00  0.00      B011  
ATOM    335  CG  TYR B  16      11.750   8.005  88.065  0.00  0.00      B011  
ATOM    336  CD1 TYR B  16      12.986   8.242  88.651  0.00  0.00      B011  
ATOM    337  CE1 TYR B  16      13.607   7.229  89.316  0.00  0.00      B011  
ATOM    338  CD2 TYR B  16      11.128   6.766  88.222  0.00  0.00      B011  
ATOM    339  CE2 TYR B  16      11.744   5.668  88.859  0.00  0.00      B011  
ATOM    340  CZ  TYR B  16      13.005   5.998  89.392  0.00  0.00      B011  
ATOM    341  OH  TYR B  16      13.659   4.862  89.930  0.00  0.00      B011  
ATOM    342  HH  TYR B  16      12.909   4.361  90.258  0.00  0.00      B011  
ATOM    343  C   TYR B  16       9.761  11.253  87.274  0.00  0.00      B011  
ATOM    344  O   TYR B  16      10.050  11.563  86.152  0.00  0.00      B011  
ATOM    345  N   LEU B  17       9.513  12.198  88.204  0.00  0.00      B011  
ATOM    346  H   LEU B  17       9.486  11.974  89.157  0.00  0.00      B011  
ATOM    347  CA  LEU B  17       9.329  13.571  87.758  0.00  0.00      B011  
ATOM    348  CB  LEU B  17       8.103  14.212  88.292  0.00  0.00      B011  
ATOM    349  CG  LEU B  17       6.787  13.890  87.606  0.00  0.00      B011  
ATOM    350  CD1 LEU B  17       6.255  12.539  88.086  0.00  0.00      B011  
ATOM    351  CD2 LEU B  17       5.741  15.013  87.686  0.00  0.00      B011  
ATOM    352  C   LEU B  17      10.560  14.420  88.169  0.00  0.00      B011  
ATOM    353  O   LEU B  17      10.682  14.875  89.313  0.00  0.00      B011  
ATOM    354  N   VAL B  18      11.442  14.673  87.234  0.00  0.00      B011  
ATOM    355  H   VAL B  18      11.329  14.336  86.321  0.00  0.00      B011  
ATOM    356  CA  VAL B  18      12.592  15.582  87.556  0.00  0.00      B011  
ATOM    357  CB  VAL B  18      13.860  14.986  86.783  0.00  0.00      B011  
ATOM    358  CG1 VAL B  18      15.068  15.931  87.058  0.00  0.00      B011  
ATOM    359  CG2 VAL B  18      14.225  13.640  87.357  0.00  0.00      B011  
ATOM    360  C   VAL B  18      12.233  16.987  86.995  0.00  0.00      B011  
ATOM    361  O   VAL B  18      11.917  17.241  85.791  0.00  0.00      B011  
ATOM    362  N   CYS B  19      12.134  17.903  87.875  0.00  0.00      B011  
ATOM    363  H   CYS B  19      12.281  17.627  88.804  0.00  0.00      B011  
ATOM    364  CA  CYS B  19      11.755  19.231  87.474  0.00  0.00      B011  
ATOM    365  CB  CYS B  19      10.432  19.604  88.112  0.00  0.00      B011  
ATOM    366  SG  CYS B  19       9.418  20.894  87.300  0.00  0.00      B011  
ATOM    367  C   CYS B  19      12.806  20.231  87.920  0.00  0.00      B011  
ATOM    368  O   CYS B  19      13.238  20.147  89.068  0.00  0.00      B011  
ATOM    369  N   GLY B  20      13.235  21.117  87.047  0.00  0.00      B011  
ATOM    370  H   GLY B  20      13.175  20.874  86.099  0.00  0.00      B011  
ATOM    371  CA  GLY B  20      13.932  22.340  87.453  0.00  0.00      B011  
ATOM    372  C   GLY B  20      15.342  22.180  88.144  0.00  0.00      B011  
ATOM    373  O   GLY B  20      15.504  22.090  89.329  0.00  0.00      B011  
ATOM    374  N   GLU B  21      16.319  22.234  87.247  0.00  0.00      B011  
ATOM    375  H   GLU B  21      16.221  21.873  86.341  0.00  0.00      B011  
ATOM    376  CA  GLU B  21      17.655  22.619  87.760  0.00  0.00      B011  
ATOM    377  CB  GLU B  21      18.816  22.202  86.789  0.00  0.00      B011  
ATOM    378  CG  GLU B  21      20.217  22.465  87.344  0.00  0.00      B011  
ATOM    379  CD  GLU B  21      21.497  22.076  86.550  0.00  0.00      B011  
ATOM    380  OE1 GLU B  21      21.575  22.373  85.387  0.00  0.00      B011  
ATOM    381  OE2 GLU B  21      22.378  21.419  87.117  0.00  0.00      B011  
ATOM    382  C   GLU B  21      17.651  24.151  88.010  0.00  0.00      B011  
ATOM    383  O   GLU B  21      18.188  24.599  89.041  0.00  0.00      B011  
ATOM    384  N   ARG B  22      17.136  24.936  87.041  0.00  0.00      B011  
ATOM    385  H   ARG B  22      16.873  24.588  86.163  0.00  0.00      B011  
ATOM    386  CA  ARG B  22      17.075  26.368  87.288  0.00  0.00      B011  
ATOM    387  CB  ARG B  22      18.045  27.099  86.284  0.00  0.00      B011  
ATOM    388  CG  ARG B  22      19.464  26.705  86.539  0.00  0.00      B011  
ATOM    389  CD  ARG B  22      20.523  27.755  86.077  0.00  0.00      B011  
ATOM    390  NE  ARG B  22      21.844  27.288  86.241  0.00  0.00      B011  
ATOM    391  HE  ARG B  22      22.216  27.396  87.140  0.00  0.00      B011  
ATOM    392  CZ  ARG B  22      22.544  26.594  85.380  0.00  0.00      B011  
ATOM    393  NH1 ARG B  22      21.974  26.161  84.254  0.00  0.00      B011  
ATOM    394 HH11 ARG B  22      21.014  26.343  84.040  0.00  0.00      B011  
ATOM    395 HH12 ARG B  22      22.448  25.642  83.543  0.00  0.00      B011  
ATOM    396  NH2 ARG B  22      23.853  26.433  85.594  0.00  0.00      B011  
ATOM    397 HH21 ARG B  22      24.373  27.023  86.211  0.00  0.00      B011  
ATOM    398 HH22 ARG B  22      24.359  25.770  85.042  0.00  0.00      B011  
ATOM    399  C   ARG B  22      15.692  26.871  87.190  0.00  0.00      B011  
ATOM    400  O   ARG B  22      15.224  26.879  86.057  0.00  0.00      B011  
ATOM    401  N   GLY B  23      15.074  27.244  88.294  0.00  0.00      B011  
ATOM    402  H   GLY B  23      15.591  27.317  89.123  0.00  0.00      B011  
ATOM    403  CA  GLY B  23      13.622  27.615  88.431  0.00  0.00      B011  
ATOM    404  C   GLY B  23      13.237  28.910  87.772  0.00  0.00      B011  
ATOM    405  O   GLY B  23      13.433  29.181  86.584  0.00  0.00      B011  
ATOM    406  N   PHE B  24      12.753  29.765  88.678  0.00  0.00      B011  
ATOM    407  H   PHE B  24      12.856  29.601  89.639  0.00  0.00      B011  
ATOM    408  CA  PHE B  24      12.184  31.015  88.349  0.00  0.00      B011  
ATOM    409  CB  PHE B  24      10.751  31.168  88.898  0.00  0.00      B011  
ATOM    410  CG  PHE B  24       9.691  30.195  88.325  0.00  0.00      B011  
ATOM    411  CD1 PHE B  24       8.742  30.668  87.417  0.00  0.00      B011  
ATOM    412  CD2 PHE B  24       9.589  28.857  88.723  0.00  0.00      B011  
ATOM    413  CE1 PHE B  24       7.676  29.788  87.002  0.00  0.00      B011  
ATOM    414  CE2 PHE B  24       8.599  28.009  88.321  0.00  0.00      B011  
ATOM    415  CZ  PHE B  24       7.552  28.497  87.537  0.00  0.00      B011  
ATOM    416  C   PHE B  24      13.007  32.185  88.903  0.00  0.00      B011  
ATOM    417  O   PHE B  24      13.108  32.367  90.087  0.00  0.00      B011  
ATOM    418  N   PHE B  25      13.378  33.002  87.962  0.00  0.00      B011  
ATOM    419  H   PHE B  25      13.078  32.826  87.046  0.00  0.00      B011  
ATOM    420  CA  PHE B  25      14.208  34.158  88.201  0.00  0.00      B011  
ATOM    421  CB  PHE B  25      15.527  34.104  87.449  0.00  0.00      B011  
ATOM    422  CG  PHE B  25      16.619  33.331  88.114  0.00  0.00      B011  
ATOM    423  CD1 PHE B  25      16.479  31.901  88.095  0.00  0.00      B011  
ATOM    424  CD2 PHE B  25      17.791  33.848  88.641  0.00  0.00      B011  
ATOM    425  CE1 PHE B  25      17.468  31.111  88.632  0.00  0.00      B011  
ATOM    426  CE2 PHE B  25      18.774  33.038  89.141  0.00  0.00      B011  
ATOM    427  CZ  PHE B  25      18.654  31.677  89.086  0.00  0.00      B011  
ATOM    428  C   PHE B  25      13.404  35.367  87.793  0.00  0.00      B011  
ATOM    429  O   PHE B  25      13.492  35.892  86.690  0.00  0.00      B011  
ATOM    430  N   TYR B  26      12.522  35.892  88.688  0.00  0.00      B011  
ATOM    431  H   TYR B  26      12.143  35.365  89.423  0.00  0.00      B011  
ATOM    432  CA  TYR B  26      11.889  37.154  88.441  0.00  0.00      B011  
ATOM    433  CB  TYR B  26      10.525  37.252  89.209  0.00  0.00      B011  
ATOM    434  CG  TYR B  26       9.482  36.870  88.232  0.00  0.00      B011  
ATOM    435  CD1 TYR B  26       9.236  35.502  88.027  0.00  0.00      B011  
ATOM    436  CE1 TYR B  26       8.333  35.163  87.036  0.00  0.00      B011  
ATOM    437  CD2 TYR B  26       8.924  37.848  87.407  0.00  0.00      B011  
ATOM    438  CE2 TYR B  26       8.091  37.464  86.371  0.00  0.00      B011  
ATOM    439  CZ  TYR B  26       7.794  36.088  86.208  0.00  0.00      B011  
ATOM    440  OH  TYR B  26       6.950  35.700  85.229  0.00  0.00      B011  
ATOM    441  HH  TYR B  26       6.984  34.742  85.180  0.00  0.00      B011  
ATOM    442  C   TYR B  26      12.746  38.393  88.686  0.00  0.00      B011  
ATOM    443  O   TYR B  26      12.855  38.696  89.874  0.00  0.00      B011  
ATOM    444  N   THR B  27      13.417  39.058  87.752  0.00  0.00      B011  
ATOM    445  H   THR B  27      13.556  38.817  86.813  0.00  0.00      B011  
ATOM    446  CA  THR B  27      14.055  40.314  88.022  0.00  0.00      B011  
ATOM    447  CB  THR B  27      15.571  40.353  87.816  0.00  0.00      B011  
ATOM    448  OG1 THR B  27      16.066  39.369  88.796  0.00  0.00      B011  
ATOM    449  HG1 THR B  27      15.441  39.309  89.522  0.00  0.00      B011  
ATOM    450  CG2 THR B  27      16.109  41.682  88.058  0.00  0.00      B011  
ATOM    451  C   THR B  27      13.418  41.292  87.043  0.00  0.00      B011  
ATOM    452  O   THR B  27      13.420  41.102  85.834  0.00  0.00      B011  
ATOM    453  N   PRO B  28      12.727  42.388  87.551  0.00  0.00      B011  
ATOM    454  CD  PRO B  28      12.125  42.459  88.829  0.00  0.00      B011  
ATOM    455  CA  PRO B  28      12.291  43.579  86.775  0.00  0.00      B011  
ATOM    456  CB  PRO B  28      11.468  44.409  87.721  0.00  0.00      B011  
ATOM    457  CG  PRO B  28      10.844  43.267  88.562  0.00  0.00      B011  
ATOM    458  C   PRO B  28      13.396  44.386  86.233  0.00  0.00      B011  
ATOM    459  O   PRO B  28      13.601  44.307  85.028  0.00  0.00      B011  
ATOM    460  N   LYS B  29      14.119  45.142  87.067  0.00  0.00      B011  
ATOM    461  H   LYS B  29      13.841  45.137  88.007  0.00  0.00      B011  
ATOM    462  CA  LYS B  29      15.142  46.024  86.526  0.00  0.00      B011  
ATOM    463  CB  LYS B  29      14.857  47.473  86.869  0.00  0.00      B011  
ATOM    464  CG  LYS B  29      13.634  47.771  85.935  0.00  0.00      B011  
ATOM    465  CD  LYS B  29      13.081  49.118  86.477  0.00  0.00      B011  
ATOM    466  CE  LYS B  29      11.662  49.442  86.011  0.00  0.00      B011  
ATOM    467  NZ  LYS B  29      11.359  50.734  86.406  0.00  0.00      B011  
ATOM    468  HZ1 LYS B  29      11.284  50.864  87.435  0.00  0.00      B011  
ATOM    469  HZ2 LYS B  29      10.422  50.958  86.016  0.00  0.00      B011  
ATOM    470  HZ3 LYS B  29      11.961  51.473  85.989  0.00  0.00      B011  
ATOM    471  C   LYS B  29      16.474  45.514  86.845  0.00  0.00      B011  
ATOM    472  O   LYS B  29      16.722  45.096  87.989  0.00  0.00      B011  
ATOM    473  N   ALA B  30      17.476  45.628  85.962  0.00  0.00      B011  
ATOM    474  H   ALA B  30      17.221  45.833  85.038  0.00  0.00      B011  
ATOM    475  CA  ALA B  30      18.900  45.242  86.177  0.00  0.00      B011  
ATOM    476  CB  ALA B  30      19.178  44.054  85.319  0.00  0.00      B011  
ATOM    477  C   ALA B  30      19.950  46.326  85.922  0.00  0.00      B011  
ATOM    478  O   ALA B  30      19.891  46.937  84.878  0.00  0.00      B011  
ATOM    479  N   GLY C   1     -27.422  26.522  91.018  0.00  0.00      A012  
ATOM    480  H   GLY C   1     -27.446  25.623  90.629  0.00  0.00      A012  
ATOM    481  CA  GLY C   1     -26.181  27.249  90.745  0.00  0.00      A012  
ATOM    482  C   GLY C   1     -25.132  26.298  90.223  0.00  0.00      A012  
ATOM    483  O   GLY C   1     -25.157  25.913  89.095  0.00  0.00      A012  
ATOM    484  N   ILE C   2     -24.107  25.970  91.029  0.00  0.00      A012  
ATOM    485  H   ILE C   2     -24.216  26.115  91.992  0.00  0.00      A012  
ATOM    486  CA  ILE C   2     -22.949  25.194  90.625  0.00  0.00      A012  
ATOM    487  CB  ILE C   2     -21.601  25.946  90.629  0.00  0.00      A012  
ATOM    488  CG2 ILE C   2     -21.685  27.158  89.770  0.00  0.00      A012  
ATOM    489  CG1 ILE C   2     -21.220  26.383  92.014  0.00  0.00      A012  
ATOM    490  CD  ILE C   2     -19.624  26.509  92.183  0.00  0.00      A012  
ATOM    491  C   ILE C   2     -22.902  23.916  91.426  0.00  0.00      A012  
ATOM    492  O   ILE C   2     -23.098  23.878  92.651  0.00  0.00      A012  
ATOM    493  N   VAL C   3     -22.628  22.859  90.663  0.00  0.00      A012  
ATOM    494  H   VAL C   3     -22.601  22.875  89.684  0.00  0.00      A012  
ATOM    495  CA  VAL C   3     -22.332  21.582  91.328  0.00  0.00      A012  
ATOM    496  CB  VAL C   3     -23.445  20.553  91.010  0.00  0.00      A012  
ATOM    497  CG1 VAL C   3     -23.330  19.234  91.785  0.00  0.00      A012  
ATOM    498  CG2 VAL C   3     -24.878  21.131  91.164  0.00  0.00      A012  
ATOM    499  C   VAL C   3     -20.941  21.063  90.778  0.00  0.00      A012  
ATOM    500  O   VAL C   3     -20.816  20.693  89.578  0.00  0.00      A012  
ATOM    501  N   GLU C   4     -19.884  21.038  91.590  0.00  0.00      A012  
ATOM    502  H   GLU C   4     -20.097  21.356  92.492  0.00  0.00      A012  
ATOM    503  CA  GLU C   4     -18.588  20.509  91.215  0.00  0.00      A012  
ATOM    504  CB  GLU C   4     -17.377  21.540  91.371  0.00  0.00      A012  
ATOM    505  CG  GLU C   4     -17.620  22.891  90.776  0.00  0.00      A012  
ATOM    506  CD  GLU C   4     -16.578  23.963  91.155  0.00  0.00      A012  
ATOM    507  OE1 GLU C   4     -16.806  24.516  92.221  0.00  0.00      A012  
ATOM    508  OE2 GLU C   4     -15.730  24.349  90.378  0.00  0.00      A012  
ATOM    509  C   GLU C   4     -18.171  19.270  91.903  0.00  0.00      A012  
ATOM    510  O   GLU C   4     -18.043  19.217  93.133  0.00  0.00      A012  
ATOM    511  N   GLN C   5     -17.946  18.200  91.208  0.00  0.00      A012  
ATOM    512  H   GLN C   5     -18.374  18.166  90.327  0.00  0.00      A012  
ATOM    513  CA  GLN C   5     -17.193  17.093  91.831  0.00  0.00      A012  
ATOM    514  CB  GLN C   5     -17.825  15.764  91.295  0.00  0.00      A012  
ATOM    515  CG  GLN C   5     -19.244  15.607  91.734  0.00  0.00      A012  
ATOM    516  CD  GLN C   5     -19.780  14.212  91.188  0.00  0.00      A012  
ATOM    517  OE1 GLN C   5     -19.902  13.915  90.045  0.00  0.00      A012  
ATOM    518  NE2 GLN C   5     -20.204  13.361  92.166  0.00  0.00      A012  
ATOM    519 HE21 GLN C   5     -20.319  13.723  93.069  0.00  0.00      A012  
ATOM    520 HE22 GLN C   5     -20.421  12.458  91.854  0.00  0.00      A012  
ATOM    521  C   GLN C   5     -15.755  17.244  91.178  0.00  0.00      A012  
ATOM    522  O   GLN C   5     -15.656  17.505  89.999  0.00  0.00      A012  
ATOM    523  N   CYS C   6     -14.787  17.302  92.111  0.00  0.00      A012  
ATOM    524  H   CYS C   6     -15.158  17.341  93.018  0.00  0.00      A012  
ATOM    525  CA  CYS C   6     -13.366  17.282  91.811  0.00  0.00      A012  
ATOM    526  CB  CYS C   6     -12.786  18.684  92.186  0.00  0.00      A012  
ATOM    527  SG  CYS C   6     -10.954  18.633  91.845  0.00  0.00      A012  
ATOM    528  C   CYS C   6     -12.525  16.172  92.426  0.00  0.00      A012  
ATOM    529  O   CYS C   6     -12.336  15.960  93.676  0.00  0.00      A012  
ATOM    530  N   CYS C   7     -12.097  15.303  91.464  0.00  0.00      A012  
ATOM    531  H   CYS C   7     -12.590  15.337  90.618  0.00  0.00      A012  
ATOM    532  CA  CYS C   7     -11.066  14.343  91.675  0.00  0.00      A012  
ATOM    533  CB  CYS C   7     -11.519  12.985  91.193  0.00  0.00      A012  
ATOM    534  SG  CYS C   7     -12.365  11.814  92.310  0.00  0.00      A012  
ATOM    535  C   CYS C   7      -9.726  14.723  91.078  0.00  0.00      A012  
ATOM    536  O   CYS C   7      -9.357  14.332  89.937  0.00  0.00      A012  
ATOM    537  N   ALA C   8      -8.869  15.510  91.728  0.00  0.00      A012  
ATOM    538  H   ALA C   8      -8.967  15.582  92.700  0.00  0.00      A012  
ATOM    539  CA  ALA C   8      -7.779  16.271  91.111  0.00  0.00      A012  
ATOM    540  CB  ALA C   8      -8.222  17.722  90.598  0.00  0.00      A012  
ATOM    541  C   ALA C   8      -6.528  16.498  92.019  0.00  0.00      A012  
ATOM    542  O   ALA C   8      -6.487  16.014  93.140  0.00  0.00      A012  
ATOM    543  N   SER C   9      -5.461  17.038  91.482  0.00  0.00      A012  
ATOM    544  H   SER C   9      -5.403  17.115  90.506  0.00  0.00      A012  
ATOM    545  CA  SER C   9      -4.497  17.651  92.289  0.00  0.00      A012  
ATOM    546  CB  SER C   9      -3.142  17.801  91.573  0.00  0.00      A012  
ATOM    547  OG  SER C   9      -2.800  16.641  90.818  0.00  0.00      A012  
ATOM    548  HG  SER C   9      -3.004  15.806  91.245  0.00  0.00      A012  
ATOM    549  C   SER C   9      -4.908  19.064  92.722  0.00  0.00      A012  
ATOM    550  O   SER C   9      -5.207  19.349  93.920  0.00  0.00      A012  
ATOM    551  N   VAL C  10      -5.105  20.018  91.769  0.00  0.00      A012  
ATOM    552  H   VAL C  10      -5.019  19.724  90.839  0.00  0.00      A012  
ATOM    553  CA  VAL C  10      -5.446  21.448  92.038  0.00  0.00      A012  
ATOM    554  CB  VAL C  10      -4.385  22.381  91.324  0.00  0.00      A012  
ATOM    555  CG1 VAL C  10      -4.775  23.823  91.495  0.00  0.00      A012  
ATOM    556  CG2 VAL C  10      -2.954  22.054  91.823  0.00  0.00      A012  
ATOM    557  C   VAL C  10      -6.872  21.686  91.563  0.00  0.00      A012  
ATOM    558  O   VAL C  10      -7.064  21.508  90.333  0.00  0.00      A012  
ATOM    559  N   CYS C  11      -7.776  22.008  92.482  0.00  0.00      A012  
ATOM    560  H   CYS C  11      -7.666  21.826  93.439  0.00  0.00      A012  
ATOM    561  CA  CYS C  11      -9.071  22.563  92.236  0.00  0.00      A012  
ATOM    562  CB  CYS C  11     -10.164  21.511  92.381  0.00  0.00      A012  
ATOM    563  SG  CYS C  11     -10.572  20.389  90.997  0.00  0.00      A012  
ATOM    564  C   CYS C  11      -9.304  23.745  93.229  0.00  0.00      A012  
ATOM    565  O   CYS C  11      -8.754  23.798  94.325  0.00  0.00      A012  
ATOM    566  N   SER C  12     -10.018  24.839  92.886  0.00  0.00      A012  
ATOM    567  H   SER C  12     -10.066  25.480  93.626  0.00  0.00      A012  
ATOM    568  CA  SER C  12     -10.569  24.993  91.572  0.00  0.00      A012  
ATOM    569  CB  SER C  12     -12.072  25.076  91.805  0.00  0.00      A012  
ATOM    570  OG  SER C  12     -12.620  23.737  91.954  0.00  0.00      A012  
ATOM    571  HG  SER C  12     -12.461  23.266  91.132  0.00  0.00      A012  
ATOM    572  C   SER C  12     -10.144  26.250  90.826  0.00  0.00      A012  
ATOM    573  O   SER C  12     -10.430  26.374  89.608  0.00  0.00      A012  
ATOM    574  N   LEU C  13      -9.515  27.095  91.657  0.00  0.00      A012  
ATOM    575  H   LEU C  13      -9.302  26.909  92.595  0.00  0.00      A012  
ATOM    576  CA  LEU C  13      -9.053  28.422  91.171  0.00  0.00      A012  
ATOM    577  CB  LEU C  13      -9.927  29.575  91.791  0.00  0.00      A012  
ATOM    578  CG  LEU C  13     -11.373  29.920  91.309  0.00  0.00      A012  
ATOM    579  CD1 LEU C  13     -12.328  30.512  92.421  0.00  0.00      A012  
ATOM    580  CD2 LEU C  13     -11.399  30.767  90.000  0.00  0.00      A012  
ATOM    581  C   LEU C  13      -7.664  28.564  91.681  0.00  0.00      A012  
ATOM    582  O   LEU C  13      -7.416  28.395  92.906  0.00  0.00      A012  
ATOM    583  N   TYR C  14      -6.665  28.860  90.867  0.00  0.00      A012  
ATOM    584  H   TYR C  14      -6.821  28.994  89.908  0.00  0.00      A012  
ATOM    585  CA  TYR C  14      -5.337  29.118  91.263  0.00  0.00      A012  
ATOM    586  CB  TYR C  14      -4.394  28.019  90.799  0.00  0.00      A012  
ATOM    587  CG  TYR C  14      -3.083  27.876  91.571  0.00  0.00      A012  
ATOM    588  CD1 TYR C  14      -2.033  28.796  91.416  0.00  0.00      A012  
ATOM    589  CE1 TYR C  14      -0.830  28.598  92.011  0.00  0.00      A012  
ATOM    590  CD2 TYR C  14      -2.918  26.755  92.357  0.00  0.00      A012  
ATOM    591  CE2 TYR C  14      -1.685  26.506  92.909  0.00  0.00      A012  
ATOM    592  CZ  TYR C  14      -0.671  27.422  92.757  0.00  0.00      A012  
ATOM    593  OH  TYR C  14       0.576  27.189  93.354  0.00  0.00      A012  
ATOM    594  HH  TYR C  14       1.085  28.002  93.394  0.00  0.00      A012  
ATOM    595  C   TYR C  14      -4.912  30.442  90.632  0.00  0.00      A012  
ATOM    596  O   TYR C  14      -5.057  30.642  89.418  0.00  0.00      A012  
ATOM    597  N   GLN C  15      -4.206  31.275  91.429  0.00  0.00      A012  
ATOM    598  H   GLN C  15      -3.894  31.049  92.330  0.00  0.00      A012  
ATOM    599  CA  GLN C  15      -3.684  32.544  90.943  0.00  0.00      A012  
ATOM    600  CB  GLN C  15      -4.399  33.788  91.515  0.00  0.00      A012  
ATOM    601  CG  GLN C  15      -4.476  35.019  90.629  0.00  0.00      A012  
ATOM    602  CD  GLN C  15      -5.576  35.990  90.990  0.00  0.00      A012  
ATOM    603  OE1 GLN C  15      -5.748  36.409  92.116  0.00  0.00      A012  
ATOM    604  NE2 GLN C  15      -6.326  36.462  90.011  0.00  0.00      A012  
ATOM    605 HE21 GLN C  15      -6.142  36.254  89.072  0.00  0.00      A012  
ATOM    606 HE22 GLN C  15      -6.964  37.145  90.306  0.00  0.00      A012  
ATOM    607  C   GLN C  15      -2.195  32.564  91.296  0.00  0.00      A012  
ATOM    608  O   GLN C  15      -1.881  32.323  92.440  0.00  0.00      A012  
ATOM    609  N   LEU C  16      -1.416  32.603  90.174  0.00  0.00      A012  
ATOM    610  H   LEU C  16      -1.822  32.402  89.305  0.00  0.00      A012  
ATOM    611  CA  LEU C  16       0.036  32.791  90.183  0.00  0.00      A012  
ATOM    612  CB  LEU C  16       0.546  33.827  91.250  0.00  0.00      A012  
ATOM    613  CG  LEU C  16       0.304  35.279  91.021  0.00  0.00      A012  
ATOM    614  CD1 LEU C  16      -0.227  35.948  92.274  0.00  0.00      A012  
ATOM    615  CD2 LEU C  16       1.648  35.739  90.633  0.00  0.00      A012  
ATOM    616  C   LEU C  16       0.818  31.434  90.127  0.00  0.00      A012  
ATOM    617  O   LEU C  16       0.712  30.696  89.114  0.00  0.00      A012  
ATOM    618  N   GLU C  17       1.722  31.189  91.116  0.00  0.00      A012  
ATOM    619  H   GLU C  17       1.680  31.600  92.005  0.00  0.00      A012  
ATOM    620  CA  GLU C  17       2.819  30.293  90.859  0.00  0.00      A012  
ATOM    621  CB  GLU C  17       4.116  30.991  91.080  0.00  0.00      A012  
ATOM    622  CG  GLU C  17       4.598  31.987  89.960  0.00  0.00      A012  
ATOM    623  CD  GLU C  17       5.793  32.713  90.540  0.00  0.00      A012  
ATOM    624  OE1 GLU C  17       6.880  32.504  90.029  0.00  0.00      A012  
ATOM    625  OE2 GLU C  17       5.677  33.427  91.584  0.00  0.00      A012  
ATOM    626  C   GLU C  17       2.937  28.850  91.471  0.00  0.00      A012  
ATOM    627  O   GLU C  17       2.796  28.814  92.655  0.00  0.00      A012  
ATOM    628  N   ASN C  18       3.179  27.733  90.733  0.00  0.00      A012  
ATOM    629  H   ASN C  18       3.242  27.931  89.775  0.00  0.00      A012  
ATOM    630  CA  ASN C  18       3.294  26.419  91.412  0.00  0.00      A012  
ATOM    631  CB  ASN C  18       2.127  25.536  91.092  0.00  0.00      A012  
ATOM    632  CG  ASN C  18       2.191  24.217  91.813  0.00  0.00      A012  
ATOM    633  OD1 ASN C  18       2.651  23.229  91.275  0.00  0.00      A012  
ATOM    634  ND2 ASN C  18       1.792  24.143  93.105  0.00  0.00      A012  
ATOM    635 HD21 ASN C  18       1.508  24.973  93.542  0.00  0.00      A012  
ATOM    636 HD22 ASN C  18       1.792  23.264  93.539  0.00  0.00      A012  
ATOM    637  C   ASN C  18       4.474  25.725  90.731  0.00  0.00      A012  
ATOM    638  O   ASN C  18       4.556  25.776  89.493  0.00  0.00      A012  
ATOM    639  N   TYR C  19       5.433  25.162  91.521  0.00  0.00      A012  
ATOM    640  H   TYR C  19       5.325  25.356  92.476  0.00  0.00      A012  
ATOM    641  CA  TYR C  19       6.610  24.557  90.842  0.00  0.00      A012  
ATOM    642  CB  TYR C  19       7.753  24.535  91.750  0.00  0.00      A012  
ATOM    643  CG  TYR C  19       9.099  24.500  91.113  0.00  0.00      A012  
ATOM    644  CD1 TYR C  19       9.868  25.617  90.945  0.00  0.00      A012  
ATOM    645  CE1 TYR C  19      11.138  25.571  90.378  0.00  0.00      A012  
ATOM    646  CD2 TYR C  19       9.622  23.300  90.703  0.00  0.00      A012  
ATOM    647  CE2 TYR C  19      10.923  23.216  90.158  0.00  0.00      A012  
ATOM    648  CZ  TYR C  19      11.625  24.327  90.039  0.00  0.00      A012  
ATOM    649  OH  TYR C  19      13.009  24.274  89.571  0.00  0.00      A012  
ATOM    650  HH  TYR C  19      13.521  25.012  89.911  0.00  0.00      A012  
ATOM    651  C   TYR C  19       6.270  23.132  90.362  0.00  0.00      A012  
ATOM    652  O   TYR C  19       6.112  22.875  89.167  0.00  0.00      A012  
ATOM    653  N   CYS C  20       6.099  22.146  91.286  0.00  0.00      A012  
ATOM    654  H   CYS C  20       5.797  22.397  92.184  0.00  0.00      A012  
ATOM    655  CA  CYS C  20       5.957  20.708  91.010  0.00  0.00      A012  
ATOM    656  CB  CYS C  20       7.042  19.876  91.562  0.00  0.00      A012  
ATOM    657  SG  CYS C  20       8.674  20.384  91.102  0.00  0.00      A012  
ATOM    658  C   CYS C  20       4.603  20.145  91.508  0.00  0.00      A012  
ATOM    659  O   CYS C  20       4.281  20.058  92.680  0.00  0.00      A012  
ATOM    660  N   ASN C  21       3.740  19.822  90.565  0.00  0.00      A012  
ATOM    661  H   ASN C  21       4.033  19.987  89.644  0.00  0.00      A012  
ATOM    662  CA  ASN C  21       2.412  19.322  90.933  0.00  0.00      A012  
ATOM    663  CB  ASN C  21       1.400  19.953  89.919  0.00  0.00      A012  
ATOM    664  CG  ASN C  21      -0.049  19.581  90.258  0.00  0.00      A012  
ATOM    665  OD1 ASN C  21      -0.478  19.705  91.390  0.00  0.00      A012  
ATOM    666  ND2 ASN C  21      -0.820  19.099  89.289  0.00  0.00      A012  
ATOM    667 HD21 ASN C  21      -0.424  19.216  88.400  0.00  0.00      A012  
ATOM    668 HD22 ASN C  21      -1.681  18.664  89.461  0.00  0.00      A012  
ATOM    669  C   ASN C  21       2.531  17.777  90.754  0.00  0.00      A012  
ATOM    670  O   ASN C  21       3.052  17.264  89.784  0.00  0.00      A012  
ATOM    671  N   PHE D   1     -21.819  -6.512  91.092  0.00  0.00      B012  
ATOM    672  H   PHE D   1     -21.968  -5.956  91.885  0.00  0.00      B012  
ATOM    673  CA  PHE D   1     -22.360  -5.971  89.830  0.00  0.00      B012  
ATOM    674  CB  PHE D   1     -23.714  -5.434  90.056  0.00  0.00      B012  
ATOM    675  CG  PHE D   1     -24.699  -5.364  88.930  0.00  0.00      B012  
ATOM    676  CD1 PHE D   1     -25.280  -6.479  88.471  0.00  0.00      B012  
ATOM    677  CD2 PHE D   1     -25.048  -4.120  88.389  0.00  0.00      B012  
ATOM    678  CE1 PHE D   1     -26.303  -6.396  87.514  0.00  0.00      B012  
ATOM    679  CE2 PHE D   1     -26.035  -4.034  87.481  0.00  0.00      B012  
ATOM    680  CZ  PHE D   1     -26.687  -5.182  86.999  0.00  0.00      B012  
ATOM    681  C   PHE D   1     -21.421  -4.988  89.179  0.00  0.00      B012  
ATOM    682  O   PHE D   1     -20.981  -5.284  88.099  0.00  0.00      B012  
ATOM    683  N   VAL D   2     -21.147  -3.836  89.778  0.00  0.00      B012  
ATOM    684  H   VAL D   2     -21.414  -3.594  90.689  0.00  0.00      B012  
ATOM    685  CA  VAL D   2     -20.197  -2.825  89.291  0.00  0.00      B012  
ATOM    686  CB  VAL D   2     -20.824  -1.388  89.510  0.00  0.00      B012  
ATOM    687  CG1 VAL D   2     -19.922  -0.321  88.921  0.00  0.00      B012  
ATOM    688  CG2 VAL D   2     -22.135  -1.190  88.822  0.00  0.00      B012  
ATOM    689  C   VAL D   2     -18.873  -2.913  89.973  0.00  0.00      B012  
ATOM    690  O   VAL D   2     -18.834  -2.962  91.241  0.00  0.00      B012  
ATOM    691  N   ASN D   3     -17.836  -3.143  89.188  0.00  0.00      B012  
ATOM    692  H   ASN D   3     -17.919  -3.351  88.234  0.00  0.00      B012  
ATOM    693  CA  ASN D   3     -16.488  -2.995  89.778  0.00  0.00      B012  
ATOM    694  CB  ASN D   3     -15.691  -4.198  89.387  0.00  0.00      B012  
ATOM    695  CG  ASN D   3     -14.357  -4.406  90.035  0.00  0.00      B012  
ATOM    696  OD1 ASN D   3     -14.283  -4.463  91.236  0.00  0.00      B012  
ATOM    697  ND2 ASN D   3     -13.294  -4.434  89.215  0.00  0.00      B012  
ATOM    698 HD21 ASN D   3     -13.377  -4.494  88.240  0.00  0.00      B012  
ATOM    699 HD22 ASN D   3     -12.413  -4.172  89.553  0.00  0.00      B012  
ATOM    700  C   ASN D   3     -15.829  -1.775  89.287  0.00  0.00      B012  
ATOM    701  O   ASN D   3     -15.598  -1.494  88.069  0.00  0.00      B012  
ATOM    702  N   GLN D   4     -15.402  -1.147  90.384  0.00  0.00      B012  
ATOM    703  H   GLN D   4     -15.499  -1.547  91.273  0.00  0.00      B012  
ATOM    704  CA  GLN D   4     -14.827   0.191  90.253  0.00  0.00      B012  
ATOM    705  CB  GLN D   4     -13.308   0.152  89.780  0.00  0.00      B012  
ATOM    706  CG  GLN D   4     -12.475  -0.799  90.493  0.00  0.00      B012  
ATOM    707  CD  GLN D   4     -11.148  -1.203  90.013  0.00  0.00      B012  
ATOM    708  OE1 GLN D   4     -11.023  -2.084  89.129  0.00  0.00      B012  
ATOM    709  NE2 GLN D   4     -10.111  -0.614  90.474  0.00  0.00      B012  
ATOM    710 HE21 GLN D   4     -10.214   0.102  91.135  0.00  0.00      B012  
ATOM    711 HE22 GLN D   4      -9.235  -0.947  90.187  0.00  0.00      B012  
ATOM    712  C   GLN D   4     -15.539   1.334  89.576  0.00  0.00      B012  
ATOM    713  O   GLN D   4     -15.448   1.375  88.341  0.00  0.00      B012  
ATOM    714  N   HIS D   5     -16.338   2.062  90.326  0.00  0.00      B012  
ATOM    715  H   HIS D   5     -16.677   1.703  91.173  0.00  0.00      B012  
ATOM    716  CA  HIS D   5     -17.016   3.246  89.820  0.00  0.00      B012  
ATOM    717  CB  HIS D   5     -18.406   3.204  90.391  0.00  0.00      B012  
ATOM    718  CG  HIS D   5     -19.302   4.396  90.070  0.00  0.00      B012  
ATOM    719  ND1 HIS D   5     -19.080   5.645  90.391  0.00  0.00      B012  
ATOM    720  HD1 HIS D   5     -18.285   6.102  90.734  0.00  0.00      B012  
ATOM    721  CD2 HIS D   5     -20.531   4.309  89.402  0.00  0.00      B012  
ATOM    722  NE2 HIS D   5     -20.935   5.534  89.368  0.00  0.00      B012  
ATOM    723  CE1 HIS D   5     -20.138   6.336  89.947  0.00  0.00      B012  
ATOM    724  C   HIS D   5     -16.193   4.503  90.153  0.00  0.00      B012  
ATOM    725  O   HIS D   5     -15.772   4.622  91.297  0.00  0.00      B012  
ATOM    726  N   LEU D   6     -16.080   5.424  89.195  0.00  0.00      B012  
ATOM    727  H   LEU D   6     -16.420   5.233  88.296  0.00  0.00      B012  
ATOM    728  CA  LEU D   6     -15.453   6.719  89.405  0.00  0.00      B012  
ATOM    729  CB  LEU D   6     -15.576   7.620  88.193  0.00  0.00      B012  
ATOM    730  CG  LEU D   6     -16.852   8.399  87.866  0.00  0.00      B012  
ATOM    731  CD1 LEU D   6     -16.637   9.668  87.103  0.00  0.00      B012  
ATOM    732  CD2 LEU D   6     -17.859   7.487  87.134  0.00  0.00      B012  
ATOM    733  C   LEU D   6     -15.824   7.567  90.646  0.00  0.00      B012  
ATOM    734  O   LEU D   6     -17.019   7.606  90.938  0.00  0.00      B012  
ATOM    735  N   CYS D   7     -14.923   8.221  91.397  0.00  0.00      B012  
ATOM    736  H   CYS D   7     -15.217   8.697  92.201  0.00  0.00      B012  
ATOM    737  CA  CYS D   7     -13.530   8.305  91.027  0.00  0.00      B012  
ATOM    738  CB  CYS D   7     -13.223   9.627  90.279  0.00  0.00      B012  
ATOM    739  SG  CYS D   7     -13.869  11.135  91.073  0.00  0.00      B012  
ATOM    740  C   CYS D   7     -12.605   8.122  92.251  0.00  0.00      B012  
ATOM    741  O   CYS D   7     -13.126   8.100  93.363  0.00  0.00      B012  
ATOM    742  N   GLY D   8     -11.303   7.829  92.113  0.00  0.00      B012  
ATOM    743  H   GLY D   8     -10.883   7.738  91.232  0.00  0.00      B012  
ATOM    744  CA  GLY D   8     -10.498   7.666  93.296  0.00  0.00      B012  
ATOM    745  C   GLY D   8      -9.140   7.180  92.847  0.00  0.00      B012  
ATOM    746  O   GLY D   8      -8.760   7.265  91.668  0.00  0.00      B012  
ATOM    747  N   SER D   9      -8.476   6.545  93.846  0.00  0.00      B012  
ATOM    748  H   SER D   9      -8.868   6.395  94.731  0.00  0.00      B012  
ATOM    749  CA  SER D   9      -7.117   6.161  93.603  0.00  0.00      B012  
ATOM    750  CB  SER D   9      -6.049   7.037  94.288  0.00  0.00      B012  
ATOM    751  OG  SER D   9      -6.167   8.430  94.073  0.00  0.00      B012  
ATOM    752  HG  SER D   9      -6.460   8.792  94.912  0.00  0.00      B012  
ATOM    753  C   SER D   9      -6.998   4.713  93.934  0.00  0.00      B012  
ATOM    754  O   SER D   9      -7.469   4.352  95.031  0.00  0.00      B012  
ATOM    755  N   HIS D  10      -6.486   3.839  92.954  0.00  0.00      B012  
ATOM    756  H   HIS D  10      -6.098   4.213  92.136  0.00  0.00      B012  
ATOM    757  CA  HIS D  10      -6.394   2.387  93.097  0.00  0.00      B012  
ATOM    758  CB  HIS D  10      -7.531   1.529  92.434  0.00  0.00      B012  
ATOM    759  CG  HIS D  10      -7.480   0.034  92.766  0.00  0.00      B012  
ATOM    760  ND1 HIS D  10      -8.072  -0.426  93.780  0.00  0.00      B012  
ATOM    761  HD1 HIS D  10      -8.600   0.026  94.471  0.00  0.00      B012  
ATOM    762  CD2 HIS D  10      -6.893  -0.959  92.034  0.00  0.00      B012  
ATOM    763  NE2 HIS D  10      -6.988  -2.001  92.815  0.00  0.00      B012  
ATOM    764  CE1 HIS D  10      -7.686  -1.669  93.907  0.00  0.00      B012  
ATOM    765  C   HIS D  10      -4.992   1.977  92.609  0.00  0.00      B012  
ATOM    766  O   HIS D  10      -4.822   1.992  91.389  0.00  0.00      B012  
ATOM    767  N   LEU D  11      -4.092   1.596  93.528  0.00  0.00      B012  
ATOM    768  H   LEU D  11      -4.358   1.732  94.461  0.00  0.00      B012  
ATOM    769  CA  LEU D  11      -2.698   1.232  93.275  0.00  0.00      B012  
ATOM    770  CB  LEU D  11      -2.693  -0.193  92.605  0.00  0.00      B012  
ATOM    771  CG  LEU D  11      -1.327  -0.913  92.648  0.00  0.00      B012  
ATOM    772  CD1 LEU D  11      -1.490  -1.769  93.910  0.00  0.00      B012  
ATOM    773  CD2 LEU D  11      -1.024  -1.754  91.391  0.00  0.00      B012  
ATOM    774  C   LEU D  11      -1.876   2.336  92.619  0.00  0.00      B012  
ATOM    775  O   LEU D  11      -1.674   2.369  91.411  0.00  0.00      B012  
ATOM    776  N   VAL D  12      -1.470   3.258  93.541  0.00  0.00      B012  
ATOM    777  H   VAL D  12      -1.819   3.102  94.444  0.00  0.00      B012  
ATOM    778  CA  VAL D  12      -0.478   4.275  93.214  0.00  0.00      B012  
ATOM    779  CB  VAL D  12      -0.624   5.670  93.928  0.00  0.00      B012  
ATOM    780  CG1 VAL D  12       0.327   6.679  93.316  0.00  0.00      B012  
ATOM    781  CG2 VAL D  12      -2.059   6.196  94.142  0.00  0.00      B012  
ATOM    782  C   VAL D  12       0.836   3.651  93.659  0.00  0.00      B012  
ATOM    783  O   VAL D  12       1.152   3.501  94.833  0.00  0.00      B012  
ATOM    784  N   GLU D  13       1.632   3.181  92.724  0.00  0.00      B012  
ATOM    785  H   GLU D  13       1.563   3.492  91.797  0.00  0.00      B012  
ATOM    786  CA  GLU D  13       2.818   2.404  93.108  0.00  0.00      B012  
ATOM    787  CB  GLU D  13       2.728   0.968  92.543  0.00  0.00      B012  
ATOM    788  CG  GLU D  13       3.707   0.127  93.144  0.00  0.00      B012  
ATOM    789  CD  GLU D  13       3.592  -1.353  92.843  0.00  0.00      B012  
ATOM    790  OE1 GLU D  13       2.738  -2.012  93.422  0.00  0.00      B012  
ATOM    791  OE2 GLU D  13       4.286  -1.801  91.943  0.00  0.00      B012  
ATOM    792  C   GLU D  13       4.060   3.094  92.529  0.00  0.00      B012  
ATOM    793  O   GLU D  13       4.317   2.982  91.348  0.00  0.00      B012  
ATOM    794  N   ALA D  14       4.894   3.636  93.436  0.00  0.00      B012  
ATOM    795  H   ALA D  14       4.573   3.763  94.354  0.00  0.00      B012  
ATOM    796  CA  ALA D  14       6.206   4.246  93.184  0.00  0.00      B012  
ATOM    797  CB  ALA D  14       7.150   3.225  92.547  0.00  0.00      B012  
ATOM    798  C   ALA D  14       6.307   5.548  92.376  0.00  0.00      B012  
ATOM    799  O   ALA D  14       6.501   5.608  91.163  0.00  0.00      B012  
ATOM    800  N   LEU D  15       6.235   6.605  93.192  0.00  0.00      B012  
ATOM    801  H   LEU D  15       6.313   6.454  94.157  0.00  0.00      B012  
ATOM    802  CA  LEU D  15       6.122   8.003  92.710  0.00  0.00      B012  
ATOM    803  CB  LEU D  15       4.847   8.593  93.170  0.00  0.00      B012  
ATOM    804  CG  LEU D  15       4.256   9.883  92.428  0.00  0.00      B012  
ATOM    805  CD1 LEU D  15       3.482   9.500  91.155  0.00  0.00      B012  
ATOM    806  CD2 LEU D  15       3.198  10.517  93.301  0.00  0.00      B012  
ATOM    807  C   LEU D  15       7.383   8.668  93.273  0.00  0.00      B012  
ATOM    808  O   LEU D  15       7.632   8.835  94.513  0.00  0.00      B012  
ATOM    809  N   TYR D  16       8.259   8.923  92.293  0.00  0.00      B012  
ATOM    810  H   TYR D  16       7.935   8.828  91.373  0.00  0.00      B012  
ATOM    811  CA  TYR D  16       9.497   9.642  92.463  0.00  0.00      B012  
ATOM    812  CB  TYR D  16      10.558   8.875  91.787  0.00  0.00      B012  
ATOM    813  CG  TYR D  16      10.835   7.487  92.324  0.00  0.00      B012  
ATOM    814  CD1 TYR D  16      11.890   7.282  93.190  0.00  0.00      B012  
ATOM    815  CE1 TYR D  16      12.245   5.987  93.541  0.00  0.00      B012  
ATOM    816  CD2 TYR D  16      10.080   6.444  91.781  0.00  0.00      B012  
ATOM    817  CE2 TYR D  16      10.491   5.172  92.120  0.00  0.00      B012  
ATOM    818  CZ  TYR D  16      11.484   4.979  92.985  0.00  0.00      B012  
ATOM    819  OH  TYR D  16      11.661   3.706  93.446  0.00  0.00      B012  
ATOM    820  HH  TYR D  16      12.498   3.554  93.891  0.00  0.00      B012  
ATOM    821  C   TYR D  16       9.510  11.108  92.009  0.00  0.00      B012  
ATOM    822  O   TYR D  16       9.785  11.405  90.840  0.00  0.00      B012  
ATOM    823  N   LEU D  17       9.387  12.073  92.912  0.00  0.00      B012  
ATOM    824  H   LEU D  17       9.257  11.785  93.840  0.00  0.00      B012  
ATOM    825  CA  LEU D  17       9.344  13.515  92.628  0.00  0.00      B012  
ATOM    826  CB  LEU D  17       8.021  14.263  93.044  0.00  0.00      B012  
ATOM    827  CG  LEU D  17       6.810  14.248  92.088  0.00  0.00      B012  
ATOM    828  CD1 LEU D  17       6.246  12.838  91.972  0.00  0.00      B012  
ATOM    829  CD2 LEU D  17       5.764  15.179  92.536  0.00  0.00      B012  
ATOM    830  C   LEU D  17      10.582  14.211  93.208  0.00  0.00      B012  
ATOM    831  O   LEU D  17      10.765  14.268  94.421  0.00  0.00      B012  
ATOM    832  N   VAL D  18      11.401  14.598  92.244  0.00  0.00      B012  
ATOM    833  H   VAL D  18      11.089  14.571  91.315  0.00  0.00      B012  
ATOM    834  CA  VAL D  18      12.573  15.385  92.590  0.00  0.00      B012  
ATOM    835  CB  VAL D  18      13.873  14.526  92.273  0.00  0.00      B012  
ATOM    836  CG1 VAL D  18      15.045  15.232  92.875  0.00  0.00      B012  
ATOM    837  CG2 VAL D  18      13.864  13.171  92.988  0.00  0.00      B012  
ATOM    838  C   VAL D  18      12.537  16.654  91.875  0.00  0.00      B012  
ATOM    839  O   VAL D  18      12.646  16.848  90.639  0.00  0.00      B012  
ATOM    840  N   CYS D  19      12.443  17.608  92.730  0.00  0.00      B012  
ATOM    841  H   CYS D  19      12.722  17.530  93.666  0.00  0.00      B012  
ATOM    842  CA  CYS D  19      11.971  18.914  92.344  0.00  0.00      B012  
ATOM    843  CB  CYS D  19      10.563  19.013  93.014  0.00  0.00      B012  
ATOM    844  SG  CYS D  19       9.844  20.652  92.711  0.00  0.00      B012  
ATOM    845  C   CYS D  19      12.852  20.002  92.886  0.00  0.00      B012  
ATOM    846  O   CYS D  19      13.084  20.091  94.108  0.00  0.00      B012  
ATOM    847  N   GLY D  20      13.187  20.947  92.059  0.00  0.00      B012  
ATOM    848  H   GLY D  20      13.099  20.903  91.084  0.00  0.00      B012  
ATOM    849  CA  GLY D  20      13.720  22.180  92.556  0.00  0.00      B012  
ATOM    850  C   GLY D  20      15.098  22.117  93.225  0.00  0.00      B012  
ATOM    851  O   GLY D  20      15.296  21.859  94.404  0.00  0.00      B012  
ATOM    852  N   GLU D  21      16.125  22.332  92.377  0.00  0.00      B012  
ATOM    853  H   GLU D  21      15.890  22.323  91.426  0.00  0.00      B012  
ATOM    854  CA  GLU D  21      17.481  22.697  92.729  0.00  0.00      B012  
ATOM    855  CB  GLU D  21      18.442  22.471  91.595  0.00  0.00      B012  
ATOM    856  CG  GLU D  21      19.977  22.728  91.999  0.00  0.00      B012  
ATOM    857  CD  GLU D  21      21.096  22.837  90.884  0.00  0.00      B012  
ATOM    858  OE1 GLU D  21      21.544  23.915  90.674  0.00  0.00      B012  
ATOM    859  OE2 GLU D  21      21.545  21.807  90.347  0.00  0.00      B012  
ATOM    860  C   GLU D  21      17.485  24.173  93.022  0.00  0.00      B012  
ATOM    861  O   GLU D  21      17.642  24.544  94.182  0.00  0.00      B012  
ATOM    862  N   ARG D  22      17.339  25.094  92.088  0.00  0.00      B012  
ATOM    863  H   ARG D  22      17.302  24.711  91.186  0.00  0.00      B012  
ATOM    864  CA  ARG D  22      17.176  26.550  92.299  0.00  0.00      B012  
ATOM    865  CB  ARG D  22      18.037  27.490  91.413  0.00  0.00      B012  
ATOM    866  CG  ARG D  22      19.500  26.939  91.451  0.00  0.00      B012  
ATOM    867  CD  ARG D  22      20.523  27.759  90.714  0.00  0.00      B012  
ATOM    868  NE  ARG D  22      20.756  29.009  91.496  0.00  0.00      B012  
ATOM    869  HE  ARG D  22      20.283  29.190  92.335  0.00  0.00      B012  
ATOM    870  CZ  ARG D  22      21.784  29.858  91.215  0.00  0.00      B012  
ATOM    871  NH1 ARG D  22      22.615  29.465  90.201  0.00  0.00      B012  
ATOM    872 HH11 ARG D  22      22.399  28.653  89.659  0.00  0.00      B012  
ATOM    873 HH12 ARG D  22      23.433  29.944  89.884  0.00  0.00      B012  
ATOM    874  NH2 ARG D  22      22.021  31.085  91.749  0.00  0.00      B012  
ATOM    875 HH21 ARG D  22      21.327  31.584  92.268  0.00  0.00      B012  
ATOM    876 HH22 ARG D  22      22.906  31.533  91.621  0.00  0.00      B012  
ATOM    877  C   ARG D  22      15.674  26.914  92.161  0.00  0.00      B012  
ATOM    878  O   ARG D  22      15.111  26.783  91.084  0.00  0.00      B012  
ATOM    879  N   GLY D  23      15.045  27.323  93.247  0.00  0.00      B012  
ATOM    880  H   GLY D  23      15.469  27.487  94.114  0.00  0.00      B012  
ATOM    881  CA  GLY D  23      13.589  27.471  93.171  0.00  0.00      B012  
ATOM    882  C   GLY D  23      13.150  28.899  92.720  0.00  0.00      B012  
ATOM    883  O   GLY D  23      13.221  29.251  91.530  0.00  0.00      B012  
ATOM    884  N   PHE D  24      12.850  29.769  93.667  0.00  0.00      B012  
ATOM    885  H   PHE D  24      13.169  29.674  94.589  0.00  0.00      B012  
ATOM    886  CA  PHE D  24      12.174  31.017  93.479  0.00  0.00      B012  
ATOM    887  CB  PHE D  24      10.925  30.954  94.277  0.00  0.00      B012  
ATOM    888  CG  PHE D  24       9.800  30.044  93.778  0.00  0.00      B012  
ATOM    889  CD1 PHE D  24       8.919  30.521  92.838  0.00  0.00      B012  
ATOM    890  CD2 PHE D  24       9.603  28.796  94.280  0.00  0.00      B012  
ATOM    891  CE1 PHE D  24       7.801  29.779  92.396  0.00  0.00      B012  
ATOM    892  CE2 PHE D  24       8.506  28.081  93.882  0.00  0.00      B012  
ATOM    893  CZ  PHE D  24       7.599  28.583  92.992  0.00  0.00      B012  
ATOM    894  C   PHE D  24      12.988  32.216  93.881  0.00  0.00      B012  
ATOM    895  O   PHE D  24      13.177  32.453  95.061  0.00  0.00      B012  
ATOM    896  N   PHE D  25      13.459  32.856  92.833  0.00  0.00      B012  
ATOM    897  H   PHE D  25      13.214  32.684  91.900  0.00  0.00      B012  
ATOM    898  CA  PHE D  25      14.248  34.047  92.981  0.00  0.00      B012  
ATOM    899  CB  PHE D  25      15.506  34.130  92.197  0.00  0.00      B012  
ATOM    900  CG  PHE D  25      16.605  33.199  92.692  0.00  0.00      B012  
ATOM    901  CD1 PHE D  25      16.531  31.829  92.525  0.00  0.00      B012  
ATOM    902  CD2 PHE D  25      17.677  33.764  93.365  0.00  0.00      B012  
ATOM    903  CE1 PHE D  25      17.554  31.026  93.079  0.00  0.00      B012  
ATOM    904  CE2 PHE D  25      18.690  32.969  93.938  0.00  0.00      B012  
ATOM    905  CZ  PHE D  25      18.627  31.633  93.764  0.00  0.00      B012  
ATOM    906  C   PHE D  25      13.427  35.227  92.673  0.00  0.00      B012  
ATOM    907  O   PHE D  25      12.870  35.268  91.607  0.00  0.00      B012  
ATOM    908  N   TYR D  26      13.301  36.183  93.637  0.00  0.00      B012  
ATOM    909  H   TYR D  26      13.617  35.984  94.543  0.00  0.00      B012  
ATOM    910  CA  TYR D  26      12.540  37.430  93.454  0.00  0.00      B012  
ATOM    911  CB  TYR D  26      11.312  37.453  94.420  0.00  0.00      B012  
ATOM    912  CG  TYR D  26      10.025  37.109  93.659  0.00  0.00      B012  
ATOM    913  CD1 TYR D  26       9.716  35.843  93.189  0.00  0.00      B012  
ATOM    914  CE1 TYR D  26       8.521  35.650  92.497  0.00  0.00      B012  
ATOM    915  CD2 TYR D  26       9.106  38.118  93.420  0.00  0.00      B012  
ATOM    916  CE2 TYR D  26       7.914  37.922  92.746  0.00  0.00      B012  
ATOM    917  CZ  TYR D  26       7.583  36.629  92.284  0.00  0.00      B012  
ATOM    918  OH  TYR D  26       6.400  36.305  91.629  0.00  0.00      B012  
ATOM    919  HH  TYR D  26       6.320  35.350  91.583  0.00  0.00      B012  
ATOM    920  C   TYR D  26      13.515  38.600  93.809  0.00  0.00      B012  
ATOM    921  O   TYR D  26      13.967  38.790  94.938  0.00  0.00      B012  
ATOM    922  N   THR D  27      13.795  39.405  92.829  0.00  0.00      B012  
ATOM    923  H   THR D  27      13.386  39.255  91.952  0.00  0.00      B012  
ATOM    924  CA  THR D  27      14.643  40.540  93.057  0.00  0.00      B012  
ATOM    925  CB  THR D  27      16.108  40.249  92.644  0.00  0.00      B012  
ATOM    926  OG1 THR D  27      16.419  38.905  93.095  0.00  0.00      B012  
ATOM    927  HG1 THR D  27      16.240  38.877  94.038  0.00  0.00      B012  
ATOM    928  CG2 THR D  27      17.075  41.306  93.212  0.00  0.00      B012  
ATOM    929  C   THR D  27      14.201  41.721  92.247  0.00  0.00      B012  
ATOM    930  O   THR D  27      14.451  41.775  91.028  0.00  0.00      B012  
ATOM    931  N   PRO D  28      13.617  42.791  92.734  0.00  0.00      B012  
ATOM    932  CD  PRO D  28      13.024  42.791  94.092  0.00  0.00      B012  
ATOM    933  CA  PRO D  28      13.156  43.947  92.020  0.00  0.00      B012  
ATOM    934  CB  PRO D  28      12.303  44.629  92.991  0.00  0.00      B012  
ATOM    935  CG  PRO D  28      11.726  43.583  93.904  0.00  0.00      B012  
ATOM    936  C   PRO D  28      14.166  44.903  91.294  0.00  0.00      B012  
ATOM    937  O   PRO D  28      13.901  45.369  90.187  0.00  0.00      B012  
ATOM    938  N   LYS D  29      15.235  45.173  92.049  0.00  0.00      B012  
ATOM    939  H   LYS D  29      15.280  44.941  93.000  0.00  0.00      B012  
ATOM    940  CA  LYS D  29      16.287  45.911  91.503  0.00  0.00      B012  
ATOM    941  CB  LYS D  29      16.327  47.312  92.263  0.00  0.00      B012  
ATOM    942  CG  LYS D  29      15.524  48.560  91.894  0.00  0.00      B012  
ATOM    943  CD  LYS D  29      16.071  49.090  90.556  0.00  0.00      B012  
ATOM    944  CE  LYS D  29      15.537  50.489  90.222  0.00  0.00      B012  
ATOM    945  NZ  LYS D  29      16.014  51.535  91.099  0.00  0.00      B012  
ATOM    946  HZ1 LYS D  29      17.047  51.580  90.987  0.00  0.00      B012  
ATOM    947  HZ2 LYS D  29      15.735  51.422  92.094  0.00  0.00      B012  
ATOM    948  HZ3 LYS D  29      15.710  52.450  90.711  0.00  0.00      B012  
ATOM    949  C   LYS D  29      17.580  45.057  91.651  0.00  0.00      B012  
ATOM    950  O   LYS D  29      17.873  44.734  92.820  0.00  0.00      B012  
ATOM    951  N   ALA D  30      18.304  44.614  90.623  0.00  0.00      B012  
ATOM    952  H   ALA D  30      17.878  44.728  89.748  0.00  0.00      B012  
ATOM    953  CA  ALA D  30      19.410  43.735  90.812  0.00  0.00      B012  
ATOM    954  CB  ALA D  30      19.129  42.344  90.264  0.00  0.00      B012  
ATOM    955  C   ALA D  30      20.617  44.265  90.032  0.00  0.00      B012  
ATOM    956  O   ALA D  30      20.564  45.193  89.160  0.00  0.00      B012  
ATOM    957  N   GLY E   1     -26.970  28.126  94.273  0.00  0.00      A013  
ATOM    958  H   GLY E   1     -26.569  28.069  93.381  0.00  0.00      A013  
ATOM    959  CA  GLY E   1     -26.675  27.131  95.294  0.00  0.00      A013  
ATOM    960  C   GLY E   1     -25.291  26.479  95.012  0.00  0.00      A013  
ATOM    961  O   GLY E   1     -24.971  26.230  93.827  0.00  0.00      A013  
ATOM    962  N   ILE E   2     -24.488  26.261  96.040  0.00  0.00      A013  
ATOM    963  H   ILE E   2     -24.810  26.572  96.912  0.00  0.00      A013  
ATOM    964  CA  ILE E   2     -23.102  25.805  95.854  0.00  0.00      A013  
ATOM    965  CB  ILE E   2     -22.076  26.833  96.619  0.00  0.00      A013  
ATOM    966  CG2 ILE E   2     -20.667  26.355  96.579  0.00  0.00      A013  
ATOM    967  CG1 ILE E   2     -22.056  28.078  95.741  0.00  0.00      A013  
ATOM    968  CD  ILE E   2     -21.015  29.182  96.124  0.00  0.00      A013  
ATOM    969  C   ILE E   2     -22.979  24.383  96.391  0.00  0.00      A013  
ATOM    970  O   ILE E   2     -22.986  24.176  97.591  0.00  0.00      A013  
ATOM    971  N   VAL E   3     -22.856  23.353  95.550  0.00  0.00      A013  
ATOM    972  H   VAL E   3     -23.072  23.532  94.611  0.00  0.00      A013  
ATOM    973  CA  VAL E   3     -22.569  21.942  95.959  0.00  0.00      A013  
ATOM    974  CB  VAL E   3     -23.775  21.127  95.335  0.00  0.00      A013  
ATOM    975  CG1 VAL E   3     -23.395  19.645  95.373  0.00  0.00      A013  
ATOM    976  CG2 VAL E   3     -25.114  21.379  96.061  0.00  0.00      A013  
ATOM    977  C   VAL E   3     -21.110  21.694  95.463  0.00  0.00      A013  
ATOM    978  O   VAL E   3     -20.873  21.958  94.291  0.00  0.00      A013  
ATOM    979  N   GLU E   4     -20.183  21.291  96.307  0.00  0.00      A013  
ATOM    980  H   GLU E   4     -20.411  20.978  97.207  0.00  0.00      A013  
ATOM    981  CA  GLU E   4     -18.751  21.314  96.019  0.00  0.00      A013  
ATOM    982  CB  GLU E   4     -18.139  22.555  96.481  0.00  0.00      A013  
ATOM    983  CG  GLU E   4     -17.370  23.301  95.347  0.00  0.00      A013  
ATOM    984  CD  GLU E   4     -16.788  24.613  95.748  0.00  0.00      A013  
ATOM    985  OE1 GLU E   4     -15.941  24.712  96.640  0.00  0.00      A013  
ATOM    986  OE2 GLU E   4     -17.255  25.546  95.069  0.00  0.00      A013  
ATOM    987  C   GLU E   4     -18.064  20.135  96.664  0.00  0.00      A013  
ATOM    988  O   GLU E   4     -17.760  20.160  97.845  0.00  0.00      A013  
ATOM    989  N   GLN E   5     -17.713  19.118  95.882  0.00  0.00      A013  
ATOM    990  H   GLN E   5     -17.799  19.233  94.912  0.00  0.00      A013  
ATOM    991  CA  GLN E   5     -17.059  17.943  96.409  0.00  0.00      A013  
ATOM    992  CB  GLN E   5     -17.762  16.681  95.917  0.00  0.00      A013  
ATOM    993  CG  GLN E   5     -19.262  16.707  96.183  0.00  0.00      A013  
ATOM    994  CD  GLN E   5     -19.968  15.378  95.906  0.00  0.00      A013  
ATOM    995  OE1 GLN E   5     -20.070  14.920  94.778  0.00  0.00      A013  
ATOM    996  NE2 GLN E   5     -20.345  14.592  96.877  0.00  0.00      A013  
ATOM    997 HE21 GLN E   5     -19.992  14.794  97.769  0.00  0.00      A013  
ATOM    998 HE22 GLN E   5     -21.034  13.922  96.685  0.00  0.00      A013  
ATOM    999  C   GLN E   5     -15.545  17.923  96.093  0.00  0.00      A013  
ATOM   1000  O   GLN E   5     -15.147  17.818  94.972  0.00  0.00      A013  
ATOM   1001  N   CYS E   6     -14.690  17.949  97.081  0.00  0.00      A013  
ATOM   1002  H   CYS E   6     -14.915  18.077  98.026  0.00  0.00      A013  
ATOM   1003  CA  CYS E   6     -13.240  17.810  96.879  0.00  0.00      A013  
ATOM   1004  CB  CYS E   6     -12.515  18.987  97.367  0.00  0.00      A013  
ATOM   1005  SG  CYS E   6     -10.732  19.129  97.083  0.00  0.00      A013  
ATOM   1006  C   CYS E   6     -12.696  16.538  97.400  0.00  0.00      A013  
ATOM   1007  O   CYS E   6     -12.930  16.148  98.537  0.00  0.00      A013  
ATOM   1008  N   CYS E   7     -11.921  15.916  96.522  0.00  0.00      A013  
ATOM   1009  H   CYS E   7     -11.968  16.067  95.555  0.00  0.00      A013  
ATOM   1010  CA  CYS E   7     -11.161  14.712  96.911  0.00  0.00      A013  
ATOM   1011  CB  CYS E   7     -11.764  13.473  96.254  0.00  0.00      A013  
ATOM   1012  SG  CYS E   7     -13.378  12.947  96.986  0.00  0.00      A013  
ATOM   1013  C   CYS E   7      -9.734  14.841  96.306  0.00  0.00      A013  
ATOM   1014  O   CYS E   7      -9.248  14.081  95.481  0.00  0.00      A013  
ATOM   1015  N   ALA E   8      -9.108  15.937  96.758  0.00  0.00      A013  
ATOM   1016  H   ALA E   8      -9.380  16.318  97.619  0.00  0.00      A013  
ATOM   1017  CA  ALA E   8      -7.988  16.615  96.014  0.00  0.00      A013  
ATOM   1018  CB  ALA E   8      -8.525  17.750  95.171  0.00  0.00      A013  
ATOM   1019  C   ALA E   8      -6.992  17.175  96.989  0.00  0.00      A013  
ATOM   1020  O   ALA E   8      -7.265  17.301  98.163  0.00  0.00      A013  
ATOM   1021  N   SER E   9      -5.777  17.442  96.433  0.00  0.00      A013  
ATOM   1022  H   SER E   9      -5.555  17.291  95.491  0.00  0.00      A013  
ATOM   1023  CA  SER E   9      -4.654  17.964  97.257  0.00  0.00      A013  
ATOM   1024  CB  SER E   9      -3.385  17.889  96.494  0.00  0.00      A013  
ATOM   1025  OG  SER E   9      -3.218  16.530  96.076  0.00  0.00      A013  
ATOM   1026  HG  SER E   9      -3.500  15.928  96.769  0.00  0.00      A013  
ATOM   1027  C   SER E   9      -5.019  19.417  97.642  0.00  0.00      A013  
ATOM   1028  O   SER E   9      -4.873  19.771  98.840  0.00  0.00      A013  
ATOM   1029  N   VAL E  10      -5.480  20.311  96.813  0.00  0.00      A013  
ATOM   1030  H   VAL E  10      -5.800  19.985  95.947  0.00  0.00      A013  
ATOM   1031  CA  VAL E  10      -5.784  21.637  97.265  0.00  0.00      A013  
ATOM   1032  CB  VAL E  10      -4.833  22.835  96.737  0.00  0.00      A013  
ATOM   1033  CG1 VAL E  10      -5.063  24.267  97.266  0.00  0.00      A013  
ATOM   1034  CG2 VAL E  10      -3.412  22.465  96.997  0.00  0.00      A013  
ATOM   1035  C   VAL E  10      -7.164  22.030  96.713  0.00  0.00      A013  
ATOM   1036  O   VAL E  10      -7.418  21.829  95.590  0.00  0.00      A013  
ATOM   1037  N   CYS E  11      -8.053  22.479  97.554  0.00  0.00      A013  
ATOM   1038  H   CYS E  11      -7.827  22.414  98.505  0.00  0.00      A013  
ATOM   1039  CA  CYS E  11      -9.356  23.031  97.188  0.00  0.00      A013  
ATOM   1040  CB  CYS E  11     -10.449  21.994  97.452  0.00  0.00      A013  
ATOM   1041  SG  CYS E  11     -10.653  20.897  96.112  0.00  0.00      A013  
ATOM   1042  C   CYS E  11      -9.377  24.385  98.063  0.00  0.00      A013  
ATOM   1043  O   CYS E  11      -8.802  24.326  99.140  0.00  0.00      A013  
ATOM   1044  N   SER E  12      -9.949  25.532  97.731  0.00  0.00      A013  
ATOM   1045  H   SER E  12     -10.118  26.275  98.347  0.00  0.00      A013  
ATOM   1046  CA  SER E  12     -10.582  25.803  96.429  0.00  0.00      A013  
ATOM   1047  CB  SER E  12     -12.054  26.155  96.517  0.00  0.00      A013  
ATOM   1048  OG  SER E  12     -12.875  25.020  96.613  0.00  0.00      A013  
ATOM   1049  HG  SER E  12     -13.792  25.282  96.725  0.00  0.00      A013  
ATOM   1050  C   SER E  12      -9.890  26.996  95.716  0.00  0.00      A013  
ATOM   1051  O   SER E  12      -9.933  27.122  94.528  0.00  0.00      A013  
ATOM   1052  N   LEU E  13      -9.238  27.809  96.495  0.00  0.00      A013  
ATOM   1053  H   LEU E  13      -9.220  27.624  97.457  0.00  0.00      A013  
ATOM   1054  CA  LEU E  13      -8.619  29.058  96.038  0.00  0.00      A013  
ATOM   1055  CB  LEU E  13      -9.590  30.192  96.507  0.00  0.00      A013  
ATOM   1056  CG  LEU E  13      -9.635  31.572  95.914  0.00  0.00      A013  
ATOM   1057  CD1 LEU E  13     -11.078  32.031  95.864  0.00  0.00      A013  
ATOM   1058  CD2 LEU E  13      -8.631  32.524  96.573  0.00  0.00      A013  
ATOM   1059  C   LEU E  13      -7.197  29.136  96.584  0.00  0.00      A013  
ATOM   1060  O   LEU E  13      -7.013  29.274  97.801  0.00  0.00      A013  
ATOM   1061  N   TYR E  14      -6.226  29.037  95.678  0.00  0.00      A013  
ATOM   1062  H   TYR E  14      -6.520  28.868  94.758  0.00  0.00      A013  
ATOM   1063  CA  TYR E  14      -4.838  29.226  95.993  0.00  0.00      A013  
ATOM   1064  CB  TYR E  14      -3.978  27.996  95.656  0.00  0.00      A013  
ATOM   1065  CG  TYR E  14      -2.626  27.848  96.288  0.00  0.00      A013  
ATOM   1066  CD1 TYR E  14      -1.811  28.915  96.196  0.00  0.00      A013  
ATOM   1067  CE1 TYR E  14      -0.758  29.008  97.102  0.00  0.00      A013  
ATOM   1068  CD2 TYR E  14      -2.310  26.766  97.142  0.00  0.00      A013  
ATOM   1069  CE2 TYR E  14      -1.259  26.842  98.090  0.00  0.00      A013  
ATOM   1070  CZ  TYR E  14      -0.546  28.002  98.066  0.00  0.00      A013  
ATOM   1071  OH  TYR E  14       0.372  28.134  99.098  0.00  0.00      A013  
ATOM   1072  HH  TYR E  14       0.961  28.876  98.944  0.00  0.00      A013  
ATOM   1073  C   TYR E  14      -4.389  30.629  95.436  0.00  0.00      A013  
ATOM   1074  O   TYR E  14      -4.538  30.871  94.224  0.00  0.00      A013  
ATOM   1075  N   GLN E  15      -3.948  31.540  96.269  0.00  0.00      A013  
ATOM   1076  H   GLN E  15      -4.114  31.343  97.215  0.00  0.00      A013  
ATOM   1077  CA  GLN E  15      -3.225  32.710  95.751  0.00  0.00      A013  
ATOM   1078  CB  GLN E  15      -3.766  34.003  96.377  0.00  0.00      A013  
ATOM   1079  CG  GLN E  15      -5.152  34.629  96.040  0.00  0.00      A013  
ATOM   1080  CD  GLN E  15      -5.275  36.123  96.296  0.00  0.00      A013  
ATOM   1081  OE1 GLN E  15      -5.243  36.656  97.405  0.00  0.00      A013  
ATOM   1082  NE2 GLN E  15      -5.301  36.919  95.213  0.00  0.00      A013  
ATOM   1083 HE21 GLN E  15      -5.228  36.509  94.326  0.00  0.00      A013  
ATOM   1084 HE22 GLN E  15      -5.504  37.862  95.386  0.00  0.00      A013  
ATOM   1085  C   GLN E  15      -1.764  32.677  96.098  0.00  0.00      A013  
ATOM   1086  O   GLN E  15      -1.292  32.341  97.156  0.00  0.00      A013  
ATOM   1087  N   LEU E  16      -1.020  33.209  95.093  0.00  0.00      A013  
ATOM   1088  H   LEU E  16      -1.607  33.408  94.334  0.00  0.00      A013  
ATOM   1089  CA  LEU E  16       0.448  33.244  94.955  0.00  0.00      A013  
ATOM   1090  CB  LEU E  16       1.236  34.266  95.896  0.00  0.00      A013  
ATOM   1091  CG  LEU E  16       0.973  35.767  95.718  0.00  0.00      A013  
ATOM   1092  CD1 LEU E  16      -0.214  36.251  96.489  0.00  0.00      A013  
ATOM   1093  CD2 LEU E  16       2.217  36.536  95.985  0.00  0.00      A013  
ATOM   1094  C   LEU E  16       1.172  31.902  94.807  0.00  0.00      A013  
ATOM   1095  O   LEU E  16       1.098  31.231  93.755  0.00  0.00      A013  
ATOM   1096  N   GLU E  17       1.849  31.415  95.848  0.00  0.00      A013  
ATOM   1097  H   GLU E  17       1.553  31.675  96.745  0.00  0.00      A013  
ATOM   1098  CA  GLU E  17       2.978  30.549  95.668  0.00  0.00      A013  
ATOM   1099  CB  GLU E  17       4.282  31.333  96.108  0.00  0.00      A013  
ATOM   1100  CG  GLU E  17       4.839  32.040  94.785  0.00  0.00      A013  
ATOM   1101  CD  GLU E  17       5.840  33.160  95.077  0.00  0.00      A013  
ATOM   1102  OE1 GLU E  17       7.036  32.924  94.840  0.00  0.00      A013  
ATOM   1103  OE2 GLU E  17       5.434  34.270  95.340  0.00  0.00      A013  
ATOM   1104  C   GLU E  17       2.886  29.208  96.402  0.00  0.00      A013  
ATOM   1105  O   GLU E  17       2.567  29.183  97.580  0.00  0.00      A013  
ATOM   1106  N   ASN E  18       3.187  28.105  95.631  0.00  0.00      A013  
ATOM   1107  H   ASN E  18       3.280  28.246  94.666  0.00  0.00      A013  
ATOM   1108  CA  ASN E  18       3.369  26.728  96.114  0.00  0.00      A013  
ATOM   1109  CB  ASN E  18       2.073  26.064  95.972  0.00  0.00      A013  
ATOM   1110  CG  ASN E  18       1.975  24.686  96.678  0.00  0.00      A013  
ATOM   1111  OD1 ASN E  18       1.920  23.664  95.973  0.00  0.00      A013  
ATOM   1112  ND2 ASN E  18       1.914  24.879  97.974  0.00  0.00      A013  
ATOM   1113 HD21 ASN E  18       1.874  25.777  98.363  0.00  0.00      A013  
ATOM   1114 HD22 ASN E  18       1.932  24.090  98.555  0.00  0.00      A013  
ATOM   1115  C   ASN E  18       4.483  25.932  95.450  0.00  0.00      A013  
ATOM   1116  O   ASN E  18       4.534  25.813  94.184  0.00  0.00      A013  
ATOM   1117  N   TYR E  19       5.326  25.393  96.349  0.00  0.00      A013  
ATOM   1118  H   TYR E  19       5.259  25.329  97.324  0.00  0.00      A013  
ATOM   1119  CA  TYR E  19       6.484  24.836  95.752  0.00  0.00      A013  
ATOM   1120  CB  TYR E  19       7.631  25.003  96.684  0.00  0.00      A013  
ATOM   1121  CG  TYR E  19       9.063  24.831  96.142  0.00  0.00      A013  
ATOM   1122  CD1 TYR E  19       9.971  25.822  96.424  0.00  0.00      A013  
ATOM   1123  CE1 TYR E  19      11.359  25.762  96.130  0.00  0.00      A013  
ATOM   1124  CD2 TYR E  19       9.518  23.763  95.444  0.00  0.00      A013  
ATOM   1125  CE2 TYR E  19      10.772  23.667  95.035  0.00  0.00      A013  
ATOM   1126  CZ  TYR E  19      11.716  24.688  95.350  0.00  0.00      A013  
ATOM   1127  OH  TYR E  19      13.009  24.548  94.881  0.00  0.00      A013  
ATOM   1128  HH  TYR E  19      13.538  25.300  95.157  0.00  0.00      A013  
ATOM   1129  C   TYR E  19       6.163  23.410  95.308  0.00  0.00      A013  
ATOM   1130  O   TYR E  19       6.110  23.100  94.094  0.00  0.00      A013  
ATOM   1131  N   CYS E  20       5.878  22.523  96.230  0.00  0.00      A013  
ATOM   1132  H   CYS E  20       6.099  22.732  97.162  0.00  0.00      A013  
ATOM   1133  CA  CYS E  20       5.564  21.147  95.921  0.00  0.00      A013  
ATOM   1134  CB  CYS E  20       6.630  20.316  96.524  0.00  0.00      A013  
ATOM   1135  SG  CYS E  20       8.138  20.616  95.606  0.00  0.00      A013  
ATOM   1136  C   CYS E  20       4.178  20.804  96.497  0.00  0.00      A013  
ATOM   1137  O   CYS E  20       3.826  20.911  97.698  0.00  0.00      A013  
ATOM   1138  N   ASN E  21       3.229  20.358  95.609  0.00  0.00      A013  
ATOM   1139  H   ASN E  21       3.371  20.440  94.643  0.00  0.00      A013  
ATOM   1140  CA  ASN E  21       1.905  20.004  96.012  0.00  0.00      A013  
ATOM   1141  CB  ASN E  21       0.911  20.719  95.094  0.00  0.00      A013  
ATOM   1142  CG  ASN E  21      -0.542  20.221  95.316  0.00  0.00      A013  
ATOM   1143  OD1 ASN E  21      -0.918  20.139  96.513  0.00  0.00      A013  
ATOM   1144  ND2 ASN E  21      -1.434  19.972  94.374  0.00  0.00      A013  
ATOM   1145 HD21 ASN E  21      -1.162  19.895  93.436  0.00  0.00      A013  
ATOM   1146 HD22 ASN E  21      -2.384  20.185  94.488  0.00  0.00      A013  
ATOM   1147  C   ASN E  21       1.647  18.459  96.009  0.00  0.00      A013  
ATOM   1148  O   ASN E  21       2.478  17.703  95.501  0.00  0.00      A013  
ATOM   1149  N   PHE F   1     -24.755  -3.970  93.806  0.00  0.00      B013  
ATOM   1150  H   PHE F   1     -24.508  -4.052  92.861  0.00  0.00      B013  
ATOM   1151  CA  PHE F   1     -23.703  -3.966  94.791  0.00  0.00      B013  
ATOM   1152  CB  PHE F   1     -23.294  -5.393  94.997  0.00  0.00      B013  
ATOM   1153  CG  PHE F   1     -22.198  -5.682  95.970  0.00  0.00      B013  
ATOM   1154  CD1 PHE F   1     -21.832  -4.857  97.014  0.00  0.00      B013  
ATOM   1155  CD2 PHE F   1     -21.502  -6.879  95.768  0.00  0.00      B013  
ATOM   1156  CE1 PHE F   1     -20.656  -5.097  97.667  0.00  0.00      B013  
ATOM   1157  CE2 PHE F   1     -20.411  -7.124  96.587  0.00  0.00      B013  
ATOM   1158  CZ  PHE F   1     -19.916  -6.237  97.510  0.00  0.00      B013  
ATOM   1159  C   PHE F   1     -22.584  -3.309  94.008  0.00  0.00      B013  
ATOM   1160  O   PHE F   1     -22.246  -3.803  92.965  0.00  0.00      B013  
ATOM   1161  N   VAL F   2     -22.183  -2.119  94.537  0.00  0.00      B013  
ATOM   1162  H   VAL F   2     -22.570  -1.830  95.389  0.00  0.00      B013  
ATOM   1163  CA  VAL F   2     -21.144  -1.423  93.819  0.00  0.00      B013  
ATOM   1164  CB  VAL F   2     -21.308   0.037  93.719  0.00  0.00      B013  
ATOM   1165  CG1 VAL F   2     -20.266   0.739  92.916  0.00  0.00      B013  
ATOM   1166  CG2 VAL F   2     -22.612   0.277  93.037  0.00  0.00      B013  
ATOM   1167  C   VAL F   2     -19.867  -1.704  94.621  0.00  0.00      B013  
ATOM   1168  O   VAL F   2     -19.919  -1.638  95.848  0.00  0.00      B013  
ATOM   1169  N   ASN F   3     -18.772  -2.139  93.972  0.00  0.00      B013  
ATOM   1170  H   ASN F   3     -18.778  -2.274  93.002  0.00  0.00      B013  
ATOM   1171  CA  ASN F   3     -17.499  -2.311  94.694  0.00  0.00      B013  
ATOM   1172  CB  ASN F   3     -16.957  -3.667  94.364  0.00  0.00      B013  
ATOM   1173  CG  ASN F   3     -15.567  -3.894  94.939  0.00  0.00      B013  
ATOM   1174  OD1 ASN F   3     -15.370  -3.655  96.118  0.00  0.00      B013  
ATOM   1175  ND2 ASN F   3     -14.583  -4.374  94.201  0.00  0.00      B013  
ATOM   1176 HD21 ASN F   3     -14.675  -4.547  93.241  0.00  0.00      B013  
ATOM   1177 HD22 ASN F   3     -13.813  -4.808  94.624  0.00  0.00      B013  
ATOM   1178  C   ASN F   3     -16.497  -1.147  94.329  0.00  0.00      B013  
ATOM   1179  O   ASN F   3     -16.121  -1.031  93.140  0.00  0.00      B013  
ATOM   1180  N   GLN F   4     -16.022  -0.411  95.417  0.00  0.00      B013  
ATOM   1181  H   GLN F   4     -16.201  -0.826  96.286  0.00  0.00      B013  
ATOM   1182  CA  GLN F   4     -15.311   0.877  95.353  0.00  0.00      B013  
ATOM   1183  CB  GLN F   4     -13.942   0.716  94.830  0.00  0.00      B013  
ATOM   1184  CG  GLN F   4     -13.114   1.992  94.515  0.00  0.00      B013  
ATOM   1185  CD  GLN F   4     -11.689   1.581  94.211  0.00  0.00      B013  
ATOM   1186  OE1 GLN F   4     -11.221   0.519  93.852  0.00  0.00      B013  
ATOM   1187  NE2 GLN F   4     -10.815   2.554  94.538  0.00  0.00      B013  
ATOM   1188 HE21 GLN F   4     -11.062   3.435  94.888  0.00  0.00      B013  
ATOM   1189 HE22 GLN F   4      -9.866   2.355  94.395  0.00  0.00      B013  
ATOM   1190  C   GLN F   4     -16.083   1.997  94.638  0.00  0.00      B013  
ATOM   1191  O   GLN F   4     -16.182   1.933  93.390  0.00  0.00      B013  
ATOM   1192  N   HIS F   5     -16.561   3.015  95.416  0.00  0.00      B013  
ATOM   1193  H   HIS F   5     -16.312   2.899  96.357  0.00  0.00      B013  
ATOM   1194  CA  HIS F   5     -17.193   4.136  94.864  0.00  0.00      B013  
ATOM   1195  CB  HIS F   5     -18.612   4.189  95.507  0.00  0.00      B013  
ATOM   1196  CG  HIS F   5     -19.444   5.432  95.081  0.00  0.00      B013  
ATOM   1197  ND1 HIS F   5     -19.884   5.840  93.881  0.00  0.00      B013  
ATOM   1198  HD1 HIS F   5     -19.775   5.372  93.027  0.00  0.00      B013  
ATOM   1199  CD2 HIS F   5     -19.881   6.399  95.991  0.00  0.00      B013  
ATOM   1200  NE2 HIS F   5     -20.437   7.307  95.320  0.00  0.00      B013  
ATOM   1201  CE1 HIS F   5     -20.437   7.046  94.022  0.00  0.00      B013  
ATOM   1202  C   HIS F   5     -16.409   5.372  95.354  0.00  0.00      B013  
ATOM   1203  O   HIS F   5     -15.411   5.280  96.040  0.00  0.00      B013  
ATOM   1204  N   LEU F   6     -16.678   6.596  94.791  0.00  0.00      B013  
ATOM   1205  H   LEU F   6     -17.413   6.549  94.145  0.00  0.00      B013  
ATOM   1206  CA  LEU F   6     -16.213   7.867  95.269  0.00  0.00      B013  
ATOM   1207  CB  LEU F   6     -17.073   8.832  94.578  0.00  0.00      B013  
ATOM   1208  CG  LEU F   6     -17.161  10.341  94.930  0.00  0.00      B013  
ATOM   1209  CD1 LEU F   6     -16.562  11.190  93.886  0.00  0.00      B013  
ATOM   1210  CD2 LEU F   6     -18.651  10.596  94.924  0.00  0.00      B013  
ATOM   1211  C   LEU F   6     -16.220   8.122  96.844  0.00  0.00      B013  
ATOM   1212  O   LEU F   6     -17.194   7.988  97.563  0.00  0.00      B013  
ATOM   1213  N   CYS F   7     -15.095   8.388  97.491  0.00  0.00      B013  
ATOM   1214  H   CYS F   7     -15.085   8.578  98.452  0.00  0.00      B013  
ATOM   1215  CA  CYS F   7     -13.725   8.419  97.029  0.00  0.00      B013  
ATOM   1216  CB  CYS F   7     -13.158   9.837  97.273  0.00  0.00      B013  
ATOM   1217  SG  CYS F   7     -13.960  11.130  96.260  0.00  0.00      B013  
ATOM   1218  C   CYS F   7     -12.994   7.435  97.948  0.00  0.00      B013  
ATOM   1219  O   CYS F   7     -12.533   7.730  99.041  0.00  0.00      B013  
ATOM   1220  N   GLY F   8     -12.871   6.188  97.447  0.00  0.00      B013  
ATOM   1221  H   GLY F   8     -13.445   5.920  96.699  0.00  0.00      B013  
ATOM   1222  CA  GLY F   8     -12.084   5.209  98.171  0.00  0.00      B013  
ATOM   1223  C   GLY F   8     -10.740   5.088  97.494  0.00  0.00      B013  
ATOM   1224  O   GLY F   8     -10.682   4.864  96.311  0.00  0.00      B013  
ATOM   1225  N   SER F   9      -9.754   5.211  98.375  0.00  0.00      B013  
ATOM   1226  H   SER F   9      -9.934   5.119  99.334  0.00  0.00      B013  
ATOM   1227  CA  SER F   9      -8.359   5.189  97.957  0.00  0.00      B013  
ATOM   1228  CB  SER F   9      -7.568   6.398  98.579  0.00  0.00      B013  
ATOM   1229  OG  SER F   9      -7.698   7.636  97.846  0.00  0.00      B013  
ATOM   1230  HG  SER F   9      -8.594   7.960  97.959  0.00  0.00      B013  
ATOM   1231  C   SER F   9      -7.710   3.845  98.345  0.00  0.00      B013  
ATOM   1232  O   SER F   9      -7.880   3.437  99.499  0.00  0.00      B013  
ATOM   1233  N   HIS F  10      -6.970   3.160  97.531  0.00  0.00      B013  
ATOM   1234  H   HIS F  10      -6.657   3.574  96.699  0.00  0.00      B013  
ATOM   1235  CA  HIS F  10      -6.619   1.777  97.936  0.00  0.00      B013  
ATOM   1236  CB  HIS F  10      -7.529   0.794  97.143  0.00  0.00      B013  
ATOM   1237  CG  HIS F  10      -7.803  -0.577  97.844  0.00  0.00      B013  
ATOM   1238  ND1 HIS F  10      -8.464  -0.744  98.985  0.00  0.00      B013  
ATOM   1239  HD1 HIS F  10      -9.102  -0.121  99.393  0.00  0.00      B013  
ATOM   1240  CD2 HIS F  10      -7.314  -1.741  97.303  0.00  0.00      B013  
ATOM   1241  NE2 HIS F  10      -7.595  -2.535  98.371  0.00  0.00      B013  
ATOM   1242  CE1 HIS F  10      -8.248  -1.954  99.354  0.00  0.00      B013  
ATOM   1243  C   HIS F  10      -5.189   1.499  97.374  0.00  0.00      B013  
ATOM   1244  O   HIS F  10      -4.967   1.439  96.149  0.00  0.00      B013  
ATOM   1245  N   LEU F  11      -4.271   1.398  98.370  0.00  0.00      B013  
ATOM   1246  H   LEU F  11      -4.542   1.752  99.243  0.00  0.00      B013  
ATOM   1247  CA  LEU F  11      -2.859   1.049  98.248  0.00  0.00      B013  
ATOM   1248  CB  LEU F  11      -2.747  -0.379  97.513  0.00  0.00      B013  
ATOM   1249  CG  LEU F  11      -3.404  -1.585  98.181  0.00  0.00      B013  
ATOM   1250  CD1 LEU F  11      -3.427  -2.753  97.252  0.00  0.00      B013  
ATOM   1251  CD2 LEU F  11      -2.653  -1.812  99.470  0.00  0.00      B013  
ATOM   1252  C   LEU F  11      -1.922   2.085  97.565  0.00  0.00      B013  
ATOM   1253  O   LEU F  11      -1.689   1.984  96.326  0.00  0.00      B013  
ATOM   1254  N   VAL F  12      -1.430   2.998  98.432  0.00  0.00      B013  
ATOM   1255  H   VAL F  12      -1.760   3.045  99.354  0.00  0.00      B013  
ATOM   1256  CA  VAL F  12      -0.484   3.967  97.972  0.00  0.00      B013  
ATOM   1257  CB  VAL F  12      -0.761   5.447  98.348  0.00  0.00      B013  
ATOM   1258  CG1 VAL F  12       0.369   6.484  97.977  0.00  0.00      B013  
ATOM   1259  CG2 VAL F  12      -1.970   5.954  97.584  0.00  0.00      B013  
ATOM   1260  C   VAL F  12       0.851   3.518  98.589  0.00  0.00      B013  
ATOM   1261  O   VAL F  12       1.140   3.575  99.820  0.00  0.00      B013  
ATOM   1262  N   GLU F  13       1.689   3.203  97.661  0.00  0.00      B013  
ATOM   1263  H   GLU F  13       1.651   3.409  96.704  0.00  0.00      B013  
ATOM   1264  CA  GLU F  13       2.928   2.537  97.993  0.00  0.00      B013  
ATOM   1265  CB  GLU F  13       2.940   1.182  97.358  0.00  0.00      B013  
ATOM   1266  CG  GLU F  13       1.715   0.231  97.480  0.00  0.00      B013  
ATOM   1267  CD  GLU F  13       1.308  -0.182  98.878  0.00  0.00      B013  
ATOM   1268  OE1 GLU F  13       0.272   0.285  99.358  0.00  0.00      B013  
ATOM   1269  OE2 GLU F  13       2.004  -1.030  99.468  0.00  0.00      B013  
ATOM   1270  C   GLU F  13       4.150   3.342  97.562  0.00  0.00      B013  
ATOM   1271  O   GLU F  13       4.254   3.703  96.414  0.00  0.00      B013  
ATOM   1272  N   ALA F  14       4.947   3.637  98.600  0.00  0.00      B013  
ATOM   1273  H   ALA F  14       4.770   3.357  99.523  0.00  0.00      B013  
ATOM   1274  CA  ALA F  14       6.241   4.277  98.448  0.00  0.00      B013  
ATOM   1275  CB  ALA F  14       7.241   3.256  97.927  0.00  0.00      B013  
ATOM   1276  C   ALA F  14       6.399   5.540  97.574  0.00  0.00      B013  
ATOM   1277  O   ALA F  14       6.687   5.644  96.380  0.00  0.00      B013  
ATOM   1278  N   LEU F  15       6.026   6.624  98.328  0.00  0.00      B013  
ATOM   1279  H   LEU F  15       5.664   6.356  99.199  0.00  0.00      B013  
ATOM   1280  CA  LEU F  15       6.015   7.962  97.814  0.00  0.00      B013  
ATOM   1281  CB  LEU F  15       4.758   8.662  98.231  0.00  0.00      B013  
ATOM   1282  CG  LEU F  15       4.098   9.740  97.390  0.00  0.00      B013  
ATOM   1283  CD1 LEU F  15       2.750  10.156  97.974  0.00  0.00      B013  
ATOM   1284  CD2 LEU F  15       5.088  10.928  97.185  0.00  0.00      B013  
ATOM   1285  C   LEU F  15       7.324   8.718  98.176  0.00  0.00      B013  
ATOM   1286  O   LEU F  15       7.554   8.852  99.369  0.00  0.00      B013  
ATOM   1287  N   TYR F  16       8.131   9.102  97.197  0.00  0.00      B013  
ATOM   1288  H   TYR F  16       7.728   8.956  96.316  0.00  0.00      B013  
ATOM   1289  CA  TYR F  16       9.400   9.825  97.410  0.00  0.00      B013  
ATOM   1290  CB  TYR F  16      10.570   9.096  96.762  0.00  0.00      B013  
ATOM   1291  CG  TYR F  16      11.928   9.599  97.154  0.00  0.00      B013  
ATOM   1292  CD1 TYR F  16      12.346   9.305  98.420  0.00  0.00      B013  
ATOM   1293  CE1 TYR F  16      13.679   9.578  98.765  0.00  0.00      B013  
ATOM   1294  CD2 TYR F  16      12.789  10.206  96.184  0.00  0.00      B013  
ATOM   1295  CE2 TYR F  16      14.085  10.437  96.544  0.00  0.00      B013  
ATOM   1296  CZ  TYR F  16      14.497  10.123  97.805  0.00  0.00      B013  
ATOM   1297  OH  TYR F  16      15.837  10.354  98.060  0.00  0.00      B013  
ATOM   1298  HH  TYR F  16      16.117  10.356  98.978  0.00  0.00      B013  
ATOM   1299  C   TYR F  16       9.293  11.201  96.867  0.00  0.00      B013  
ATOM   1300  O   TYR F  16       9.099  11.321  95.654  0.00  0.00      B013  
ATOM   1301  N   LEU F  17       9.318  12.151  97.845  0.00  0.00      B013  
ATOM   1302  H   LEU F  17       9.241  11.922  98.795  0.00  0.00      B013  
ATOM   1303  CA  LEU F  17       9.513  13.556  97.609  0.00  0.00      B013  
ATOM   1304  CB  LEU F  17       8.343  14.304  98.082  0.00  0.00      B013  
ATOM   1305  CG  LEU F  17       8.134  15.764  97.639  0.00  0.00      B013  
ATOM   1306  CD1 LEU F  17       7.699  15.764  96.206  0.00  0.00      B013  
ATOM   1307  CD2 LEU F  17       7.014  16.478  98.433  0.00  0.00      B013  
ATOM   1308  C   LEU F  17      10.821  14.099  98.216  0.00  0.00      B013  
ATOM   1309  O   LEU F  17      11.200  13.899  99.396  0.00  0.00      B013  
ATOM   1310  N   VAL F  18      11.495  14.833  97.270  0.00  0.00      B013  
ATOM   1311  H   VAL F  18      11.208  14.660  96.349  0.00  0.00      B013  
ATOM   1312  CA  VAL F  18      12.568  15.766  97.467  0.00  0.00      B013  
ATOM   1313  CB  VAL F  18      13.915  15.265  96.893  0.00  0.00      B013  
ATOM   1314  CG1 VAL F  18      15.131  16.280  96.921  0.00  0.00      B013  
ATOM   1315  CG2 VAL F  18      14.293  13.998  97.648  0.00  0.00      B013  
ATOM   1316  C   VAL F  18      12.184  17.158  96.921  0.00  0.00      B013  
ATOM   1317  O   VAL F  18      12.292  17.363  95.698  0.00  0.00      B013  
ATOM   1318  N   CYS F  19      11.732  18.104  97.736  0.00  0.00      B013  
ATOM   1319  H   CYS F  19      11.844  17.986  98.703  0.00  0.00      B013  
ATOM   1320  CA  CYS F  19      11.482  19.455  97.369  0.00  0.00      B013  
ATOM   1321  CB  CYS F  19      10.080  19.714  97.878  0.00  0.00      B013  
ATOM   1322  SG  CYS F  19       9.329  21.182  97.132  0.00  0.00      B013  
ATOM   1323  C   CYS F  19      12.416  20.486  97.983  0.00  0.00      B013  
ATOM   1324  O   CYS F  19      12.454  20.600  99.141  0.00  0.00      B013  
ATOM   1325  N   GLY F  20      13.112  21.123  97.016  0.00  0.00      B013  
ATOM   1326  H   GLY F  20      13.143  20.838  96.079  0.00  0.00      B013  
ATOM   1327  CA  GLY F  20      13.823  22.337  97.413  0.00  0.00      B013  
ATOM   1328  C   GLY F  20      15.223  22.030  97.955  0.00  0.00      B013  
ATOM   1329  O   GLY F  20      15.490  21.793  99.169  0.00  0.00      B013  
ATOM   1330  N   GLU F  21      16.193  22.325  97.095  0.00  0.00      B013  
ATOM   1331  H   GLU F  21      16.001  22.392  96.137  0.00  0.00      B013  
ATOM   1332  CA  GLU F  21      17.494  22.657  97.626  0.00  0.00      B013  
ATOM   1333  CB  GLU F  21      18.592  22.408  96.567  0.00  0.00      B013  
ATOM   1334  CG  GLU F  21      19.980  22.339  97.181  0.00  0.00      B013  
ATOM   1335  CD  GLU F  21      21.013  22.447  96.152  0.00  0.00      B013  
ATOM   1336  OE1 GLU F  21      21.004  21.663  95.220  0.00  0.00      B013  
ATOM   1337  OE2 GLU F  21      21.775  23.465  96.123  0.00  0.00      B013  
ATOM   1338  C   GLU F  21      17.378  24.148  98.007  0.00  0.00      B013  
ATOM   1339  O   GLU F  21      17.500  24.453  99.180  0.00  0.00      B013  
ATOM   1340  N   ARG F  22      17.064  25.083  97.100  0.00  0.00      B013  
ATOM   1341  H   ARG F  22      16.905  24.701  96.211  0.00  0.00      B013  
ATOM   1342  CA  ARG F  22      16.947  26.502  97.329  0.00  0.00      B013  
ATOM   1343  CB  ARG F  22      17.747  27.392  96.376  0.00  0.00      B013  
ATOM   1344  CG  ARG F  22      19.283  27.254  96.474  0.00  0.00      B013  
ATOM   1345  CD  ARG F  22      20.081  28.200  95.667  0.00  0.00      B013  
ATOM   1346  NE  ARG F  22      21.553  27.924  95.731  0.00  0.00      B013  
ATOM   1347  HE  ARG F  22      22.102  28.449  96.351  0.00  0.00      B013  
ATOM   1348  CZ  ARG F  22      22.203  27.181  94.819  0.00  0.00      B013  
ATOM   1349  NH1 ARG F  22      21.450  26.713  93.777  0.00  0.00      B013  
ATOM   1350 HH11 ARG F  22      20.485  26.934  93.635  0.00  0.00      B013  
ATOM   1351 HH12 ARG F  22      21.832  26.019  93.167  0.00  0.00      B013  
ATOM   1352  NH2 ARG F  22      23.491  26.906  94.972  0.00  0.00      B013  
ATOM   1353 HH21 ARG F  22      24.007  27.241  95.760  0.00  0.00      B013  
ATOM   1354 HH22 ARG F  22      24.105  26.532  94.277  0.00  0.00      B013  
ATOM   1355  C   ARG F  22      15.464  26.845  97.195  0.00  0.00      B013  
ATOM   1356  O   ARG F  22      14.853  26.647  96.139  0.00  0.00      B013  
ATOM   1357  N   GLY F  23      15.008  27.409  98.298  0.00  0.00      B013  
ATOM   1358  H   GLY F  23      15.551  27.554  99.101  0.00  0.00      B013  
ATOM   1359  CA  GLY F  23      13.684  27.886  98.424  0.00  0.00      B013  
ATOM   1360  C   GLY F  23      13.462  29.230  97.624  0.00  0.00      B013  
ATOM   1361  O   GLY F  23      13.951  29.492  96.523  0.00  0.00      B013  
ATOM   1362  N   PHE F  24      12.790  29.991  98.423  0.00  0.00      B013  
ATOM   1363  H   PHE F  24      12.844  29.722  99.363  0.00  0.00      B013  
ATOM   1364  CA  PHE F  24      12.246  31.241  97.950  0.00  0.00      B013  
ATOM   1365  CB  PHE F  24      10.907  31.607  98.590  0.00  0.00      B013  
ATOM   1366  CG  PHE F  24       9.791  30.582  98.284  0.00  0.00      B013  
ATOM   1367  CD1 PHE F  24       8.821  31.031  97.428  0.00  0.00      B013  
ATOM   1368  CD2 PHE F  24       9.660  29.373  98.873  0.00  0.00      B013  
ATOM   1369  CE1 PHE F  24       7.716  30.239  97.202  0.00  0.00      B013  
ATOM   1370  CE2 PHE F  24       8.564  28.587  98.665  0.00  0.00      B013  
ATOM   1371  CZ  PHE F  24       7.561  29.014  97.859  0.00  0.00      B013  
ATOM   1372  C   PHE F  24      13.200  32.292  98.532  0.00  0.00      B013  
ATOM   1373  O   PHE F  24      13.428  32.305  99.746  0.00  0.00      B013  
ATOM   1374  N   PHE F  25      13.805  33.137  97.679  0.00  0.00      B013  
ATOM   1375  H   PHE F  25      13.551  33.161  96.733  0.00  0.00      B013  
ATOM   1376  CA  PHE F  25      14.669  34.232  98.142  0.00  0.00      B013  
ATOM   1377  CB  PHE F  25      16.104  34.220  97.632  0.00  0.00      B013  
ATOM   1378  CG  PHE F  25      17.080  33.060  98.021  0.00  0.00      B013  
ATOM   1379  CD1 PHE F  25      18.450  33.268  97.962  0.00  0.00      B013  
ATOM   1380  CD2 PHE F  25      16.533  31.754  98.326  0.00  0.00      B013  
ATOM   1381  CE1 PHE F  25      19.310  32.253  98.358  0.00  0.00      B013  
ATOM   1382  CE2 PHE F  25      17.425  30.711  98.591  0.00  0.00      B013  
ATOM   1383  CZ  PHE F  25      18.790  30.988  98.593  0.00  0.00      B013  
ATOM   1384  C   PHE F  25      14.068  35.527  97.602  0.00  0.00      B013  
ATOM   1385  O   PHE F  25      13.917  35.741  96.371  0.00  0.00      B013  
ATOM   1386  N   TYR F  26      13.668  36.326  98.638  0.00  0.00      B013  
ATOM   1387  H   TYR F  26      13.559  35.886  99.507  0.00  0.00      B013  
ATOM   1388  CA  TYR F  26      12.996  37.581  98.391  0.00  0.00      B013  
ATOM   1389  CB  TYR F  26      11.778  37.826  99.278  0.00  0.00      B013  
ATOM   1390  CG  TYR F  26      10.575  36.978  99.057  0.00  0.00      B013  
ATOM   1391  CD1 TYR F  26      10.725  35.601  98.841  0.00  0.00      B013  
ATOM   1392  CE1 TYR F  26       9.620  34.859  98.565  0.00  0.00      B013  
ATOM   1393  CD2 TYR F  26       9.293  37.545  99.017  0.00  0.00      B013  
ATOM   1394  CE2 TYR F  26       8.224  36.774  98.775  0.00  0.00      B013  
ATOM   1395  CZ  TYR F  26       8.346  35.440  98.539  0.00  0.00      B013  
ATOM   1396  OH  TYR F  26       7.279  34.647  98.243  0.00  0.00      B013  
ATOM   1397  HH  TYR F  26       6.693  35.198  97.719  0.00  0.00      B013  
ATOM   1398  C   TYR F  26      13.978  38.679  98.759  0.00  0.00      B013  
ATOM   1399  O   TYR F  26      14.151  39.009  99.940  0.00  0.00      B013  
ATOM   1400  N   THR F  27      14.708  39.218  97.779  0.00  0.00      B013  
ATOM   1401  H   THR F  27      14.577  38.809  96.898  0.00  0.00      B013  
ATOM   1402  CA  THR F  27      15.628  40.329  98.023  0.00  0.00      B013  
ATOM   1403  CB  THR F  27      17.017  39.892  97.413  0.00  0.00      B013  
ATOM   1404  OG1 THR F  27      16.779  39.542  96.058  0.00  0.00      B013  
ATOM   1405  HG1 THR F  27      16.351  40.345  95.753  0.00  0.00      B013  
ATOM   1406  CG2 THR F  27      17.853  38.887  98.279  0.00  0.00      B013  
ATOM   1407  C   THR F  27      15.114  41.639  97.316  0.00  0.00      B013  
ATOM   1408  O   THR F  27      15.536  41.935  96.224  0.00  0.00      B013  
ATOM   1409  N   PRO F  28      14.200  42.428  97.837  0.00  0.00      B013  
ATOM   1410  CD  PRO F  28      13.358  42.120  98.979  0.00  0.00      B013  
ATOM   1411  CA  PRO F  28      13.865  43.721  97.302  0.00  0.00      B013  
ATOM   1412  CB  PRO F  28      13.102  44.389  98.417  0.00  0.00      B013  
ATOM   1413  CG  PRO F  28      12.437  43.206  98.926  0.00  0.00      B013  
ATOM   1414  C   PRO F  28      15.001  44.618  96.848  0.00  0.00      B013  
ATOM   1415  O   PRO F  28      14.905  45.053  95.693  0.00  0.00      B013  
ATOM   1416  N   LYS F  29      15.881  45.091  97.667  0.00  0.00      B013  
ATOM   1417  H   LYS F  29      15.790  44.989  98.638  0.00  0.00      B013  
ATOM   1418  CA  LYS F  29      17.067  45.814  97.194  0.00  0.00      B013  
ATOM   1419  CB  LYS F  29      17.303  47.130  97.909  0.00  0.00      B013  
ATOM   1420  CG  LYS F  29      18.197  48.184  97.351  0.00  0.00      B013  
ATOM   1421  CD  LYS F  29      17.634  48.730  96.023  0.00  0.00      B013  
ATOM   1422  CE  LYS F  29      18.600  49.784  95.479  0.00  0.00      B013  
ATOM   1423  NZ  LYS F  29      19.996  49.451  95.395  0.00  0.00      B013  
ATOM   1424  HZ1 LYS F  29      20.656  50.178  95.053  0.00  0.00      B013  
ATOM   1425  HZ2 LYS F  29      20.019  48.584  94.822  0.00  0.00      B013  
ATOM   1426  HZ3 LYS F  29      20.421  49.318  96.336  0.00  0.00      B013  
ATOM   1427  C   LYS F  29      18.313  44.882  97.249  0.00  0.00      B013  
ATOM   1428  O   LYS F  29      18.790  44.387  98.292  0.00  0.00      B013  
ATOM   1429  N   ALA F  30      18.795  44.722  96.030  0.00  0.00      B013  
ATOM   1430  H   ALA F  30      18.227  45.059  95.306  0.00  0.00      B013  
ATOM   1431  CA  ALA F  30      20.034  43.916  95.788  0.00  0.00      B013  
ATOM   1432  CB  ALA F  30      19.710  42.552  95.269  0.00  0.00      B013  
ATOM   1433  C   ALA F  30      20.684  44.630  94.618  0.00  0.00      B013  
ATOM   1434  O   ALA F  30      20.587  45.867  94.653  0.00  0.00      B013  
ATOM   1435  N   GLY G   1     -28.074  26.392  99.907  0.00  0.00      A014  
ATOM   1436  H   GLY G   1     -27.720  26.646  99.029  0.00  0.00      A014  
ATOM   1437  CA  GLY G   1     -27.061  26.346 100.931  0.00  0.00      A014  
ATOM   1438  C   GLY G   1     -25.590  26.208 100.354  0.00  0.00      A014  
ATOM   1439  O   GLY G   1     -25.426  26.272  99.109  0.00  0.00      A014  
ATOM   1440  N   ILE G   2     -24.602  26.010 101.201  0.00  0.00      A014  
ATOM   1441  H   ILE G   2     -24.825  25.890 102.147  0.00  0.00      A014  
ATOM   1442  CA  ILE G   2     -23.248  25.903 100.735  0.00  0.00      A014  
ATOM   1443  CB  ILE G   2     -22.448  26.993 101.425  0.00  0.00      A014  
ATOM   1444  CG2 ILE G   2     -20.931  26.821 101.218  0.00  0.00      A014  
ATOM   1445  CG1 ILE G   2     -22.937  28.421 101.088  0.00  0.00      A014  
ATOM   1446  CD  ILE G   2     -21.863  29.483 101.311  0.00  0.00      A014  
ATOM   1447  C   ILE G   2     -22.882  24.489 101.279  0.00  0.00      A014  
ATOM   1448  O   ILE G   2     -22.899  24.279 102.466  0.00  0.00      A014  
ATOM   1449  N   VAL G   3     -22.704  23.604 100.347  0.00  0.00      A014  
ATOM   1450  H   VAL G   3     -22.806  23.840  99.401  0.00  0.00      A014  
ATOM   1451  CA  VAL G   3     -22.354  22.257 100.634  0.00  0.00      A014  
ATOM   1452  CB  VAL G   3     -23.445  21.269  99.949  0.00  0.00      A014  
ATOM   1453  CG1 VAL G   3     -23.091  19.794 100.101  0.00  0.00      A014  
ATOM   1454  CG2 VAL G   3     -24.695  21.483 100.713  0.00  0.00      A014  
ATOM   1455  C   VAL G   3     -20.885  21.998 100.215  0.00  0.00      A014  
ATOM   1456  O   VAL G   3     -20.677  21.716  99.006  0.00  0.00      A014  
ATOM   1457  N   GLU G   4     -19.951  22.029 101.186  0.00  0.00      A014  
ATOM   1458  H   GLU G   4     -20.307  22.336 102.046  0.00  0.00      A014  
ATOM   1459  CA  GLU G   4     -18.657  21.663 100.934  0.00  0.00      A014  
ATOM   1460  CB  GLU G   4     -17.648  22.796 101.333  0.00  0.00      A014  
ATOM   1461  CG  GLU G   4     -16.084  22.815 100.981  0.00  0.00      A014  
ATOM   1462  CD  GLU G   4     -15.326  24.103 101.355  0.00  0.00      A014  
ATOM   1463  OE1 GLU G   4     -14.715  24.140 102.421  0.00  0.00      A014  
ATOM   1464  OE2 GLU G   4     -15.456  25.103 100.662  0.00  0.00      A014  
ATOM   1465  C   GLU G   4     -18.278  20.304 101.589  0.00  0.00      A014  
ATOM   1466  O   GLU G   4     -18.285  20.260 102.864  0.00  0.00      A014  
ATOM   1467  N   GLN G   5     -17.898  19.281 100.824  0.00  0.00      A014  
ATOM   1468  H   GLN G   5     -17.934  19.331  99.845  0.00  0.00      A014  
ATOM   1469  CA  GLN G   5     -17.407  18.031 101.516  0.00  0.00      A014  
ATOM   1470  CB  GLN G   5     -18.069  16.630 101.134  0.00  0.00      A014  
ATOM   1471  CG  GLN G   5     -19.620  16.811 101.339  0.00  0.00      A014  
ATOM   1472  CD  GLN G   5     -20.451  15.660 100.892  0.00  0.00      A014  
ATOM   1473  OE1 GLN G   5     -20.416  15.230  99.721  0.00  0.00      A014  
ATOM   1474  NE2 GLN G   5     -21.282  15.082 101.690  0.00  0.00      A014  
ATOM   1475 HE21 GLN G   5     -21.279  15.394 102.619  0.00  0.00      A014  
ATOM   1476 HE22 GLN G   5     -21.860  14.366 101.353  0.00  0.00      A014  
ATOM   1477  C   GLN G   5     -16.030  18.050 100.958  0.00  0.00      A014  
ATOM   1478  O   GLN G   5     -15.740  17.771  99.813  0.00  0.00      A014  
ATOM   1479  N   CYS G   6     -14.991  18.283 101.777  0.00  0.00      A014  
ATOM   1480  H   CYS G   6     -15.136  18.400 102.739  0.00  0.00      A014  
ATOM   1481  CA  CYS G   6     -13.577  18.357 101.442  0.00  0.00      A014  
ATOM   1482  CB  CYS G   6     -13.002  19.646 101.990  0.00  0.00      A014  
ATOM   1483  SG  CYS G   6     -11.230  19.753 102.103  0.00  0.00      A014  
ATOM   1484  C   CYS G   6     -12.903  17.148 102.224  0.00  0.00      A014  
ATOM   1485  O   CYS G   6     -13.075  17.125 103.462  0.00  0.00      A014  
ATOM   1486  N   CYS G   7     -12.460  16.168 101.437  0.00  0.00      A014  
ATOM   1487  H   CYS G   7     -12.858  16.145 100.542  0.00  0.00      A014  
ATOM   1488  CA  CYS G   7     -11.589  15.113 101.932  0.00  0.00      A014  
ATOM   1489  CB  CYS G   7     -12.223  13.797 101.567  0.00  0.00      A014  
ATOM   1490  SG  CYS G   7     -11.375  12.315 102.059  0.00  0.00      A014  
ATOM   1491  C   CYS G   7     -10.323  15.364 101.133  0.00  0.00      A014  
ATOM   1492  O   CYS G   7     -10.144  15.050  99.972  0.00  0.00      A014  
ATOM   1493  N   ALA G   8      -9.415  16.074 101.867  0.00  0.00      A014  
ATOM   1494  H   ALA G   8      -9.461  16.117 102.845  0.00  0.00      A014  
ATOM   1495  CA  ALA G   8      -8.339  16.802 101.212  0.00  0.00      A014  
ATOM   1496  CB  ALA G   8      -8.779  18.182 100.858  0.00  0.00      A014  
ATOM   1497  C   ALA G   8      -7.046  17.039 102.016  0.00  0.00      A014  
ATOM   1498  O   ALA G   8      -6.870  16.581 103.165  0.00  0.00      A014  
ATOM   1499  N   SER G   9      -5.964  17.607 101.423  0.00  0.00      A014  
ATOM   1500  H   SER G   9      -5.976  17.589 100.444  0.00  0.00      A014  
ATOM   1501  CA  SER G   9      -4.894  18.249 102.235  0.00  0.00      A014  
ATOM   1502  CB  SER G   9      -3.547  18.054 101.564  0.00  0.00      A014  
ATOM   1503  OG  SER G   9      -3.274  16.649 101.470  0.00  0.00      A014  
ATOM   1504  HG  SER G   9      -3.086  16.289 102.339  0.00  0.00      A014  
ATOM   1505  C   SER G   9      -5.254  19.689 102.668  0.00  0.00      A014  
ATOM   1506  O   SER G   9      -5.268  20.004 103.821  0.00  0.00      A014  
ATOM   1507  N   VAL G  10      -5.459  20.611 101.716  0.00  0.00      A014  
ATOM   1508  H   VAL G  10      -5.495  20.365 100.768  0.00  0.00      A014  
ATOM   1509  CA  VAL G  10      -5.800  21.953 102.083  0.00  0.00      A014  
ATOM   1510  CB  VAL G  10      -4.675  22.976 101.478  0.00  0.00      A014  
ATOM   1511  CG1 VAL G  10      -5.023  24.481 101.721  0.00  0.00      A014  
ATOM   1512  CG2 VAL G  10      -3.283  22.672 102.093  0.00  0.00      A014  
ATOM   1513  C   VAL G  10      -7.187  22.261 101.481  0.00  0.00      A014  
ATOM   1514  O   VAL G  10      -7.473  21.917 100.395  0.00  0.00      A014  
ATOM   1515  N   CYS G  11      -7.996  22.880 102.363  0.00  0.00      A014  
ATOM   1516  H   CYS G  11      -7.743  22.764 103.303  0.00  0.00      A014  
ATOM   1517  CA  CYS G  11      -9.232  23.541 102.024  0.00  0.00      A014  
ATOM   1518  CB  CYS G  11     -10.416  22.619 102.445  0.00  0.00      A014  
ATOM   1519  SG  CYS G  11     -10.773  21.408 101.107  0.00  0.00      A014  
ATOM   1520  C   CYS G  11      -9.178  24.760 102.905  0.00  0.00      A014  
ATOM   1521  O   CYS G  11      -8.649  24.768 103.973  0.00  0.00      A014  
ATOM   1522  N   SER G  12      -9.612  25.957 102.489  0.00  0.00      A014  
ATOM   1523  H   SER G  12      -9.755  26.538 103.265  0.00  0.00      A014  
ATOM   1524  CA  SER G  12     -10.216  26.308 101.193  0.00  0.00      A014  
ATOM   1525  CB  SER G  12     -11.696  26.350 101.512  0.00  0.00      A014  
ATOM   1526  OG  SER G  12     -12.067  26.893 102.776  0.00  0.00      A014  
ATOM   1527  HG  SER G  12     -12.903  27.362 102.715  0.00  0.00      A014  
ATOM   1528  C   SER G  12      -9.762  27.644 100.553  0.00  0.00      A014  
ATOM   1529  O   SER G  12      -9.768  27.853  99.321  0.00  0.00      A014  
ATOM   1530  N   LEU G  13      -9.293  28.516 101.447  0.00  0.00      A014  
ATOM   1531  H   LEU G  13      -9.225  28.235 102.383  0.00  0.00      A014  
ATOM   1532  CA  LEU G  13      -8.656  29.803 101.111  0.00  0.00      A014  
ATOM   1533  CB  LEU G  13      -9.382  30.860 101.941  0.00  0.00      A014  
ATOM   1534  CG  LEU G  13      -9.565  32.217 101.116  0.00  0.00      A014  
ATOM   1535  CD1 LEU G  13      -8.340  33.017 101.077  0.00  0.00      A014  
ATOM   1536  CD2 LEU G  13     -10.180  32.087  99.789  0.00  0.00      A014  
ATOM   1537  C   LEU G  13      -7.159  29.779 101.553  0.00  0.00      A014  
ATOM   1538  O   LEU G  13      -6.895  29.986 102.769  0.00  0.00      A014  
ATOM   1539  N   TYR G  14      -6.245  29.653 100.606  0.00  0.00      A014  
ATOM   1540  H   TYR G  14      -6.411  29.552  99.645  0.00  0.00      A014  
ATOM   1541  CA  TYR G  14      -4.842  29.779 100.990  0.00  0.00      A014  
ATOM   1542  CB  TYR G  14      -3.990  28.490 100.463  0.00  0.00      A014  
ATOM   1543  CG  TYR G  14      -2.705  28.242 101.301  0.00  0.00      A014  
ATOM   1544  CD1 TYR G  14      -1.743  29.203 101.433  0.00  0.00      A014  
ATOM   1545  CE1 TYR G  14      -0.730  29.078 102.299  0.00  0.00      A014  
ATOM   1546  CD2 TYR G  14      -2.597  27.056 102.048  0.00  0.00      A014  
ATOM   1547  CE2 TYR G  14      -1.548  26.959 102.902  0.00  0.00      A014  
ATOM   1548  CZ  TYR G  14      -0.641  27.970 103.052  0.00  0.00      A014  
ATOM   1549  OH  TYR G  14       0.354  27.790 104.030  0.00  0.00      A014  
ATOM   1550  HH  TYR G  14       1.109  28.235 103.637  0.00  0.00      A014  
ATOM   1551  C   TYR G  14      -4.244  31.028 100.357  0.00  0.00      A014  
ATOM   1552  O   TYR G  14      -4.209  31.169  99.164  0.00  0.00      A014  
ATOM   1553  N   GLN G  15      -3.955  32.018 101.211  0.00  0.00      A014  
ATOM   1554  H   GLN G  15      -4.283  32.061 102.133  0.00  0.00      A014  
ATOM   1555  CA  GLN G  15      -3.124  33.171 100.824  0.00  0.00      A014  
ATOM   1556  CB  GLN G  15      -3.542  34.305 101.688  0.00  0.00      A014  
ATOM   1557  CG  GLN G  15      -4.641  34.978 100.854  0.00  0.00      A014  
ATOM   1558  CD  GLN G  15      -5.249  36.170 101.602  0.00  0.00      A014  
ATOM   1559  OE1 GLN G  15      -6.274  36.083 102.213  0.00  0.00      A014  
ATOM   1560  NE2 GLN G  15      -4.694  37.387 101.583  0.00  0.00      A014  
ATOM   1561 HE21 GLN G  15      -3.966  37.517 100.940  0.00  0.00      A014  
ATOM   1562 HE22 GLN G  15      -5.100  38.102 102.116  0.00  0.00      A014  
ATOM   1563  C   GLN G  15      -1.730  32.957 101.158  0.00  0.00      A014  
ATOM   1564  O   GLN G  15      -1.290  32.463 102.191  0.00  0.00      A014  
ATOM   1565  N   LEU G  16      -0.938  33.172 100.118  0.00  0.00      A014  
ATOM   1566  H   LEU G  16      -1.385  33.035  99.256  0.00  0.00      A014  
ATOM   1567  CA  LEU G  16       0.442  33.563 100.076  0.00  0.00      A014  
ATOM   1568  CB  LEU G  16       0.875  34.442 101.239  0.00  0.00      A014  
ATOM   1569  CG  LEU G  16       0.796  35.988 101.045  0.00  0.00      A014  
ATOM   1570  CD1 LEU G  16       1.945  36.399 100.060  0.00  0.00      A014  
ATOM   1571  CD2 LEU G  16      -0.555  36.514 100.506  0.00  0.00      A014  
ATOM   1572  C   LEU G  16       1.314  32.329  99.897  0.00  0.00      A014  
ATOM   1573  O   LEU G  16       1.407  31.910  98.762  0.00  0.00      A014  
ATOM   1574  N   GLU G  17       1.829  31.526 100.921  0.00  0.00      A014  
ATOM   1575  H   GLU G  17       1.430  31.641 101.809  0.00  0.00      A014  
ATOM   1576  CA  GLU G  17       2.967  30.603 100.711  0.00  0.00      A014  
ATOM   1577  CB  GLU G  17       4.203  31.259 101.177  0.00  0.00      A014  
ATOM   1578  CG  GLU G  17       4.864  32.305 100.334  0.00  0.00      A014  
ATOM   1579  CD  GLU G  17       6.109  32.903 100.938  0.00  0.00      A014  
ATOM   1580  OE1 GLU G  17       6.051  33.595 101.992  0.00  0.00      A014  
ATOM   1581  OE2 GLU G  17       7.192  32.754 100.374  0.00  0.00      A014  
ATOM   1582  C   GLU G  17       2.943  29.213 101.399  0.00  0.00      A014  
ATOM   1583  O   GLU G  17       2.481  29.074 102.524  0.00  0.00      A014  
ATOM   1584  N   ASN G  18       3.183  28.221 100.573  0.00  0.00      A014  
ATOM   1585  H   ASN G  18       3.254  28.379  99.608  0.00  0.00      A014  
ATOM   1586  CA  ASN G  18       3.329  26.834 100.907  0.00  0.00      A014  
ATOM   1587  CB  ASN G  18       1.983  26.076 100.915  0.00  0.00      A014  
ATOM   1588  CG  ASN G  18       2.153  24.606 101.266  0.00  0.00      A014  
ATOM   1589  OD1 ASN G  18       2.143  23.715 100.447  0.00  0.00      A014  
ATOM   1590  ND2 ASN G  18       2.229  24.219 102.495  0.00  0.00      A014  
ATOM   1591 HD21 ASN G  18       2.135  24.926 103.167  0.00  0.00      A014  
ATOM   1592 HD22 ASN G  18       2.345  23.266 102.694  0.00  0.00      A014  
ATOM   1593  C   ASN G  18       4.449  26.060 100.220  0.00  0.00      A014  
ATOM   1594  O   ASN G  18       4.435  25.984  98.962  0.00  0.00      A014  
ATOM   1595  N   TYR G  19       5.448  25.600 100.954  0.00  0.00      A014  
ATOM   1596  H   TYR G  19       5.390  25.594 101.933  0.00  0.00      A014  
ATOM   1597  CA  TYR G  19       6.621  24.902 100.458  0.00  0.00      A014  
ATOM   1598  CB  TYR G  19       7.790  25.148 101.575  0.00  0.00      A014  
ATOM   1599  CG  TYR G  19       9.268  25.218 101.096  0.00  0.00      A014  
ATOM   1600  CD1 TYR G  19       9.660  24.240 100.262  0.00  0.00      A014  
ATOM   1601  CE1 TYR G  19      10.936  24.313  99.733  0.00  0.00      A014  
ATOM   1602  CD2 TYR G  19      10.099  26.232 101.444  0.00  0.00      A014  
ATOM   1603  CE2 TYR G  19      11.467  26.257 100.997  0.00  0.00      A014  
ATOM   1604  CZ  TYR G  19      11.832  25.182 100.224  0.00  0.00      A014  
ATOM   1605  OH  TYR G  19      13.126  24.981  99.934  0.00  0.00      A014  
ATOM   1606  HH  TYR G  19      13.604  25.662 100.413  0.00  0.00      A014  
ATOM   1607  C   TYR G  19       6.222  23.476 100.154  0.00  0.00      A014  
ATOM   1608  O   TYR G  19       6.207  23.083  99.007  0.00  0.00      A014  
ATOM   1609  N   CYS G  20       5.824  22.630 101.147  0.00  0.00      A014  
ATOM   1610  H   CYS G  20       5.839  23.016 102.048  0.00  0.00      A014  
ATOM   1611  CA  CYS G  20       5.330  21.279 100.811  0.00  0.00      A014  
ATOM   1612  CB  CYS G  20       6.304  20.144 101.316  0.00  0.00      A014  
ATOM   1613  SG  CYS G  20       7.942  20.177 100.507  0.00  0.00      A014  
ATOM   1614  C   CYS G  20       3.962  20.949 101.391  0.00  0.00      A014  
ATOM   1615  O   CYS G  20       3.592  21.304 102.458  0.00  0.00      A014  
ATOM   1616  N   ASN G  21       3.188  20.351 100.462  0.00  0.00      A014  
ATOM   1617  H   ASN G  21       3.437  20.276  99.517  0.00  0.00      A014  
ATOM   1618  CA  ASN G  21       1.868  19.854 100.744  0.00  0.00      A014  
ATOM   1619  CB  ASN G  21       0.777  20.582  99.928  0.00  0.00      A014  
ATOM   1620  CG  ASN G  21      -0.691  20.309 100.338  0.00  0.00      A014  
ATOM   1621  OD1 ASN G  21      -1.113  20.342 101.488  0.00  0.00      A014  
ATOM   1622  ND2 ASN G  21      -1.575  20.085  99.391  0.00  0.00      A014  
ATOM   1623 HD21 ASN G  21      -1.207  20.016  98.486  0.00  0.00      A014  
ATOM   1624 HD22 ASN G  21      -2.542  20.090  99.554  0.00  0.00      A014  
ATOM   1625  C   ASN G  21       1.784  18.335 100.539  0.00  0.00      A014  
ATOM   1626  O   ASN G  21       2.534  17.789  99.761  0.00  0.00      A014  
ATOM   1627  N   PHE H   1     -25.927  -2.720  98.410  0.00  0.00      B014  
ATOM   1628  H   PHE H   1     -26.011  -2.171  97.603  0.00  0.00      B014  
ATOM   1629  CA  PHE H   1     -24.815  -2.415  99.267  0.00  0.00      B014  
ATOM   1630  CB  PHE H   1     -24.357  -3.689  99.966  0.00  0.00      B014  
ATOM   1631  CG  PHE H   1     -23.698  -3.526 101.338  0.00  0.00      B014  
ATOM   1632  CD1 PHE H   1     -22.361  -3.803 101.486  0.00  0.00      B014  
ATOM   1633  CD2 PHE H   1     -24.407  -2.936 102.392  0.00  0.00      B014  
ATOM   1634  CE1 PHE H   1     -21.733  -3.638 102.728  0.00  0.00      B014  
ATOM   1635  CE2 PHE H   1     -23.794  -2.600 103.525  0.00  0.00      B014  
ATOM   1636  CZ  PHE H   1     -22.441  -2.937 103.720  0.00  0.00      B014  
ATOM   1637  C   PHE H   1     -23.764  -1.699  98.496  0.00  0.00      B014  
ATOM   1638  O   PHE H   1     -23.748  -1.773  97.278  0.00  0.00      B014  
ATOM   1639  N   VAL H   2     -22.832  -0.978  99.249  0.00  0.00      B014  
ATOM   1640  H   VAL H   2     -22.957  -0.864 100.214  0.00  0.00      B014  
ATOM   1641  CA  VAL H   2     -21.753  -0.268  98.560  0.00  0.00      B014  
ATOM   1642  CB  VAL H   2     -21.913   1.301  98.606  0.00  0.00      B014  
ATOM   1643  CG1 VAL H   2     -20.567   1.977  98.299  0.00  0.00      B014  
ATOM   1644  CG2 VAL H   2     -22.974   1.698  97.568  0.00  0.00      B014  
ATOM   1645  C   VAL H   2     -20.582  -0.695  99.363  0.00  0.00      B014  
ATOM   1646  O   VAL H   2     -20.669  -0.661 100.610  0.00  0.00      B014  
ATOM   1647  N   ASN H   3     -19.564  -1.192  98.722  0.00  0.00      B014  
ATOM   1648  H   ASN H   3     -19.565  -1.524  97.800  0.00  0.00      B014  
ATOM   1649  CA  ASN H   3     -18.313  -1.452  99.422  0.00  0.00      B014  
ATOM   1650  CB  ASN H   3     -17.668  -2.766  99.047  0.00  0.00      B014  
ATOM   1651  CG  ASN H   3     -16.309  -3.057  99.699  0.00  0.00      B014  
ATOM   1652  OD1 ASN H   3     -16.037  -2.742 100.854  0.00  0.00      B014  
ATOM   1653  ND2 ASN H   3     -15.324  -3.677  99.041  0.00  0.00      B014  
ATOM   1654 HD21 ASN H   3     -15.467  -3.838  98.085  0.00  0.00      B014  
ATOM   1655 HD22 ASN H   3     -14.526  -3.973  99.528  0.00  0.00      B014  
ATOM   1656  C   ASN H   3     -17.238  -0.356  99.223  0.00  0.00      B014  
ATOM   1657  O   ASN H   3     -16.971  -0.152  98.028  0.00  0.00      B014  
ATOM   1658  N   GLN H   4     -16.685   0.288 100.275  0.00  0.00      B014  
ATOM   1659  H   GLN H   4     -16.930  -0.053 101.161  0.00  0.00      B014  
ATOM   1660  CA  GLN H   4     -15.729   1.381 100.238  0.00  0.00      B014  
ATOM   1661  CB  GLN H   4     -14.370   0.986  99.517  0.00  0.00      B014  
ATOM   1662  CG  GLN H   4     -13.563  -0.048 100.203  0.00  0.00      B014  
ATOM   1663  CD  GLN H   4     -12.217  -0.323  99.493  0.00  0.00      B014  
ATOM   1664  OE1 GLN H   4     -11.292   0.465  99.494  0.00  0.00      B014  
ATOM   1665  NE2 GLN H   4     -12.056  -1.421  98.690  0.00  0.00      B014  
ATOM   1666 HE21 GLN H   4     -12.840  -2.004  98.615  0.00  0.00      B014  
ATOM   1667 HE22 GLN H   4     -11.242  -1.571  98.167  0.00  0.00      B014  
ATOM   1668  C   GLN H   4     -16.297   2.683  99.694  0.00  0.00      B014  
ATOM   1669  O   GLN H   4     -16.551   2.744  98.464  0.00  0.00      B014  
ATOM   1670  N   HIS H   5     -16.571   3.545 100.662  0.00  0.00      B014  
ATOM   1671  H   HIS H   5     -16.342   3.196 101.549  0.00  0.00      B014  
ATOM   1672  CA  HIS H   5     -17.295   4.763 100.475  0.00  0.00      B014  
ATOM   1673  CB  HIS H   5     -18.529   4.674 101.479  0.00  0.00      B014  
ATOM   1674  CG  HIS H   5     -19.571   5.740 101.365  0.00  0.00      B014  
ATOM   1675  ND1 HIS H   5     -19.688   6.904 102.064  0.00  0.00      B014  
ATOM   1676  HD1 HIS H   5     -19.226   7.004 102.922  0.00  0.00      B014  
ATOM   1677  CD2 HIS H   5     -20.580   5.668 100.459  0.00  0.00      B014  
ATOM   1678  NE2 HIS H   5     -21.300   6.741 100.620  0.00  0.00      B014  
ATOM   1679  CE1 HIS H   5     -20.794   7.511 101.591  0.00  0.00      B014  
ATOM   1680  C   HIS H   5     -16.518   6.035 100.738  0.00  0.00      B014  
ATOM   1681  O   HIS H   5     -15.312   6.039 100.848  0.00  0.00      B014  
ATOM   1682  N   LEU H   6     -17.062   7.223 100.707  0.00  0.00      B014  
ATOM   1683  H   LEU H   6     -17.906   7.248 100.210  0.00  0.00      B014  
ATOM   1684  CA  LEU H   6     -16.504   8.482 101.253  0.00  0.00      B014  
ATOM   1685  CB  LEU H   6     -17.385   9.716 100.953  0.00  0.00      B014  
ATOM   1686  CG  LEU H   6     -17.233  10.661  99.741  0.00  0.00      B014  
ATOM   1687  CD1 LEU H   6     -18.485  10.680  98.827  0.00  0.00      B014  
ATOM   1688  CD2 LEU H   6     -16.989  12.058 100.388  0.00  0.00      B014  
ATOM   1689  C   LEU H   6     -16.037   8.472 102.708  0.00  0.00      B014  
ATOM   1690  O   LEU H   6     -16.789   8.326 103.660  0.00  0.00      B014  
ATOM   1691  N   CYS H   7     -14.707   8.469 103.038  0.00  0.00      B014  
ATOM   1692  H   CYS H   7     -14.575   8.396 104.007  0.00  0.00      B014  
ATOM   1693  CA  CYS H   7     -13.666   8.690 102.009  0.00  0.00      B014  
ATOM   1694  CB  CYS H   7     -13.194  10.089 102.280  0.00  0.00      B014  
ATOM   1695  SG  CYS H   7     -12.226  10.873 100.914  0.00  0.00      B014  
ATOM   1696  C   CYS H   7     -12.623   7.677 102.403  0.00  0.00      B014  
ATOM   1697  O   CYS H   7     -11.706   7.775 103.238  0.00  0.00      B014  
ATOM   1698  N   GLY H   8     -12.826   6.503 101.773  0.00  0.00      B014  
ATOM   1699  H   GLY H   8     -13.366   6.520 100.956  0.00  0.00      B014  
ATOM   1700  CA  GLY H   8     -12.330   5.272 102.343  0.00  0.00      B014  
ATOM   1701  C   GLY H   8     -10.830   5.138 102.071  0.00  0.00      B014  
ATOM   1702  O   GLY H   8     -10.483   4.507 101.081  0.00  0.00      B014  
ATOM   1703  N   SER H   9      -9.873   5.548 102.877  0.00  0.00      B014  
ATOM   1704  H   SER H   9     -10.190   5.551 103.804  0.00  0.00      B014  
ATOM   1705  CA  SER H   9      -8.489   5.742 102.569  0.00  0.00      B014  
ATOM   1706  CB  SER H   9      -8.022   7.170 103.024  0.00  0.00      B014  
ATOM   1707  OG  SER H   9      -8.785   8.145 102.334  0.00  0.00      B014  
ATOM   1708  HG  SER H   9      -9.729   8.045 102.476  0.00  0.00      B014  
ATOM   1709  C   SER H   9      -7.701   4.584 103.188  0.00  0.00      B014  
ATOM   1710  O   SER H   9      -7.187   4.648 104.322  0.00  0.00      B014  
ATOM   1711  N   HIS H  10      -7.734   3.493 102.420  0.00  0.00      B014  
ATOM   1712  H   HIS H  10      -8.176   3.635 101.557  0.00  0.00      B014  
ATOM   1713  CA  HIS H  10      -7.006   2.291 102.850  0.00  0.00      B014  
ATOM   1714  CB  HIS H  10      -7.721   0.977 102.302  0.00  0.00      B014  
ATOM   1715  CG  HIS H  10      -9.158   0.700 102.731  0.00  0.00      B014  
ATOM   1716  ND1 HIS H  10     -10.237   1.451 102.523  0.00  0.00      B014  
ATOM   1717  HD1 HIS H  10     -10.305   2.322 102.079  0.00  0.00      B014  
ATOM   1718  CD2 HIS H  10      -9.523  -0.388 103.416  0.00  0.00      B014  
ATOM   1719  NE2 HIS H  10     -10.788  -0.288 103.615  0.00  0.00      B014  
ATOM   1720  CE1 HIS H  10     -11.211   0.795 103.030  0.00  0.00      B014  
ATOM   1721  C   HIS H  10      -5.541   2.218 102.335  0.00  0.00      B014  
ATOM   1722  O   HIS H  10      -5.217   2.338 101.144  0.00  0.00      B014  
ATOM   1723  N   LEU H  11      -4.642   2.068 103.304  0.00  0.00      B014  
ATOM   1724  H   LEU H  11      -4.932   2.263 104.219  0.00  0.00      B014  
ATOM   1725  CA  LEU H  11      -3.203   1.774 103.163  0.00  0.00      B014  
ATOM   1726  CB  LEU H  11      -2.932   0.333 102.640  0.00  0.00      B014  
ATOM   1727  CG  LEU H  11      -2.654  -0.808 103.578  0.00  0.00      B014  
ATOM   1728  CD1 LEU H  11      -1.617  -0.398 104.701  0.00  0.00      B014  
ATOM   1729  CD2 LEU H  11      -3.865  -1.467 104.110  0.00  0.00      B014  
ATOM   1730  C   LEU H  11      -2.206   2.743 102.424  0.00  0.00      B014  
ATOM   1731  O   LEU H  11      -1.939   2.623 101.272  0.00  0.00      B014  
ATOM   1732  N   VAL H  12      -1.568   3.575 103.271  0.00  0.00      B014  
ATOM   1733  H   VAL H  12      -1.621   3.408 104.235  0.00  0.00      B014  
ATOM   1734  CA  VAL H  12      -0.601   4.542 102.793  0.00  0.00      B014  
ATOM   1735  CB  VAL H  12      -0.876   5.954 103.244  0.00  0.00      B014  
ATOM   1736  CG1 VAL H  12       0.182   6.916 102.565  0.00  0.00      B014  
ATOM   1737  CG2 VAL H  12      -2.353   6.328 102.876  0.00  0.00      B014  
ATOM   1738  C   VAL H  12       0.729   4.051 103.339  0.00  0.00      B014  
ATOM   1739  O   VAL H  12       1.199   4.444 104.402  0.00  0.00      B014  
ATOM   1740  N   GLU H  13       1.434   3.256 102.519  0.00  0.00      B014  
ATOM   1741  H   GLU H  13       1.246   2.987 101.595  0.00  0.00      B014  
ATOM   1742  CA  GLU H  13       2.658   2.648 102.949  0.00  0.00      B014  
ATOM   1743  CB  GLU H  13       2.758   1.140 102.496  0.00  0.00      B014  
ATOM   1744  CG  GLU H  13       1.543   0.384 103.169  0.00  0.00      B014  
ATOM   1745  CD  GLU H  13       1.430  -1.098 102.892  0.00  0.00      B014  
ATOM   1746  OE1 GLU H  13       0.471  -1.451 102.185  0.00  0.00      B014  
ATOM   1747  OE2 GLU H  13       2.204  -1.860 103.441  0.00  0.00      B014  
ATOM   1748  C   GLU H  13       3.907   3.329 102.504  0.00  0.00      B014  
ATOM   1749  O   GLU H  13       4.191   3.281 101.336  0.00  0.00      B014  
ATOM   1750  N   ALA H  14       4.697   3.916 103.415  0.00  0.00      B014  
ATOM   1751  H   ALA H  14       4.240   4.033 104.274  0.00  0.00      B014  
ATOM   1752  CA  ALA H  14       6.073   4.480 103.196  0.00  0.00      B014  
ATOM   1753  CB  ALA H  14       7.062   3.389 102.632  0.00  0.00      B014  
ATOM   1754  C   ALA H  14       6.113   5.865 102.467  0.00  0.00      B014  
ATOM   1755  O   ALA H  14       6.507   5.943 101.260  0.00  0.00      B014  
ATOM   1756  N   LEU H  15       5.932   6.906 103.239  0.00  0.00      B014  
ATOM   1757  H   LEU H  15       5.652   6.780 104.170  0.00  0.00      B014  
ATOM   1758  CA  LEU H  15       6.123   8.287 102.783  0.00  0.00      B014  
ATOM   1759  CB  LEU H  15       5.130   9.307 103.459  0.00  0.00      B014  
ATOM   1760  CG  LEU H  15       3.656   9.031 103.117  0.00  0.00      B014  
ATOM   1761  CD1 LEU H  15       2.690  10.141 103.506  0.00  0.00      B014  
ATOM   1762  CD2 LEU H  15       3.542   8.975 101.624  0.00  0.00      B014  
ATOM   1763  C   LEU H  15       7.542   8.628 103.212  0.00  0.00      B014  
ATOM   1764  O   LEU H  15       7.870   8.506 104.384  0.00  0.00      B014  
ATOM   1765  N   TYR H  16       8.297   9.145 102.232  0.00  0.00      B014  
ATOM   1766  H   TYR H  16       8.053   9.243 101.287  0.00  0.00      B014  
ATOM   1767  CA  TYR H  16       9.667   9.589 102.469  0.00  0.00      B014  
ATOM   1768  CB  TYR H  16      10.673   8.695 101.762  0.00  0.00      B014  
ATOM   1769  CG  TYR H  16      12.134   8.805 102.337  0.00  0.00      B014  
ATOM   1770  CD1 TYR H  16      12.601   7.753 103.087  0.00  0.00      B014  
ATOM   1771  CE1 TYR H  16      13.925   7.816 103.616  0.00  0.00      B014  
ATOM   1772  CD2 TYR H  16      12.918   9.978 102.229  0.00  0.00      B014  
ATOM   1773  CE2 TYR H  16      14.123  10.047 102.895  0.00  0.00      B014  
ATOM   1774  CZ  TYR H  16      14.669   8.953 103.538  0.00  0.00      B014  
ATOM   1775  OH  TYR H  16      15.846   9.063 104.160  0.00  0.00      B014  
ATOM   1776  HH  TYR H  16      15.998   8.214 104.581  0.00  0.00      B014  
ATOM   1777  C   TYR H  16       9.642  11.053 102.048  0.00  0.00      B014  
ATOM   1778  O   TYR H  16       9.744  11.397 100.842  0.00  0.00      B014  
ATOM   1779  N   LEU H  17       9.354  11.955 102.991  0.00  0.00      B014  
ATOM   1780  H   LEU H  17       9.323  11.678 103.931  0.00  0.00      B014  
ATOM   1781  CA  LEU H  17       9.244  13.368 102.535  0.00  0.00      B014  
ATOM   1782  CB  LEU H  17       7.773  13.922 102.833  0.00  0.00      B014  
ATOM   1783  CG  LEU H  17       6.418  13.235 102.660  0.00  0.00      B014  
ATOM   1784  CD1 LEU H  17       5.385  14.126 103.431  0.00  0.00      B014  
ATOM   1785  CD2 LEU H  17       6.020  13.249 101.129  0.00  0.00      B014  
ATOM   1786  C   LEU H  17      10.279  14.367 103.135  0.00  0.00      B014  
ATOM   1787  O   LEU H  17      10.213  14.732 104.324  0.00  0.00      B014  
ATOM   1788  N   VAL H  18      11.126  14.889 102.219  0.00  0.00      B014  
ATOM   1789  H   VAL H  18      10.976  14.732 101.263  0.00  0.00      B014  
ATOM   1790  CA  VAL H  18      12.324  15.592 102.517  0.00  0.00      B014  
ATOM   1791  CB  VAL H  18      13.547  14.901 101.908  0.00  0.00      B014  
ATOM   1792  CG1 VAL H  18      14.835  15.758 102.200  0.00  0.00      B014  
ATOM   1793  CG2 VAL H  18      13.803  13.506 102.417  0.00  0.00      B014  
ATOM   1794  C   VAL H  18      12.132  16.987 101.883  0.00  0.00      B014  
ATOM   1795  O   VAL H  18      12.079  17.123 100.637  0.00  0.00      B014  
ATOM   1796  N   CYS H  19      12.008  17.999 102.675  0.00  0.00      B014  
ATOM   1797  H   CYS H  19      12.317  17.927 103.602  0.00  0.00      B014  
ATOM   1798  CA  CYS H  19      11.561  19.320 102.174  0.00  0.00      B014  
ATOM   1799  CB  CYS H  19      10.046  19.590 102.542  0.00  0.00      B014  
ATOM   1800  SG  CYS H  19       9.242  21.022 101.827  0.00  0.00      B014  
ATOM   1801  C   CYS H  19      12.487  20.379 102.726  0.00  0.00      B014  
ATOM   1802  O   CYS H  19      12.729  20.479 103.933  0.00  0.00      B014  
ATOM   1803  N   GLY H  20      12.985  21.214 101.794  0.00  0.00      B014  
ATOM   1804  H   GLY H  20      13.013  20.885 100.871  0.00  0.00      B014  
ATOM   1805  CA  GLY H  20      13.640  22.433 102.184  0.00  0.00      B014  
ATOM   1806  C   GLY H  20      15.047  22.182 102.770  0.00  0.00      B014  
ATOM   1807  O   GLY H  20      15.172  22.028 103.981  0.00  0.00      B014  
ATOM   1808  N   GLU H  21      16.082  22.092 101.896  0.00  0.00      B014  
ATOM   1809  H   GLU H  21      15.878  21.627 101.059  0.00  0.00      B014  
ATOM   1810  CA  GLU H  21      17.484  22.378 102.347  0.00  0.00      B014  
ATOM   1811  CB  GLU H  21      18.598  22.074 101.317  0.00  0.00      B014  
ATOM   1812  CG  GLU H  21      19.988  21.873 101.872  0.00  0.00      B014  
ATOM   1813  CD  GLU H  21      20.793  20.831 101.061  0.00  0.00      B014  
ATOM   1814  OE1 GLU H  21      20.702  19.635 101.349  0.00  0.00      B014  
ATOM   1815  OE2 GLU H  21      21.566  21.094 100.150  0.00  0.00      B014  
ATOM   1816  C   GLU H  21      17.684  23.801 102.847  0.00  0.00      B014  
ATOM   1817  O   GLU H  21      18.169  23.978 103.958  0.00  0.00      B014  
ATOM   1818  N   ARG H  22      17.318  24.772 101.995  0.00  0.00      B014  
ATOM   1819  H   ARG H  22      17.056  24.588 101.069  0.00  0.00      B014  
ATOM   1820  CA  ARG H  22      17.312  26.168 102.420  0.00  0.00      B014  
ATOM   1821  CB  ARG H  22      18.348  27.147 101.797  0.00  0.00      B014  
ATOM   1822  CG  ARG H  22      19.810  26.651 102.063  0.00  0.00      B014  
ATOM   1823  CD  ARG H  22      20.928  27.596 101.435  0.00  0.00      B014  
ATOM   1824  NE  ARG H  22      20.982  27.307  99.992  0.00  0.00      B014  
ATOM   1825  HE  ARG H  22      20.728  27.905  99.259  0.00  0.00      B014  
ATOM   1826  CZ  ARG H  22      21.685  26.189  99.660  0.00  0.00      B014  
ATOM   1827  NH1 ARG H  22      22.308  25.442 100.590  0.00  0.00      B014  
ATOM   1828 HH11 ARG H  22      22.408  25.782 101.525  0.00  0.00      B014  
ATOM   1829 HH12 ARG H  22      22.718  24.570 100.324  0.00  0.00      B014  
ATOM   1830  NH2 ARG H  22      21.704  25.739  98.388  0.00  0.00      B014  
ATOM   1831 HH21 ARG H  22      21.374  26.476  97.798  0.00  0.00      B014  
ATOM   1832 HH22 ARG H  22      22.156  24.895  98.100  0.00  0.00      B014  
ATOM   1833  C   ARG H  22      15.877  26.819 102.231  0.00  0.00      B014  
ATOM   1834  O   ARG H  22      15.425  27.024 101.091  0.00  0.00      B014  
ATOM   1835  N   GLY H  23      15.201  27.274 103.342  0.00  0.00      B014  
ATOM   1836  H   GLY H  23      15.646  27.332 104.213  0.00  0.00      B014  
ATOM   1837  CA  GLY H  23      13.790  27.594 103.289  0.00  0.00      B014  
ATOM   1838  C   GLY H  23      13.261  28.950 102.721  0.00  0.00      B014  
ATOM   1839  O   GLY H  23      13.188  29.125 101.457  0.00  0.00      B014  
ATOM   1840  N   PHE H  24      12.962  29.890 103.640  0.00  0.00      B014  
ATOM   1841  H   PHE H  24      12.987  29.593 104.573  0.00  0.00      B014  
ATOM   1842  CA  PHE H  24      12.375  31.226 103.288  0.00  0.00      B014  
ATOM   1843  CB  PHE H  24      11.036  31.332 104.015  0.00  0.00      B014  
ATOM   1844  CG  PHE H  24       9.969  30.312 103.542  0.00  0.00      B014  
ATOM   1845  CD1 PHE H  24       9.201  30.610 102.456  0.00  0.00      B014  
ATOM   1846  CD2 PHE H  24       9.821  29.181 104.265  0.00  0.00      B014  
ATOM   1847  CE1 PHE H  24       8.209  29.689 102.121  0.00  0.00      B014  
ATOM   1848  CE2 PHE H  24       8.856  28.252 103.887  0.00  0.00      B014  
ATOM   1849  CZ  PHE H  24       8.047  28.497 102.798  0.00  0.00      B014  
ATOM   1850  C   PHE H  24      13.334  32.326 103.681  0.00  0.00      B014  
ATOM   1851  O   PHE H  24      13.580  32.671 104.809  0.00  0.00      B014  
ATOM   1852  N   PHE H  25      13.999  32.771 102.607  0.00  0.00      B014  
ATOM   1853  H   PHE H  25      13.695  32.527 101.709  0.00  0.00      B014  
ATOM   1854  CA  PHE H  25      15.050  33.795 102.715  0.00  0.00      B014  
ATOM   1855  CB  PHE H  25      16.234  33.262 101.876  0.00  0.00      B014  
ATOM   1856  CG  PHE H  25      17.214  32.369 102.664  0.00  0.00      B014  
ATOM   1857  CD1 PHE H  25      17.012  31.052 102.930  0.00  0.00      B014  
ATOM   1858  CD2 PHE H  25      18.427  32.908 103.088  0.00  0.00      B014  
ATOM   1859  CE1 PHE H  25      17.915  30.297 103.711  0.00  0.00      B014  
ATOM   1860  CE2 PHE H  25      19.356  32.173 103.786  0.00  0.00      B014  
ATOM   1861  CZ  PHE H  25      19.074  30.875 104.147  0.00  0.00      B014  
ATOM   1862  C   PHE H  25      14.619  35.178 102.356  0.00  0.00      B014  
ATOM   1863  O   PHE H  25      14.469  35.549 101.177  0.00  0.00      B014  
ATOM   1864  N   TYR H  26      14.173  35.956 103.369  0.00  0.00      B014  
ATOM   1865  H   TYR H  26      14.031  35.573 104.259  0.00  0.00      B014  
ATOM   1866  CA  TYR H  26      13.940  37.418 103.122  0.00  0.00      B014  
ATOM   1867  CB  TYR H  26      12.762  38.008 103.964  0.00  0.00      B014  
ATOM   1868  CG  TYR H  26      11.398  37.519 103.632  0.00  0.00      B014  
ATOM   1869  CD1 TYR H  26      10.425  38.308 103.112  0.00  0.00      B014  
ATOM   1870  CE1 TYR H  26       9.176  37.872 102.764  0.00  0.00      B014  
ATOM   1871  CD2 TYR H  26      11.078  36.180 103.816  0.00  0.00      B014  
ATOM   1872  CE2 TYR H  26       9.787  35.716 103.513  0.00  0.00      B014  
ATOM   1873  CZ  TYR H  26       8.859  36.563 102.928  0.00  0.00      B014  
ATOM   1874  OH  TYR H  26       7.497  36.172 102.562  0.00  0.00      B014  
ATOM   1875  HH  TYR H  26       7.314  35.294 102.905  0.00  0.00      B014  
ATOM   1876  C   TYR H  26      15.210  38.197 103.413  0.00  0.00      B014  
ATOM   1877  O   TYR H  26      15.700  38.344 104.497  0.00  0.00      B014  
ATOM   1878  N   THR H  27      15.692  38.875 102.307  0.00  0.00      B014  
ATOM   1879  H   THR H  27      15.244  38.694 101.454  0.00  0.00      B014  
ATOM   1880  CA  THR H  27      16.644  39.987 102.358  0.00  0.00      B014  
ATOM   1881  CB  THR H  27      18.116  39.517 101.902  0.00  0.00      B014  
ATOM   1882  OG1 THR H  27      18.165  38.123 102.436  0.00  0.00      B014  
ATOM   1883  HG1 THR H  27      18.220  38.080 103.394  0.00  0.00      B014  
ATOM   1884  CG2 THR H  27      19.269  40.342 102.600  0.00  0.00      B014  
ATOM   1885  C   THR H  27      16.186  41.358 101.755  0.00  0.00      B014  
ATOM   1886  O   THR H  27      16.477  41.577 100.585  0.00  0.00      B014  
ATOM   1887  N   PRO H  28      15.407  42.209 102.453  0.00  0.00      B014  
ATOM   1888  CD  PRO H  28      14.354  41.858 103.398  0.00  0.00      B014  
ATOM   1889  CA  PRO H  28      15.147  43.532 101.926  0.00  0.00      B014  
ATOM   1890  CB  PRO H  28      14.176  44.189 102.887  0.00  0.00      B014  
ATOM   1891  CG  PRO H  28      13.434  43.030 103.516  0.00  0.00      B014  
ATOM   1892  C   PRO H  28      16.301  44.466 101.563  0.00  0.00      B014  
ATOM   1893  O   PRO H  28      16.170  44.985 100.466  0.00  0.00      B014  
ATOM   1894  N   LYS H  29      17.481  44.714 102.215  0.00  0.00      B014  
ATOM   1895  H   LYS H  29      17.629  44.314 103.097  0.00  0.00      B014  
ATOM   1896  CA  LYS H  29      18.468  45.607 101.652  0.00  0.00      B014  
ATOM   1897  CB  LYS H  29      18.212  46.975 102.321  0.00  0.00      B014  
ATOM   1898  CG  LYS H  29      19.174  47.974 101.798  0.00  0.00      B014  
ATOM   1899  CD  LYS H  29      19.058  49.336 102.500  0.00  0.00      B014  
ATOM   1900  CE  LYS H  29      19.637  50.439 101.723  0.00  0.00      B014  
ATOM   1901  NZ  LYS H  29      18.800  50.500 100.557  0.00  0.00      B014  
ATOM   1902  HZ1 LYS H  29      19.190  49.983  99.743  0.00  0.00      B014  
ATOM   1903  HZ2 LYS H  29      18.729  51.493 100.258  0.00  0.00      B014  
ATOM   1904  HZ3 LYS H  29      17.841  50.168 100.785  0.00  0.00      B014  
ATOM   1905  C   LYS H  29      19.891  45.097 101.762  0.00  0.00      B014  
ATOM   1906  O   LYS H  29      20.358  44.849 102.884  0.00  0.00      B014  
ATOM   1907  N   ALA H  30      20.630  44.918 100.621  0.00  0.00      B014  
ATOM   1908  H   ALA H  30      20.097  44.703  99.827  0.00  0.00      B014  
ATOM   1909  CA  ALA H  30      22.044  44.647 100.621  0.00  0.00      B014  
ATOM   1910  CB  ALA H  30      22.431  44.194  99.222  0.00  0.00      B014  
ATOM   1911  C   ALA H  30      22.746  45.952 100.915  0.00  0.00      B014  
ATOM   1912  O   ALA H  30      22.663  47.051 100.240  0.00  0.00      B014  
ATOM   1913  N   GLY I   1     -27.401  26.319 106.579  0.00  0.00      A015  
ATOM   1914  H   GLY I   1     -27.005  25.430 106.467  0.00  0.00      A015  
ATOM   1915  CA  GLY I   1     -26.727  27.400 105.810  0.00  0.00      A015  
ATOM   1916  C   GLY I   1     -25.481  26.993 105.120  0.00  0.00      A015  
ATOM   1917  O   GLY I   1     -25.384  26.740 103.953  0.00  0.00      A015  
ATOM   1918  N   ILE I   2     -24.405  26.942 105.928  0.00  0.00      A015  
ATOM   1919  H   ILE I   2     -24.480  26.991 106.903  0.00  0.00      A015  
ATOM   1920  CA  ILE I   2     -23.056  26.738 105.440  0.00  0.00      A015  
ATOM   1921  CB  ILE I   2     -22.077  27.889 105.812  0.00  0.00      A015  
ATOM   1922  CG2 ILE I   2     -20.959  27.755 104.836  0.00  0.00      A015  
ATOM   1923  CG1 ILE I   2     -22.702  29.275 105.963  0.00  0.00      A015  
ATOM   1924  CD  ILE I   2     -21.901  30.375 106.652  0.00  0.00      A015  
ATOM   1925  C   ILE I   2     -22.632  25.408 106.040  0.00  0.00      A015  
ATOM   1926  O   ILE I   2     -22.466  25.245 107.231  0.00  0.00      A015  
ATOM   1927  N   VAL I   3     -22.585  24.390 105.262  0.00  0.00      A015  
ATOM   1928  H   VAL I   3     -22.763  24.542 104.310  0.00  0.00      A015  
ATOM   1929  CA  VAL I   3     -22.214  23.042 105.717  0.00  0.00      A015  
ATOM   1930  CB  VAL I   3     -23.264  21.917 105.186  0.00  0.00      A015  
ATOM   1931  CG1 VAL I   3     -22.829  20.520 105.605  0.00  0.00      A015  
ATOM   1932  CG2 VAL I   3     -24.596  22.068 105.719  0.00  0.00      A015  
ATOM   1933  C   VAL I   3     -20.815  22.687 105.220  0.00  0.00      A015  
ATOM   1934  O   VAL I   3     -20.618  22.651 104.011  0.00  0.00      A015  
ATOM   1935  N   GLU I   4     -19.842  22.638 106.196  0.00  0.00      A015  
ATOM   1936  H   GLU I   4     -20.117  22.865 107.109  0.00  0.00      A015  
ATOM   1937  CA  GLU I   4     -18.465  22.291 105.893  0.00  0.00      A015  
ATOM   1938  CB  GLU I   4     -17.596  23.461 106.358  0.00  0.00      A015  
ATOM   1939  CG  GLU I   4     -17.399  24.589 105.397  0.00  0.00      A015  
ATOM   1940  CD  GLU I   4     -16.423  25.648 105.955  0.00  0.00      A015  
ATOM   1941  OE1 GLU I   4     -16.749  26.283 106.919  0.00  0.00      A015  
ATOM   1942  OE2 GLU I   4     -15.347  25.869 105.368  0.00  0.00      A015  
ATOM   1943  C   GLU I   4     -17.930  21.002 106.547  0.00  0.00      A015  
ATOM   1944  O   GLU I   4     -17.816  20.933 107.784  0.00  0.00      A015  
ATOM   1945  N   GLN I   5     -17.772  19.892 105.736  0.00  0.00      A015  
ATOM   1946  H   GLN I   5     -18.083  19.859 104.807  0.00  0.00      A015  
ATOM   1947  CA  GLN I   5     -17.245  18.723 106.234  0.00  0.00      A015  
ATOM   1948  CB  GLN I   5     -18.081  17.455 105.833  0.00  0.00      A015  
ATOM   1949  CG  GLN I   5     -19.579  17.318 106.121  0.00  0.00      A015  
ATOM   1950  CD  GLN I   5     -20.113  16.042 105.658  0.00  0.00      A015  
ATOM   1951  OE1 GLN I   5     -20.421  15.760 104.473  0.00  0.00      A015  
ATOM   1952  NE2 GLN I   5     -20.420  15.150 106.520  0.00  0.00      A015  
ATOM   1953 HE21 GLN I   5     -20.514  15.404 107.462  0.00  0.00      A015  
ATOM   1954 HE22 GLN I   5     -20.365  14.228 106.191  0.00  0.00      A015  
ATOM   1955  C   GLN I   5     -15.769  18.480 105.866  0.00  0.00      A015  
ATOM   1956  O   GLN I   5     -15.324  18.282 104.736  0.00  0.00      A015  
ATOM   1957  N   CYS I   6     -15.027  18.543 106.998  0.00  0.00      A015  
ATOM   1958  H   CYS I   6     -15.425  18.389 107.880  0.00  0.00      A015  
ATOM   1959  CA  CYS I   6     -13.597  18.572 106.843  0.00  0.00      A015  
ATOM   1960  CB  CYS I   6     -13.049  19.781 107.549  0.00  0.00      A015  
ATOM   1961  SG  CYS I   6     -11.235  19.992 107.274  0.00  0.00      A015  
ATOM   1962  C   CYS I   6     -12.870  17.275 107.260  0.00  0.00      A015  
ATOM   1963  O   CYS I   6     -12.965  16.903 108.429  0.00  0.00      A015  
ATOM   1964  N   CYS I   7     -12.383  16.490 106.286  0.00  0.00      A015  
ATOM   1965  H   CYS I   7     -12.648  16.650 105.356  0.00  0.00      A015  
ATOM   1966  CA  CYS I   7     -11.428  15.518 106.662  0.00  0.00      A015  
ATOM   1967  CB  CYS I   7     -11.808  14.035 106.247  0.00  0.00      A015  
ATOM   1968  SG  CYS I   7     -13.203  13.171 107.042  0.00  0.00      A015  
ATOM   1969  C   CYS I   7     -10.173  15.935 105.853  0.00  0.00      A015  
ATOM   1970  O   CYS I   7      -9.952  15.693 104.686  0.00  0.00      A015  
ATOM   1971  N   ALA I   8      -9.322  16.730 106.544  0.00  0.00      A015  
ATOM   1972  H   ALA I   8      -9.376  16.966 107.493  0.00  0.00      A015  
ATOM   1973  CA  ALA I   8      -8.222  17.402 105.802  0.00  0.00      A015  
ATOM   1974  CB  ALA I   8      -8.834  18.713 105.374  0.00  0.00      A015  
ATOM   1975  C   ALA I   8      -6.997  17.665 106.716  0.00  0.00      A015  
ATOM   1976  O   ALA I   8      -7.049  17.503 107.961  0.00  0.00      A015  
ATOM   1977  N   SER I   9      -5.894  18.148 106.116  0.00  0.00      A015  
ATOM   1978  H   SER I   9      -5.691  17.929 105.182  0.00  0.00      A015  
ATOM   1979  CA  SER I   9      -4.792  18.531 106.910  0.00  0.00      A015  
ATOM   1980  CB  SER I   9      -3.563  18.455 106.064  0.00  0.00      A015  
ATOM   1981  OG  SER I   9      -3.575  17.232 105.277  0.00  0.00      A015  
ATOM   1982  HG  SER I   9      -3.731  16.418 105.763  0.00  0.00      A015  
ATOM   1983  C   SER I   9      -4.991  19.946 107.459  0.00  0.00      A015  
ATOM   1984  O   SER I   9      -4.684  20.218 108.659  0.00  0.00      A015  
ATOM   1985  N   VAL I  10      -5.431  20.824 106.600  0.00  0.00      A015  
ATOM   1986  H   VAL I  10      -5.442  20.552 105.658  0.00  0.00      A015  
ATOM   1987  CA  VAL I  10      -5.882  22.160 106.878  0.00  0.00      A015  
ATOM   1988  CB  VAL I  10      -4.877  23.209 106.368  0.00  0.00      A015  
ATOM   1989  CG1 VAL I  10      -5.190  24.618 106.912  0.00  0.00      A015  
ATOM   1990  CG2 VAL I  10      -3.396  23.012 106.369  0.00  0.00      A015  
ATOM   1991  C   VAL I  10      -7.251  22.494 106.306  0.00  0.00      A015  
ATOM   1992  O   VAL I  10      -7.595  22.213 105.138  0.00  0.00      A015  
ATOM   1993  N   CYS I  11      -8.069  22.951 107.214  0.00  0.00      A015  
ATOM   1994  H   CYS I  11      -7.892  22.805 108.167  0.00  0.00      A015  
ATOM   1995  CA  CYS I  11      -9.270  23.775 106.924  0.00  0.00      A015  
ATOM   1996  CB  CYS I  11     -10.516  23.025 107.320  0.00  0.00      A015  
ATOM   1997  SG  CYS I  11     -10.992  21.644 106.213  0.00  0.00      A015  
ATOM   1998  C   CYS I  11      -9.226  25.044 107.721  0.00  0.00      A015  
ATOM   1999  O   CYS I  11      -8.616  24.986 108.832  0.00  0.00      A015  
ATOM   2000  N   SER I  12      -9.654  26.274 107.456  0.00  0.00      A015  
ATOM   2001  H   SER I  12      -9.569  26.984 108.127  0.00  0.00      A015  
ATOM   2002  CA  SER I  12     -10.277  26.647 106.247  0.00  0.00      A015  
ATOM   2003  CB  SER I  12     -11.761  27.009 106.390  0.00  0.00      A015  
ATOM   2004  OG  SER I  12     -12.518  25.926 106.930  0.00  0.00      A015  
ATOM   2005  HG  SER I  12     -13.431  26.223 106.910  0.00  0.00      A015  
ATOM   2006  C   SER I  12      -9.467  27.890 105.791  0.00  0.00      A015  
ATOM   2007  O   SER I  12      -9.228  27.999 104.537  0.00  0.00      A015  
ATOM   2008  N   LEU I  13      -9.009  28.858 106.609  0.00  0.00      A015  
ATOM   2009  H   LEU I  13      -9.263  28.865 107.555  0.00  0.00      A015  
ATOM   2010  CA  LEU I  13      -8.270  30.030 106.207  0.00  0.00      A015  
ATOM   2011  CB  LEU I  13      -8.945  31.292 106.852  0.00  0.00      A015  
ATOM   2012  CG  LEU I  13      -8.519  32.696 106.395  0.00  0.00      A015  
ATOM   2013  CD1 LEU I  13      -8.998  32.824 104.990  0.00  0.00      A015  
ATOM   2014  CD2 LEU I  13      -9.136  33.864 107.160  0.00  0.00      A015  
ATOM   2015  C   LEU I  13      -6.774  29.976 106.532  0.00  0.00      A015  
ATOM   2016  O   LEU I  13      -6.461  30.024 107.764  0.00  0.00      A015  
ATOM   2017  N   TYR I  14      -5.861  29.885 105.575  0.00  0.00      A015  
ATOM   2018  H   TYR I  14      -6.175  29.842 104.648  0.00  0.00      A015  
ATOM   2019  CA  TYR I  14      -4.449  29.963 105.970  0.00  0.00      A015  
ATOM   2020  CB  TYR I  14      -3.599  28.773 105.490  0.00  0.00      A015  
ATOM   2021  CG  TYR I  14      -2.314  28.610 106.262  0.00  0.00      A015  
ATOM   2022  CD1 TYR I  14      -1.365  29.512 106.362  0.00  0.00      A015  
ATOM   2023  CE1 TYR I  14      -0.253  29.233 107.170  0.00  0.00      A015  
ATOM   2024  CD2 TYR I  14      -2.202  27.341 106.983  0.00  0.00      A015  
ATOM   2025  CE2 TYR I  14      -1.067  27.040 107.759  0.00  0.00      A015  
ATOM   2026  CZ  TYR I  14      -0.078  28.021 107.851  0.00  0.00      A015  
ATOM   2027  OH  TYR I  14       1.098  27.823 108.599  0.00  0.00      A015  
ATOM   2028  HH  TYR I  14       1.708  28.545 108.431  0.00  0.00      A015  
ATOM   2029  C   TYR I  14      -3.913  31.196 105.315  0.00  0.00      A015  
ATOM   2030  O   TYR I  14      -4.078  31.384 104.081  0.00  0.00      A015  
ATOM   2031  N   GLN I  15      -3.418  32.093 106.206  0.00  0.00      A015  
ATOM   2032  H   GLN I  15      -3.350  31.929 107.169  0.00  0.00      A015  
ATOM   2033  CA  GLN I  15      -2.854  33.373 105.682  0.00  0.00      A015  
ATOM   2034  CB  GLN I  15      -3.584  34.501 106.321  0.00  0.00      A015  
ATOM   2035  CG  GLN I  15      -3.293  35.833 105.718  0.00  0.00      A015  
ATOM   2036  CD  GLN I  15      -3.733  37.037 106.492  0.00  0.00      A015  
ATOM   2037  OE1 GLN I  15      -3.709  37.138 107.726  0.00  0.00      A015  
ATOM   2038  NE2 GLN I  15      -4.336  38.028 105.769  0.00  0.00      A015  
ATOM   2039 HE21 GLN I  15      -4.389  38.069 104.792  0.00  0.00      A015  
ATOM   2040 HE22 GLN I  15      -4.735  38.767 106.275  0.00  0.00      A015  
ATOM   2041  C   GLN I  15      -1.363  33.288 106.053  0.00  0.00      A015  
ATOM   2042  O   GLN I  15      -0.882  33.210 107.214  0.00  0.00      A015  
ATOM   2043  N   LEU I  16      -0.571  33.231 104.977  0.00  0.00      A015  
ATOM   2044  H   LEU I  16      -1.012  32.887 104.172  0.00  0.00      A015  
ATOM   2045  CA  LEU I  16       0.810  33.505 104.897  0.00  0.00      A015  
ATOM   2046  CB  LEU I  16       1.485  34.621 105.886  0.00  0.00      A015  
ATOM   2047  CG  LEU I  16       0.948  36.066 105.826  0.00  0.00      A015  
ATOM   2048  CD1 LEU I  16       1.584  36.879 106.994  0.00  0.00      A015  
ATOM   2049  CD2 LEU I  16       1.228  36.825 104.493  0.00  0.00      A015  
ATOM   2050  C   LEU I  16       1.635  32.339 104.682  0.00  0.00      A015  
ATOM   2051  O   LEU I  16       1.790  31.921 103.596  0.00  0.00      A015  
ATOM   2052  N   GLU I  17       2.242  31.783 105.772  0.00  0.00      A015  
ATOM   2053  H   GLU I  17       1.808  31.920 106.640  0.00  0.00      A015  
ATOM   2054  CA  GLU I  17       3.370  30.903 105.539  0.00  0.00      A015  
ATOM   2055  CB  GLU I  17       4.655  31.528 105.898  0.00  0.00      A015  
ATOM   2056  CG  GLU I  17       5.082  32.717 105.005  0.00  0.00      A015  
ATOM   2057  CD  GLU I  17       6.352  33.333 105.569  0.00  0.00      A015  
ATOM   2058  OE1 GLU I  17       6.346  33.811 106.707  0.00  0.00      A015  
ATOM   2059  OE2 GLU I  17       7.285  33.500 104.834  0.00  0.00      A015  
ATOM   2060  C   GLU I  17       3.387  29.547 106.210  0.00  0.00      A015  
ATOM   2061  O   GLU I  17       3.408  29.465 107.427  0.00  0.00      A015  
ATOM   2062  N   ASN I  18       3.356  28.513 105.352  0.00  0.00      A015  
ATOM   2063  H   ASN I  18       3.293  28.569 104.375  0.00  0.00      A015  
ATOM   2064  CA  ASN I  18       3.608  27.179 105.942  0.00  0.00      A015  
ATOM   2065  CB  ASN I  18       2.290  26.397 105.833  0.00  0.00      A015  
ATOM   2066  CG  ASN I  18       2.262  25.003 106.500  0.00  0.00      A015  
ATOM   2067  OD1 ASN I  18       2.529  23.981 105.966  0.00  0.00      A015  
ATOM   2068  ND2 ASN I  18       1.864  25.110 107.758  0.00  0.00      A015  
ATOM   2069 HD21 ASN I  18       1.753  25.986 108.183  0.00  0.00      A015  
ATOM   2070 HD22 ASN I  18       1.689  24.296 108.275  0.00  0.00      A015  
ATOM   2071  C   ASN I  18       4.786  26.540 105.187  0.00  0.00      A015  
ATOM   2072  O   ASN I  18       4.808  26.515 103.927  0.00  0.00      A015  
ATOM   2073  N   TYR I  19       5.744  26.035 105.931  0.00  0.00      A015  
ATOM   2074  H   TYR I  19       5.578  26.023 106.897  0.00  0.00      A015  
ATOM   2075  CA  TYR I  19       6.833  25.288 105.445  0.00  0.00      A015  
ATOM   2076  CB  TYR I  19       7.979  25.309 106.505  0.00  0.00      A015  
ATOM   2077  CG  TYR I  19       9.342  25.089 105.922  0.00  0.00      A015  
ATOM   2078  CD1 TYR I  19      10.358  25.972 106.265  0.00  0.00      A015  
ATOM   2079  CE1 TYR I  19      11.644  25.703 105.964  0.00  0.00      A015  
ATOM   2080  CD2 TYR I  19       9.606  23.926 105.239  0.00  0.00      A015  
ATOM   2081  CE2 TYR I  19      10.881  23.745 104.851  0.00  0.00      A015  
ATOM   2082  CZ  TYR I  19      11.926  24.602 105.199  0.00  0.00      A015  
ATOM   2083  OH  TYR I  19      13.211  24.342 104.747  0.00  0.00      A015  
ATOM   2084  HH  TYR I  19      13.858  24.923 105.153  0.00  0.00      A015  
ATOM   2085  C   TYR I  19       6.413  23.821 105.090  0.00  0.00      A015  
ATOM   2086  O   TYR I  19       6.069  23.571 103.911  0.00  0.00      A015  
ATOM   2087  N   CYS I  20       6.357  22.858 106.057  0.00  0.00      A015  
ATOM   2088  H   CYS I  20       6.567  23.050 106.995  0.00  0.00      A015  
ATOM   2089  CA  CYS I  20       5.855  21.525 105.769  0.00  0.00      A015  
ATOM   2090  CB  CYS I  20       6.700  20.350 106.386  0.00  0.00      A015  
ATOM   2091  SG  CYS I  20       8.395  20.297 105.670  0.00  0.00      A015  
ATOM   2092  C   CYS I  20       4.450  21.316 106.344  0.00  0.00      A015  
ATOM   2093  O   CYS I  20       4.351  21.288 107.588  0.00  0.00      A015  
ATOM   2094  N   ASN I  21       3.506  20.829 105.468  0.00  0.00      A015  
ATOM   2095  H   ASN I  21       3.687  20.596 104.534  0.00  0.00      A015  
ATOM   2096  CA  ASN I  21       2.126  20.585 105.840  0.00  0.00      A015  
ATOM   2097  CB  ASN I  21       1.130  21.172 104.868  0.00  0.00      A015  
ATOM   2098  CG  ASN I  21      -0.321  20.946 105.237  0.00  0.00      A015  
ATOM   2099  OD1 ASN I  21      -0.752  21.018 106.397  0.00  0.00      A015  
ATOM   2100  ND2 ASN I  21      -1.155  20.856 104.198  0.00  0.00      A015  
ATOM   2101 HD21 ASN I  21      -0.848  20.914 103.269  0.00  0.00      A015  
ATOM   2102 HD22 ASN I  21      -2.092  20.671 104.417  0.00  0.00      A015  
ATOM   2103  C   ASN I  21       1.993  19.085 105.621  0.00  0.00      A015  
ATOM   2104  O   ASN I  21       2.415  18.544 104.607  0.00  0.00      A015  
ATOM   2105  N   PHE J   1     -26.972  -2.032 106.343  0.00  0.00      B015  
ATOM   2106  H   PHE J   1     -27.361  -1.670 105.520  0.00  0.00      B015  
ATOM   2107  CA  PHE J   1     -26.380  -1.004 107.237  0.00  0.00      B015  
ATOM   2108  CB  PHE J   1     -25.209  -1.588 107.881  0.00  0.00      B015  
ATOM   2109  CG  PHE J   1     -25.528  -2.795 108.650  0.00  0.00      B015  
ATOM   2110  CD1 PHE J   1     -26.366  -2.734 109.746  0.00  0.00      B015  
ATOM   2111  CD2 PHE J   1     -25.036  -4.042 108.307  0.00  0.00      B015  
ATOM   2112  CE1 PHE J   1     -26.501  -3.792 110.622  0.00  0.00      B015  
ATOM   2113  CE2 PHE J   1     -25.151  -5.124 109.170  0.00  0.00      B015  
ATOM   2114  CZ  PHE J   1     -25.932  -5.014 110.340  0.00  0.00      B015  
ATOM   2115  C   PHE J   1     -25.844   0.273 106.487  0.00  0.00      B015  
ATOM   2116  O   PHE J   1     -25.136   0.211 105.480  0.00  0.00      B015  
ATOM   2117  N   VAL J   2     -26.137   1.412 107.177  0.00  0.00      B015  
ATOM   2118  H   VAL J   2     -26.711   1.429 107.971  0.00  0.00      B015  
ATOM   2119  CA  VAL J   2     -25.438   2.633 106.854  0.00  0.00      B015  
ATOM   2120  CB  VAL J   2     -26.366   3.703 107.465  0.00  0.00      B015  
ATOM   2121  CG1 VAL J   2     -25.707   5.090 107.381  0.00  0.00      B015  
ATOM   2122  CG2 VAL J   2     -27.688   3.765 106.645  0.00  0.00      B015  
ATOM   2123  C   VAL J   2     -24.075   2.647 107.524  0.00  0.00      B015  
ATOM   2124  O   VAL J   2     -23.944   2.655 108.740  0.00  0.00      B015  
ATOM   2125  N   ASN J   3     -23.093   2.529 106.638  0.00  0.00      B015  
ATOM   2126  H   ASN J   3     -23.258   2.655 105.680  0.00  0.00      B015  
ATOM   2127  CA  ASN J   3     -21.740   2.250 107.064  0.00  0.00      B015  
ATOM   2128  CB  ASN J   3     -21.379   0.795 106.793  0.00  0.00      B015  
ATOM   2129  CG  ASN J   3     -19.977   0.452 107.302  0.00  0.00      B015  
ATOM   2130  OD1 ASN J   3     -19.688   0.446 108.516  0.00  0.00      B015  
ATOM   2131  ND2 ASN J   3     -19.055   0.109 106.437  0.00  0.00      B015  
ATOM   2132 HD21 ASN J   3     -19.437   0.107 105.534  0.00  0.00      B015  
ATOM   2133 HD22 ASN J   3     -18.107   0.017 106.666  0.00  0.00      B015  
ATOM   2134  C   ASN J   3     -20.786   3.257 106.409  0.00  0.00      B015  
ATOM   2135  O   ASN J   3     -20.925   3.570 105.217  0.00  0.00      B015  
ATOM   2136  N   GLN J   4     -19.776   3.855 107.099  0.00  0.00      B015  
ATOM   2137  H   GLN J   4     -19.852   3.813 108.075  0.00  0.00      B015  
ATOM   2138  CA  GLN J   4     -18.632   4.601 106.563  0.00  0.00      B015  
ATOM   2139  CB  GLN J   4     -17.687   3.689 105.779  0.00  0.00      B015  
ATOM   2140  CG  GLN J   4     -16.338   4.322 105.747  0.00  0.00      B015  
ATOM   2141  CD  GLN J   4     -15.846   4.312 104.309  0.00  0.00      B015  
ATOM   2142  OE1 GLN J   4     -16.128   3.333 103.623  0.00  0.00      B015  
ATOM   2143  NE2 GLN J   4     -15.188   5.253 103.706  0.00  0.00      B015  
ATOM   2144 HE21 GLN J   4     -14.984   5.981 104.330  0.00  0.00      B015  
ATOM   2145 HE22 GLN J   4     -14.930   5.350 102.766  0.00  0.00      B015  
ATOM   2146  C   GLN J   4     -19.051   5.886 105.818  0.00  0.00      B015  
ATOM   2147  O   GLN J   4     -19.080   6.014 104.611  0.00  0.00      B015  
ATOM   2148  N   HIS J   5     -19.406   6.834 106.635  0.00  0.00      B015  
ATOM   2149  H   HIS J   5     -19.364   6.730 107.609  0.00  0.00      B015  
ATOM   2150  CA  HIS J   5     -19.715   8.210 106.231  0.00  0.00      B015  
ATOM   2151  CB  HIS J   5     -21.172   8.589 106.533  0.00  0.00      B015  
ATOM   2152  CG  HIS J   5     -22.151   7.906 105.512  0.00  0.00      B015  
ATOM   2153  ND1 HIS J   5     -21.898   7.031 104.540  0.00  0.00      B015  
ATOM   2154  HD1 HIS J   5     -21.050   6.595 104.313  0.00  0.00      B015  
ATOM   2155  CD2 HIS J   5     -23.481   7.988 105.622  0.00  0.00      B015  
ATOM   2156  NE2 HIS J   5     -23.993   7.146 104.738  0.00  0.00      B015  
ATOM   2157  CE1 HIS J   5     -23.006   6.652 104.003  0.00  0.00      B015  
ATOM   2158  C   HIS J   5     -18.764   9.311 106.825  0.00  0.00      B015  
ATOM   2159  O   HIS J   5     -18.959   9.849 107.895  0.00  0.00      B015  
ATOM   2160  N   LEU J   6     -17.635   9.510 106.116  0.00  0.00      B015  
ATOM   2161  H   LEU J   6     -17.691   9.180 105.195  0.00  0.00      B015  
ATOM   2162  CA  LEU J   6     -16.441  10.298 106.460  0.00  0.00      B015  
ATOM   2163  CB  LEU J   6     -16.766  11.798 106.660  0.00  0.00      B015  
ATOM   2164  CG  LEU J   6     -17.019  12.735 105.433  0.00  0.00      B015  
ATOM   2165  CD1 LEU J   6     -18.451  12.660 104.955  0.00  0.00      B015  
ATOM   2166  CD2 LEU J   6     -16.676  14.194 105.687  0.00  0.00      B015  
ATOM   2167  C   LEU J   6     -15.708   9.819 107.759  0.00  0.00      B015  
ATOM   2168  O   LEU J   6     -16.302   9.746 108.805  0.00  0.00      B015  
ATOM   2169  N   CYS J   7     -14.405   9.399 107.827  0.00  0.00      B015  
ATOM   2170  H   CYS J   7     -14.077   8.894 108.600  0.00  0.00      B015  
ATOM   2171  CA  CYS J   7     -13.575   9.377 106.633  0.00  0.00      B015  
ATOM   2172  CB  CYS J   7     -12.251  10.168 106.841  0.00  0.00      B015  
ATOM   2173  SG  CYS J   7     -12.296  11.612 107.943  0.00  0.00      B015  
ATOM   2174  C   CYS J   7     -13.288   7.860 106.383  0.00  0.00      B015  
ATOM   2175  O   CYS J   7     -13.647   7.283 105.400  0.00  0.00      B015  
ATOM   2176  N   GLY J   8     -12.816   7.174 107.449  0.00  0.00      B015  
ATOM   2177  H   GLY J   8     -12.758   7.679 108.287  0.00  0.00      B015  
ATOM   2178  CA  GLY J   8     -12.280   5.786 107.323  0.00  0.00      B015  
ATOM   2179  C   GLY J   8     -10.854   5.734 106.747  0.00  0.00      B015  
ATOM   2180  O   GLY J   8     -10.621   5.234 105.627  0.00  0.00      B015  
ATOM   2181  N   SER J   9      -9.921   6.023 107.624  0.00  0.00      B015  
ATOM   2182  H   SER J   9     -10.096   6.264 108.557  0.00  0.00      B015  
ATOM   2183  CA  SER J   9      -8.514   6.092 107.289  0.00  0.00      B015  
ATOM   2184  CB  SER J   9      -8.071   7.339 107.893  0.00  0.00      B015  
ATOM   2185  OG  SER J   9      -8.735   8.473 107.376  0.00  0.00      B015  
ATOM   2186  HG  SER J   9      -8.332   9.305 107.636  0.00  0.00      B015  
ATOM   2187  C   SER J   9      -7.674   4.932 108.016  0.00  0.00      B015  
ATOM   2188  O   SER J   9      -7.465   4.966 109.235  0.00  0.00      B015  
ATOM   2189  N   HIS J  10      -7.297   3.955 107.189  0.00  0.00      B015  
ATOM   2190  H   HIS J  10      -7.318   4.100 106.220  0.00  0.00      B015  
ATOM   2191  CA  HIS J  10      -6.736   2.737 107.687  0.00  0.00      B015  
ATOM   2192  CB  HIS J  10      -7.558   1.487 107.186  0.00  0.00      B015  
ATOM   2193  CG  HIS J  10      -9.064   1.604 107.365  0.00  0.00      B015  
ATOM   2194  ND1 HIS J  10     -10.091   1.595 106.489  0.00  0.00      B015  
ATOM   2195  HD1 HIS J  10     -10.037   1.180 105.602  0.00  0.00      B015  
ATOM   2196  CD2 HIS J  10      -9.537   1.930 108.574  0.00  0.00      B015  
ATOM   2197  NE2 HIS J  10     -10.803   2.242 108.402  0.00  0.00      B015  
ATOM   2198  CE1 HIS J  10     -11.110   1.981 107.147  0.00  0.00      B015  
ATOM   2199  C   HIS J  10      -5.325   2.656 107.286  0.00  0.00      B015  
ATOM   2200  O   HIS J  10      -4.975   2.790 106.095  0.00  0.00      B015  
ATOM   2201  N   LEU J  11      -4.536   2.207 108.285  0.00  0.00      B015  
ATOM   2202  H   LEU J  11      -4.887   2.334 109.191  0.00  0.00      B015  
ATOM   2203  CA  LEU J  11      -3.159   1.799 108.248  0.00  0.00      B015  
ATOM   2204  CB  LEU J  11      -3.155   0.419 107.582  0.00  0.00      B015  
ATOM   2205  CG  LEU J  11      -3.585  -0.855 108.373  0.00  0.00      B015  
ATOM   2206  CD1 LEU J  11      -4.861  -1.338 107.672  0.00  0.00      B015  
ATOM   2207  CD2 LEU J  11      -2.476  -1.964 108.453  0.00  0.00      B015  
ATOM   2208  C   LEU J  11      -2.374   2.819 107.356  0.00  0.00      B015  
ATOM   2209  O   LEU J  11      -2.040   2.588 106.183  0.00  0.00      B015  
ATOM   2210  N   VAL J  12      -1.902   3.851 108.057  0.00  0.00      B015  
ATOM   2211  H   VAL J  12      -2.061   3.986 109.014  0.00  0.00      B015  
ATOM   2212  CA  VAL J  12      -1.031   4.911 107.534  0.00  0.00      B015  
ATOM   2213  CB  VAL J  12      -1.359   6.365 107.994  0.00  0.00      B015  
ATOM   2214  CG1 VAL J  12      -0.615   7.366 107.151  0.00  0.00      B015  
ATOM   2215  CG2 VAL J  12      -2.834   6.847 108.279  0.00  0.00      B015  
ATOM   2216  C   VAL J  12       0.307   4.347 108.095  0.00  0.00      B015  
ATOM   2217  O   VAL J  12       0.459   4.419 109.337  0.00  0.00      B015  
ATOM   2218  N   GLU J  13       1.252   3.844 107.353  0.00  0.00      B015  
ATOM   2219  H   GLU J  13       1.089   3.981 106.396  0.00  0.00      B015  
ATOM   2220  CA  GLU J  13       2.526   3.214 107.783  0.00  0.00      B015  
ATOM   2221  CB  GLU J  13       2.632   1.741 107.530  0.00  0.00      B015  
ATOM   2222  CG  GLU J  13       1.669   0.840 108.242  0.00  0.00      B015  
ATOM   2223  CD  GLU J  13       1.937  -0.633 107.940  0.00  0.00      B015  
ATOM   2224  OE1 GLU J  13       1.416  -1.157 106.969  0.00  0.00      B015  
ATOM   2225  OE2 GLU J  13       2.831  -1.300 108.449  0.00  0.00      B015  
ATOM   2226  C   GLU J  13       3.753   3.902 107.262  0.00  0.00      B015  
ATOM   2227  O   GLU J  13       4.091   3.835 106.064  0.00  0.00      B015  
ATOM   2228  N   ALA J  14       4.358   4.456 108.196  0.00  0.00      B015  
ATOM   2229  H   ALA J  14       3.840   4.575 109.020  0.00  0.00      B015  
ATOM   2230  CA  ALA J  14       5.684   5.083 108.076  0.00  0.00      B015  
ATOM   2231  CB  ALA J  14       6.820   4.075 107.688  0.00  0.00      B015  
ATOM   2232  C   ALA J  14       5.829   6.328 107.295  0.00  0.00      B015  
ATOM   2233  O   ALA J  14       5.676   6.324 106.069  0.00  0.00      B015  
ATOM   2234  N   LEU J  15       6.082   7.446 108.034  0.00  0.00      B015  
ATOM   2235  H   LEU J  15       6.038   7.321 109.005  0.00  0.00      B015  
ATOM   2236  CA  LEU J  15       6.246   8.717 107.418  0.00  0.00      B015  
ATOM   2237  CB  LEU J  15       4.964   9.579 107.787  0.00  0.00      B015  
ATOM   2238  CG  LEU J  15       4.564  11.004 107.283  0.00  0.00      B015  
ATOM   2239  CD1 LEU J  15       3.100  11.339 107.698  0.00  0.00      B015  
ATOM   2240  CD2 LEU J  15       5.506  12.031 107.755  0.00  0.00      B015  
ATOM   2241  C   LEU J  15       7.445   9.390 107.964  0.00  0.00      B015  
ATOM   2242  O   LEU J  15       7.534   9.663 109.174  0.00  0.00      B015  
ATOM   2243  N   TYR J  16       8.515   9.515 107.134  0.00  0.00      B015  
ATOM   2244  H   TYR J  16       8.260   9.217 106.236  0.00  0.00      B015  
ATOM   2245  CA  TYR J  16       9.748  10.135 107.454  0.00  0.00      B015  
ATOM   2246  CB  TYR J  16      10.994   9.547 106.675  0.00  0.00      B015  
ATOM   2247  CG  TYR J  16      11.275   8.071 107.009  0.00  0.00      B015  
ATOM   2248  CD1 TYR J  16      12.445   7.617 107.528  0.00  0.00      B015  
ATOM   2249  CE1 TYR J  16      12.740   6.280 107.631  0.00  0.00      B015  
ATOM   2250  CD2 TYR J  16      10.331   7.129 106.714  0.00  0.00      B015  
ATOM   2251  CE2 TYR J  16      10.633   5.772 106.897  0.00  0.00      B015  
ATOM   2252  CZ  TYR J  16      11.844   5.308 107.389  0.00  0.00      B015  
ATOM   2253  OH  TYR J  16      12.149   3.950 107.480  0.00  0.00      B015  
ATOM   2254  HH  TYR J  16      13.029   3.853 107.852  0.00  0.00      B015  
ATOM   2255  C   TYR J  16       9.479  11.569 106.874  0.00  0.00      B015  
ATOM   2256  O   TYR J  16       9.318  11.781 105.708  0.00  0.00      B015  
ATOM   2257  N   LEU J  17       9.414  12.637 107.738  0.00  0.00      B015  
ATOM   2258  H   LEU J  17       9.520  12.335 108.664  0.00  0.00      B015  
ATOM   2259  CA  LEU J  17       9.293  14.028 107.384  0.00  0.00      B015  
ATOM   2260  CB  LEU J  17       8.239  14.714 108.235  0.00  0.00      B015  
ATOM   2261  CG  LEU J  17       7.727  16.045 107.745  0.00  0.00      B015  
ATOM   2262  CD1 LEU J  17       6.831  15.891 106.475  0.00  0.00      B015  
ATOM   2263  CD2 LEU J  17       6.893  16.578 108.823  0.00  0.00      B015  
ATOM   2264  C   LEU J  17      10.681  14.428 107.811  0.00  0.00      B015  
ATOM   2265  O   LEU J  17      11.165  14.283 108.936  0.00  0.00      B015  
ATOM   2266  N   VAL J  18      11.447  14.963 106.875  0.00  0.00      B015  
ATOM   2267  H   VAL J  18      11.126  15.128 105.964  0.00  0.00      B015  
ATOM   2268  CA  VAL J  18      12.767  15.583 107.161  0.00  0.00      B015  
ATOM   2269  CB  VAL J  18      13.916  14.852 106.352  0.00  0.00      B015  
ATOM   2270  CG1 VAL J  18      15.188  15.467 106.718  0.00  0.00      B015  
ATOM   2271  CG2 VAL J  18      14.019  13.321 106.550  0.00  0.00      B015  
ATOM   2272  C   VAL J  18      12.505  16.981 106.648  0.00  0.00      B015  
ATOM   2273  O   VAL J  18      12.640  17.231 105.433  0.00  0.00      B015  
ATOM   2274  N   CYS J  19      12.222  17.962 107.533  0.00  0.00      B015  
ATOM   2275  H   CYS J  19      12.364  17.695 108.465  0.00  0.00      B015  
ATOM   2276  CA  CYS J  19      11.791  19.284 107.109  0.00  0.00      B015  
ATOM   2277  CB  CYS J  19      10.351  19.444 107.500  0.00  0.00      B015  
ATOM   2278  SG  CYS J  19       9.728  21.024 107.010  0.00  0.00      B015  
ATOM   2279  C   CYS J  19      12.715  20.320 107.766  0.00  0.00      B015  
ATOM   2280  O   CYS J  19      12.902  20.413 109.030  0.00  0.00      B015  
ATOM   2281  N   GLY J  20      13.315  21.205 106.997  0.00  0.00      B015  
ATOM   2282  H   GLY J  20      13.342  21.021 106.035  0.00  0.00      B015  
ATOM   2283  CA  GLY J  20      13.965  22.453 107.412  0.00  0.00      B015  
ATOM   2284  C   GLY J  20      15.288  22.322 107.960  0.00  0.00      B015  
ATOM   2285  O   GLY J  20      15.648  22.041 109.130  0.00  0.00      B015  
ATOM   2286  N   GLU J  21      16.159  22.322 106.916  0.00  0.00      B015  
ATOM   2287  H   GLU J  21      15.915  22.428 105.973  0.00  0.00      B015  
ATOM   2288  CA  GLU J  21      17.539  22.348 107.313  0.00  0.00      B015  
ATOM   2289  CB  GLU J  21      18.364  21.859 106.145  0.00  0.00      B015  
ATOM   2290  CG  GLU J  21      18.117  20.330 105.879  0.00  0.00      B015  
ATOM   2291  CD  GLU J  21      18.981  19.795 104.729  0.00  0.00      B015  
ATOM   2292  OE1 GLU J  21      20.207  19.841 104.805  0.00  0.00      B015  
ATOM   2293  OE2 GLU J  21      18.399  19.436 103.759  0.00  0.00      B015  
ATOM   2294  C   GLU J  21      17.808  23.829 107.768  0.00  0.00      B015  
ATOM   2295  O   GLU J  21      18.067  24.236 108.948  0.00  0.00      B015  
ATOM   2296  N   ARG J  22      17.767  24.718 106.777  0.00  0.00      B015  
ATOM   2297  H   ARG J  22      17.728  24.578 105.808  0.00  0.00      B015  
ATOM   2298  CA  ARG J  22      17.597  26.163 107.138  0.00  0.00      B015  
ATOM   2299  CB  ARG J  22      18.524  27.123 106.449  0.00  0.00      B015  
ATOM   2300  CG  ARG J  22      19.987  26.860 106.779  0.00  0.00      B015  
ATOM   2301  CD  ARG J  22      20.681  27.919 105.960  0.00  0.00      B015  
ATOM   2302  NE  ARG J  22      22.106  27.680 105.896  0.00  0.00      B015  
ATOM   2303  HE  ARG J  22      22.477  26.895 106.350  0.00  0.00      B015  
ATOM   2304  CZ  ARG J  22      22.898  28.543 105.364  0.00  0.00      B015  
ATOM   2305  NH1 ARG J  22      22.422  29.584 104.612  0.00  0.00      B015  
ATOM   2306 HH11 ARG J  22      21.430  29.709 104.586  0.00  0.00      B015  
ATOM   2307 HH12 ARG J  22      23.015  30.334 104.320  0.00  0.00      B015  
ATOM   2308  NH2 ARG J  22      24.206  28.323 105.447  0.00  0.00      B015  
ATOM   2309 HH21 ARG J  22      24.523  27.449 105.815  0.00  0.00      B015  
ATOM   2310 HH22 ARG J  22      24.863  28.955 105.037  0.00  0.00      B015  
ATOM   2311  C   ARG J  22      16.120  26.533 107.022  0.00  0.00      B015  
ATOM   2312  O   ARG J  22      15.559  26.068 106.050  0.00  0.00      B015  
ATOM   2313  N   GLY J  23      15.583  27.466 107.853  0.00  0.00      B015  
ATOM   2314  H   GLY J  23      16.038  27.575 108.714  0.00  0.00      B015  
ATOM   2315  CA  GLY J  23      14.224  27.799 107.773  0.00  0.00      B015  
ATOM   2316  C   GLY J  23      13.903  29.199 107.377  0.00  0.00      B015  
ATOM   2317  O   GLY J  23      13.949  29.426 106.173  0.00  0.00      B015  
ATOM   2318  N   PHE J  24      13.468  30.031 108.318  0.00  0.00      B015  
ATOM   2319  H   PHE J  24      13.470  29.767 109.261  0.00  0.00      B015  
ATOM   2320  CA  PHE J  24      13.036  31.345 107.969  0.00  0.00      B015  
ATOM   2321  CB  PHE J  24      11.803  31.537 108.840  0.00  0.00      B015  
ATOM   2322  CG  PHE J  24      10.598  30.737 108.451  0.00  0.00      B015  
ATOM   2323  CD1 PHE J  24      10.374  29.516 109.005  0.00  0.00      B015  
ATOM   2324  CD2 PHE J  24       9.738  31.352 107.566  0.00  0.00      B015  
ATOM   2325  CE1 PHE J  24       9.169  28.916 108.685  0.00  0.00      B015  
ATOM   2326  CE2 PHE J  24       8.588  30.690 107.246  0.00  0.00      B015  
ATOM   2327  CZ  PHE J  24       8.309  29.483 107.828  0.00  0.00      B015  
ATOM   2328  C   PHE J  24      14.103  32.327 108.362  0.00  0.00      B015  
ATOM   2329  O   PHE J  24      14.175  32.592 109.566  0.00  0.00      B015  
ATOM   2330  N   PHE J  25      14.874  32.842 107.383  0.00  0.00      B015  
ATOM   2331  H   PHE J  25      14.762  32.658 106.427  0.00  0.00      B015  
ATOM   2332  CA  PHE J  25      15.864  33.870 107.603  0.00  0.00      B015  
ATOM   2333  CB  PHE J  25      17.249  33.708 106.877  0.00  0.00      B015  
ATOM   2334  CG  PHE J  25      17.960  32.499 107.612  0.00  0.00      B015  
ATOM   2335  CD1 PHE J  25      17.602  31.131 107.559  0.00  0.00      B015  
ATOM   2336  CD2 PHE J  25      19.006  32.945 108.470  0.00  0.00      B015  
ATOM   2337  CE1 PHE J  25      18.245  30.149 108.267  0.00  0.00      B015  
ATOM   2338  CE2 PHE J  25      19.734  31.957 109.078  0.00  0.00      B015  
ATOM   2339  CZ  PHE J  25      19.323  30.602 108.983  0.00  0.00      B015  
ATOM   2340  C   PHE J  25      15.057  35.090 107.148  0.00  0.00      B015  
ATOM   2341  O   PHE J  25      14.723  35.370 106.020  0.00  0.00      B015  
ATOM   2342  N   TYR J  26      14.840  35.908 108.156  0.00  0.00      B015  
ATOM   2343  H   TYR J  26      15.169  35.620 109.033  0.00  0.00      B015  
ATOM   2344  CA  TYR J  26      14.172  37.167 108.031  0.00  0.00      B015  
ATOM   2345  CB  TYR J  26      12.987  37.117 108.940  0.00  0.00      B015  
ATOM   2346  CG  TYR J  26      11.669  36.756 108.232  0.00  0.00      B015  
ATOM   2347  CD1 TYR J  26      10.785  37.690 107.911  0.00  0.00      B015  
ATOM   2348  CE1 TYR J  26       9.456  37.500 107.561  0.00  0.00      B015  
ATOM   2349  CD2 TYR J  26      11.278  35.414 108.202  0.00  0.00      B015  
ATOM   2350  CE2 TYR J  26       9.916  35.149 107.990  0.00  0.00      B015  
ATOM   2351  CZ  TYR J  26       9.030  36.229 107.653  0.00  0.00      B015  
ATOM   2352  OH  TYR J  26       7.694  35.953 107.411  0.00  0.00      B015  
ATOM   2353  HH  TYR J  26       7.391  35.054 107.561  0.00  0.00      B015  
ATOM   2354  C   TYR J  26      15.177  38.245 108.428  0.00  0.00      B015  
ATOM   2355  O   TYR J  26      15.449  38.502 109.637  0.00  0.00      B015  
ATOM   2356  N   THR J  27      15.867  38.823 107.472  0.00  0.00      B015  
ATOM   2357  H   THR J  27      15.786  38.447 106.571  0.00  0.00      B015  
ATOM   2358  CA  THR J  27      16.910  39.830 107.678  0.00  0.00      B015  
ATOM   2359  CB  THR J  27      18.308  39.144 107.382  0.00  0.00      B015  
ATOM   2360  OG1 THR J  27      18.073  38.252 106.304  0.00  0.00      B015  
ATOM   2361  HG1 THR J  27      17.652  38.745 105.596  0.00  0.00      B015  
ATOM   2362  CG2 THR J  27      18.833  38.399 108.602  0.00  0.00      B015  
ATOM   2363  C   THR J  27      16.700  41.087 106.835  0.00  0.00      B015  
ATOM   2364  O   THR J  27      17.252  41.121 105.706  0.00  0.00      B015  
ATOM   2365  N   PRO J  28      16.080  42.087 107.423  0.00  0.00      B015  
ATOM   2366  CD  PRO J  28      15.237  42.083 108.623  0.00  0.00      B015  
ATOM   2367  CA  PRO J  28      15.814  43.351 106.706  0.00  0.00      B015  
ATOM   2368  CB  PRO J  28      15.020  44.178 107.738  0.00  0.00      B015  
ATOM   2369  CG  PRO J  28      14.161  43.064 108.301  0.00  0.00      B015  
ATOM   2370  C   PRO J  28      17.030  44.055 106.144  0.00  0.00      B015  
ATOM   2371  O   PRO J  28      16.974  44.331 104.953  0.00  0.00      B015  
ATOM   2372  N   LYS J  29      18.151  44.290 106.811  0.00  0.00      B015  
ATOM   2373  H   LYS J  29      18.117  44.139 107.779  0.00  0.00      B015  
ATOM   2374  CA  LYS J  29      19.371  44.946 106.307  0.00  0.00      B015  
ATOM   2375  CB  LYS J  29      19.580  46.354 107.015  0.00  0.00      B015  
ATOM   2376  CG  LYS J  29      18.644  47.506 106.653  0.00  0.00      B015  
ATOM   2377  CD  LYS J  29      19.089  48.798 107.174  0.00  0.00      B015  
ATOM   2378  CE  LYS J  29      18.114  49.898 106.868  0.00  0.00      B015  
ATOM   2379  NZ  LYS J  29      18.774  51.178 107.158  0.00  0.00      B015  
ATOM   2380  HZ1 LYS J  29      18.158  52.013 107.092  0.00  0.00      B015  
ATOM   2381  HZ2 LYS J  29      19.563  51.286 106.489  0.00  0.00      B015  
ATOM   2382  HZ3 LYS J  29      19.310  51.096 108.046  0.00  0.00      B015  
ATOM   2383  C   LYS J  29      20.602  44.065 106.449  0.00  0.00      B015  
ATOM   2384  O   LYS J  29      20.714  43.449 107.444  0.00  0.00      B015  
ATOM   2385  N   ALA J  30      21.391  43.837 105.413  0.00  0.00      B015  
ATOM   2386  H   ALA J  30      21.539  44.537 104.743  0.00  0.00      B015  
ATOM   2387  CA  ALA J  30      22.321  42.707 105.404  0.00  0.00      B015  
ATOM   2388  CB  ALA J  30      21.629  41.546 104.795  0.00  0.00      B015  
ATOM   2389  C   ALA J  30      23.487  42.975 104.481  0.00  0.00      B015  
ATOM   2390  O   ALA J  30      23.658  44.085 104.010  0.00  0.00      B015  
ATOM   2391  N   GLY K   1     -27.634  27.297 110.592  0.00  0.00      A016  
ATOM   2392  H   GLY K   1     -27.907  26.919 109.730  0.00  0.00      A016  
ATOM   2393  CA  GLY K   1     -26.610  28.317 110.716  0.00  0.00      A016  
ATOM   2394  C   GLY K   1     -25.311  27.794 110.184  0.00  0.00      A016  
ATOM   2395  O   GLY K   1     -25.279  27.548 108.982  0.00  0.00      A016  
ATOM   2396  N   ILE K   2     -24.219  27.531 110.942  0.00  0.00      A016  
ATOM   2397  H   ILE K   2     -24.275  27.619 111.916  0.00  0.00      A016  
ATOM   2398  CA  ILE K   2     -22.928  27.020 110.446  0.00  0.00      A016  
ATOM   2399  CB  ILE K   2     -21.760  27.950 110.856  0.00  0.00      A016  
ATOM   2400  CG2 ILE K   2     -20.481  27.438 110.255  0.00  0.00      A016  
ATOM   2401  CG1 ILE K   2     -21.947  29.418 110.334  0.00  0.00      A016  
ATOM   2402  CD  ILE K   2     -21.103  30.530 111.057  0.00  0.00      A016  
ATOM   2403  C   ILE K   2     -22.817  25.673 111.076  0.00  0.00      A016  
ATOM   2404  O   ILE K   2     -22.958  25.482 112.286  0.00  0.00      A016  
ATOM   2405  N   VAL K   3     -22.487  24.661 110.287  0.00  0.00      A016  
ATOM   2406  H   VAL K   3     -22.240  24.874 109.362  0.00  0.00      A016  
ATOM   2407  CA  VAL K   3     -22.294  23.319 110.740  0.00  0.00      A016  
ATOM   2408  CB  VAL K   3     -23.364  22.421 110.081  0.00  0.00      A016  
ATOM   2409  CG1 VAL K   3     -23.341  21.070 110.706  0.00  0.00      A016  
ATOM   2410  CG2 VAL K   3     -24.835  22.898 110.291  0.00  0.00      A016  
ATOM   2411  C   VAL K   3     -20.917  22.950 110.133  0.00  0.00      A016  
ATOM   2412  O   VAL K   3     -20.707  22.768 108.938  0.00  0.00      A016  
ATOM   2413  N   GLU K   4     -19.999  22.840 111.088  0.00  0.00      A016  
ATOM   2414  H   GLU K   4     -20.264  23.239 111.943  0.00  0.00      A016  
ATOM   2415  CA  GLU K   4     -18.636  22.524 110.833  0.00  0.00      A016  
ATOM   2416  CB  GLU K   4     -17.684  23.718 111.169  0.00  0.00      A016  
ATOM   2417  CG  GLU K   4     -17.512  24.897 110.197  0.00  0.00      A016  
ATOM   2418  CD  GLU K   4     -16.258  25.647 110.508  0.00  0.00      A016  
ATOM   2419  OE1 GLU K   4     -15.320  25.469 109.714  0.00  0.00      A016  
ATOM   2420  OE2 GLU K   4     -16.222  26.467 111.439  0.00  0.00      A016  
ATOM   2421  C   GLU K   4     -18.142  21.280 111.525  0.00  0.00      A016  
ATOM   2422  O   GLU K   4     -17.898  21.304 112.747  0.00  0.00      A016  
ATOM   2423  N   GLN K   5     -18.012  20.262 110.712  0.00  0.00      A016  
ATOM   2424  H   GLN K   5     -18.228  20.421 109.769  0.00  0.00      A016  
ATOM   2425  CA  GLN K   5     -17.482  18.860 110.960  0.00  0.00      A016  
ATOM   2426  CB  GLN K   5     -18.415  17.794 110.211  0.00  0.00      A016  
ATOM   2427  CG  GLN K   5     -19.858  17.740 110.853  0.00  0.00      A016  
ATOM   2428  CD  GLN K   5     -20.543  16.444 110.509  0.00  0.00      A016  
ATOM   2429  OE1 GLN K   5     -20.841  16.139 109.341  0.00  0.00      A016  
ATOM   2430  NE2 GLN K   5     -20.830  15.548 111.451  0.00  0.00      A016  
ATOM   2431 HE21 GLN K   5     -20.521  15.509 112.380  0.00  0.00      A016  
ATOM   2432 HE22 GLN K   5     -21.392  14.816 111.120  0.00  0.00      A016  
ATOM   2433  C   GLN K   5     -15.985  18.680 110.754  0.00  0.00      A016  
ATOM   2434  O   GLN K   5     -15.586  18.095 109.717  0.00  0.00      A016  
ATOM   2435  N   CYS K   6     -15.135  19.120 111.669  0.00  0.00      A016  
ATOM   2436  H   CYS K   6     -15.538  19.374 112.525  0.00  0.00      A016  
ATOM   2437  CA  CYS K   6     -13.711  19.001 111.423  0.00  0.00      A016  
ATOM   2438  CB  CYS K   6     -13.028  20.293 111.971  0.00  0.00      A016  
ATOM   2439  SG  CYS K   6     -12.899  21.517 110.680  0.00  0.00      A016  
ATOM   2440  C   CYS K   6     -13.102  17.729 111.949  0.00  0.00      A016  
ATOM   2441  O   CYS K   6     -13.269  17.335 113.143  0.00  0.00      A016  
ATOM   2442  N   CYS K   7     -12.404  17.044 111.061  0.00  0.00      A016  
ATOM   2443  H   CYS K   7     -12.481  17.279 110.113  0.00  0.00      A016  
ATOM   2444  CA  CYS K   7     -11.408  15.976 111.434  0.00  0.00      A016  
ATOM   2445  CB  CYS K   7     -11.866  14.613 110.874  0.00  0.00      A016  
ATOM   2446  SG  CYS K   7     -11.015  13.344 111.773  0.00  0.00      A016  
ATOM   2447  C   CYS K   7     -10.121  16.396 110.713  0.00  0.00      A016  
ATOM   2448  O   CYS K   7     -10.038  16.311 109.487  0.00  0.00      A016  
ATOM   2449  N   ALA K   8      -9.141  16.956 111.452  0.00  0.00      A016  
ATOM   2450  H   ALA K   8      -9.168  16.779 112.415  0.00  0.00      A016  
ATOM   2451  CA  ALA K   8      -7.987  17.645 110.856  0.00  0.00      A016  
ATOM   2452  CB  ALA K   8      -8.501  18.968 110.357  0.00  0.00      A016  
ATOM   2453  C   ALA K   8      -6.734  17.822 111.670  0.00  0.00      A016  
ATOM   2454  O   ALA K   8      -6.559  17.233 112.686  0.00  0.00      A016  
ATOM   2455  N   SER K   9      -5.788  18.618 111.153  0.00  0.00      A016  
ATOM   2456  H   SER K   9      -5.757  18.871 110.206  0.00  0.00      A016  
ATOM   2457  CA  SER K   9      -4.739  19.106 112.039  0.00  0.00      A016  
ATOM   2458  CB  SER K   9      -3.450  18.943 111.227  0.00  0.00      A016  
ATOM   2459  OG  SER K   9      -3.414  17.770 110.435  0.00  0.00      A016  
ATOM   2460  HG  SER K   9      -3.440  16.974 110.971  0.00  0.00      A016  
ATOM   2461  C   SER K   9      -5.149  20.535 112.471  0.00  0.00      A016  
ATOM   2462  O   SER K   9      -5.221  20.745 113.687  0.00  0.00      A016  
ATOM   2463  N   VAL K  10      -5.435  21.382 111.404  0.00  0.00      A016  
ATOM   2464  H   VAL K  10      -5.344  20.997 110.507  0.00  0.00      A016  
ATOM   2465  CA  VAL K  10      -5.936  22.723 111.673  0.00  0.00      A016  
ATOM   2466  CB  VAL K  10      -5.196  23.851 110.807  0.00  0.00      A016  
ATOM   2467  CG1 VAL K  10      -5.589  25.261 111.227  0.00  0.00      A016  
ATOM   2468  CG2 VAL K  10      -3.709  23.791 110.924  0.00  0.00      A016  
ATOM   2469  C   VAL K  10      -7.386  22.767 111.229  0.00  0.00      A016  
ATOM   2470  O   VAL K  10      -7.788  22.241 110.177  0.00  0.00      A016  
ATOM   2471  N   CYS K  11      -8.206  23.423 112.079  0.00  0.00      A016  
ATOM   2472  H   CYS K  11      -7.957  23.603 113.009  0.00  0.00      A016  
ATOM   2473  CA  CYS K  11      -9.543  23.887 111.855  0.00  0.00      A016  
ATOM   2474  CB  CYS K  11     -10.565  22.798 112.089  0.00  0.00      A016  
ATOM   2475  SG  CYS K  11     -12.256  23.218 111.609  0.00  0.00      A016  
ATOM   2476  C   CYS K  11      -9.808  25.032 112.782  0.00  0.00      A016  
ATOM   2477  O   CYS K  11      -9.719  24.795 113.950  0.00  0.00      A016  
ATOM   2478  N   SER K  12     -10.120  26.286 112.466  0.00  0.00      A016  
ATOM   2479  H   SER K  12     -10.259  26.973 113.152  0.00  0.00      A016  
ATOM   2480  CA  SER K  12     -10.223  26.728 111.069  0.00  0.00      A016  
ATOM   2481  CB  SER K  12     -11.677  26.765 110.676  0.00  0.00      A016  
ATOM   2482  OG  SER K  12     -12.402  27.530 111.697  0.00  0.00      A016  
ATOM   2483  HG  SER K  12     -13.325  27.586 111.441  0.00  0.00      A016  
ATOM   2484  C   SER K  12      -9.500  27.990 110.669  0.00  0.00      A016  
ATOM   2485  O   SER K  12      -9.358  28.253 109.479  0.00  0.00      A016  
ATOM   2486  N   LEU K  13      -9.036  28.880 111.565  0.00  0.00      A016  
ATOM   2487  H   LEU K  13      -8.964  28.609 112.504  0.00  0.00      A016  
ATOM   2488  CA  LEU K  13      -8.460  30.208 111.241  0.00  0.00      A016  
ATOM   2489  CB  LEU K  13      -9.359  31.424 111.753  0.00  0.00      A016  
ATOM   2490  CG  LEU K  13      -9.362  32.764 111.001  0.00  0.00      A016  
ATOM   2491  CD1 LEU K  13     -10.600  33.622 111.199  0.00  0.00      A016  
ATOM   2492  CD2 LEU K  13      -8.245  33.609 111.502  0.00  0.00      A016  
ATOM   2493  C   LEU K  13      -6.985  30.316 111.761  0.00  0.00      A016  
ATOM   2494  O   LEU K  13      -6.694  30.512 112.953  0.00  0.00      A016  
ATOM   2495  N   TYR K  14      -6.075  30.220 110.788  0.00  0.00      A016  
ATOM   2496  H   TYR K  14      -6.278  30.346 109.838  0.00  0.00      A016  
ATOM   2497  CA  TYR K  14      -4.671  30.125 111.124  0.00  0.00      A016  
ATOM   2498  CB  TYR K  14      -4.084  28.854 110.613  0.00  0.00      A016  
ATOM   2499  CG  TYR K  14      -2.800  28.429 111.217  0.00  0.00      A016  
ATOM   2500  CD1 TYR K  14      -1.713  29.212 111.092  0.00  0.00      A016  
ATOM   2501  CE1 TYR K  14      -0.557  28.949 111.790  0.00  0.00      A016  
ATOM   2502  CD2 TYR K  14      -2.715  27.309 112.042  0.00  0.00      A016  
ATOM   2503  CE2 TYR K  14      -1.572  27.060 112.792  0.00  0.00      A016  
ATOM   2504  CZ  TYR K  14      -0.458  27.848 112.637  0.00  0.00      A016  
ATOM   2505  OH  TYR K  14       0.767  27.628 113.325  0.00  0.00      A016  
ATOM   2506  HH  TYR K  14       1.433  28.289 113.117  0.00  0.00      A016  
ATOM   2507  C   TYR K  14      -4.014  31.321 110.442  0.00  0.00      A016  
ATOM   2508  O   TYR K  14      -3.790  31.431 109.221  0.00  0.00      A016  
ATOM   2509  N   GLN K  15      -3.591  32.239 111.355  0.00  0.00      A016  
ATOM   2510  H   GLN K  15      -3.690  32.193 112.329  0.00  0.00      A016  
ATOM   2511  CA  GLN K  15      -2.901  33.435 110.903  0.00  0.00      A016  
ATOM   2512  CB  GLN K  15      -3.368  34.691 111.721  0.00  0.00      A016  
ATOM   2513  CG  GLN K  15      -4.809  34.970 111.210  0.00  0.00      A016  
ATOM   2514  CD  GLN K  15      -5.331  36.409 111.467  0.00  0.00      A016  
ATOM   2515  OE1 GLN K  15      -6.022  36.641 112.464  0.00  0.00      A016  
ATOM   2516  NE2 GLN K  15      -5.089  37.392 110.580  0.00  0.00      A016  
ATOM   2517 HE21 GLN K  15      -4.536  37.176 109.800  0.00  0.00      A016  
ATOM   2518 HE22 GLN K  15      -5.565  38.214 110.821  0.00  0.00      A016  
ATOM   2519  C   GLN K  15      -1.411  33.227 111.070  0.00  0.00      A016  
ATOM   2520  O   GLN K  15      -0.959  33.023 112.201  0.00  0.00      A016  
ATOM   2521  N   LEU K  16      -0.675  33.387 109.990  0.00  0.00      A016  
ATOM   2522  H   LEU K  16      -1.189  33.356 109.156  0.00  0.00      A016  
ATOM   2523  CA  LEU K  16       0.771  33.618 109.871  0.00  0.00      A016  
ATOM   2524  CB  LEU K  16       1.272  34.693 110.811  0.00  0.00      A016  
ATOM   2525  CG  LEU K  16       1.168  36.235 110.763  0.00  0.00      A016  
ATOM   2526  CD1 LEU K  16      -0.084  36.787 111.363  0.00  0.00      A016  
ATOM   2527  CD2 LEU K  16       2.452  36.920 111.335  0.00  0.00      A016  
ATOM   2528  C   LEU K  16       1.592  32.363 109.952  0.00  0.00      A016  
ATOM   2529  O   LEU K  16       1.499  31.568 108.963  0.00  0.00      A016  
ATOM   2530  N   GLU K  17       2.486  32.049 110.876  0.00  0.00      A016  
ATOM   2531  H   GLU K  17       2.380  32.387 111.789  0.00  0.00      A016  
ATOM   2532  CA  GLU K  17       3.562  30.993 110.555  0.00  0.00      A016  
ATOM   2533  CB  GLU K  17       4.953  31.546 110.764  0.00  0.00      A016  
ATOM   2534  CG  GLU K  17       5.389  32.692 109.950  0.00  0.00      A016  
ATOM   2535  CD  GLU K  17       6.695  33.346 110.424  0.00  0.00      A016  
ATOM   2536  OE1 GLU K  17       6.810  33.621 111.632  0.00  0.00      A016  
ATOM   2537  OE2 GLU K  17       7.518  33.796 109.602  0.00  0.00      A016  
ATOM   2538  C   GLU K  17       3.519  29.643 111.248  0.00  0.00      A016  
ATOM   2539  O   GLU K  17       3.243  29.565 112.462  0.00  0.00      A016  
ATOM   2540  N   ASN K  18       3.796  28.534 110.498  0.00  0.00      A016  
ATOM   2541  H   ASN K  18       3.948  28.804 109.568  0.00  0.00      A016  
ATOM   2542  CA  ASN K  18       4.045  27.230 111.203  0.00  0.00      A016  
ATOM   2543  CB  ASN K  18       2.737  26.290 111.258  0.00  0.00      A016  
ATOM   2544  CG  ASN K  18       2.759  25.069 112.145  0.00  0.00      A016  
ATOM   2545  OD1 ASN K  18       3.550  24.119 112.120  0.00  0.00      A016  
ATOM   2546  ND2 ASN K  18       1.899  25.051 113.157  0.00  0.00      A016  
ATOM   2547 HD21 ASN K  18       1.237  25.772 113.109  0.00  0.00      A016  
ATOM   2548 HD22 ASN K  18       2.085  24.323 113.785  0.00  0.00      A016  
ATOM   2549  C   ASN K  18       5.085  26.394 110.509  0.00  0.00      A016  
ATOM   2550  O   ASN K  18       5.092  26.247 109.254  0.00  0.00      A016  
ATOM   2551  N   TYR K  19       6.068  25.873 111.246  0.00  0.00      A016  
ATOM   2552  H   TYR K  19       5.930  25.718 112.204  0.00  0.00      A016  
ATOM   2553  CA  TYR K  19       7.139  25.189 110.616  0.00  0.00      A016  
ATOM   2554  CB  TYR K  19       8.273  24.975 111.581  0.00  0.00      A016  
ATOM   2555  CG  TYR K  19       9.605  25.069 110.818  0.00  0.00      A016  
ATOM   2556  CD1 TYR K  19      10.528  25.993 111.275  0.00  0.00      A016  
ATOM   2557  CE1 TYR K  19      11.868  26.024 110.789  0.00  0.00      A016  
ATOM   2558  CD2 TYR K  19      10.013  24.132 109.823  0.00  0.00      A016  
ATOM   2559  CE2 TYR K  19      11.267  24.216 109.331  0.00  0.00      A016  
ATOM   2560  CZ  TYR K  19      12.240  25.115 109.769  0.00  0.00      A016  
ATOM   2561  OH  TYR K  19      13.553  25.095 109.366  0.00  0.00      A016  
ATOM   2562  HH  TYR K  19      14.121  25.808 109.670  0.00  0.00      A016  
ATOM   2563  C   TYR K  19       6.618  23.806 110.109  0.00  0.00      A016  
ATOM   2564  O   TYR K  19       6.815  23.501 108.946  0.00  0.00      A016  
ATOM   2565  N   CYS K  20       5.902  22.919 110.940  0.00  0.00      A016  
ATOM   2566  H   CYS K  20       5.611  23.259 111.812  0.00  0.00      A016  
ATOM   2567  CA  CYS K  20       5.518  21.557 110.616  0.00  0.00      A016  
ATOM   2568  CB  CYS K  20       6.572  20.493 111.100  0.00  0.00      A016  
ATOM   2569  SG  CYS K  20       8.197  20.510 110.408  0.00  0.00      A016  
ATOM   2570  C   CYS K  20       4.121  21.067 110.995  0.00  0.00      A016  
ATOM   2571  O   CYS K  20       3.900  20.656 112.155  0.00  0.00      A016  
ATOM   2572  N   ASN K  21       3.152  21.140 110.070  0.00  0.00      A016  
ATOM   2573  H   ASN K  21       3.384  21.553 109.212  0.00  0.00      A016  
ATOM   2574  CA  ASN K  21       1.784  20.663 110.373  0.00  0.00      A016  
ATOM   2575  CB  ASN K  21       0.791  21.643 109.747  0.00  0.00      A016  
ATOM   2576  CG  ASN K  21      -0.756  21.410 110.031  0.00  0.00      A016  
ATOM   2577  OD1 ASN K  21      -1.104  21.051 111.175  0.00  0.00      A016  
ATOM   2578  ND2 ASN K  21      -1.621  21.584 109.007  0.00  0.00      A016  
ATOM   2579 HD21 ASN K  21      -1.288  21.843 108.123  0.00  0.00      A016  
ATOM   2580 HD22 ASN K  21      -2.533  21.607 109.364  0.00  0.00      A016  
ATOM   2581  C   ASN K  21       1.483  19.294 109.847  0.00  0.00      A016  
ATOM   2582  O   ASN K  21       1.838  18.892 108.779  0.00  0.00      A016  
ATOM   2583  N   PHE L   1     -28.978   1.185 112.690  0.00  0.00      B016  
ATOM   2584  H   PHE L   1     -29.291   1.141 111.763  0.00  0.00      B016  
ATOM   2585  CA  PHE L   1     -27.535   1.082 112.888  0.00  0.00      B016  
ATOM   2586  CB  PHE L   1     -27.164  -0.377 112.856  0.00  0.00      B016  
ATOM   2587  CG  PHE L   1     -25.841  -0.613 113.580  0.00  0.00      B016  
ATOM   2588  CD1 PHE L   1     -25.625  -0.103 114.820  0.00  0.00      B016  
ATOM   2589  CD2 PHE L   1     -24.885  -1.439 113.079  0.00  0.00      B016  
ATOM   2590  CE1 PHE L   1     -24.597  -0.417 115.622  0.00  0.00      B016  
ATOM   2591  CE2 PHE L   1     -23.836  -1.769 113.841  0.00  0.00      B016  
ATOM   2592  CZ  PHE L   1     -23.670  -1.254 115.089  0.00  0.00      B016  
ATOM   2593  C   PHE L   1     -26.718   1.870 111.927  0.00  0.00      B016  
ATOM   2594  O   PHE L   1     -26.724   1.654 110.745  0.00  0.00      B016  
ATOM   2595  N   VAL L   2     -25.932   2.805 112.449  0.00  0.00      B016  
ATOM   2596  H   VAL L   2     -25.894   2.920 113.421  0.00  0.00      B016  
ATOM   2597  CA  VAL L   2     -25.206   3.767 111.643  0.00  0.00      B016  
ATOM   2598  CB  VAL L   2     -25.795   5.198 111.788  0.00  0.00      B016  
ATOM   2599  CG1 VAL L   2     -24.943   5.987 110.777  0.00  0.00      B016  
ATOM   2600  CG2 VAL L   2     -27.243   5.383 111.269  0.00  0.00      B016  
ATOM   2601  C   VAL L   2     -23.786   3.619 112.134  0.00  0.00      B016  
ATOM   2602  O   VAL L   2     -23.509   3.971 113.279  0.00  0.00      B016  
ATOM   2603  N   ASN L   3     -22.843   3.036 111.314  0.00  0.00      B016  
ATOM   2604  H   ASN L   3     -23.110   2.808 110.399  0.00  0.00      B016  
ATOM   2605  CA  ASN L   3     -21.467   2.817 111.709  0.00  0.00      B016  
ATOM   2606  CB  ASN L   3     -21.070   1.315 111.425  0.00  0.00      B016  
ATOM   2607  CG  ASN L   3     -19.659   1.062 112.057  0.00  0.00      B016  
ATOM   2608  OD1 ASN L   3     -19.532   0.944 113.253  0.00  0.00      B016  
ATOM   2609  ND2 ASN L   3     -18.579   0.892 111.247  0.00  0.00      B016  
ATOM   2610 HD21 ASN L   3     -18.778   0.837 110.289  0.00  0.00      B016  
ATOM   2611 HD22 ASN L   3     -17.680   0.759 111.615  0.00  0.00      B016  
ATOM   2612  C   ASN L   3     -20.486   3.870 111.215  0.00  0.00      B016  
ATOM   2613  O   ASN L   3     -20.172   3.755 110.028  0.00  0.00      B016  
ATOM   2614  N   GLN L   4     -20.045   4.741 112.116  0.00  0.00      B016  
ATOM   2615  H   GLN L   4     -20.465   4.636 112.994  0.00  0.00      B016  
ATOM   2616  CA  GLN L   4     -18.981   5.718 111.821  0.00  0.00      B016  
ATOM   2617  CB  GLN L   4     -17.637   5.136 111.548  0.00  0.00      B016  
ATOM   2618  CG  GLN L   4     -16.842   4.679 112.815  0.00  0.00      B016  
ATOM   2619  CD  GLN L   4     -15.916   3.540 112.640  0.00  0.00      B016  
ATOM   2620  OE1 GLN L   4     -16.189   2.585 111.962  0.00  0.00      B016  
ATOM   2621  NE2 GLN L   4     -14.771   3.610 113.254  0.00  0.00      B016  
ATOM   2622 HE21 GLN L   4     -14.587   4.389 113.819  0.00  0.00      B016  
ATOM   2623 HE22 GLN L   4     -14.178   2.835 113.347  0.00  0.00      B016  
ATOM   2624  C   GLN L   4     -19.399   6.847 110.869  0.00  0.00      B016  
ATOM   2625  O   GLN L   4     -19.319   6.786 109.692  0.00  0.00      B016  
ATOM   2626  N   HIS L   5     -19.870   7.900 111.604  0.00  0.00      B016  
ATOM   2627  H   HIS L   5     -20.293   7.775 112.479  0.00  0.00      B016  
ATOM   2628  CA  HIS L   5     -19.755   9.262 111.138  0.00  0.00      B016  
ATOM   2629  CB  HIS L   5     -21.139   9.954 111.113  0.00  0.00      B016  
ATOM   2630  CG  HIS L   5     -21.284  11.291 110.358  0.00  0.00      B016  
ATOM   2631  ND1 HIS L   5     -20.842  11.570 109.104  0.00  0.00      B016  
ATOM   2632  HD1 HIS L   5     -20.398  10.999 108.442  0.00  0.00      B016  
ATOM   2633  CD2 HIS L   5     -22.108  12.267 110.809  0.00  0.00      B016  
ATOM   2634  NE2 HIS L   5     -22.065  13.200 109.908  0.00  0.00      B016  
ATOM   2635  CE1 HIS L   5     -21.317  12.763 108.877  0.00  0.00      B016  
ATOM   2636  C   HIS L   5     -18.691  10.101 111.860  0.00  0.00      B016  
ATOM   2637  O   HIS L   5     -18.991  10.469 113.019  0.00  0.00      B016  
ATOM   2638  N   LEU L   6     -17.531  10.377 111.253  0.00  0.00      B016  
ATOM   2639  H   LEU L   6     -17.499  10.106 110.312  0.00  0.00      B016  
ATOM   2640  CA  LEU L   6     -16.378  11.058 111.839  0.00  0.00      B016  
ATOM   2641  CB  LEU L   6     -16.675  12.555 112.063  0.00  0.00      B016  
ATOM   2642  CG  LEU L   6     -16.724  13.518 110.815  0.00  0.00      B016  
ATOM   2643  CD1 LEU L   6     -17.920  13.441 109.977  0.00  0.00      B016  
ATOM   2644  CD2 LEU L   6     -16.413  14.960 111.327  0.00  0.00      B016  
ATOM   2645  C   LEU L   6     -15.753  10.229 112.993  0.00  0.00      B016  
ATOM   2646  O   LEU L   6     -16.395   9.765 113.900  0.00  0.00      B016  
ATOM   2647  N   CYS L   7     -14.481   9.804 113.002  0.00  0.00      B016  
ATOM   2648  H   CYS L   7     -14.114   9.245 113.719  0.00  0.00      B016  
ATOM   2649  CA  CYS L   7     -13.574  10.091 111.876  0.00  0.00      B016  
ATOM   2650  CB  CYS L   7     -12.310  10.842 112.452  0.00  0.00      B016  
ATOM   2651  SG  CYS L   7     -12.327  12.499 113.078  0.00  0.00      B016  
ATOM   2652  C   CYS L   7     -13.107   8.659 111.315  0.00  0.00      B016  
ATOM   2653  O   CYS L   7     -13.223   8.360 110.085  0.00  0.00      B016  
ATOM   2654  N   GLY L   8     -12.849   7.762 112.210  0.00  0.00      B016  
ATOM   2655  H   GLY L   8     -13.044   7.895 113.161  0.00  0.00      B016  
ATOM   2656  CA  GLY L   8     -12.357   6.416 111.949  0.00  0.00      B016  
ATOM   2657  C   GLY L   8     -10.836   6.331 111.719  0.00  0.00      B016  
ATOM   2658  O   GLY L   8     -10.434   6.328 110.573  0.00  0.00      B016  
ATOM   2659  N   SER L   9      -9.961   6.261 112.752  0.00  0.00      B016  
ATOM   2660  H   SER L   9     -10.245   6.316 113.689  0.00  0.00      B016  
ATOM   2661  CA  SER L   9      -8.497   6.245 112.544  0.00  0.00      B016  
ATOM   2662  CB  SER L   9      -8.007   7.506 113.192  0.00  0.00      B016  
ATOM   2663  OG  SER L   9      -8.615   8.617 112.673  0.00  0.00      B016  
ATOM   2664  HG  SER L   9      -8.013   9.088 112.092  0.00  0.00      B016  
ATOM   2665  C   SER L   9      -7.762   5.029 113.056  0.00  0.00      B016  
ATOM   2666  O   SER L   9      -7.395   4.927 114.252  0.00  0.00      B016  
ATOM   2667  N   HIS L  10      -7.645   4.049 112.175  0.00  0.00      B016  
ATOM   2668  H   HIS L  10      -7.769   4.297 111.235  0.00  0.00      B016  
ATOM   2669  CA  HIS L  10      -7.175   2.714 112.552  0.00  0.00      B016  
ATOM   2670  CB  HIS L  10      -8.035   1.571 111.896  0.00  0.00      B016  
ATOM   2671  CG  HIS L  10      -9.507   1.738 112.200  0.00  0.00      B016  
ATOM   2672  ND1 HIS L  10     -10.393   2.501 111.570  0.00  0.00      B016  
ATOM   2673  HD1 HIS L  10     -10.412   2.912 110.681  0.00  0.00      B016  
ATOM   2674  CD2 HIS L  10     -10.058   1.164 113.309  0.00  0.00      B016  
ATOM   2675  NE2 HIS L  10     -11.376   1.451 113.186  0.00  0.00      B016  
ATOM   2676  CE1 HIS L  10     -11.549   2.344 112.207  0.00  0.00      B016  
ATOM   2677  C   HIS L  10      -5.731   2.434 112.251  0.00  0.00      B016  
ATOM   2678  O   HIS L  10      -5.382   2.342 111.063  0.00  0.00      B016  
ATOM   2679  N   LEU L  11      -4.871   2.257 113.255  0.00  0.00      B016  
ATOM   2680  H   LEU L  11      -5.149   2.373 114.187  0.00  0.00      B016  
ATOM   2681  CA  LEU L  11      -3.390   2.030 113.067  0.00  0.00      B016  
ATOM   2682  CB  LEU L  11      -3.129   0.688 112.396  0.00  0.00      B016  
ATOM   2683  CG  LEU L  11      -3.334  -0.599 113.043  0.00  0.00      B016  
ATOM   2684  CD1 LEU L  11      -4.760  -1.274 112.937  0.00  0.00      B016  
ATOM   2685  CD2 LEU L  11      -2.319  -1.554 112.389  0.00  0.00      B016  
ATOM   2686  C   LEU L  11      -2.625   3.155 112.419  0.00  0.00      B016  
ATOM   2687  O   LEU L  11      -2.463   3.250 111.214  0.00  0.00      B016  
ATOM   2688  N   VAL L  12      -2.278   4.187 113.182  0.00  0.00      B016  
ATOM   2689  H   VAL L  12      -2.594   4.088 114.104  0.00  0.00      B016  
ATOM   2690  CA  VAL L  12      -1.393   5.208 112.738  0.00  0.00      B016  
ATOM   2691  CB  VAL L  12      -1.862   6.689 113.167  0.00  0.00      B016  
ATOM   2692  CG1 VAL L  12      -1.050   7.801 112.545  0.00  0.00      B016  
ATOM   2693  CG2 VAL L  12      -3.379   6.854 112.807  0.00  0.00      B016  
ATOM   2694  C   VAL L  12      -0.041   4.734 113.212  0.00  0.00      B016  
ATOM   2695  O   VAL L  12       0.366   4.854 114.365  0.00  0.00      B016  
ATOM   2696  N   GLU L  13       0.743   4.203 112.274  0.00  0.00      B016  
ATOM   2697  H   GLU L  13       0.439   4.080 111.351  0.00  0.00      B016  
ATOM   2698  CA  GLU L  13       2.040   3.555 112.596  0.00  0.00      B016  
ATOM   2699  CB  GLU L  13       2.199   2.085 112.079  0.00  0.00      B016  
ATOM   2700  CG  GLU L  13       1.301   0.995 112.729  0.00  0.00      B016  
ATOM   2701  CD  GLU L  13       1.447  -0.450 112.439  0.00  0.00      B016  
ATOM   2702  OE1 GLU L  13       1.093  -0.925 111.428  0.00  0.00      B016  
ATOM   2703  OE2 GLU L  13       1.889  -1.115 113.410  0.00  0.00      B016  
ATOM   2704  C   GLU L  13       3.288   4.328 112.132  0.00  0.00      B016  
ATOM   2705  O   GLU L  13       3.410   4.682 110.967  0.00  0.00      B016  
ATOM   2706  N   ALA L  14       4.192   4.384 113.111  0.00  0.00      B016  
ATOM   2707  H   ALA L  14       3.790   4.343 114.004  0.00  0.00      B016  
ATOM   2708  CA  ALA L  14       5.577   4.854 112.972  0.00  0.00      B016  
ATOM   2709  CB  ALA L  14       6.391   3.792 112.220  0.00  0.00      B016  
ATOM   2710  C   ALA L  14       5.891   6.193 112.281  0.00  0.00      B016  
ATOM   2711  O   ALA L  14       6.293   6.294 111.108  0.00  0.00      B016  
ATOM   2712  N   LEU L  15       5.863   7.257 113.122  0.00  0.00      B016  
ATOM   2713  H   LEU L  15       5.815   7.114 114.090  0.00  0.00      B016  
ATOM   2714  CA  LEU L  15       5.829   8.625 112.590  0.00  0.00      B016  
ATOM   2715  CB  LEU L  15       4.588   9.331 113.141  0.00  0.00      B016  
ATOM   2716  CG  LEU L  15       3.206   8.744 113.090  0.00  0.00      B016  
ATOM   2717  CD1 LEU L  15       2.199   9.574 113.866  0.00  0.00      B016  
ATOM   2718  CD2 LEU L  15       2.636   8.793 111.689  0.00  0.00      B016  
ATOM   2719  C   LEU L  15       7.147   9.259 112.887  0.00  0.00      B016  
ATOM   2720  O   LEU L  15       7.485   9.311 114.031  0.00  0.00      B016  
ATOM   2721  N   TYR L  16       8.053   9.689 111.934  0.00  0.00      B016  
ATOM   2722  H   TYR L  16       7.937   9.464 110.988  0.00  0.00      B016  
ATOM   2723  CA  TYR L  16       9.331  10.369 112.187  0.00  0.00      B016  
ATOM   2724  CB  TYR L  16      10.453   9.606 111.347  0.00  0.00      B016  
ATOM   2725  CG  TYR L  16      10.822   8.187 111.748  0.00  0.00      B016  
ATOM   2726  CD1 TYR L  16      11.453   7.925 112.924  0.00  0.00      B016  
ATOM   2727  CE1 TYR L  16      11.697   6.658 113.332  0.00  0.00      B016  
ATOM   2728  CD2 TYR L  16      10.405   7.108 110.949  0.00  0.00      B016  
ATOM   2729  CE2 TYR L  16      10.721   5.754 111.264  0.00  0.00      B016  
ATOM   2730  CZ  TYR L  16      11.423   5.607 112.464  0.00  0.00      B016  
ATOM   2731  OH  TYR L  16      11.853   4.235 112.619  0.00  0.00      B016  
ATOM   2732  HH  TYR L  16      11.005   3.815 112.460  0.00  0.00      B016  
ATOM   2733  C   TYR L  16       9.163  11.799 111.742  0.00  0.00      B016  
ATOM   2734  O   TYR L  16       9.103  12.081 110.578  0.00  0.00      B016  
ATOM   2735  N   LEU L  17       9.072  12.825 112.600  0.00  0.00      B016  
ATOM   2736  H   LEU L  17       9.312  12.632 113.530  0.00  0.00      B016  
ATOM   2737  CA  LEU L  17       8.786  14.185 112.266  0.00  0.00      B016  
ATOM   2738  CB  LEU L  17       7.572  14.681 112.954  0.00  0.00      B016  
ATOM   2739  CG  LEU L  17       6.249  14.044 112.591  0.00  0.00      B016  
ATOM   2740  CD1 LEU L  17       5.085  14.921 112.866  0.00  0.00      B016  
ATOM   2741  CD2 LEU L  17       6.073  13.920 111.032  0.00  0.00      B016  
ATOM   2742  C   LEU L  17      10.029  14.966 112.654  0.00  0.00      B016  
ATOM   2743  O   LEU L  17      10.124  15.436 113.785  0.00  0.00      B016  
ATOM   2744  N   VAL L  18      10.996  15.155 111.758  0.00  0.00      B016  
ATOM   2745  H   VAL L  18      10.998  14.818 110.838  0.00  0.00      B016  
ATOM   2746  CA  VAL L  18      12.180  15.891 112.236  0.00  0.00      B016  
ATOM   2747  CB  VAL L  18      13.427  15.133 111.492  0.00  0.00      B016  
ATOM   2748  CG1 VAL L  18      14.721  15.928 111.632  0.00  0.00      B016  
ATOM   2749  CG2 VAL L  18      13.584  13.752 112.162  0.00  0.00      B016  
ATOM   2750  C   VAL L  18      11.971  17.330 111.718  0.00  0.00      B016  
ATOM   2751  O   VAL L  18      11.585  17.549 110.522  0.00  0.00      B016  
ATOM   2752  N   CYS L  19      12.094  18.326 112.555  0.00  0.00      B016  
ATOM   2753  H   CYS L  19      12.293  18.156 113.499  0.00  0.00      B016  
ATOM   2754  CA  CYS L  19      11.748  19.644 112.087  0.00  0.00      B016  
ATOM   2755  CB  CYS L  19      10.387  20.057 112.673  0.00  0.00      B016  
ATOM   2756  SG  CYS L  19       9.415  21.350 111.785  0.00  0.00      B016  
ATOM   2757  C   CYS L  19      12.818  20.559 112.588  0.00  0.00      B016  
ATOM   2758  O   CYS L  19      13.143  20.648 113.770  0.00  0.00      B016  
ATOM   2759  N   GLY L  20      13.473  21.245 111.681  0.00  0.00      B016  
ATOM   2760  H   GLY L  20      13.563  20.888 110.773  0.00  0.00      B016  
ATOM   2761  CA  GLY L  20      14.163  22.486 112.025  0.00  0.00      B016  
ATOM   2762  C   GLY L  20      15.629  22.374 112.613  0.00  0.00      B016  
ATOM   2763  O   GLY L  20      15.849  22.176 113.786  0.00  0.00      B016  
ATOM   2764  N   GLU L  21      16.662  22.524 111.728  0.00  0.00      B016  
ATOM   2765  H   GLU L  21      16.608  22.360 110.763  0.00  0.00      B016  
ATOM   2766  CA  GLU L  21      17.969  22.891 112.328  0.00  0.00      B016  
ATOM   2767  CB  GLU L  21      19.190  22.279 111.527  0.00  0.00      B016  
ATOM   2768  CG  GLU L  21      19.353  20.752 111.733  0.00  0.00      B016  
ATOM   2769  CD  GLU L  21      20.578  20.131 111.080  0.00  0.00      B016  
ATOM   2770  OE1 GLU L  21      20.459  19.709 109.950  0.00  0.00      B016  
ATOM   2771  OE2 GLU L  21      21.672  20.116 111.669  0.00  0.00      B016  
ATOM   2772  C   GLU L  21      18.114  24.398 112.517  0.00  0.00      B016  
ATOM   2773  O   GLU L  21      18.732  24.784 113.519  0.00  0.00      B016  
ATOM   2774  N   ARG L  22      17.513  25.190 111.608  0.00  0.00      B016  
ATOM   2775  H   ARG L  22      17.238  24.866 110.724  0.00  0.00      B016  
ATOM   2776  CA  ARG L  22      17.508  26.609 111.952  0.00  0.00      B016  
ATOM   2777  CB  ARG L  22      18.417  27.380 110.941  0.00  0.00      B016  
ATOM   2778  CG  ARG L  22      19.868  27.124 110.917  0.00  0.00      B016  
ATOM   2779  CD  ARG L  22      20.759  27.923 111.778  0.00  0.00      B016  
ATOM   2780  NE  ARG L  22      22.051  27.367 111.689  0.00  0.00      B016  
ATOM   2781  HE  ARG L  22      22.719  27.746 111.080  0.00  0.00      B016  
ATOM   2782  CZ  ARG L  22      22.400  26.336 112.487  0.00  0.00      B016  
ATOM   2783  NH1 ARG L  22      21.579  25.695 113.301  0.00  0.00      B016  
ATOM   2784 HH11 ARG L  22      20.610  25.903 113.433  0.00  0.00      B016  
ATOM   2785 HH12 ARG L  22      21.921  24.903 113.805  0.00  0.00      B016  
ATOM   2786  NH2 ARG L  22      23.719  25.972 112.427  0.00  0.00      B016  
ATOM   2787 HH21 ARG L  22      24.390  26.409 111.828  0.00  0.00      B016  
ATOM   2788 HH22 ARG L  22      24.097  25.143 112.840  0.00  0.00      B016  
ATOM   2789  C   ARG L  22      16.124  27.175 111.861  0.00  0.00      B016  
ATOM   2790  O   ARG L  22      15.519  27.026 110.774  0.00  0.00      B016  
ATOM   2791  N   GLY L  23      15.544  27.665 112.961  0.00  0.00      B016  
ATOM   2792  H   GLY L  23      16.140  27.629 113.738  0.00  0.00      B016  
ATOM   2793  CA  GLY L  23      14.098  27.987 113.157  0.00  0.00      B016  
ATOM   2794  C   GLY L  23      13.684  29.241 112.463  0.00  0.00      B016  
ATOM   2795  O   GLY L  23      13.622  29.465 111.268  0.00  0.00      B016  
ATOM   2796  N   PHE L  24      13.448  30.200 113.354  0.00  0.00      B016  
ATOM   2797  H   PHE L  24      13.548  29.990 114.306  0.00  0.00      B016  
ATOM   2798  CA  PHE L  24      12.887  31.446 113.052  0.00  0.00      B016  
ATOM   2799  CB  PHE L  24      11.554  31.628 113.847  0.00  0.00      B016  
ATOM   2800  CG  PHE L  24      10.430  30.594 113.483  0.00  0.00      B016  
ATOM   2801  CD1 PHE L  24      10.429  29.245 113.940  0.00  0.00      B016  
ATOM   2802  CD2 PHE L  24       9.333  31.077 112.686  0.00  0.00      B016  
ATOM   2803  CE1 PHE L  24       9.366  28.477 113.631  0.00  0.00      B016  
ATOM   2804  CE2 PHE L  24       8.286  30.186 112.380  0.00  0.00      B016  
ATOM   2805  CZ  PHE L  24       8.244  28.922 112.905  0.00  0.00      B016  
ATOM   2806  C   PHE L  24      13.983  32.537 113.482  0.00  0.00      B016  
ATOM   2807  O   PHE L  24      14.019  33.052 114.596  0.00  0.00      B016  
ATOM   2808  N   PHE L  25      14.639  32.951 112.441  0.00  0.00      B016  
ATOM   2809  H   PHE L  25      14.421  32.549 111.574  0.00  0.00      B016  
ATOM   2810  CA  PHE L  25      15.550  34.034 112.528  0.00  0.00      B016  
ATOM   2811  CB  PHE L  25      16.878  33.651 111.818  0.00  0.00      B016  
ATOM   2812  CG  PHE L  25      17.820  32.765 112.635  0.00  0.00      B016  
ATOM   2813  CD1 PHE L  25      18.515  33.342 113.648  0.00  0.00      B016  
ATOM   2814  CD2 PHE L  25      18.014  31.373 112.381  0.00  0.00      B016  
ATOM   2815  CE1 PHE L  25      19.406  32.601 114.422  0.00  0.00      B016  
ATOM   2816  CE2 PHE L  25      18.878  30.622 113.101  0.00  0.00      B016  
ATOM   2817  CZ  PHE L  25      19.614  31.233 114.155  0.00  0.00      B016  
ATOM   2818  C   PHE L  25      15.011  35.360 112.136  0.00  0.00      B016  
ATOM   2819  O   PHE L  25      15.137  35.790 110.977  0.00  0.00      B016  
ATOM   2820  N   TYR L  26      14.546  36.193 113.132  0.00  0.00      B016  
ATOM   2821  H   TYR L  26      14.320  35.831 114.014  0.00  0.00      B016  
ATOM   2822  CA  TYR L  26      14.236  37.584 112.892  0.00  0.00      B016  
ATOM   2823  CB  TYR L  26      12.943  38.023 113.640  0.00  0.00      B016  
ATOM   2824  CG  TYR L  26      11.713  37.643 112.893  0.00  0.00      B016  
ATOM   2825  CD1 TYR L  26      11.130  36.403 113.177  0.00  0.00      B016  
ATOM   2826  CE1 TYR L  26       9.860  36.194 112.735  0.00  0.00      B016  
ATOM   2827  CD2 TYR L  26      11.109  38.562 112.047  0.00  0.00      B016  
ATOM   2828  CE2 TYR L  26       9.873  38.214 111.515  0.00  0.00      B016  
ATOM   2829  CZ  TYR L  26       9.199  37.013 111.881  0.00  0.00      B016  
ATOM   2830  OH  TYR L  26       7.969  36.675 111.413  0.00  0.00      B016  
ATOM   2831  HH  TYR L  26       7.714  35.798 111.708  0.00  0.00      B016  
ATOM   2832  C   TYR L  26      15.416  38.471 113.353  0.00  0.00      B016  
ATOM   2833  O   TYR L  26      15.580  38.676 114.574  0.00  0.00      B016  
ATOM   2834  N   THR L  27      16.201  39.037 112.434  0.00  0.00      B016  
ATOM   2835  H   THR L  27      16.173  38.887 111.466  0.00  0.00      B016  
ATOM   2836  CA  THR L  27      17.233  39.980 112.795  0.00  0.00      B016  
ATOM   2837  CB  THR L  27      18.642  39.488 112.583  0.00  0.00      B016  
ATOM   2838  OG1 THR L  27      18.773  38.220 113.265  0.00  0.00      B016  
ATOM   2839  HG1 THR L  27      18.381  38.453 114.110  0.00  0.00      B016  
ATOM   2840  CG2 THR L  27      19.657  40.360 113.155  0.00  0.00      B016  
ATOM   2841  C   THR L  27      17.004  41.161 111.852  0.00  0.00      B016  
ATOM   2842  O   THR L  27      17.318  41.016 110.694  0.00  0.00      B016  
ATOM   2843  N   PRO L  28      16.549  42.364 112.306  0.00  0.00      B016  
ATOM   2844  CD  PRO L  28      15.822  42.536 113.502  0.00  0.00      B016  
ATOM   2845  CA  PRO L  28      16.465  43.590 111.487  0.00  0.00      B016  
ATOM   2846  CB  PRO L  28      15.817  44.566 112.381  0.00  0.00      B016  
ATOM   2847  CG  PRO L  28      14.851  43.757 113.261  0.00  0.00      B016  
ATOM   2848  C   PRO L  28      17.723  44.028 110.844  0.00  0.00      B016  
ATOM   2849  O   PRO L  28      17.879  43.964 109.649  0.00  0.00      B016  
ATOM   2850  N   LYS L  29      18.588  44.676 111.660  0.00  0.00      B016  
ATOM   2851  H   LYS L  29      18.398  44.824 112.611  0.00  0.00      B016  
ATOM   2852  CA  LYS L  29      19.946  45.019 111.264  0.00  0.00      B016  
ATOM   2853  CB  LYS L  29      20.393  46.249 112.098  0.00  0.00      B016  
ATOM   2854  CG  LYS L  29      21.715  46.927 111.765  0.00  0.00      B016  
ATOM   2855  CD  LYS L  29      22.002  48.192 112.504  0.00  0.00      B016  
ATOM   2856  CE  LYS L  29      23.485  48.337 112.742  0.00  0.00      B016  
ATOM   2857  NZ  LYS L  29      23.947  47.250 113.579  0.00  0.00      B016  
ATOM   2858  HZ1 LYS L  29      23.837  46.268 113.254  0.00  0.00      B016  
ATOM   2859  HZ2 LYS L  29      23.447  47.303 114.490  0.00  0.00      B016  
ATOM   2860  HZ3 LYS L  29      24.948  47.391 113.823  0.00  0.00      B016  
ATOM   2861  C   LYS L  29      20.820  43.879 111.426  0.00  0.00      B016  
ATOM   2862  O   LYS L  29      20.886  43.322 112.531  0.00  0.00      B016  
ATOM   2863  N   ALA L  30      21.509  43.443 110.400  0.00  0.00      B016  
ATOM   2864  H   ALA L  30      21.155  43.787 109.554  0.00  0.00      B016  
ATOM   2865  CA  ALA L  30      22.641  42.471 110.394  0.00  0.00      B016  
ATOM   2866  CB  ALA L  30      23.896  43.188 110.936  0.00  0.00      B016  
ATOM   2867  C   ALA L  30      22.428  41.213 111.164  0.00  0.00      B016  
ATOM   2868  O   ALA L  30      23.268  40.307 111.085  0.00  0.00      B016  
ATOM   2869  N   GLY M   1     -26.943  29.174 115.399  0.00  0.00      A017  
ATOM   2870  H   GLY M   1     -26.834  28.202 115.332  0.00  0.00      A017  
ATOM   2871  CA  GLY M   1     -25.709  29.902 115.137  0.00  0.00      A017  
ATOM   2872  C   GLY M   1     -24.615  29.018 114.654  0.00  0.00      A017  
ATOM   2873  O   GLY M   1     -24.434  28.683 113.501  0.00  0.00      A017  
ATOM   2874  N   ILE M   2     -23.785  28.541 115.614  0.00  0.00      A017  
ATOM   2875  H   ILE M   2     -24.150  28.515 116.523  0.00  0.00      A017  
ATOM   2876  CA  ILE M   2     -22.514  27.824 115.343  0.00  0.00      A017  
ATOM   2877  CB  ILE M   2     -21.348  28.566 115.989  0.00  0.00      A017  
ATOM   2878  CG2 ILE M   2     -20.142  27.617 116.256  0.00  0.00      A017  
ATOM   2879  CG1 ILE M   2     -21.040  29.910 115.313  0.00  0.00      A017  
ATOM   2880  CD  ILE M   2     -19.876  30.655 115.944  0.00  0.00      A017  
ATOM   2881  C   ILE M   2     -22.684  26.356 115.904  0.00  0.00      A017  
ATOM   2882  O   ILE M   2     -23.067  26.239 117.068  0.00  0.00      A017  
ATOM   2883  N   VAL M   3     -22.589  25.264 115.164  0.00  0.00      A017  
ATOM   2884  H   VAL M   3     -22.837  25.347 114.220  0.00  0.00      A017  
ATOM   2885  CA  VAL M   3     -22.326  23.955 115.694  0.00  0.00      A017  
ATOM   2886  CB  VAL M   3     -23.427  22.974 115.216  0.00  0.00      A017  
ATOM   2887  CG1 VAL M   3     -23.281  21.693 116.064  0.00  0.00      A017  
ATOM   2888  CG2 VAL M   3     -24.896  23.417 115.354  0.00  0.00      A017  
ATOM   2889  C   VAL M   3     -20.933  23.614 115.109  0.00  0.00      A017  
ATOM   2890  O   VAL M   3     -20.665  23.750 113.881  0.00  0.00      A017  
ATOM   2891  N   GLU M   4     -19.982  23.273 116.001  0.00  0.00      A017  
ATOM   2892  H   GLU M   4     -20.228  23.261 116.949  0.00  0.00      A017  
ATOM   2893  CA  GLU M   4     -18.649  22.833 115.651  0.00  0.00      A017  
ATOM   2894  CB  GLU M   4     -17.536  23.908 115.792  0.00  0.00      A017  
ATOM   2895  CG  GLU M   4     -16.226  23.727 115.044  0.00  0.00      A017  
ATOM   2896  CD  GLU M   4     -15.367  25.011 115.302  0.00  0.00      A017  
ATOM   2897  OE1 GLU M   4     -14.477  24.917 116.163  0.00  0.00      A017  
ATOM   2898  OE2 GLU M   4     -15.620  26.005 114.685  0.00  0.00      A017  
ATOM   2899  C   GLU M   4     -18.197  21.590 116.313  0.00  0.00      A017  
ATOM   2900  O   GLU M   4     -18.005  21.579 117.537  0.00  0.00      A017  
ATOM   2901  N   GLN M   5     -18.030  20.587 115.486  0.00  0.00      A017  
ATOM   2902  H   GLN M   5     -18.290  20.714 114.550  0.00  0.00      A017  
ATOM   2903  CA  GLN M   5     -17.446  19.354 115.997  0.00  0.00      A017  
ATOM   2904  CB  GLN M   5     -18.196  18.193 115.327  0.00  0.00      A017  
ATOM   2905  CG  GLN M   5     -19.587  18.220 115.759  0.00  0.00      A017  
ATOM   2906  CD  GLN M   5     -20.299  16.944 115.225  0.00  0.00      A017  
ATOM   2907  OE1 GLN M   5     -20.301  16.595 114.099  0.00  0.00      A017  
ATOM   2908  NE2 GLN M   5     -20.862  16.197 116.185  0.00  0.00      A017  
ATOM   2909 HE21 GLN M   5     -20.676  16.419 117.121  0.00  0.00      A017  
ATOM   2910 HE22 GLN M   5     -21.435  15.434 115.961  0.00  0.00      A017  
ATOM   2911  C   GLN M   5     -15.952  19.379 115.493  0.00  0.00      A017  
ATOM   2912  O   GLN M   5     -15.707  19.304 114.315  0.00  0.00      A017  
ATOM   2913  N   CYS M   6     -15.007  19.580 116.425  0.00  0.00      A017  
ATOM   2914  H   CYS M   6     -15.355  19.751 117.325  0.00  0.00      A017  
ATOM   2915  CA  CYS M   6     -13.557  19.486 116.167  0.00  0.00      A017  
ATOM   2916  CB  CYS M   6     -12.865  20.833 116.578  0.00  0.00      A017  
ATOM   2917  SG  CYS M   6     -11.010  20.752 116.620  0.00  0.00      A017  
ATOM   2918  C   CYS M   6     -12.880  18.294 116.814  0.00  0.00      A017  
ATOM   2919  O   CYS M   6     -12.864  18.054 118.086  0.00  0.00      A017  
ATOM   2920  N   CYS M   7     -12.267  17.412 115.930  0.00  0.00      A017  
ATOM   2921  H   CYS M   7     -12.752  17.198 115.106  0.00  0.00      A017  
ATOM   2922  CA  CYS M   7     -11.136  16.580 116.264  0.00  0.00      A017  
ATOM   2923  CB  CYS M   7     -11.253  15.070 115.878  0.00  0.00      A017  
ATOM   2924  SG  CYS M   7     -12.735  14.207 116.545  0.00  0.00      A017  
ATOM   2925  C   CYS M   7      -9.928  17.111 115.583  0.00  0.00      A017  
ATOM   2926  O   CYS M   7      -9.746  16.996 114.337  0.00  0.00      A017  
ATOM   2927  N   ALA M   8      -8.866  17.622 116.193  0.00  0.00      A017  
ATOM   2928  H   ALA M   8      -8.740  17.364 117.130  0.00  0.00      A017  
ATOM   2929  CA  ALA M   8      -7.720  18.356 115.638  0.00  0.00      A017  
ATOM   2930  CB  ALA M   8      -8.035  19.841 115.180  0.00  0.00      A017  
ATOM   2931  C   ALA M   8      -6.533  18.572 116.605  0.00  0.00      A017  
ATOM   2932  O   ALA M   8      -6.557  18.125 117.722  0.00  0.00      A017  
ATOM   2933  N   SER M   9      -5.426  19.127 116.114  0.00  0.00      A017  
ATOM   2934  H   SER M   9      -5.366  19.293 115.150  0.00  0.00      A017  
ATOM   2935  CA  SER M   9      -4.371  19.602 116.944  0.00  0.00      A017  
ATOM   2936  CB  SER M   9      -2.916  19.410 116.388  0.00  0.00      A017  
ATOM   2937  OG  SER M   9      -2.793  18.095 115.835  0.00  0.00      A017  
ATOM   2938  HG  SER M   9      -2.811  17.456 116.551  0.00  0.00      A017  
ATOM   2939  C   SER M   9      -4.595  21.081 117.212  0.00  0.00      A017  
ATOM   2940  O   SER M   9      -4.833  21.535 118.359  0.00  0.00      A017  
ATOM   2941  N   VAL M  10      -4.563  21.887 116.148  0.00  0.00      A017  
ATOM   2942  H   VAL M  10      -4.327  21.426 115.316  0.00  0.00      A017  
ATOM   2943  CA  VAL M  10      -4.814  23.351 116.217  0.00  0.00      A017  
ATOM   2944  CB  VAL M  10      -3.802  24.082 115.266  0.00  0.00      A017  
ATOM   2945  CG1 VAL M  10      -4.103  25.594 115.223  0.00  0.00      A017  
ATOM   2946  CG2 VAL M  10      -2.381  23.697 115.763  0.00  0.00      A017  
ATOM   2947  C   VAL M  10      -6.281  23.714 115.944  0.00  0.00      A017  
ATOM   2948  O   VAL M  10      -6.724  23.788 114.776  0.00  0.00      A017  
ATOM   2949  N   CYS M  11      -7.091  23.858 116.960  0.00  0.00      A017  
ATOM   2950  H   CYS M  11      -6.820  23.567 117.856  0.00  0.00      A017  
ATOM   2951  CA  CYS M  11      -8.422  24.442 116.837  0.00  0.00      A017  
ATOM   2952  CB  CYS M  11      -9.517  23.471 117.183  0.00  0.00      A017  
ATOM   2953  SG  CYS M  11     -10.254  22.433 115.849  0.00  0.00      A017  
ATOM   2954  C   CYS M  11      -8.591  25.675 117.777  0.00  0.00      A017  
ATOM   2955  O   CYS M  11      -7.899  25.789 118.809  0.00  0.00      A017  
ATOM   2956  N   SER M  12      -9.334  26.747 117.491  0.00  0.00      A017  
ATOM   2957  H   SER M  12      -9.477  27.332 118.265  0.00  0.00      A017  
ATOM   2958  CA  SER M  12      -9.858  26.994 116.218  0.00  0.00      A017  
ATOM   2959  CB  SER M  12     -11.375  27.163 116.431  0.00  0.00      A017  
ATOM   2960  OG  SER M  12     -11.651  27.960 117.578  0.00  0.00      A017  
ATOM   2961  HG  SER M  12     -12.607  27.908 117.640  0.00  0.00      A017  
ATOM   2962  C   SER M  12      -9.185  28.230 115.602  0.00  0.00      A017  
ATOM   2963  O   SER M  12      -9.072  28.326 114.391  0.00  0.00      A017  
ATOM   2964  N   LEU M  13      -8.871  29.153 116.480  0.00  0.00      A017  
ATOM   2965  H   LEU M  13      -8.967  28.998 117.442  0.00  0.00      A017  
ATOM   2966  CA  LEU M  13      -8.196  30.464 116.128  0.00  0.00      A017  
ATOM   2967  CB  LEU M  13      -8.997  31.654 116.756  0.00  0.00      A017  
ATOM   2968  CG  LEU M  13     -10.350  32.282 116.338  0.00  0.00      A017  
ATOM   2969  CD1 LEU M  13     -11.112  32.986 117.551  0.00  0.00      A017  
ATOM   2970  CD2 LEU M  13     -10.253  33.228 115.118  0.00  0.00      A017  
ATOM   2971  C   LEU M  13      -6.757  30.464 116.598  0.00  0.00      A017  
ATOM   2972  O   LEU M  13      -6.505  30.458 117.819  0.00  0.00      A017  
ATOM   2973  N   TYR M  14      -5.811  30.748 115.719  0.00  0.00      A017  
ATOM   2974  H   TYR M  14      -6.092  30.919 114.796  0.00  0.00      A017  
ATOM   2975  CA  TYR M  14      -4.394  30.766 116.066  0.00  0.00      A017  
ATOM   2976  CB  TYR M  14      -3.663  29.580 115.572  0.00  0.00      A017  
ATOM   2977  CG  TYR M  14      -2.289  29.213 116.223  0.00  0.00      A017  
ATOM   2978  CD1 TYR M  14      -1.133  29.977 116.067  0.00  0.00      A017  
ATOM   2979  CE1 TYR M  14       0.021  29.669 116.725  0.00  0.00      A017  
ATOM   2980  CD2 TYR M  14      -2.258  28.065 116.979  0.00  0.00      A017  
ATOM   2981  CE2 TYR M  14      -1.089  27.685 117.616  0.00  0.00      A017  
ATOM   2982  CZ  TYR M  14       0.015  28.488 117.480  0.00  0.00      A017  
ATOM   2983  OH  TYR M  14       1.182  28.060 118.075  0.00  0.00      A017  
ATOM   2984  HH  TYR M  14       1.938  28.637 117.946  0.00  0.00      A017  
ATOM   2985  C   TYR M  14      -3.785  31.994 115.405  0.00  0.00      A017  
ATOM   2986  O   TYR M  14      -3.789  32.063 114.169  0.00  0.00      A017  
ATOM   2987  N   GLN M  15      -3.217  32.926 116.214  0.00  0.00      A017  
ATOM   2988  H   GLN M  15      -2.973  32.714 117.140  0.00  0.00      A017  
ATOM   2989  CA  GLN M  15      -2.619  34.139 115.702  0.00  0.00      A017  
ATOM   2990  CB  GLN M  15      -3.384  35.369 116.250  0.00  0.00      A017  
ATOM   2991  CG  GLN M  15      -4.894  35.307 115.919  0.00  0.00      A017  
ATOM   2992  CD  GLN M  15      -5.728  36.415 116.557  0.00  0.00      A017  
ATOM   2993  OE1 GLN M  15      -5.792  36.618 117.735  0.00  0.00      A017  
ATOM   2994  NE2 GLN M  15      -6.558  37.124 115.828  0.00  0.00      A017  
ATOM   2995 HE21 GLN M  15      -6.538  37.008 114.855  0.00  0.00      A017  
ATOM   2996 HE22 GLN M  15      -7.099  37.771 116.327  0.00  0.00      A017  
ATOM   2997  C   GLN M  15      -1.124  34.173 116.067  0.00  0.00      A017  
ATOM   2998  O   GLN M  15      -0.805  34.149 117.220  0.00  0.00      A017  
ATOM   2999  N   LEU M  16      -0.316  34.037 114.985  0.00  0.00      A017  
ATOM   3000  H   LEU M  16      -0.722  33.643 114.185  0.00  0.00      A017  
ATOM   3001  CA  LEU M  16       1.141  34.074 114.959  0.00  0.00      A017  
ATOM   3002  CB  LEU M  16       1.745  35.068 115.987  0.00  0.00      A017  
ATOM   3003  CG  LEU M  16       1.902  36.502 115.554  0.00  0.00      A017  
ATOM   3004  CD1 LEU M  16       1.693  37.423 116.780  0.00  0.00      A017  
ATOM   3005  CD2 LEU M  16       3.197  36.705 114.878  0.00  0.00      A017  
ATOM   3006  C   LEU M  16       1.925  32.752 114.867  0.00  0.00      A017  
ATOM   3007  O   LEU M  16       1.875  32.168 113.763  0.00  0.00      A017  
ATOM   3008  N   GLU M  17       2.653  32.277 115.900  0.00  0.00      A017  
ATOM   3009  H   GLU M  17       2.442  32.489 116.833  0.00  0.00      A017  
ATOM   3010  CA  GLU M  17       3.747  31.352 115.642  0.00  0.00      A017  
ATOM   3011  CB  GLU M  17       5.020  31.971 116.059  0.00  0.00      A017  
ATOM   3012  CG  GLU M  17       5.453  33.200 115.223  0.00  0.00      A017  
ATOM   3013  CD  GLU M  17       6.864  33.661 115.477  0.00  0.00      A017  
ATOM   3014  OE1 GLU M  17       7.025  34.419 116.455  0.00  0.00      A017  
ATOM   3015  OE2 GLU M  17       7.824  33.282 114.790  0.00  0.00      A017  
ATOM   3016  C   GLU M  17       3.616  29.936 116.301  0.00  0.00      A017  
ATOM   3017  O   GLU M  17       3.374  29.890 117.455  0.00  0.00      A017  
ATOM   3018  N   ASN M  18       3.778  28.842 115.534  0.00  0.00      A017  
ATOM   3019  H   ASN M  18       3.810  29.005 114.568  0.00  0.00      A017  
ATOM   3020  CA  ASN M  18       3.789  27.532 116.134  0.00  0.00      A017  
ATOM   3021  CB  ASN M  18       2.655  26.676 115.720  0.00  0.00      A017  
ATOM   3022  CG  ASN M  18       2.711  25.425 116.521  0.00  0.00      A017  
ATOM   3023  OD1 ASN M  18       3.256  24.368 116.133  0.00  0.00      A017  
ATOM   3024  ND2 ASN M  18       2.164  25.439 117.770  0.00  0.00      A017  
ATOM   3025 HD21 ASN M  18       1.777  26.302 118.027  0.00  0.00      A017  
ATOM   3026 HD22 ASN M  18       2.172  24.563 118.210  0.00  0.00      A017  
ATOM   3027  C   ASN M  18       5.037  26.865 115.502  0.00  0.00      A017  
ATOM   3028  O   ASN M  18       5.306  27.149 114.298  0.00  0.00      A017  
ATOM   3029  N   TYR M  19       5.857  26.053 116.219  0.00  0.00      A017  
ATOM   3030  H   TYR M  19       5.778  26.095 117.195  0.00  0.00      A017  
ATOM   3031  CA  TYR M  19       6.956  25.376 115.496  0.00  0.00      A017  
ATOM   3032  CB  TYR M  19       8.163  25.284 116.364  0.00  0.00      A017  
ATOM   3033  CG  TYR M  19       9.475  25.157 115.689  0.00  0.00      A017  
ATOM   3034  CD1 TYR M  19       9.729  24.081 114.869  0.00  0.00      A017  
ATOM   3035  CE1 TYR M  19      11.006  24.015 114.222  0.00  0.00      A017  
ATOM   3036  CD2 TYR M  19      10.483  26.069 116.002  0.00  0.00      A017  
ATOM   3037  CE2 TYR M  19      11.725  25.940 115.464  0.00  0.00      A017  
ATOM   3038  CZ  TYR M  19      11.937  24.889 114.608  0.00  0.00      A017  
ATOM   3039  OH  TYR M  19      13.295  24.677 114.177  0.00  0.00      A017  
ATOM   3040  HH  TYR M  19      13.893  25.273 114.632  0.00  0.00      A017  
ATOM   3041  C   TYR M  19       6.463  24.025 115.025  0.00  0.00      A017  
ATOM   3042  O   TYR M  19       6.044  23.842 113.851  0.00  0.00      A017  
ATOM   3043  N   CYS M  20       6.353  23.039 115.918  0.00  0.00      A017  
ATOM   3044  H   CYS M  20       6.271  23.247 116.872  0.00  0.00      A017  
ATOM   3045  CA  CYS M  20       6.134  21.617 115.587  0.00  0.00      A017  
ATOM   3046  CB  CYS M  20       7.200  20.711 116.224  0.00  0.00      A017  
ATOM   3047  SG  CYS M  20       8.891  21.076 115.806  0.00  0.00      A017  
ATOM   3048  C   CYS M  20       4.758  21.010 116.032  0.00  0.00      A017  
ATOM   3049  O   CYS M  20       4.392  21.146 117.203  0.00  0.00      A017  
ATOM   3050  N   ASN M  21       4.011  20.484 115.057  0.00  0.00      A017  
ATOM   3051  H   ASN M  21       4.351  20.492 114.138  0.00  0.00      A017  
ATOM   3052  CA  ASN M  21       2.698  19.960 115.233  0.00  0.00      A017  
ATOM   3053  CB  ASN M  21       2.620  18.819 116.222  0.00  0.00      A017  
ATOM   3054  CG  ASN M  21       1.318  18.036 116.345  0.00  0.00      A017  
ATOM   3055  OD1 ASN M  21       0.734  17.727 115.283  0.00  0.00      A017  
ATOM   3056  ND2 ASN M  21       0.817  17.677 117.515  0.00  0.00      A017  
ATOM   3057 HD21 ASN M  21       1.192  17.719 118.419  0.00  0.00      A017  
ATOM   3058 HD22 ASN M  21      -0.135  17.446 117.475  0.00  0.00      A017  
ATOM   3059  C   ASN M  21       1.797  21.155 115.557  0.00  0.00      A017  
ATOM   3060  O   ASN M  21       0.573  21.039 115.860  0.00  0.00      A017  
ATOM   3061  N   PHE N   1     -29.254   2.073 116.701  0.00  0.00      B017  
ATOM   3062  H   PHE N   1     -29.345   2.156 115.729  0.00  0.00      B017  
ATOM   3063  CA  PHE N   1     -28.091   2.537 117.460  0.00  0.00      B017  
ATOM   3064  CB  PHE N   1     -27.388   1.360 118.163  0.00  0.00      B017  
ATOM   3065  CG  PHE N   1     -28.165   0.557 119.324  0.00  0.00      B017  
ATOM   3066  CD1 PHE N   1     -27.521   0.439 120.577  0.00  0.00      B017  
ATOM   3067  CD2 PHE N   1     -29.323  -0.140 118.986  0.00  0.00      B017  
ATOM   3068  CE1 PHE N   1     -28.206  -0.330 121.459  0.00  0.00      B017  
ATOM   3069  CE2 PHE N   1     -29.933  -0.848 119.995  0.00  0.00      B017  
ATOM   3070  CZ  PHE N   1     -29.366  -0.952 121.187  0.00  0.00      B017  
ATOM   3071  C   PHE N   1     -27.090   3.359 116.533  0.00  0.00      B017  
ATOM   3072  O   PHE N   1     -26.992   3.219 115.315  0.00  0.00      B017  
ATOM   3073  N   VAL N   2     -26.353   4.281 117.192  0.00  0.00      B017  
ATOM   3074  H   VAL N   2     -26.563   4.482 118.127  0.00  0.00      B017  
ATOM   3075  CA  VAL N   2     -25.269   5.030 116.592  0.00  0.00      B017  
ATOM   3076  CB  VAL N   2     -25.414   6.550 117.021  0.00  0.00      B017  
ATOM   3077  CG1 VAL N   2     -24.331   7.413 116.321  0.00  0.00      B017  
ATOM   3078  CG2 VAL N   2     -26.708   7.215 116.892  0.00  0.00      B017  
ATOM   3079  C   VAL N   2     -23.955   4.452 116.975  0.00  0.00      B017  
ATOM   3080  O   VAL N   2     -23.789   3.990 118.139  0.00  0.00      B017  
ATOM   3081  N   ASN N   3     -23.004   4.284 116.042  0.00  0.00      B017  
ATOM   3082  H   ASN N   3     -23.116   4.381 115.073  0.00  0.00      B017  
ATOM   3083  CA  ASN N   3     -21.644   3.902 116.618  0.00  0.00      B017  
ATOM   3084  CB  ASN N   3     -21.300   2.548 116.069  0.00  0.00      B017  
ATOM   3085  CG  ASN N   3     -20.139   1.877 116.764  0.00  0.00      B017  
ATOM   3086  OD1 ASN N   3     -20.024   2.033 117.936  0.00  0.00      B017  
ATOM   3087  ND2 ASN N   3     -19.229   1.243 116.043  0.00  0.00      B017  
ATOM   3088 HD21 ASN N   3     -19.301   1.206 115.066  0.00  0.00      B017  
ATOM   3089 HD22 ASN N   3     -18.429   0.769 116.352  0.00  0.00      B017  
ATOM   3090  C   ASN N   3     -20.612   4.849 116.163  0.00  0.00      B017  
ATOM   3091  O   ASN N   3     -20.446   5.096 114.944  0.00  0.00      B017  
ATOM   3092  N   GLN N   4     -19.990   5.391 117.170  0.00  0.00      B017  
ATOM   3093  H   GLN N   4     -20.228   5.049 118.057  0.00  0.00      B017  
ATOM   3094  CA  GLN N   4     -18.877   6.339 117.001  0.00  0.00      B017  
ATOM   3095  CB  GLN N   4     -17.582   5.576 116.490  0.00  0.00      B017  
ATOM   3096  CG  GLN N   4     -16.433   5.439 117.448  0.00  0.00      B017  
ATOM   3097  CD  GLN N   4     -15.353   4.450 117.050  0.00  0.00      B017  
ATOM   3098  OE1 GLN N   4     -14.763   4.650 115.976  0.00  0.00      B017  
ATOM   3099  NE2 GLN N   4     -14.993   3.414 117.784  0.00  0.00      B017  
ATOM   3100 HE21 GLN N   4     -15.449   3.299 118.643  0.00  0.00      B017  
ATOM   3101 HE22 GLN N   4     -14.370   2.774 117.381  0.00  0.00      B017  
ATOM   3102  C   GLN N   4     -19.090   7.581 116.232  0.00  0.00      B017  
ATOM   3103  O   GLN N   4     -19.210   7.525 114.964  0.00  0.00      B017  
ATOM   3104  N   HIS N   5     -19.353   8.630 116.997  0.00  0.00      B017  
ATOM   3105  H   HIS N   5     -19.266   8.518 117.967  0.00  0.00      B017  
ATOM   3106  CA  HIS N   5     -19.584   9.945 116.377  0.00  0.00      B017  
ATOM   3107  CB  HIS N   5     -20.919  10.439 116.761  0.00  0.00      B017  
ATOM   3108  CG  HIS N   5     -21.401  11.471 115.717  0.00  0.00      B017  
ATOM   3109  ND1 HIS N   5     -20.744  11.831 114.659  0.00  0.00      B017  
ATOM   3110  HD1 HIS N   5     -19.947  11.470 114.218  0.00  0.00      B017  
ATOM   3111  CD2 HIS N   5     -22.475  12.336 115.827  0.00  0.00      B017  
ATOM   3112  NE2 HIS N   5     -22.340  13.194 114.836  0.00  0.00      B017  
ATOM   3113  CE1 HIS N   5     -21.367  12.873 114.150  0.00  0.00      B017  
ATOM   3114  C   HIS N   5     -18.544  10.855 116.932  0.00  0.00      B017  
ATOM   3115  O   HIS N   5     -18.686  11.540 117.928  0.00  0.00      B017  
ATOM   3116  N   LEU N   6     -17.419  10.838 116.228  0.00  0.00      B017  
ATOM   3117  H   LEU N   6     -17.377  10.245 115.449  0.00  0.00      B017  
ATOM   3118  CA  LEU N   6     -16.196  11.488 116.649  0.00  0.00      B017  
ATOM   3119  CB  LEU N   6     -16.035  12.987 116.873  0.00  0.00      B017  
ATOM   3120  CG  LEU N   6     -16.542  14.006 115.855  0.00  0.00      B017  
ATOM   3121  CD1 LEU N   6     -18.072  14.257 116.122  0.00  0.00      B017  
ATOM   3122  CD2 LEU N   6     -15.727  15.332 116.036  0.00  0.00      B017  
ATOM   3123  C   LEU N   6     -15.447  10.789 117.798  0.00  0.00      B017  
ATOM   3124  O   LEU N   6     -16.024  10.204 118.698  0.00  0.00      B017  
ATOM   3125  N   CYS N   7     -14.113  10.566 117.766  0.00  0.00      B017  
ATOM   3126  H   CYS N   7     -13.740  10.148 118.570  0.00  0.00      B017  
ATOM   3127  CA  CYS N   7     -13.302  10.641 116.613  0.00  0.00      B017  
ATOM   3128  CB  CYS N   7     -12.057  11.468 116.796  0.00  0.00      B017  
ATOM   3129  SG  CYS N   7     -12.100  12.895 117.931  0.00  0.00      B017  
ATOM   3130  C   CYS N   7     -12.799   9.245 116.164  0.00  0.00      B017  
ATOM   3131  O   CYS N   7     -12.592   8.963 114.923  0.00  0.00      B017  
ATOM   3132  N   GLY N   8     -12.504   8.296 117.048  0.00  0.00      B017  
ATOM   3133  H   GLY N   8     -12.612   8.461 118.008  0.00  0.00      B017  
ATOM   3134  CA  GLY N   8     -12.156   6.914 116.823  0.00  0.00      B017  
ATOM   3135  C   GLY N   8     -10.706   6.788 116.534  0.00  0.00      B017  
ATOM   3136  O   GLY N   8     -10.286   6.177 115.570  0.00  0.00      B017  
ATOM   3137  N   SER N   9      -9.906   7.206 117.548  0.00  0.00      B017  
ATOM   3138  H   SER N   9     -10.191   7.727 118.328  0.00  0.00      B017  
ATOM   3139  CA  SER N   9      -8.463   7.075 117.411  0.00  0.00      B017  
ATOM   3140  CB  SER N   9      -7.654   8.303 117.937  0.00  0.00      B017  
ATOM   3141  OG  SER N   9      -8.309   9.519 117.733  0.00  0.00      B017  
ATOM   3142  HG  SER N   9      -7.885  10.046 118.413  0.00  0.00      B017  
ATOM   3143  C   SER N   9      -7.978   5.766 117.976  0.00  0.00      B017  
ATOM   3144  O   SER N   9      -7.820   5.607 119.172  0.00  0.00      B017  
ATOM   3145  N   HIS N  10      -7.863   4.751 117.096  0.00  0.00      B017  
ATOM   3146  H   HIS N  10      -7.976   4.916 116.136  0.00  0.00      B017  
ATOM   3147  CA  HIS N  10      -7.480   3.363 117.508  0.00  0.00      B017  
ATOM   3148  CB  HIS N  10      -8.300   2.282 116.918  0.00  0.00      B017  
ATOM   3149  CG  HIS N  10      -9.826   2.456 116.984  0.00  0.00      B017  
ATOM   3150  ND1 HIS N  10     -10.517   3.396 116.331  0.00  0.00      B017  
ATOM   3151  HD1 HIS N  10     -10.079   4.171 115.921  0.00  0.00      B017  
ATOM   3152  CD2 HIS N  10     -10.740   1.692 117.690  0.00  0.00      B017  
ATOM   3153  NE2 HIS N  10     -11.864   2.345 117.569  0.00  0.00      B017  
ATOM   3154  CE1 HIS N  10     -11.749   3.326 116.722  0.00  0.00      B017  
ATOM   3155  C   HIS N  10      -6.036   3.141 117.098  0.00  0.00      B017  
ATOM   3156  O   HIS N  10      -5.649   3.394 115.949  0.00  0.00      B017  
ATOM   3157  N   LEU N  11      -5.197   2.654 117.956  0.00  0.00      B017  
ATOM   3158  H   LEU N  11      -5.525   2.606 118.879  0.00  0.00      B017  
ATOM   3159  CA  LEU N  11      -3.817   2.310 117.644  0.00  0.00      B017  
ATOM   3160  CB  LEU N  11      -3.810   0.946 116.984  0.00  0.00      B017  
ATOM   3161  CG  LEU N  11      -4.190  -0.297 117.711  0.00  0.00      B017  
ATOM   3162  CD1 LEU N  11      -4.378  -1.480 116.769  0.00  0.00      B017  
ATOM   3163  CD2 LEU N  11      -3.086  -0.660 118.726  0.00  0.00      B017  
ATOM   3164  C   LEU N  11      -2.909   3.308 116.971  0.00  0.00      B017  
ATOM   3165  O   LEU N  11      -2.380   3.182 115.842  0.00  0.00      B017  
ATOM   3166  N   VAL N  12      -2.608   4.317 117.853  0.00  0.00      B017  
ATOM   3167  H   VAL N  12      -3.084   4.230 118.705  0.00  0.00      B017  
ATOM   3168  CA  VAL N  12      -1.572   5.327 117.545  0.00  0.00      B017  
ATOM   3169  CB  VAL N  12      -1.867   6.728 118.223  0.00  0.00      B017  
ATOM   3170  CG1 VAL N  12      -0.812   7.715 117.708  0.00  0.00      B017  
ATOM   3171  CG2 VAL N  12      -3.303   7.285 118.273  0.00  0.00      B017  
ATOM   3172  C   VAL N  12      -0.252   4.748 117.990  0.00  0.00      B017  
ATOM   3173  O   VAL N  12       0.033   4.740 119.175  0.00  0.00      B017  
ATOM   3174  N   GLU N  13       0.536   4.170 117.086  0.00  0.00      B017  
ATOM   3175  H   GLU N  13       0.412   4.370 116.135  0.00  0.00      B017  
ATOM   3176  CA  GLU N  13       1.742   3.371 117.461  0.00  0.00      B017  
ATOM   3177  CB  GLU N  13       1.590   1.971 116.862  0.00  0.00      B017  
ATOM   3178  CG  GLU N  13       0.630   1.088 117.626  0.00  0.00      B017  
ATOM   3179  CD  GLU N  13       0.632  -0.292 117.072  0.00  0.00      B017  
ATOM   3180  OE1 GLU N  13      -0.139  -0.590 116.194  0.00  0.00      B017  
ATOM   3181  OE2 GLU N  13       1.500  -1.045 117.474  0.00  0.00      B017  
ATOM   3182  C   GLU N  13       3.083   3.956 117.001  0.00  0.00      B017  
ATOM   3183  O   GLU N  13       3.493   3.752 115.881  0.00  0.00      B017  
ATOM   3184  N   ALA N  14       3.657   4.683 117.985  0.00  0.00      B017  
ATOM   3185  H   ALA N  14       3.097   4.982 118.731  0.00  0.00      B017  
ATOM   3186  CA  ALA N  14       5.038   5.218 117.895  0.00  0.00      B017  
ATOM   3187  CB  ALA N  14       6.102   4.193 117.412  0.00  0.00      B017  
ATOM   3188  C   ALA N  14       5.221   6.507 117.074  0.00  0.00      B017  
ATOM   3189  O   ALA N  14       5.101   6.550 115.843  0.00  0.00      B017  
ATOM   3190  N   LEU N  15       5.598   7.547 117.883  0.00  0.00      B017  
ATOM   3191  H   LEU N  15       5.937   7.461 118.798  0.00  0.00      B017  
ATOM   3192  CA  LEU N  15       5.727   8.927 117.334  0.00  0.00      B017  
ATOM   3193  CB  LEU N  15       4.595   9.804 117.745  0.00  0.00      B017  
ATOM   3194  CG  LEU N  15       4.579  11.294 117.506  0.00  0.00      B017  
ATOM   3195  CD1 LEU N  15       4.682  11.667 116.029  0.00  0.00      B017  
ATOM   3196  CD2 LEU N  15       3.316  11.903 118.092  0.00  0.00      B017  
ATOM   3197  C   LEU N  15       7.092   9.421 117.849  0.00  0.00      B017  
ATOM   3198  O   LEU N  15       7.497   9.225 119.024  0.00  0.00      B017  
ATOM   3199  N   TYR N  16       7.927   9.897 116.883  0.00  0.00      B017  
ATOM   3200  H   TYR N  16       7.478  10.085 116.032  0.00  0.00      B017  
ATOM   3201  CA  TYR N  16       9.328  10.261 117.053  0.00  0.00      B017  
ATOM   3202  CB  TYR N  16      10.344   9.234 116.462  0.00  0.00      B017  
ATOM   3203  CG  TYR N  16      11.764   9.451 116.820  0.00  0.00      B017  
ATOM   3204  CD1 TYR N  16      12.699   9.569 115.811  0.00  0.00      B017  
ATOM   3205  CE1 TYR N  16      14.041   9.764 116.117  0.00  0.00      B017  
ATOM   3206  CD2 TYR N  16      12.112   9.521 118.125  0.00  0.00      B017  
ATOM   3207  CE2 TYR N  16      13.444   9.684 118.466  0.00  0.00      B017  
ATOM   3208  CZ  TYR N  16      14.370   9.822 117.433  0.00  0.00      B017  
ATOM   3209  OH  TYR N  16      15.681  10.118 117.783  0.00  0.00      B017  
ATOM   3210  HH  TYR N  16      15.885   9.708 118.627  0.00  0.00      B017  
ATOM   3211  C   TYR N  16       9.497  11.639 116.459  0.00  0.00      B017  
ATOM   3212  O   TYR N  16       9.806  11.815 115.272  0.00  0.00      B017  
ATOM   3213  N   LEU N  17       9.231  12.575 117.350  0.00  0.00      B017  
ATOM   3214  H   LEU N  17       9.023  12.284 118.263  0.00  0.00      B017  
ATOM   3215  CA  LEU N  17       9.116  13.985 117.090  0.00  0.00      B017  
ATOM   3216  CB  LEU N  17       7.966  14.707 117.802  0.00  0.00      B017  
ATOM   3217  CG  LEU N  17       7.445  16.069 117.334  0.00  0.00      B017  
ATOM   3218  CD1 LEU N  17       6.052  16.247 117.816  0.00  0.00      B017  
ATOM   3219  CD2 LEU N  17       8.340  17.201 117.886  0.00  0.00      B017  
ATOM   3220  C   LEU N  17      10.492  14.560 117.519  0.00  0.00      B017  
ATOM   3221  O   LEU N  17      10.919  14.438 118.683  0.00  0.00      B017  
ATOM   3222  N   VAL N  18      11.242  15.058 116.542  0.00  0.00      B017  
ATOM   3223  H   VAL N  18      10.889  14.975 115.632  0.00  0.00      B017  
ATOM   3224  CA  VAL N  18      12.435  15.888 116.877  0.00  0.00      B017  
ATOM   3225  CB  VAL N  18      13.783  15.182 116.381  0.00  0.00      B017  
ATOM   3226  CG1 VAL N  18      14.973  15.793 116.971  0.00  0.00      B017  
ATOM   3227  CG2 VAL N  18      13.804  13.785 116.937  0.00  0.00      B017  
ATOM   3228  C   VAL N  18      12.294  17.276 116.379  0.00  0.00      B017  
ATOM   3229  O   VAL N  18      12.165  17.566 115.191  0.00  0.00      B017  
ATOM   3230  N   CYS N  19      12.326  18.150 117.347  0.00  0.00      B017  
ATOM   3231  H   CYS N  19      12.590  17.978 118.275  0.00  0.00      B017  
ATOM   3232  CA  CYS N  19      12.040  19.556 117.069  0.00  0.00      B017  
ATOM   3233  CB  CYS N  19      10.704  19.842 117.870  0.00  0.00      B017  
ATOM   3234  SG  CYS N  19       9.909  21.418 117.486  0.00  0.00      B017  
ATOM   3235  C   CYS N  19      13.107  20.500 117.562  0.00  0.00      B017  
ATOM   3236  O   CYS N  19      13.542  20.420 118.731  0.00  0.00      B017  
ATOM   3237  N   GLY N  20      13.313  21.530 116.783  0.00  0.00      B017  
ATOM   3238  H   GLY N  20      13.076  21.667 115.842  0.00  0.00      B017  
ATOM   3239  CA  GLY N  20      14.108  22.647 117.225  0.00  0.00      B017  
ATOM   3240  C   GLY N  20      15.501  22.425 117.813  0.00  0.00      B017  
ATOM   3241  O   GLY N  20      15.789  22.084 118.952  0.00  0.00      B017  
ATOM   3242  N   GLU N  21      16.438  22.501 116.879  0.00  0.00      B017  
ATOM   3243  H   GLU N  21      16.183  22.514 115.933  0.00  0.00      B017  
ATOM   3244  CA  GLU N  21      17.824  22.801 117.206  0.00  0.00      B017  
ATOM   3245  CB  GLU N  21      18.726  22.422 116.064  0.00  0.00      B017  
ATOM   3246  CG  GLU N  21      20.219  22.600 116.356  0.00  0.00      B017  
ATOM   3247  CD  GLU N  21      21.245  21.891 115.395  0.00  0.00      B017  
ATOM   3248  OE1 GLU N  21      21.157  20.688 115.259  0.00  0.00      B017  
ATOM   3249  OE2 GLU N  21      22.184  22.489 114.975  0.00  0.00      B017  
ATOM   3250  C   GLU N  21      18.009  24.253 117.492  0.00  0.00      B017  
ATOM   3251  O   GLU N  21      18.330  24.554 118.636  0.00  0.00      B017  
ATOM   3252  N   ARG N  22      17.819  25.171 116.561  0.00  0.00      B017  
ATOM   3253  H   ARG N  22      17.728  24.889 115.627  0.00  0.00      B017  
ATOM   3254  CA  ARG N  22      17.715  26.574 116.852  0.00  0.00      B017  
ATOM   3255  CB  ARG N  22      18.645  27.461 115.975  0.00  0.00      B017  
ATOM   3256  CG  ARG N  22      20.118  27.332 116.448  0.00  0.00      B017  
ATOM   3257  CD  ARG N  22      20.846  28.441 115.747  0.00  0.00      B017  
ATOM   3258  NE  ARG N  22      22.208  28.560 116.282  0.00  0.00      B017  
ATOM   3259  HE  ARG N  22      22.460  28.336 117.202  0.00  0.00      B017  
ATOM   3260  CZ  ARG N  22      23.161  29.005 115.467  0.00  0.00      B017  
ATOM   3261  NH1 ARG N  22      22.975  29.296 114.090  0.00  0.00      B017  
ATOM   3262 HH11 ARG N  22      22.111  29.023 113.665  0.00  0.00      B017  
ATOM   3263 HH12 ARG N  22      23.644  29.810 113.553  0.00  0.00      B017  
ATOM   3264  NH2 ARG N  22      24.395  29.262 115.963  0.00  0.00      B017  
ATOM   3265 HH21 ARG N  22      24.577  29.004 116.911  0.00  0.00      B017  
ATOM   3266 HH22 ARG N  22      25.120  29.261 115.275  0.00  0.00      B017  
ATOM   3267  C   ARG N  22      16.246  26.989 116.703  0.00  0.00      B017  
ATOM   3268  O   ARG N  22      15.626  26.754 115.709  0.00  0.00      B017  
ATOM   3269  N   GLY N  23      15.808  27.585 117.791  0.00  0.00      B017  
ATOM   3270  H   GLY N  23      16.367  27.675 118.591  0.00  0.00      B017  
ATOM   3271  CA  GLY N  23      14.393  27.888 117.888  0.00  0.00      B017  
ATOM   3272  C   GLY N  23      14.011  29.243 117.339  0.00  0.00      B017  
ATOM   3273  O   GLY N  23      14.060  29.531 116.112  0.00  0.00      B017  
ATOM   3274  N   PHE N  24      13.733  30.174 118.230  0.00  0.00      B017  
ATOM   3275  H   PHE N  24      13.916  30.056 119.185  0.00  0.00      B017  
ATOM   3276  CA  PHE N  24      13.167  31.465 117.932  0.00  0.00      B017  
ATOM   3277  CB  PHE N  24      11.901  31.523 118.769  0.00  0.00      B017  
ATOM   3278  CG  PHE N  24      10.671  30.668 118.438  0.00  0.00      B017  
ATOM   3279  CD1 PHE N  24      10.455  29.403 118.914  0.00  0.00      B017  
ATOM   3280  CD2 PHE N  24       9.808  31.206 117.547  0.00  0.00      B017  
ATOM   3281  CE1 PHE N  24       9.296  28.723 118.618  0.00  0.00      B017  
ATOM   3282  CE2 PHE N  24       8.633  30.553 117.189  0.00  0.00      B017  
ATOM   3283  CZ  PHE N  24       8.367  29.335 117.783  0.00  0.00      B017  
ATOM   3284  C   PHE N  24      14.108  32.619 118.344  0.00  0.00      B017  
ATOM   3285  O   PHE N  24      14.490  32.789 119.512  0.00  0.00      B017  
ATOM   3286  N   PHE N  25      14.611  33.303 117.332  0.00  0.00      B017  
ATOM   3287  H   PHE N  25      14.351  33.366 116.389  0.00  0.00      B017  
ATOM   3288  CA  PHE N  25      15.529  34.391 117.539  0.00  0.00      B017  
ATOM   3289  CB  PHE N  25      16.891  34.217 116.921  0.00  0.00      B017  
ATOM   3290  CG  PHE N  25      17.883  33.280 117.558  0.00  0.00      B017  
ATOM   3291  CD1 PHE N  25      19.062  33.750 117.987  0.00  0.00      B017  
ATOM   3292  CD2 PHE N  25      17.558  31.987 117.703  0.00  0.00      B017  
ATOM   3293  CE1 PHE N  25      19.974  32.886 118.671  0.00  0.00      B017  
ATOM   3294  CE2 PHE N  25      18.405  31.158 118.383  0.00  0.00      B017  
ATOM   3295  CZ  PHE N  25      19.647  31.611 118.915  0.00  0.00      B017  
ATOM   3296  C   PHE N  25      14.932  35.712 117.166  0.00  0.00      B017  
ATOM   3297  O   PHE N  25      14.306  35.762 116.117  0.00  0.00      B017  
ATOM   3298  N   TYR N  26      15.003  36.695 118.113  0.00  0.00      B017  
ATOM   3299  H   TYR N  26      15.329  36.529 119.022  0.00  0.00      B017  
ATOM   3300  CA  TYR N  26      14.425  37.998 117.969  0.00  0.00      B017  
ATOM   3301  CB  TYR N  26      13.166  38.059 118.889  0.00  0.00      B017  
ATOM   3302  CG  TYR N  26      11.868  37.881 118.132  0.00  0.00      B017  
ATOM   3303  CD1 TYR N  26      11.579  38.466 116.908  0.00  0.00      B017  
ATOM   3304  CE1 TYR N  26      10.328  38.288 116.277  0.00  0.00      B017  
ATOM   3305  CD2 TYR N  26      10.913  37.091 118.703  0.00  0.00      B017  
ATOM   3306  CE2 TYR N  26       9.644  36.941 118.179  0.00  0.00      B017  
ATOM   3307  CZ  TYR N  26       9.364  37.486 116.911  0.00  0.00      B017  
ATOM   3308  OH  TYR N  26       8.234  37.174 116.186  0.00  0.00      B017  
ATOM   3309  HH  TYR N  26       7.824  36.332 116.397  0.00  0.00      B017  
ATOM   3310  C   TYR N  26      15.495  39.008 118.465  0.00  0.00      B017  
ATOM   3311  O   TYR N  26      15.829  39.055 119.650  0.00  0.00      B017  
ATOM   3312  N   THR N  27      16.073  39.793 117.584  0.00  0.00      B017  
ATOM   3313  H   THR N  27      15.901  39.637 116.632  0.00  0.00      B017  
ATOM   3314  CA  THR N  27      17.071  40.733 117.996  0.00  0.00      B017  
ATOM   3315  CB  THR N  27      18.494  40.084 117.847  0.00  0.00      B017  
ATOM   3316  OG1 THR N  27      18.393  38.788 118.389  0.00  0.00      B017  
ATOM   3317  HG1 THR N  27      18.187  38.939 119.314  0.00  0.00      B017  
ATOM   3318  CG2 THR N  27      19.610  40.877 118.524  0.00  0.00      B017  
ATOM   3319  C   THR N  27      17.003  41.988 117.137  0.00  0.00      B017  
ATOM   3320  O   THR N  27      17.525  41.957 116.007  0.00  0.00      B017  
ATOM   3321  N   PRO N  28      16.286  43.070 117.438  0.00  0.00      B017  
ATOM   3322  CD  PRO N  28      15.449  43.070 118.651  0.00  0.00      B017  
ATOM   3323  CA  PRO N  28      16.211  44.321 116.760  0.00  0.00      B017  
ATOM   3324  CB  PRO N  28      15.189  45.084 117.543  0.00  0.00      B017  
ATOM   3325  CG  PRO N  28      14.362  44.103 118.275  0.00  0.00      B017  
ATOM   3326  C   PRO N  28      17.540  45.044 116.368  0.00  0.00      B017  
ATOM   3327  O   PRO N  28      17.737  45.192 115.174  0.00  0.00      B017  
ATOM   3328  N   LYS N  29      18.330  45.443 117.366  0.00  0.00      B017  
ATOM   3329  H   LYS N  29      17.874  45.653 118.208  0.00  0.00      B017  
ATOM   3330  CA  LYS N  29      19.680  45.870 117.036  0.00  0.00      B017  
ATOM   3331  CB  LYS N  29      19.972  47.341 117.650  0.00  0.00      B017  
ATOM   3332  CG  LYS N  29      21.301  47.939 117.206  0.00  0.00      B017  
ATOM   3333  CD  LYS N  29      22.016  48.909 118.155  0.00  0.00      B017  
ATOM   3334  CE  LYS N  29      21.256  50.227 118.273  0.00  0.00      B017  
ATOM   3335  NZ  LYS N  29      22.021  51.192 119.085  0.00  0.00      B017  
ATOM   3336  HZ1 LYS N  29      22.030  50.674 119.987  0.00  0.00      B017  
ATOM   3337  HZ2 LYS N  29      21.672  52.131 119.367  0.00  0.00      B017  
ATOM   3338  HZ3 LYS N  29      22.987  51.245 118.702  0.00  0.00      B017  
ATOM   3339  C   LYS N  29      20.884  44.913 117.146  0.00  0.00      B017  
ATOM   3340  O   LYS N  29      21.517  44.827 118.204  0.00  0.00      B017  
ATOM   3341  N   ALA N  30      21.234  44.288 116.019  0.00  0.00      B017  
ATOM   3342  H   ALA N  30      20.685  44.493 115.234  0.00  0.00      B017  
ATOM   3343  CA  ALA N  30      22.295  43.314 116.005  0.00  0.00      B017  
ATOM   3344  CB  ALA N  30      21.573  42.004 115.799  0.00  0.00      B017  
ATOM   3345  C   ALA N  30      23.088  43.540 114.718  0.00  0.00      B017  
ATOM   3346  O   ALA N  30      23.896  44.502 114.634  0.00  0.00      B017  
ATOM   3347  N   GLY O   1     -25.695  30.822 120.814  0.00  0.00      A018  
ATOM   3348  H   GLY O   1     -24.858  31.012 121.287  0.00  0.00      A018  
ATOM   3349  CA  GLY O   1     -26.003  29.622 120.061  0.00  0.00      A018  
ATOM   3350  C   GLY O   1     -24.745  28.969 119.480  0.00  0.00      A018  
ATOM   3351  O   GLY O   1     -24.750  28.671 118.294  0.00  0.00      A018  
ATOM   3352  N   ILE O   2     -23.733  28.872 120.296  0.00  0.00      A018  
ATOM   3353  H   ILE O   2     -23.778  29.183 121.224  0.00  0.00      A018  
ATOM   3354  CA  ILE O   2     -22.414  28.346 119.972  0.00  0.00      A018  
ATOM   3355  CB  ILE O   2     -21.189  29.377 120.403  0.00  0.00      A018  
ATOM   3356  CG2 ILE O   2     -19.821  28.752 120.388  0.00  0.00      A018  
ATOM   3357  CG1 ILE O   2     -21.295  30.624 119.554  0.00  0.00      A018  
ATOM   3358  CD  ILE O   2     -20.080  31.662 119.739  0.00  0.00      A018  
ATOM   3359  C   ILE O   2     -22.365  26.982 120.650  0.00  0.00      A018  
ATOM   3360  O   ILE O   2     -22.347  26.953 121.871  0.00  0.00      A018  
ATOM   3361  N   VAL O   3     -22.491  25.890 119.915  0.00  0.00      A018  
ATOM   3362  H   VAL O   3     -22.696  25.990 118.962  0.00  0.00      A018  
ATOM   3363  CA  VAL O   3     -22.330  24.527 120.453  0.00  0.00      A018  
ATOM   3364  CB  VAL O   3     -23.434  23.563 119.934  0.00  0.00      A018  
ATOM   3365  CG1 VAL O   3     -23.186  22.147 120.428  0.00  0.00      A018  
ATOM   3366  CG2 VAL O   3     -24.813  24.110 120.231  0.00  0.00      A018  
ATOM   3367  C   VAL O   3     -20.914  24.121 120.082  0.00  0.00      A018  
ATOM   3368  O   VAL O   3     -20.696  23.998 118.904  0.00  0.00      A018  
ATOM   3369  N   GLU O   4     -19.881  23.980 120.893  0.00  0.00      A018  
ATOM   3370  H   GLU O   4     -19.911  23.906 121.869  0.00  0.00      A018  
ATOM   3371  CA  GLU O   4     -18.540  23.791 120.376  0.00  0.00      A018  
ATOM   3372  CB  GLU O   4     -17.684  25.017 120.556  0.00  0.00      A018  
ATOM   3373  CG  GLU O   4     -16.348  25.042 119.889  0.00  0.00      A018  
ATOM   3374  CD  GLU O   4     -15.583  26.253 120.317  0.00  0.00      A018  
ATOM   3375  OE1 GLU O   4     -15.116  26.262 121.439  0.00  0.00      A018  
ATOM   3376  OE2 GLU O   4     -15.636  27.235 119.528  0.00  0.00      A018  
ATOM   3377  C   GLU O   4     -17.920  22.601 121.086  0.00  0.00      A018  
ATOM   3378  O   GLU O   4     -17.762  22.603 122.330  0.00  0.00      A018  
ATOM   3379  N   GLN O   5     -17.515  21.604 120.307  0.00  0.00      A018  
ATOM   3380  H   GLN O   5     -17.435  21.771 119.345  0.00  0.00      A018  
ATOM   3381  CA  GLN O   5     -16.846  20.432 120.809  0.00  0.00      A018  
ATOM   3382  CB  GLN O   5     -17.505  19.171 120.302  0.00  0.00      A018  
ATOM   3383  CG  GLN O   5     -19.023  19.184 120.601  0.00  0.00      A018  
ATOM   3384  CD  GLN O   5     -19.759  17.894 120.168  0.00  0.00      A018  
ATOM   3385  OE1 GLN O   5     -19.809  17.552 118.984  0.00  0.00      A018  
ATOM   3386  NE2 GLN O   5     -20.265  17.009 120.996  0.00  0.00      A018  
ATOM   3387 HE21 GLN O   5     -20.119  17.186 121.949  0.00  0.00      A018  
ATOM   3388 HE22 GLN O   5     -20.665  16.215 120.583  0.00  0.00      A018  
ATOM   3389  C   GLN O   5     -15.368  20.400 120.400  0.00  0.00      A018  
ATOM   3390  O   GLN O   5     -15.056  20.487 119.238  0.00  0.00      A018  
ATOM   3391  N   CYS O   6     -14.497  20.349 121.346  0.00  0.00      A018  
ATOM   3392  H   CYS O   6     -14.719  20.208 122.290  0.00  0.00      A018  
ATOM   3393  CA  CYS O   6     -13.071  20.048 121.042  0.00  0.00      A018  
ATOM   3394  CB  CYS O   6     -12.100  21.090 121.433  0.00  0.00      A018  
ATOM   3395  SG  CYS O   6     -11.954  22.530 120.258  0.00  0.00      A018  
ATOM   3396  C   CYS O   6     -12.639  18.778 121.705  0.00  0.00      A018  
ATOM   3397  O   CYS O   6     -12.912  18.460 122.862  0.00  0.00      A018  
ATOM   3398  N   CYS O   7     -12.054  17.883 120.922  0.00  0.00      A018  
ATOM   3399  H   CYS O   7     -12.228  17.839 119.958  0.00  0.00      A018  
ATOM   3400  CA  CYS O   7     -11.061  16.973 121.435  0.00  0.00      A018  
ATOM   3401  CB  CYS O   7     -11.541  15.529 121.009  0.00  0.00      A018  
ATOM   3402  SG  CYS O   7     -10.567  14.270 121.896  0.00  0.00      A018  
ATOM   3403  C   CYS O   7      -9.749  17.253 120.722  0.00  0.00      A018  
ATOM   3404  O   CYS O   7      -9.596  16.937 119.546  0.00  0.00      A018  
ATOM   3405  N   ALA O   8      -8.783  17.964 121.378  0.00  0.00      A018  
ATOM   3406  H   ALA O   8      -8.823  18.070 122.351  0.00  0.00      A018  
ATOM   3407  CA  ALA O   8      -7.674  18.640 120.590  0.00  0.00      A018  
ATOM   3408  CB  ALA O   8      -8.284  19.897 119.918  0.00  0.00      A018  
ATOM   3409  C   ALA O   8      -6.623  19.061 121.607  0.00  0.00      A018  
ATOM   3410  O   ALA O   8      -6.716  18.796 122.791  0.00  0.00      A018  
ATOM   3411  N   SER O   9      -5.452  19.476 121.109  0.00  0.00      A018  
ATOM   3412  H   SER O   9      -5.270  19.373 120.152  0.00  0.00      A018  
ATOM   3413  CA  SER O   9      -4.388  19.967 122.016  0.00  0.00      A018  
ATOM   3414  CB  SER O   9      -3.064  19.784 121.460  0.00  0.00      A018  
ATOM   3415  OG  SER O   9      -2.972  18.449 120.996  0.00  0.00      A018  
ATOM   3416  HG  SER O   9      -3.213  17.852 121.708  0.00  0.00      A018  
ATOM   3417  C   SER O   9      -4.582  21.437 122.420  0.00  0.00      A018  
ATOM   3418  O   SER O   9      -4.470  21.725 123.654  0.00  0.00      A018  
ATOM   3419  N   VAL O  10      -4.888  22.373 121.501  0.00  0.00      A018  
ATOM   3420  H   VAL O  10      -5.082  22.055 120.595  0.00  0.00      A018  
ATOM   3421  CA  VAL O  10      -5.211  23.738 121.851  0.00  0.00      A018  
ATOM   3422  CB  VAL O  10      -4.375  24.840 121.056  0.00  0.00      A018  
ATOM   3423  CG1 VAL O  10      -4.817  26.301 121.393  0.00  0.00      A018  
ATOM   3424  CG2 VAL O  10      -2.972  24.651 121.322  0.00  0.00      A018  
ATOM   3425  C   VAL O  10      -6.649  23.881 121.342  0.00  0.00      A018  
ATOM   3426  O   VAL O  10      -6.926  23.458 120.265  0.00  0.00      A018  
ATOM   3427  N   CYS O  11      -7.519  24.450 122.156  0.00  0.00      A018  
ATOM   3428  H   CYS O  11      -7.353  24.602 123.110  0.00  0.00      A018  
ATOM   3429  CA  CYS O  11      -8.859  24.769 121.786  0.00  0.00      A018  
ATOM   3430  CB  CYS O  11      -9.846  23.728 122.064  0.00  0.00      A018  
ATOM   3431  SG  CYS O  11     -11.497  24.108 121.408  0.00  0.00      A018  
ATOM   3432  C   CYS O  11      -9.216  26.020 122.655  0.00  0.00      A018  
ATOM   3433  O   CYS O  11      -9.064  25.858 123.841  0.00  0.00      A018  
ATOM   3434  N   SER O  12      -9.652  27.224 122.297  0.00  0.00      A018  
ATOM   3435  H   SER O  12      -9.897  28.008 122.832  0.00  0.00      A018  
ATOM   3436  CA  SER O  12      -9.992  27.590 120.936  0.00  0.00      A018  
ATOM   3437  CB  SER O  12     -11.404  27.973 120.953  0.00  0.00      A018  
ATOM   3438  OG  SER O  12     -11.682  29.131 121.743  0.00  0.00      A018  
ATOM   3439  HG  SER O  12     -12.564  29.479 121.592  0.00  0.00      A018  
ATOM   3440  C   SER O  12      -9.166  28.815 120.438  0.00  0.00      A018  
ATOM   3441  O   SER O  12      -9.176  28.951 119.252  0.00  0.00      A018  
ATOM   3442  N   LEU O  13      -8.434  29.575 121.280  0.00  0.00      A018  
ATOM   3443  H   LEU O  13      -8.652  29.635 122.234  0.00  0.00      A018  
ATOM   3444  CA  LEU O  13      -7.616  30.672 120.830  0.00  0.00      A018  
ATOM   3445  CB  LEU O  13      -8.454  31.964 120.864  0.00  0.00      A018  
ATOM   3446  CG  LEU O  13      -7.817  33.359 120.746  0.00  0.00      A018  
ATOM   3447  CD1 LEU O  13      -7.262  33.582 119.356  0.00  0.00      A018  
ATOM   3448  CD2 LEU O  13      -8.943  34.374 120.954  0.00  0.00      A018  
ATOM   3449  C   LEU O  13      -6.216  30.794 121.449  0.00  0.00      A018  
ATOM   3450  O   LEU O  13      -6.068  30.817 122.669  0.00  0.00      A018  
ATOM   3451  N   TYR O  14      -5.207  30.933 120.573  0.00  0.00      A018  
ATOM   3452  H   TYR O  14      -5.440  30.913 119.621  0.00  0.00      A018  
ATOM   3453  CA  TYR O  14      -3.789  30.881 120.963  0.00  0.00      A018  
ATOM   3454  CB  TYR O  14      -3.146  29.465 120.618  0.00  0.00      A018  
ATOM   3455  CG  TYR O  14      -1.799  29.184 121.223  0.00  0.00      A018  
ATOM   3456  CD1 TYR O  14      -0.732  29.940 120.824  0.00  0.00      A018  
ATOM   3457  CE1 TYR O  14       0.391  29.980 121.667  0.00  0.00      A018  
ATOM   3458  CD2 TYR O  14      -1.691  28.320 122.322  0.00  0.00      A018  
ATOM   3459  CE2 TYR O  14      -0.615  28.358 123.203  0.00  0.00      A018  
ATOM   3460  CZ  TYR O  14       0.381  29.220 122.853  0.00  0.00      A018  
ATOM   3461  OH  TYR O  14       1.345  29.375 123.789  0.00  0.00      A018  
ATOM   3462  HH  TYR O  14       1.888  30.149 123.620  0.00  0.00      A018  
ATOM   3463  C   TYR O  14      -3.148  32.169 120.375  0.00  0.00      A018  
ATOM   3464  O   TYR O  14      -3.286  32.398 119.150  0.00  0.00      A018  
ATOM   3465  N   GLN O  15      -2.583  32.960 121.250  0.00  0.00      A018  
ATOM   3466  H   GLN O  15      -2.695  32.787 122.208  0.00  0.00      A018  
ATOM   3467  CA  GLN O  15      -1.794  34.112 120.826  0.00  0.00      A018  
ATOM   3468  CB  GLN O  15      -2.273  35.435 121.472  0.00  0.00      A018  
ATOM   3469  CG  GLN O  15      -3.724  35.898 121.151  0.00  0.00      A018  
ATOM   3470  CD  GLN O  15      -4.058  37.380 121.362  0.00  0.00      A018  
ATOM   3471  OE1 GLN O  15      -3.745  37.969 122.417  0.00  0.00      A018  
ATOM   3472  NE2 GLN O  15      -4.708  38.009 120.353  0.00  0.00      A018  
ATOM   3473 HE21 GLN O  15      -5.046  37.449 119.623  0.00  0.00      A018  
ATOM   3474 HE22 GLN O  15      -4.849  38.978 120.326  0.00  0.00      A018  
ATOM   3475  C   GLN O  15      -0.343  34.124 121.055  0.00  0.00      A018  
ATOM   3476  O   GLN O  15       0.109  33.824 122.132  0.00  0.00      A018  
ATOM   3477  N   LEU O  16       0.434  34.598 120.036  0.00  0.00      A018  
ATOM   3478  H   LEU O  16      -0.098  34.739 119.224  0.00  0.00      A018  
ATOM   3479  CA  LEU O  16       1.890  34.641 119.957  0.00  0.00      A018  
ATOM   3480  CB  LEU O  16       2.566  35.472 121.049  0.00  0.00      A018  
ATOM   3481  CG  LEU O  16       2.867  37.012 120.792  0.00  0.00      A018  
ATOM   3482  CD1 LEU O  16       3.945  37.103 119.709  0.00  0.00      A018  
ATOM   3483  CD2 LEU O  16       1.631  37.801 120.503  0.00  0.00      A018  
ATOM   3484  C   LEU O  16       2.636  33.328 119.707  0.00  0.00      A018  
ATOM   3485  O   LEU O  16       2.664  32.896 118.548  0.00  0.00      A018  
ATOM   3486  N   GLU O  17       3.187  32.647 120.738  0.00  0.00      A018  
ATOM   3487  H   GLU O  17       2.856  32.828 121.642  0.00  0.00      A018  
ATOM   3488  CA  GLU O  17       4.318  31.709 120.497  0.00  0.00      A018  
ATOM   3489  CB  GLU O  17       5.638  32.332 120.895  0.00  0.00      A018  
ATOM   3490  CG  GLU O  17       6.182  33.242 119.700  0.00  0.00      A018  
ATOM   3491  CD  GLU O  17       7.414  34.027 120.057  0.00  0.00      A018  
ATOM   3492  OE1 GLU O  17       8.496  33.448 120.031  0.00  0.00      A018  
ATOM   3493  OE2 GLU O  17       7.236  35.215 120.249  0.00  0.00      A018  
ATOM   3494  C   GLU O  17       4.184  30.352 121.233  0.00  0.00      A018  
ATOM   3495  O   GLU O  17       3.792  30.328 122.389  0.00  0.00      A018  
ATOM   3496  N   ASN O  18       4.575  29.294 120.471  0.00  0.00      A018  
ATOM   3497  H   ASN O  18       4.661  29.443 119.506  0.00  0.00      A018  
ATOM   3498  CA  ASN O  18       4.487  27.917 120.909  0.00  0.00      A018  
ATOM   3499  CB  ASN O  18       3.064  27.470 120.685  0.00  0.00      A018  
ATOM   3500  CG  ASN O  18       2.706  26.152 121.429  0.00  0.00      A018  
ATOM   3501  OD1 ASN O  18       2.849  25.098 120.808  0.00  0.00      A018  
ATOM   3502  ND2 ASN O  18       2.205  26.372 122.631  0.00  0.00      A018  
ATOM   3503 HD21 ASN O  18       2.093  27.307 122.902  0.00  0.00      A018  
ATOM   3504 HD22 ASN O  18       1.986  25.634 123.237  0.00  0.00      A018  
ATOM   3505  C   ASN O  18       5.501  27.006 120.230  0.00  0.00      A018  
ATOM   3506  O   ASN O  18       5.484  26.920 118.951  0.00  0.00      A018  
ATOM   3507  N   TYR O  19       6.200  26.255 121.073  0.00  0.00      A018  
ATOM   3508  H   TYR O  19       6.013  26.086 122.020  0.00  0.00      A018  
ATOM   3509  CA  TYR O  19       7.288  25.554 120.469  0.00  0.00      A018  
ATOM   3510  CB  TYR O  19       8.457  25.474 121.387  0.00  0.00      A018  
ATOM   3511  CG  TYR O  19       9.840  25.469 120.747  0.00  0.00      A018  
ATOM   3512  CD1 TYR O  19      10.732  26.402 121.152  0.00  0.00      A018  
ATOM   3513  CE1 TYR O  19      12.110  26.341 120.927  0.00  0.00      A018  
ATOM   3514  CD2 TYR O  19      10.294  24.498 119.928  0.00  0.00      A018  
ATOM   3515  CE2 TYR O  19      11.557  24.447 119.525  0.00  0.00      A018  
ATOM   3516  CZ  TYR O  19      12.500  25.384 120.053  0.00  0.00      A018  
ATOM   3517  OH  TYR O  19      13.796  25.267 119.693  0.00  0.00      A018  
ATOM   3518  HH  TYR O  19      14.370  25.781 120.267  0.00  0.00      A018  
ATOM   3519  C   TYR O  19       6.842  24.153 120.023  0.00  0.00      A018  
ATOM   3520  O   TYR O  19       6.734  23.910 118.834  0.00  0.00      A018  
ATOM   3521  N   CYS O  20       6.606  23.207 120.927  0.00  0.00      A018  
ATOM   3522  H   CYS O  20       6.721  23.409 121.879  0.00  0.00      A018  
ATOM   3523  CA  CYS O  20       6.235  21.856 120.532  0.00  0.00      A018  
ATOM   3524  CB  CYS O  20       7.199  20.936 121.122  0.00  0.00      A018  
ATOM   3525  SG  CYS O  20       8.748  21.243 120.253  0.00  0.00      A018  
ATOM   3526  C   CYS O  20       4.817  21.563 120.972  0.00  0.00      A018  
ATOM   3527  O   CYS O  20       4.468  21.706 122.155  0.00  0.00      A018  
ATOM   3528  N   ASN O  21       3.814  21.230 120.078  0.00  0.00      A018  
ATOM   3529  H   ASN O  21       3.978  21.224 119.112  0.00  0.00      A018  
ATOM   3530  CA  ASN O  21       2.459  21.177 120.518  0.00  0.00      A018  
ATOM   3531  CB  ASN O  21       1.570  21.958 119.516  0.00  0.00      A018  
ATOM   3532  CG  ASN O  21       0.071  21.771 119.741  0.00  0.00      A018  
ATOM   3533  OD1 ASN O  21      -0.333  21.922 120.896  0.00  0.00      A018  
ATOM   3534  ND2 ASN O  21      -0.830  21.512 118.837  0.00  0.00      A018  
ATOM   3535 HD21 ASN O  21      -0.544  21.340 117.916  0.00  0.00      A018  
ATOM   3536 HD22 ASN O  21      -1.805  21.538 118.936  0.00  0.00      A018  
ATOM   3537  C   ASN O  21       1.894  19.719 120.663  0.00  0.00      A018  
ATOM   3538  O   ASN O  21       2.237  18.912 119.802  0.00  0.00      A018  
ATOM   3539  N   PHE P   1     -27.845   3.692 123.423  0.00  0.00      B018  
ATOM   3540  H   PHE P   1     -27.799   4.532 123.926  0.00  0.00      B018  
ATOM   3541  CA  PHE P   1     -28.008   3.653 122.011  0.00  0.00      B018  
ATOM   3542  CB  PHE P   1     -29.361   4.360 121.584  0.00  0.00      B018  
ATOM   3543  CG  PHE P   1     -30.640   3.812 122.203  0.00  0.00      B018  
ATOM   3544  CD1 PHE P   1     -31.581   4.702 122.701  0.00  0.00      B018  
ATOM   3545  CD2 PHE P   1     -30.897   2.459 122.265  0.00  0.00      B018  
ATOM   3546  CE1 PHE P   1     -32.722   4.203 123.284  0.00  0.00      B018  
ATOM   3547  CE2 PHE P   1     -32.023   1.967 122.890  0.00  0.00      B018  
ATOM   3548  CZ  PHE P   1     -32.941   2.834 123.389  0.00  0.00      B018  
ATOM   3549  C   PHE P   1     -26.924   4.373 121.233  0.00  0.00      B018  
ATOM   3550  O   PHE P   1     -26.766   4.153 120.048  0.00  0.00      B018  
ATOM   3551  N   VAL P   2     -26.210   5.379 121.862  0.00  0.00      B018  
ATOM   3552  H   VAL P   2     -26.548   5.718 122.717  0.00  0.00      B018  
ATOM   3553  CA  VAL P   2     -25.142   6.001 121.137  0.00  0.00      B018  
ATOM   3554  CB  VAL P   2     -25.088   7.512 121.333  0.00  0.00      B018  
ATOM   3555  CG1 VAL P   2     -23.969   8.137 120.595  0.00  0.00      B018  
ATOM   3556  CG2 VAL P   2     -26.522   8.101 121.047  0.00  0.00      B018  
ATOM   3557  C   VAL P   2     -23.910   5.298 121.775  0.00  0.00      B018  
ATOM   3558  O   VAL P   2     -23.754   5.273 122.999  0.00  0.00      B018  
ATOM   3559  N   ASN P   3     -23.115   4.613 120.992  0.00  0.00      B018  
ATOM   3560  H   ASN P   3     -23.406   4.201 120.152  0.00  0.00      B018  
ATOM   3561  CA  ASN P   3     -21.844   4.172 121.558  0.00  0.00      B018  
ATOM   3562  CB  ASN P   3     -21.674   2.682 121.341  0.00  0.00      B018  
ATOM   3563  CG  ASN P   3     -20.270   2.212 121.699  0.00  0.00      B018  
ATOM   3564  OD1 ASN P   3     -19.946   2.145 122.886  0.00  0.00      B018  
ATOM   3565  ND2 ASN P   3     -19.371   1.885 120.774  0.00  0.00      B018  
ATOM   3566 HD21 ASN P   3     -19.646   2.049 119.847  0.00  0.00      B018  
ATOM   3567 HD22 ASN P   3     -18.494   1.566 121.073  0.00  0.00      B018  
ATOM   3568  C   ASN P   3     -20.751   5.151 120.974  0.00  0.00      B018  
ATOM   3569  O   ASN P   3     -20.581   5.265 119.779  0.00  0.00      B018  
ATOM   3570  N   GLN P   4     -19.984   5.666 121.956  0.00  0.00      B018  
ATOM   3571  H   GLN P   4     -20.392   5.665 122.847  0.00  0.00      B018  
ATOM   3572  CA  GLN P   4     -18.858   6.507 121.786  0.00  0.00      B018  
ATOM   3573  CB  GLN P   4     -17.642   5.755 121.388  0.00  0.00      B018  
ATOM   3574  CG  GLN P   4     -17.175   4.554 122.231  0.00  0.00      B018  
ATOM   3575  CD  GLN P   4     -16.010   3.787 121.620  0.00  0.00      B018  
ATOM   3576  OE1 GLN P   4     -15.902   3.432 120.434  0.00  0.00      B018  
ATOM   3577  NE2 GLN P   4     -15.008   3.568 122.483  0.00  0.00      B018  
ATOM   3578 HE21 GLN P   4     -15.044   3.978 123.373  0.00  0.00      B018  
ATOM   3579 HE22 GLN P   4     -14.309   2.938 122.212  0.00  0.00      B018  
ATOM   3580  C   GLN P   4     -19.030   7.822 120.996  0.00  0.00      B018  
ATOM   3581  O   GLN P   4     -18.820   7.917 119.782  0.00  0.00      B018  
ATOM   3582  N   HIS P   5     -19.457   8.890 121.710  0.00  0.00      B018  
ATOM   3583  H   HIS P   5     -19.748   8.712 122.629  0.00  0.00      B018  
ATOM   3584  CA  HIS P   5     -19.523  10.215 121.144  0.00  0.00      B018  
ATOM   3585  CB  HIS P   5     -21.056  10.764 121.206  0.00  0.00      B018  
ATOM   3586  CG  HIS P   5     -21.269  12.203 120.653  0.00  0.00      B018  
ATOM   3587  ND1 HIS P   5     -20.767  12.658 119.511  0.00  0.00      B018  
ATOM   3588  HD1 HIS P   5     -20.220  12.198 118.840  0.00  0.00      B018  
ATOM   3589  CD2 HIS P   5     -21.922  13.305 121.301  0.00  0.00      B018  
ATOM   3590  NE2 HIS P   5     -21.796  14.298 120.528  0.00  0.00      B018  
ATOM   3591  CE1 HIS P   5     -21.165  13.965 119.408  0.00  0.00      B018  
ATOM   3592  C   HIS P   5     -18.494  11.173 121.652  0.00  0.00      B018  
ATOM   3593  O   HIS P   5     -18.759  11.912 122.618  0.00  0.00      B018  
ATOM   3594  N   LEU P   6     -17.359  11.363 120.911  0.00  0.00      B018  
ATOM   3595  H   LEU P   6     -17.461  11.118 119.968  0.00  0.00      B018  
ATOM   3596  CA  LEU P   6     -16.088  11.985 121.383  0.00  0.00      B018  
ATOM   3597  CB  LEU P   6     -16.170  13.502 121.630  0.00  0.00      B018  
ATOM   3598  CG  LEU P   6     -16.455  14.565 120.651  0.00  0.00      B018  
ATOM   3599  CD1 LEU P   6     -17.904  14.539 120.336  0.00  0.00      B018  
ATOM   3600  CD2 LEU P   6     -16.149  15.900 121.281  0.00  0.00      B018  
ATOM   3601  C   LEU P   6     -15.395  11.351 122.602  0.00  0.00      B018  
ATOM   3602  O   LEU P   6     -16.064  11.202 123.604  0.00  0.00      B018  
ATOM   3603  N   CYS P   7     -14.152  10.895 122.628  0.00  0.00      B018  
ATOM   3604  H   CYS P   7     -13.910  10.381 123.427  0.00  0.00      B018  
ATOM   3605  CA  CYS P   7     -13.191  10.969 121.535  0.00  0.00      B018  
ATOM   3606  CB  CYS P   7     -11.880  11.591 122.272  0.00  0.00      B018  
ATOM   3607  SG  CYS P   7     -11.975  13.275 122.936  0.00  0.00      B018  
ATOM   3608  C   CYS P   7     -12.869   9.601 121.027  0.00  0.00      B018  
ATOM   3609  O   CYS P   7     -12.639   9.321 119.863  0.00  0.00      B018  
ATOM   3610  N   GLY P   8     -12.647   8.694 121.983  0.00  0.00      B018  
ATOM   3611  H   GLY P   8     -12.680   9.074 122.885  0.00  0.00      B018  
ATOM   3612  CA  GLY P   8     -12.566   7.255 121.728  0.00  0.00      B018  
ATOM   3613  C   GLY P   8     -11.090   6.808 121.490  0.00  0.00      B018  
ATOM   3614  O   GLY P   8     -10.782   6.104 120.533  0.00  0.00      B018  
ATOM   3615  N   SER P   9     -10.200   7.097 122.479  0.00  0.00      B018  
ATOM   3616  H   SER P   9     -10.569   7.298 123.364  0.00  0.00      B018  
ATOM   3617  CA  SER P   9      -8.776   6.759 122.402  0.00  0.00      B018  
ATOM   3618  CB  SER P   9      -8.009   7.768 123.300  0.00  0.00      B018  
ATOM   3619  OG  SER P   9      -8.191   9.098 122.856  0.00  0.00      B018  
ATOM   3620  HG  SER P   9      -9.139   9.249 122.824  0.00  0.00      B018  
ATOM   3621  C   SER P   9      -8.520   5.330 122.808  0.00  0.00      B018  
ATOM   3622  O   SER P   9      -8.971   4.957 123.902  0.00  0.00      B018  
ATOM   3623  N   HIS P  10      -7.887   4.557 121.946  0.00  0.00      B018  
ATOM   3624  H   HIS P  10      -7.486   5.032 121.188  0.00  0.00      B018  
ATOM   3625  CA  HIS P  10      -7.689   3.093 122.156  0.00  0.00      B018  
ATOM   3626  CB  HIS P  10      -8.468   2.228 121.186  0.00  0.00      B018  
ATOM   3627  CG  HIS P  10     -10.024   2.412 121.098  0.00  0.00      B018  
ATOM   3628  ND1 HIS P  10     -10.738   3.471 120.694  0.00  0.00      B018  
ATOM   3629  HD1 HIS P  10     -10.392   4.363 120.483  0.00  0.00      B018  
ATOM   3630  CD2 HIS P  10     -10.873   1.380 121.402  0.00  0.00      B018  
ATOM   3631  NE2 HIS P  10     -12.042   1.816 121.118  0.00  0.00      B018  
ATOM   3632  CE1 HIS P  10     -11.978   3.057 120.656  0.00  0.00      B018  
ATOM   3633  C   HIS P  10      -6.200   2.825 121.859  0.00  0.00      B018  
ATOM   3634  O   HIS P  10      -5.730   3.067 120.741  0.00  0.00      B018  
ATOM   3635  N   LEU P  11      -5.456   2.519 122.932  0.00  0.00      B018  
ATOM   3636  H   LEU P  11      -5.848   2.541 123.830  0.00  0.00      B018  
ATOM   3637  CA  LEU P  11      -4.039   2.066 122.835  0.00  0.00      B018  
ATOM   3638  CB  LEU P  11      -3.945   0.596 122.176  0.00  0.00      B018  
ATOM   3639  CG  LEU P  11      -4.361  -0.605 123.094  0.00  0.00      B018  
ATOM   3640  CD1 LEU P  11      -5.336  -1.602 122.463  0.00  0.00      B018  
ATOM   3641  CD2 LEU P  11      -3.046  -1.134 123.734  0.00  0.00      B018  
ATOM   3642  C   LEU P  11      -3.020   2.999 122.106  0.00  0.00      B018  
ATOM   3643  O   LEU P  11      -2.464   2.748 121.007  0.00  0.00      B018  
ATOM   3644  N   VAL P  12      -2.883   4.165 122.767  0.00  0.00      B018  
ATOM   3645  H   VAL P  12      -3.304   4.385 123.624  0.00  0.00      B018  
ATOM   3646  CA  VAL P  12      -1.931   5.140 122.227  0.00  0.00      B018  
ATOM   3647  CB  VAL P  12      -2.254   6.562 122.638  0.00  0.00      B018  
ATOM   3648  CG1 VAL P  12      -1.424   7.597 121.914  0.00  0.00      B018  
ATOM   3649  CG2 VAL P  12      -3.748   6.843 122.398  0.00  0.00      B018  
ATOM   3650  C   VAL P  12      -0.567   4.782 122.890  0.00  0.00      B018  
ATOM   3651  O   VAL P  12      -0.505   4.796 124.158  0.00  0.00      B018  
ATOM   3652  N   GLU P  13       0.425   4.586 122.087  0.00  0.00      B018  
ATOM   3653  H   GLU P  13       0.457   4.752 121.122  0.00  0.00      B018  
ATOM   3654  CA  GLU P  13       1.690   4.060 122.529  0.00  0.00      B018  
ATOM   3655  CB  GLU P  13       1.697   2.602 122.059  0.00  0.00      B018  
ATOM   3656  CG  GLU P  13       0.752   1.658 122.890  0.00  0.00      B018  
ATOM   3657  CD  GLU P  13       0.555   0.289 122.348  0.00  0.00      B018  
ATOM   3658  OE1 GLU P  13      -0.187   0.067 121.385  0.00  0.00      B018  
ATOM   3659  OE2 GLU P  13       1.116  -0.651 122.922  0.00  0.00      B018  
ATOM   3660  C   GLU P  13       2.957   4.691 121.982  0.00  0.00      B018  
ATOM   3661  O   GLU P  13       3.042   5.156 120.894  0.00  0.00      B018  
ATOM   3662  N   ALA P  14       3.920   4.652 122.923  0.00  0.00      B018  
ATOM   3663  H   ALA P  14       3.793   4.214 123.790  0.00  0.00      B018  
ATOM   3664  CA  ALA P  14       5.292   5.083 122.718  0.00  0.00      B018  
ATOM   3665  CB  ALA P  14       6.151   4.047 122.064  0.00  0.00      B018  
ATOM   3666  C   ALA P  14       5.533   6.363 121.940  0.00  0.00      B018  
ATOM   3667  O   ALA P  14       5.727   6.499 120.769  0.00  0.00      B018  
ATOM   3668  N   LEU P  15       5.221   7.448 122.619  0.00  0.00      B018  
ATOM   3669  H   LEU P  15       4.934   7.186 123.519  0.00  0.00      B018  
ATOM   3670  CA  LEU P  15       5.254   8.816 122.173  0.00  0.00      B018  
ATOM   3671  CB  LEU P  15       4.030   9.566 122.785  0.00  0.00      B018  
ATOM   3672  CG  LEU P  15       2.711   9.591 121.995  0.00  0.00      B018  
ATOM   3673  CD1 LEU P  15       2.153   8.233 122.182  0.00  0.00      B018  
ATOM   3674  CD2 LEU P  15       1.782  10.595 122.628  0.00  0.00      B018  
ATOM   3675  C   LEU P  15       6.610   9.425 122.691  0.00  0.00      B018  
ATOM   3676  O   LEU P  15       6.891   9.456 123.875  0.00  0.00      B018  
ATOM   3677  N   TYR P  16       7.467   9.813 121.747  0.00  0.00      B018  
ATOM   3678  H   TYR P  16       7.210   9.837 120.802  0.00  0.00      B018  
ATOM   3679  CA  TYR P  16       8.779  10.401 122.018  0.00  0.00      B018  
ATOM   3680  CB  TYR P  16       9.787   9.423 121.473  0.00  0.00      B018  
ATOM   3681  CG  TYR P  16      11.187   9.466 122.056  0.00  0.00      B018  
ATOM   3682  CD1 TYR P  16      11.801   8.298 122.416  0.00  0.00      B018  
ATOM   3683  CE1 TYR P  16      13.048   8.347 123.017  0.00  0.00      B018  
ATOM   3684  CD2 TYR P  16      11.833  10.711 122.243  0.00  0.00      B018  
ATOM   3685  CE2 TYR P  16      13.033  10.689 122.890  0.00  0.00      B018  
ATOM   3686  CZ  TYR P  16      13.654   9.506 123.209  0.00  0.00      B018  
ATOM   3687  OH  TYR P  16      14.988   9.483 123.577  0.00  0.00      B018  
ATOM   3688  HH  TYR P  16      15.347  10.366 123.467  0.00  0.00      B018  
ATOM   3689  C   TYR P  16       8.802  11.713 121.316  0.00  0.00      B018  
ATOM   3690  O   TYR P  16       8.673  11.890 120.107  0.00  0.00      B018  
ATOM   3691  N   LEU P  17       8.915  12.628 122.283  0.00  0.00      B018  
ATOM   3692  H   LEU P  17       8.996  12.394 123.231  0.00  0.00      B018  
ATOM   3693  CA  LEU P  17       9.175  14.048 122.030  0.00  0.00      B018  
ATOM   3694  CB  LEU P  17       8.037  15.039 122.318  0.00  0.00      B018  
ATOM   3695  CG  LEU P  17       6.815  15.114 121.508  0.00  0.00      B018  
ATOM   3696  CD1 LEU P  17       6.031  13.810 121.507  0.00  0.00      B018  
ATOM   3697  CD2 LEU P  17       5.955  16.341 121.814  0.00  0.00      B018  
ATOM   3698  C   LEU P  17      10.487  14.521 122.658  0.00  0.00      B018  
ATOM   3699  O   LEU P  17      10.759  14.442 123.894  0.00  0.00      B018  
ATOM   3700  N   VAL P  18      11.338  15.038 121.701  0.00  0.00      B018  
ATOM   3701  H   VAL P  18      10.992  14.843 120.805  0.00  0.00      B018  
ATOM   3702  CA  VAL P  18      12.483  15.923 121.869  0.00  0.00      B018  
ATOM   3703  CB  VAL P  18      13.816  15.473 121.191  0.00  0.00      B018  
ATOM   3704  CG1 VAL P  18      15.045  16.393 121.321  0.00  0.00      B018  
ATOM   3705  CG2 VAL P  18      14.169  14.116 121.711  0.00  0.00      B018  
ATOM   3706  C   VAL P  18      12.058  17.334 121.395  0.00  0.00      B018  
ATOM   3707  O   VAL P  18      11.507  17.391 120.277  0.00  0.00      B018  
ATOM   3708  N   CYS P  19      12.250  18.384 122.164  0.00  0.00      B018  
ATOM   3709  H   CYS P  19      12.742  18.214 122.995  0.00  0.00      B018  
ATOM   3710  CA  CYS P  19      12.047  19.776 121.841  0.00  0.00      B018  
ATOM   3711  CB  CYS P  19      10.592  19.978 122.222  0.00  0.00      B018  
ATOM   3712  SG  CYS P  19       9.965  21.587 121.821  0.00  0.00      B018  
ATOM   3713  C   CYS P  19      12.955  20.803 122.521  0.00  0.00      B018  
ATOM   3714  O   CYS P  19      13.167  20.818 123.682  0.00  0.00      B018  
ATOM   3715  N   GLY P  20      13.510  21.593 121.582  0.00  0.00      B018  
ATOM   3716  H   GLY P  20      13.616  21.290 120.656  0.00  0.00      B018  
ATOM   3717  CA  GLY P  20      14.181  22.812 121.961  0.00  0.00      B018  
ATOM   3718  C   GLY P  20      15.610  22.520 122.492  0.00  0.00      B018  
ATOM   3719  O   GLY P  20      15.807  22.319 123.707  0.00  0.00      B018  
ATOM   3720  N   GLU P  21      16.611  22.532 121.577  0.00  0.00      B018  
ATOM   3721  H   GLU P  21      16.446  22.406 120.619  0.00  0.00      B018  
ATOM   3722  CA  GLU P  21      17.982  22.527 122.035  0.00  0.00      B018  
ATOM   3723  CB  GLU P  21      18.935  21.872 121.036  0.00  0.00      B018  
ATOM   3724  CG  GLU P  21      18.481  20.456 120.615  0.00  0.00      B018  
ATOM   3725  CD  GLU P  21      19.559  19.795 119.894  0.00  0.00      B018  
ATOM   3726  OE1 GLU P  21      19.748  20.144 118.740  0.00  0.00      B018  
ATOM   3727  OE2 GLU P  21      20.280  18.912 120.433  0.00  0.00      B018  
ATOM   3728  C   GLU P  21      18.354  24.007 122.313  0.00  0.00      B018  
ATOM   3729  O   GLU P  21      18.894  24.289 123.387  0.00  0.00      B018  
ATOM   3730  N   ARG P  22      18.017  25.014 121.511  0.00  0.00      B018  
ATOM   3731  H   ARG P  22      17.674  24.714 120.643  0.00  0.00      B018  
ATOM   3732  CA  ARG P  22      18.088  26.403 121.769  0.00  0.00      B018  
ATOM   3733  CB  ARG P  22      19.027  27.211 120.873  0.00  0.00      B018  
ATOM   3734  CG  ARG P  22      20.492  26.799 120.909  0.00  0.00      B018  
ATOM   3735  CD  ARG P  22      21.305  27.722 120.076  0.00  0.00      B018  
ATOM   3736  NE  ARG P  22      22.738  27.380 119.958  0.00  0.00      B018  
ATOM   3737  HE  ARG P  22      22.983  26.921 119.128  0.00  0.00      B018  
ATOM   3738  CZ  ARG P  22      23.588  27.530 120.948  0.00  0.00      B018  
ATOM   3739  NH1 ARG P  22      23.297  28.079 122.106  0.00  0.00      B018  
ATOM   3740 HH11 ARG P  22      22.349  28.221 122.392  0.00  0.00      B018  
ATOM   3741 HH12 ARG P  22      23.894  28.183 122.902  0.00  0.00      B018  
ATOM   3742  NH2 ARG P  22      24.795  26.994 120.716  0.00  0.00      B018  
ATOM   3743 HH21 ARG P  22      24.880  26.762 119.747  0.00  0.00      B018  
ATOM   3744 HH22 ARG P  22      25.618  27.021 121.283  0.00  0.00      B018  
ATOM   3745  C   ARG P  22      16.685  26.947 121.478  0.00  0.00      B018  
ATOM   3746  O   ARG P  22      16.085  26.892 120.441  0.00  0.00      B018  
ATOM   3747  N   GLY P  23      16.252  27.603 122.493  0.00  0.00      B018  
ATOM   3748  H   GLY P  23      16.902  27.837 123.188  0.00  0.00      B018  
ATOM   3749  CA  GLY P  23      14.934  28.187 122.681  0.00  0.00      B018  
ATOM   3750  C   GLY P  23      14.777  29.610 122.116  0.00  0.00      B018  
ATOM   3751  O   GLY P  23      15.229  29.984 121.047  0.00  0.00      B018  
ATOM   3752  N   PHE P  24      14.178  30.349 122.965  0.00  0.00      B018  
ATOM   3753  H   PHE P  24      14.163  30.058 123.901  0.00  0.00      B018  
ATOM   3754  CA  PHE P  24      13.666  31.625 122.589  0.00  0.00      B018  
ATOM   3755  CB  PHE P  24      12.293  32.047 123.221  0.00  0.00      B018  
ATOM   3756  CG  PHE P  24      11.124  31.067 123.128  0.00  0.00      B018  
ATOM   3757  CD1 PHE P  24      11.197  29.863 123.722  0.00  0.00      B018  
ATOM   3758  CD2 PHE P  24      10.024  31.429 122.425  0.00  0.00      B018  
ATOM   3759  CE1 PHE P  24      10.123  29.029 123.612  0.00  0.00      B018  
ATOM   3760  CE2 PHE P  24       8.944  30.593 122.345  0.00  0.00      B018  
ATOM   3761  CZ  PHE P  24       8.968  29.393 122.992  0.00  0.00      B018  
ATOM   3762  C   PHE P  24      14.684  32.660 123.090  0.00  0.00      B018  
ATOM   3763  O   PHE P  24      14.739  32.868 124.282  0.00  0.00      B018  
ATOM   3764  N   PHE P  25      15.365  33.360 122.173  0.00  0.00      B018  
ATOM   3765  H   PHE P  25      15.379  33.152 121.215  0.00  0.00      B018  
ATOM   3766  CA  PHE P  25      16.315  34.363 122.615  0.00  0.00      B018  
ATOM   3767  CB  PHE P  25      17.749  34.149 122.066  0.00  0.00      B018  
ATOM   3768  CG  PHE P  25      18.671  32.945 122.501  0.00  0.00      B018  
ATOM   3769  CD1 PHE P  25      20.055  33.102 122.489  0.00  0.00      B018  
ATOM   3770  CD2 PHE P  25      18.095  31.661 122.688  0.00  0.00      B018  
ATOM   3771  CE1 PHE P  25      20.882  31.994 122.745  0.00  0.00      B018  
ATOM   3772  CE2 PHE P  25      18.916  30.532 122.815  0.00  0.00      B018  
ATOM   3773  CZ  PHE P  25      20.301  30.722 122.795  0.00  0.00      B018  
ATOM   3774  C   PHE P  25      15.764  35.726 122.219  0.00  0.00      B018  
ATOM   3775  O   PHE P  25      15.385  35.994 121.063  0.00  0.00      B018  
ATOM   3776  N   TYR P  26      15.738  36.629 123.230  0.00  0.00      B018  
ATOM   3777  H   TYR P  26      16.154  36.408 124.090  0.00  0.00      B018  
ATOM   3778  CA  TYR P  26      15.071  37.918 123.133  0.00  0.00      B018  
ATOM   3779  CB  TYR P  26      13.963  38.079 124.167  0.00  0.00      B018  
ATOM   3780  CG  TYR P  26      12.573  37.889 123.657  0.00  0.00      B018  
ATOM   3781  CD1 TYR P  26      11.833  38.874 123.019  0.00  0.00      B018  
ATOM   3782  CE1 TYR P  26      10.603  38.485 122.534  0.00  0.00      B018  
ATOM   3783  CD2 TYR P  26      12.121  36.614 123.757  0.00  0.00      B018  
ATOM   3784  CE2 TYR P  26      10.850  36.205 123.295  0.00  0.00      B018  
ATOM   3785  CZ  TYR P  26      10.078  37.211 122.699  0.00  0.00      B018  
ATOM   3786  OH  TYR P  26       8.786  37.033 122.205  0.00  0.00      B018  
ATOM   3787  HH  TYR P  26       8.588  36.106 122.359  0.00  0.00      B018  
ATOM   3788  C   TYR P  26      16.077  39.042 123.463  0.00  0.00      B018  
ATOM   3789  O   TYR P  26      16.548  39.248 124.601  0.00  0.00      B018  
ATOM   3790  N   THR P  27      16.590  39.756 122.470  0.00  0.00      B018  
ATOM   3791  H   THR P  27      16.438  39.540 121.526  0.00  0.00      B018  
ATOM   3792  CA  THR P  27      17.667  40.619 122.740  0.00  0.00      B018  
ATOM   3793  CB  THR P  27      19.131  40.154 122.408  0.00  0.00      B018  
ATOM   3794  OG1 THR P  27      19.267  38.893 123.082  0.00  0.00      B018  
ATOM   3795  HG1 THR P  27      19.126  39.086 124.012  0.00  0.00      B018  
ATOM   3796  CG2 THR P  27      20.190  41.125 122.830  0.00  0.00      B018  
ATOM   3797  C   THR P  27      17.400  41.955 121.954  0.00  0.00      B018  
ATOM   3798  O   THR P  27      17.801  42.092 120.827  0.00  0.00      B018  
ATOM   3799  N   PRO P  28      16.575  42.895 122.364  0.00  0.00      B018  
ATOM   3800  CD  PRO P  28      15.500  42.658 123.332  0.00  0.00      B018  
ATOM   3801  CA  PRO P  28      16.486  44.240 121.810  0.00  0.00      B018  
ATOM   3802  CB  PRO P  28      15.834  44.946 123.019  0.00  0.00      B018  
ATOM   3803  CG  PRO P  28      14.834  43.952 123.502  0.00  0.00      B018  
ATOM   3804  C   PRO P  28      17.772  44.891 121.342  0.00  0.00      B018  
ATOM   3805  O   PRO P  28      17.759  45.572 120.312  0.00  0.00      B018  
ATOM   3806  N   LYS P  29      18.817  44.830 122.126  0.00  0.00      B018  
ATOM   3807  H   LYS P  29      18.740  44.274 122.929  0.00  0.00      B018  
ATOM   3808  CA  LYS P  29      20.091  45.520 121.840  0.00  0.00      B018  
ATOM   3809  CB  LYS P  29      20.191  46.855 122.622  0.00  0.00      B018  
ATOM   3810  CG  LYS P  29      21.193  47.876 122.044  0.00  0.00      B018  
ATOM   3811  CD  LYS P  29      21.192  49.090 122.927  0.00  0.00      B018  
ATOM   3812  CE  LYS P  29      22.097  50.261 122.553  0.00  0.00      B018  
ATOM   3813  NZ  LYS P  29      23.327  50.281 123.267  0.00  0.00      B018  
ATOM   3814  HZ1 LYS P  29      23.887  49.450 122.987  0.00  0.00      B018  
ATOM   3815  HZ2 LYS P  29      23.124  50.196 124.284  0.00  0.00      B018  
ATOM   3816  HZ3 LYS P  29      23.950  51.105 123.148  0.00  0.00      B018  
ATOM   3817  C   LYS P  29      21.282  44.652 122.084  0.00  0.00      B018  
ATOM   3818  O   LYS P  29      21.820  44.687 123.183  0.00  0.00      B018  
ATOM   3819  N   ALA P  30      21.716  44.056 120.983  0.00  0.00      B018  
ATOM   3820  H   ALA P  30      21.227  44.284 120.166  0.00  0.00      B018  
ATOM   3821  CA  ALA P  30      23.009  43.270 121.045  0.00  0.00      B018  
ATOM   3822  CB  ALA P  30      22.822  41.935 120.317  0.00  0.00      B018  
ATOM   3823  C   ALA P  30      24.185  43.964 120.301  0.00  0.00      B018  
ATOM   3824  O   ALA P  30      25.353  43.888 120.752  0.00  0.00      B018  
ATOM   3825  N   GLY Q   1     -27.375  30.150 124.397  0.00  0.00      A019  
ATOM   3826  H   GLY Q   1     -27.114  30.292 123.464  0.00  0.00      A019  
ATOM   3827  CA  GLY Q   1     -26.338  29.783 125.323  0.00  0.00      A019  
ATOM   3828  C   GLY Q   1     -24.963  29.408 124.635  0.00  0.00      A019  
ATOM   3829  O   GLY Q   1     -24.817  29.498 123.414  0.00  0.00      A019  
ATOM   3830  N   ILE Q   2     -24.092  29.026 125.498  0.00  0.00      A019  
ATOM   3831  H   ILE Q   2     -24.378  28.844 126.418  0.00  0.00      A019  
ATOM   3832  CA  ILE Q   2     -22.761  28.718 125.068  0.00  0.00      A019  
ATOM   3833  CB  ILE Q   2     -21.824  29.771 125.589  0.00  0.00      A019  
ATOM   3834  CG2 ILE Q   2     -20.354  29.369 125.467  0.00  0.00      A019  
ATOM   3835  CG1 ILE Q   2     -21.958  31.162 125.013  0.00  0.00      A019  
ATOM   3836  CD  ILE Q   2     -21.143  32.207 125.822  0.00  0.00      A019  
ATOM   3837  C   ILE Q   2     -22.545  27.263 125.627  0.00  0.00      A019  
ATOM   3838  O   ILE Q   2     -22.743  27.056 126.841  0.00  0.00      A019  
ATOM   3839  N   VAL Q   3     -22.198  26.315 124.749  0.00  0.00      A019  
ATOM   3840  H   VAL Q   3     -22.083  26.498 123.793  0.00  0.00      A019  
ATOM   3841  CA  VAL Q   3     -21.772  25.024 125.209  0.00  0.00      A019  
ATOM   3842  CB  VAL Q   3     -22.735  23.869 124.628  0.00  0.00      A019  
ATOM   3843  CG1 VAL Q   3     -22.248  22.451 124.702  0.00  0.00      A019  
ATOM   3844  CG2 VAL Q   3     -23.972  23.858 125.494  0.00  0.00      A019  
ATOM   3845  C   VAL Q   3     -20.310  24.789 124.839  0.00  0.00      A019  
ATOM   3846  O   VAL Q   3     -20.049  24.827 123.650  0.00  0.00      A019  
ATOM   3847  N   GLU Q   4     -19.340  24.553 125.755  0.00  0.00      A019  
ATOM   3848  H   GLU Q   4     -19.648  24.687 126.675  0.00  0.00      A019  
ATOM   3849  CA  GLU Q   4     -18.045  24.192 125.493  0.00  0.00      A019  
ATOM   3850  CB  GLU Q   4     -17.023  25.336 125.865  0.00  0.00      A019  
ATOM   3851  CG  GLU Q   4     -17.261  26.802 125.436  0.00  0.00      A019  
ATOM   3852  CD  GLU Q   4     -16.146  27.854 125.699  0.00  0.00      A019  
ATOM   3853  OE1 GLU Q   4     -16.338  28.696 126.532  0.00  0.00      A019  
ATOM   3854  OE2 GLU Q   4     -15.129  27.779 125.050  0.00  0.00      A019  
ATOM   3855  C   GLU Q   4     -17.667  22.811 126.112  0.00  0.00      A019  
ATOM   3856  O   GLU Q   4     -17.312  22.752 127.301  0.00  0.00      A019  
ATOM   3857  N   GLN Q   5     -17.618  21.767 125.271  0.00  0.00      A019  
ATOM   3858  H   GLN Q   5     -17.893  21.828 124.332  0.00  0.00      A019  
ATOM   3859  CA  GLN Q   5     -17.119  20.447 125.730  0.00  0.00      A019  
ATOM   3860  CB  GLN Q   5     -17.900  19.292 125.090  0.00  0.00      A019  
ATOM   3861  CG  GLN Q   5     -19.408  19.571 125.495  0.00  0.00      A019  
ATOM   3862  CD  GLN Q   5     -20.364  18.554 124.962  0.00  0.00      A019  
ATOM   3863  OE1 GLN Q   5     -20.304  18.180 123.751  0.00  0.00      A019  
ATOM   3864  NE2 GLN Q   5     -21.302  18.013 125.750  0.00  0.00      A019  
ATOM   3865 HE21 GLN Q   5     -21.399  18.532 126.576  0.00  0.00      A019  
ATOM   3866 HE22 GLN Q   5     -21.911  17.318 125.424  0.00  0.00      A019  
ATOM   3867  C   GLN Q   5     -15.627  20.441 125.365  0.00  0.00      A019  
ATOM   3868  O   GLN Q   5     -15.260  20.352 124.210  0.00  0.00      A019  
ATOM   3869  N   CYS Q   6     -14.739  20.715 126.346  0.00  0.00      A019  
ATOM   3870  H   CYS Q   6     -15.074  20.950 127.237  0.00  0.00      A019  
ATOM   3871  CA  CYS Q   6     -13.312  20.814 126.143  0.00  0.00      A019  
ATOM   3872  CB  CYS Q   6     -12.844  22.166 126.706  0.00  0.00      A019  
ATOM   3873  SG  CYS Q   6     -12.283  23.177 125.371  0.00  0.00      A019  
ATOM   3874  C   CYS Q   6     -12.443  19.628 126.629  0.00  0.00      A019  
ATOM   3875  O   CYS Q   6     -11.982  19.558 127.786  0.00  0.00      A019  
ATOM   3876  N   CYS Q   7     -12.202  18.650 125.722  0.00  0.00      A019  
ATOM   3877  H   CYS Q   7     -12.742  18.705 124.906  0.00  0.00      A019  
ATOM   3878  CA  CYS Q   7     -11.213  17.603 125.946  0.00  0.00      A019  
ATOM   3879  CB  CYS Q   7     -11.603  16.266 125.332  0.00  0.00      A019  
ATOM   3880  SG  CYS Q   7     -13.019  15.486 126.139  0.00  0.00      A019  
ATOM   3881  C   CYS Q   7      -9.987  18.106 125.248  0.00  0.00      A019  
ATOM   3882  O   CYS Q   7      -9.880  18.119 124.017  0.00  0.00      A019  
ATOM   3883  N   ALA Q   8      -9.089  18.711 126.086  0.00  0.00      A019  
ATOM   3884  H   ALA Q   8      -9.020  18.416 127.018  0.00  0.00      A019  
ATOM   3885  CA  ALA Q   8      -7.994  19.519 125.609  0.00  0.00      A019  
ATOM   3886  CB  ALA Q   8      -8.426  20.900 125.487  0.00  0.00      A019  
ATOM   3887  C   ALA Q   8      -6.773  19.491 126.559  0.00  0.00      A019  
ATOM   3888  O   ALA Q   8      -6.814  19.126 127.738  0.00  0.00      A019  
ATOM   3889  N   SER Q   9      -5.533  19.843 126.101  0.00  0.00      A019  
ATOM   3890  H   SER Q   9      -5.507  19.891 125.123  0.00  0.00      A019  
ATOM   3891  CA  SER Q   9      -4.432  20.229 126.983  0.00  0.00      A019  
ATOM   3892  CB  SER Q   9      -3.147  19.954 126.193  0.00  0.00      A019  
ATOM   3893  OG  SER Q   9      -3.016  18.603 125.850  0.00  0.00      A019  
ATOM   3894  HG  SER Q   9      -3.108  18.122 126.675  0.00  0.00      A019  
ATOM   3895  C   SER Q   9      -4.606  21.687 127.422  0.00  0.00      A019  
ATOM   3896  O   SER Q   9      -4.519  21.914 128.585  0.00  0.00      A019  
ATOM   3897  N   VAL Q  10      -4.828  22.653 126.523  0.00  0.00      A019  
ATOM   3898  H   VAL Q  10      -4.935  22.322 125.607  0.00  0.00      A019  
ATOM   3899  CA  VAL Q  10      -5.034  23.987 126.891  0.00  0.00      A019  
ATOM   3900  CB  VAL Q  10      -3.969  25.031 126.361  0.00  0.00      A019  
ATOM   3901  CG1 VAL Q  10      -4.467  26.499 126.439  0.00  0.00      A019  
ATOM   3902  CG2 VAL Q  10      -2.617  25.063 127.087  0.00  0.00      A019  
ATOM   3903  C   VAL Q  10      -6.363  24.216 126.204  0.00  0.00      A019  
ATOM   3904  O   VAL Q  10      -6.496  24.137 125.045  0.00  0.00      A019  
ATOM   3905  N   CYS Q  11      -7.457  24.320 127.024  0.00  0.00      A019  
ATOM   3906  H   CYS Q  11      -7.320  24.148 127.978  0.00  0.00      A019  
ATOM   3907  CA  CYS Q  11      -8.648  24.972 126.584  0.00  0.00      A019  
ATOM   3908  CB  CYS Q  11      -9.855  24.082 127.039  0.00  0.00      A019  
ATOM   3909  SG  CYS Q  11     -11.400  24.689 126.303  0.00  0.00      A019  
ATOM   3910  C   CYS Q  11      -8.703  26.206 127.518  0.00  0.00      A019  
ATOM   3911  O   CYS Q  11      -8.222  26.157 128.637  0.00  0.00      A019  
ATOM   3912  N   SER Q  12      -9.153  27.462 127.289  0.00  0.00      A019  
ATOM   3913  H   SER Q  12      -9.071  28.037 128.079  0.00  0.00      A019  
ATOM   3914  CA  SER Q  12      -9.794  27.914 126.013  0.00  0.00      A019  
ATOM   3915  CB  SER Q  12     -11.156  28.432 126.277  0.00  0.00      A019  
ATOM   3916  OG  SER Q  12     -11.931  27.574 127.145  0.00  0.00      A019  
ATOM   3917  HG  SER Q  12     -12.320  26.811 126.710  0.00  0.00      A019  
ATOM   3918  C   SER Q  12      -8.964  29.052 125.400  0.00  0.00      A019  
ATOM   3919  O   SER Q  12      -8.886  29.212 124.177  0.00  0.00      A019  
ATOM   3920  N   LEU Q  13      -8.264  29.802 126.292  0.00  0.00      A019  
ATOM   3921  H   LEU Q  13      -8.176  29.552 127.235  0.00  0.00      A019  
ATOM   3922  CA  LEU Q  13      -7.497  30.950 125.789  0.00  0.00      A019  
ATOM   3923  CB  LEU Q  13      -8.176  32.257 126.258  0.00  0.00      A019  
ATOM   3924  CG  LEU Q  13      -9.631  32.459 125.853  0.00  0.00      A019  
ATOM   3925  CD1 LEU Q  13     -10.207  33.556 126.680  0.00  0.00      A019  
ATOM   3926  CD2 LEU Q  13      -9.785  32.551 124.298  0.00  0.00      A019  
ATOM   3927  C   LEU Q  13      -6.064  30.919 126.367  0.00  0.00      A019  
ATOM   3928  O   LEU Q  13      -5.963  30.601 127.569  0.00  0.00      A019  
ATOM   3929  N   TYR Q  14      -5.042  31.156 125.543  0.00  0.00      A019  
ATOM   3930  H   TYR Q  14      -5.195  31.144 124.575  0.00  0.00      A019  
ATOM   3931  CA  TYR Q  14      -3.623  31.335 125.951  0.00  0.00      A019  
ATOM   3932  CB  TYR Q  14      -2.787  29.974 125.686  0.00  0.00      A019  
ATOM   3933  CG  TYR Q  14      -1.447  29.835 126.398  0.00  0.00      A019  
ATOM   3934  CD1 TYR Q  14      -0.551  30.881 126.332  0.00  0.00      A019  
ATOM   3935  CE1 TYR Q  14       0.563  30.805 127.103  0.00  0.00      A019  
ATOM   3936  CD2 TYR Q  14      -1.195  28.681 127.157  0.00  0.00      A019  
ATOM   3937  CE2 TYR Q  14      -0.068  28.664 127.921  0.00  0.00      A019  
ATOM   3938  CZ  TYR Q  14       0.781  29.755 127.914  0.00  0.00      A019  
ATOM   3939  OH  TYR Q  14       1.932  29.684 128.729  0.00  0.00      A019  
ATOM   3940  HH  TYR Q  14       2.385  30.500 128.503  0.00  0.00      A019  
ATOM   3941  C   TYR Q  14      -2.939  32.539 125.291  0.00  0.00      A019  
ATOM   3942  O   TYR Q  14      -2.661  32.484 124.132  0.00  0.00      A019  
ATOM   3943  N   GLN Q  15      -2.737  33.568 126.084  0.00  0.00      A019  
ATOM   3944  H   GLN Q  15      -3.072  33.572 127.005  0.00  0.00      A019  
ATOM   3945  CA  GLN Q  15      -1.933  34.706 125.609  0.00  0.00      A019  
ATOM   3946  CB  GLN Q  15      -2.486  35.867 126.351  0.00  0.00      A019  
ATOM   3947  CG  GLN Q  15      -1.985  37.121 125.583  0.00  0.00      A019  
ATOM   3948  CD  GLN Q  15      -2.701  38.342 126.012  0.00  0.00      A019  
ATOM   3949  OE1 GLN Q  15      -2.956  38.622 127.174  0.00  0.00      A019  
ATOM   3950  NE2 GLN Q  15      -3.094  39.184 125.078  0.00  0.00      A019  
ATOM   3951 HE21 GLN Q  15      -2.893  38.986 124.140  0.00  0.00      A019  
ATOM   3952 HE22 GLN Q  15      -3.482  40.058 125.295  0.00  0.00      A019  
ATOM   3953  C   GLN Q  15      -0.516  34.434 125.984  0.00  0.00      A019  
ATOM   3954  O   GLN Q  15      -0.097  34.323 127.137  0.00  0.00      A019  
ATOM   3955  N   LEU Q  16       0.292  34.412 124.914  0.00  0.00      A019  
ATOM   3956  H   LEU Q  16      -0.100  34.222 124.036  0.00  0.00      A019  
ATOM   3957  CA  LEU Q  16       1.701  34.652 124.905  0.00  0.00      A019  
ATOM   3958  CB  LEU Q  16       2.306  35.684 125.949  0.00  0.00      A019  
ATOM   3959  CG  LEU Q  16       1.942  37.212 126.049  0.00  0.00      A019  
ATOM   3960  CD1 LEU Q  16       2.580  37.998 127.175  0.00  0.00      A019  
ATOM   3961  CD2 LEU Q  16       2.119  37.831 124.698  0.00  0.00      A019  
ATOM   3962  C   LEU Q  16       2.528  33.346 124.644  0.00  0.00      A019  
ATOM   3963  O   LEU Q  16       2.461  32.829 123.558  0.00  0.00      A019  
ATOM   3964  N   GLU Q  17       3.303  32.883 125.659  0.00  0.00      A019  
ATOM   3965  H   GLU Q  17       3.136  33.203 126.570  0.00  0.00      A019  
ATOM   3966  CA  GLU Q  17       4.352  31.855 125.467  0.00  0.00      A019  
ATOM   3967  CB  GLU Q  17       5.744  32.413 125.681  0.00  0.00      A019  
ATOM   3968  CG  GLU Q  17       6.246  33.391 124.594  0.00  0.00      A019  
ATOM   3969  CD  GLU Q  17       7.553  34.102 124.701  0.00  0.00      A019  
ATOM   3970  OE1 GLU Q  17       7.942  34.578 125.795  0.00  0.00      A019  
ATOM   3971  OE2 GLU Q  17       8.209  34.293 123.675  0.00  0.00      A019  
ATOM   3972  C   GLU Q  17       4.366  30.518 126.196  0.00  0.00      A019  
ATOM   3973  O   GLU Q  17       4.021  30.466 127.367  0.00  0.00      A019  
ATOM   3974  N   ASN Q  18       4.529  29.484 125.391  0.00  0.00      A019  
ATOM   3975  H   ASN Q  18       4.574  29.543 124.413  0.00  0.00      A019  
ATOM   3976  CA  ASN Q  18       4.492  28.094 125.789  0.00  0.00      A019  
ATOM   3977  CB  ASN Q  18       3.036  27.575 125.670  0.00  0.00      A019  
ATOM   3978  CG  ASN Q  18       2.997  26.080 125.987  0.00  0.00      A019  
ATOM   3979  OD1 ASN Q  18       2.921  25.205 125.140  0.00  0.00      A019  
ATOM   3980  ND2 ASN Q  18       3.034  25.742 127.283  0.00  0.00      A019  
ATOM   3981 HD21 ASN Q  18       3.193  26.462 127.929  0.00  0.00      A019  
ATOM   3982 HD22 ASN Q  18       2.913  24.802 127.534  0.00  0.00      A019  
ATOM   3983  C   ASN Q  18       5.501  27.261 125.078  0.00  0.00      A019  
ATOM   3984  O   ASN Q  18       5.639  27.432 123.839  0.00  0.00      A019  
ATOM   3985  N   TYR Q  19       6.244  26.423 125.783  0.00  0.00      A019  
ATOM   3986  H   TYR Q  19       6.035  26.224 126.719  0.00  0.00      A019  
ATOM   3987  CA  TYR Q  19       7.338  25.630 125.239  0.00  0.00      A019  
ATOM   3988  CB  TYR Q  19       8.595  25.738 126.291  0.00  0.00      A019  
ATOM   3989  CG  TYR Q  19      10.044  25.679 125.735  0.00  0.00      A019  
ATOM   3990  CD1 TYR Q  19      10.303  24.790 124.759  0.00  0.00      A019  
ATOM   3991  CE1 TYR Q  19      11.562  24.803 124.155  0.00  0.00      A019  
ATOM   3992  CD2 TYR Q  19      10.998  26.523 126.145  0.00  0.00      A019  
ATOM   3993  CE2 TYR Q  19      12.312  26.470 125.635  0.00  0.00      A019  
ATOM   3994  CZ  TYR Q  19      12.575  25.536 124.653  0.00  0.00      A019  
ATOM   3995  OH  TYR Q  19      13.796  25.371 124.103  0.00  0.00      A019  
ATOM   3996  HH  TYR Q  19      14.397  25.951 124.575  0.00  0.00      A019  
ATOM   3997  C   TYR Q  19       6.836  24.265 124.884  0.00  0.00      A019  
ATOM   3998  O   TYR Q  19       6.646  23.968 123.743  0.00  0.00      A019  
ATOM   3999  N   CYS Q  20       6.614  23.367 125.881  0.00  0.00      A019  
ATOM   4000  H   CYS Q  20       6.851  23.607 126.801  0.00  0.00      A019  
ATOM   4001  CA  CYS Q  20       5.938  22.171 125.484  0.00  0.00      A019  
ATOM   4002  CB  CYS Q  20       6.691  20.889 125.945  0.00  0.00      A019  
ATOM   4003  SG  CYS Q  20       8.311  20.636 125.193  0.00  0.00      A019  
ATOM   4004  C   CYS Q  20       4.493  22.110 125.920  0.00  0.00      A019  
ATOM   4005  O   CYS Q  20       4.156  22.414 127.031  0.00  0.00      A019  
ATOM   4006  N   ASN Q  21       3.671  21.815 124.903  0.00  0.00      A019  
ATOM   4007  H   ASN Q  21       3.947  21.786 123.963  0.00  0.00      A019  
ATOM   4008  CA  ASN Q  21       2.266  21.540 125.136  0.00  0.00      A019  
ATOM   4009  CB  ASN Q  21       1.344  22.333 124.269  0.00  0.00      A019  
ATOM   4010  CG  ASN Q  21      -0.184  22.312 124.548  0.00  0.00      A019  
ATOM   4011  OD1 ASN Q  21      -0.634  22.014 125.640  0.00  0.00      A019  
ATOM   4012  ND2 ASN Q  21      -0.978  22.637 123.537  0.00  0.00      A019  
ATOM   4013 HD21 ASN Q  21      -0.551  22.739 122.661  0.00  0.00      A019  
ATOM   4014 HD22 ASN Q  21      -1.937  22.698 123.734  0.00  0.00      A019  
ATOM   4015  C   ASN Q  21       2.044  20.003 125.151  0.00  0.00      A019  
ATOM   4016  O   ASN Q  21       2.297  19.251 124.174  0.00  0.00      A019  
ATOM   4017  N   PHE R   1     -28.066   5.527 128.042  0.00  0.00      B019  
ATOM   4018  H   PHE R   1     -27.666   4.645 128.191  0.00  0.00      B019  
ATOM   4019  CA  PHE R   1     -28.370   6.191 126.773  0.00  0.00      B019  
ATOM   4020  CB  PHE R   1     -29.105   7.505 127.141  0.00  0.00      B019  
ATOM   4021  CG  PHE R   1     -29.663   8.328 126.002  0.00  0.00      B019  
ATOM   4022  CD1 PHE R   1     -29.117   9.559 125.879  0.00  0.00      B019  
ATOM   4023  CD2 PHE R   1     -30.605   7.798 125.124  0.00  0.00      B019  
ATOM   4024  CE1 PHE R   1     -29.504  10.337 124.825  0.00  0.00      B019  
ATOM   4025  CE2 PHE R   1     -31.007   8.596 124.080  0.00  0.00      B019  
ATOM   4026  CZ  PHE R   1     -30.411   9.836 123.905  0.00  0.00      B019  
ATOM   4027  C   PHE R   1     -27.120   6.381 125.876  0.00  0.00      B019  
ATOM   4028  O   PHE R   1     -27.086   6.002 124.744  0.00  0.00      B019  
ATOM   4029  N   VAL R   2     -26.050   7.103 126.418  0.00  0.00      B019  
ATOM   4030  H   VAL R   2     -26.155   7.421 127.339  0.00  0.00      B019  
ATOM   4031  CA  VAL R   2     -24.859   7.255 125.652  0.00  0.00      B019  
ATOM   4032  CB  VAL R   2     -24.397   8.812 125.576  0.00  0.00      B019  
ATOM   4033  CG1 VAL R   2     -23.011   8.965 124.969  0.00  0.00      B019  
ATOM   4034  CG2 VAL R   2     -25.406   9.620 124.841  0.00  0.00      B019  
ATOM   4035  C   VAL R   2     -23.832   6.321 126.358  0.00  0.00      B019  
ATOM   4036  O   VAL R   2     -23.876   6.265 127.604  0.00  0.00      B019  
ATOM   4037  N   ASN R   3     -22.962   5.560 125.669  0.00  0.00      B019  
ATOM   4038  H   ASN R   3     -22.907   5.472 124.694  0.00  0.00      B019  
ATOM   4039  CA  ASN R   3     -21.837   4.940 126.345  0.00  0.00      B019  
ATOM   4040  CB  ASN R   3     -21.742   3.454 125.937  0.00  0.00      B019  
ATOM   4041  CG  ASN R   3     -20.539   2.764 126.542  0.00  0.00      B019  
ATOM   4042  OD1 ASN R   3     -20.370   2.858 127.735  0.00  0.00      B019  
ATOM   4043  ND2 ASN R   3     -19.633   2.175 125.794  0.00  0.00      B019  
ATOM   4044 HD21 ASN R   3     -19.828   2.096 124.837  0.00  0.00      B019  
ATOM   4045 HD22 ASN R   3     -18.887   1.670 126.179  0.00  0.00      B019  
ATOM   4046  C   ASN R   3     -20.594   5.653 125.877  0.00  0.00      B019  
ATOM   4047  O   ASN R   3     -20.137   5.489 124.732  0.00  0.00      B019  
ATOM   4048  N   GLN R   4     -20.163   6.533 126.775  0.00  0.00      B019  
ATOM   4049  H   GLN R   4     -20.675   6.577 127.610  0.00  0.00      B019  
ATOM   4050  CA  GLN R   4     -18.975   7.333 126.576  0.00  0.00      B019  
ATOM   4051  CB  GLN R   4     -17.663   6.636 126.003  0.00  0.00      B019  
ATOM   4052  CG  GLN R   4     -17.223   5.567 126.961  0.00  0.00      B019  
ATOM   4053  CD  GLN R   4     -15.903   5.074 126.564  0.00  0.00      B019  
ATOM   4054  OE1 GLN R   4     -15.439   5.085 125.403  0.00  0.00      B019  
ATOM   4055  NE2 GLN R   4     -15.235   4.501 127.539  0.00  0.00      B019  
ATOM   4056 HE21 GLN R   4     -15.701   4.498 128.401  0.00  0.00      B019  
ATOM   4057 HE22 GLN R   4     -14.336   4.117 127.467  0.00  0.00      B019  
ATOM   4058  C   GLN R   4     -19.341   8.611 125.815  0.00  0.00      B019  
ATOM   4059  O   GLN R   4     -19.896   8.559 124.701  0.00  0.00      B019  
ATOM   4060  N   HIS R   5     -19.048   9.720 126.506  0.00  0.00      B019  
ATOM   4061  H   HIS R   5     -18.961   9.558 127.469  0.00  0.00      B019  
ATOM   4062  CA  HIS R   5     -19.240  11.035 125.974  0.00  0.00      B019  
ATOM   4063  CB  HIS R   5     -20.677  11.641 126.185  0.00  0.00      B019  
ATOM   4064  CG  HIS R   5     -20.885  12.995 125.449  0.00  0.00      B019  
ATOM   4065  ND1 HIS R   5     -20.311  13.516 124.357  0.00  0.00      B019  
ATOM   4066  HD1 HIS R   5     -19.818  12.906 123.769  0.00  0.00      B019  
ATOM   4067  CD2 HIS R   5     -21.774  13.911 125.942  0.00  0.00      B019  
ATOM   4068  NE2 HIS R   5     -21.752  14.982 125.199  0.00  0.00      B019  
ATOM   4069  CE1 HIS R   5     -20.853  14.767 124.194  0.00  0.00      B019  
ATOM   4070  C   HIS R   5     -18.185  11.897 126.652  0.00  0.00      B019  
ATOM   4071  O   HIS R   5     -18.472  12.341 127.775  0.00  0.00      B019  
ATOM   4072  N   LEU R   6     -17.024  12.139 126.066  0.00  0.00      B019  
ATOM   4073  H   LEU R   6     -16.924  11.679 125.207  0.00  0.00      B019  
ATOM   4074  CA  LEU R   6     -15.907  12.956 126.578  0.00  0.00      B019  
ATOM   4075  CB  LEU R   6     -16.307  14.319 127.132  0.00  0.00      B019  
ATOM   4076  CG  LEU R   6     -17.183  15.373 126.472  0.00  0.00      B019  
ATOM   4077  CD1 LEU R   6     -17.643  16.476 127.450  0.00  0.00      B019  
ATOM   4078  CD2 LEU R   6     -16.587  16.026 125.263  0.00  0.00      B019  
ATOM   4079  C   LEU R   6     -15.183  12.151 127.702  0.00  0.00      B019  
ATOM   4080  O   LEU R   6     -15.827  11.794 128.698  0.00  0.00      B019  
ATOM   4081  N   CYS R   7     -13.945  11.681 127.551  0.00  0.00      B019  
ATOM   4082  H   CYS R   7     -13.519  11.326 128.359  0.00  0.00      B019  
ATOM   4083  CA  CYS R   7     -13.231  11.723 126.288  0.00  0.00      B019  
ATOM   4084  CB  CYS R   7     -11.943  12.494 126.504  0.00  0.00      B019  
ATOM   4085  SG  CYS R   7     -12.063  14.144 127.341  0.00  0.00      B019  
ATOM   4086  C   CYS R   7     -12.854  10.325 125.888  0.00  0.00      B019  
ATOM   4087  O   CYS R   7     -12.571  10.043 124.730  0.00  0.00      B019  
ATOM   4088  N   GLY R   8     -12.908   9.391 126.838  0.00  0.00      B019  
ATOM   4089  H   GLY R   8     -13.224   9.657 127.727  0.00  0.00      B019  
ATOM   4090  CA  GLY R   8     -12.615   8.017 126.734  0.00  0.00      B019  
ATOM   4091  C   GLY R   8     -11.115   7.747 126.441  0.00  0.00      B019  
ATOM   4092  O   GLY R   8     -10.783   7.627 125.260  0.00  0.00      B019  
ATOM   4093  N   SER R   9     -10.185   7.606 127.389  0.00  0.00      B019  
ATOM   4094  H   SER R   9     -10.552   7.526 128.294  0.00  0.00      B019  
ATOM   4095  CA  SER R   9      -8.748   7.492 127.168  0.00  0.00      B019  
ATOM   4096  CB  SER R   9      -7.980   8.726 127.786  0.00  0.00      B019  
ATOM   4097  OG  SER R   9      -8.452   9.910 127.126  0.00  0.00      B019  
ATOM   4098  HG  SER R   9      -8.454   9.791 126.174  0.00  0.00      B019  
ATOM   4099  C   SER R   9      -8.182   6.137 127.604  0.00  0.00      B019  
ATOM   4100  O   SER R   9      -7.735   5.906 128.714  0.00  0.00      B019  
ATOM   4101  N   HIS R  10      -8.339   5.111 126.742  0.00  0.00      B019  
ATOM   4102  H   HIS R  10      -8.693   5.355 125.861  0.00  0.00      B019  
ATOM   4103  CA  HIS R  10      -7.957   3.745 127.098  0.00  0.00      B019  
ATOM   4104  CB  HIS R  10      -8.763   2.668 126.339  0.00  0.00      B019  
ATOM   4105  CG  HIS R  10     -10.275   2.856 126.345  0.00  0.00      B019  
ATOM   4106  ND1 HIS R  10     -10.993   3.566 125.486  0.00  0.00      B019  
ATOM   4107  HD1 HIS R  10     -10.709   3.746 124.565  0.00  0.00      B019  
ATOM   4108  CD2 HIS R  10     -11.092   2.420 127.296  0.00  0.00      B019  
ATOM   4109  NE2 HIS R  10     -12.291   2.814 127.008  0.00  0.00      B019  
ATOM   4110  CE1 HIS R  10     -12.196   3.562 125.916  0.00  0.00      B019  
ATOM   4111  C   HIS R  10      -6.503   3.502 126.761  0.00  0.00      B019  
ATOM   4112  O   HIS R  10      -6.149   3.124 125.632  0.00  0.00      B019  
ATOM   4113  N   LEU R  11      -5.639   3.581 127.775  0.00  0.00      B019  
ATOM   4114  H   LEU R  11      -5.979   3.963 128.611  0.00  0.00      B019  
ATOM   4115  CA  LEU R  11      -4.235   3.150 127.835  0.00  0.00      B019  
ATOM   4116  CB  LEU R  11      -4.034   1.627 127.636  0.00  0.00      B019  
ATOM   4117  CG  LEU R  11      -3.771   0.717 128.768  0.00  0.00      B019  
ATOM   4118  CD1 LEU R  11      -5.074   0.053 129.139  0.00  0.00      B019  
ATOM   4119  CD2 LEU R  11      -2.983  -0.492 128.157  0.00  0.00      B019  
ATOM   4120  C   LEU R  11      -3.242   3.999 126.932  0.00  0.00      B019  
ATOM   4121  O   LEU R  11      -3.044   3.769 125.770  0.00  0.00      B019  
ATOM   4122  N   VAL R  12      -2.597   4.964 127.660  0.00  0.00      B019  
ATOM   4123  H   VAL R  12      -2.806   5.043 128.614  0.00  0.00      B019  
ATOM   4124  CA  VAL R  12      -1.542   5.819 127.144  0.00  0.00      B019  
ATOM   4125  CB  VAL R  12      -1.661   7.294 127.607  0.00  0.00      B019  
ATOM   4126  CG1 VAL R  12      -0.564   8.151 126.912  0.00  0.00      B019  
ATOM   4127  CG2 VAL R  12      -3.106   7.773 127.390  0.00  0.00      B019  
ATOM   4128  C   VAL R  12      -0.209   5.209 127.610  0.00  0.00      B019  
ATOM   4129  O   VAL R  12       0.423   5.585 128.584  0.00  0.00      B019  
ATOM   4130  N   GLU R  13       0.245   4.272 126.752  0.00  0.00      B019  
ATOM   4131  H   GLU R  13      -0.099   4.086 125.854  0.00  0.00      B019  
ATOM   4132  CA  GLU R  13       1.449   3.556 127.034  0.00  0.00      B019  
ATOM   4133  CB  GLU R  13       1.414   2.224 126.271  0.00  0.00      B019  
ATOM   4134  CG  GLU R  13       0.240   1.324 126.805  0.00  0.00      B019  
ATOM   4135  CD  GLU R  13       0.433  -0.145 126.517  0.00  0.00      B019  
ATOM   4136  OE1 GLU R  13      -0.406  -0.669 125.768  0.00  0.00      B019  
ATOM   4137  OE2 GLU R  13       1.328  -0.756 127.092  0.00  0.00      B019  
ATOM   4138  C   GLU R  13       2.678   4.299 126.594  0.00  0.00      B019  
ATOM   4139  O   GLU R  13       3.141   4.187 125.452  0.00  0.00      B019  
ATOM   4140  N   ALA R  14       3.214   4.981 127.577  0.00  0.00      B019  
ATOM   4141  H   ALA R  14       2.602   5.286 128.279  0.00  0.00      B019  
ATOM   4142  CA  ALA R  14       4.662   5.424 127.567  0.00  0.00      B019  
ATOM   4143  CB  ALA R  14       5.649   4.281 127.255  0.00  0.00      B019  
ATOM   4144  C   ALA R  14       5.008   6.748 126.852  0.00  0.00      B019  
ATOM   4145  O   ALA R  14       5.107   6.792 125.576  0.00  0.00      B019  
ATOM   4146  N   LEU R  15       5.172   7.781 127.605  0.00  0.00      B019  
ATOM   4147  H   LEU R  15       5.192   7.683 128.580  0.00  0.00      B019  
ATOM   4148  CA  LEU R  15       5.491   9.089 127.081  0.00  0.00      B019  
ATOM   4149  CB  LEU R  15       4.572  10.182 127.658  0.00  0.00      B019  
ATOM   4150  CG  LEU R  15       3.091  10.021 127.383  0.00  0.00      B019  
ATOM   4151  CD1 LEU R  15       2.308  10.647 128.508  0.00  0.00      B019  
ATOM   4152  CD2 LEU R  15       2.795  10.636 126.048  0.00  0.00      B019  
ATOM   4153  C   LEU R  15       6.966   9.447 127.513  0.00  0.00      B019  
ATOM   4154  O   LEU R  15       7.204   9.459 128.723  0.00  0.00      B019  
ATOM   4155  N   TYR R  16       7.741   9.906 126.503  0.00  0.00      B019  
ATOM   4156  H   TYR R  16       7.453  10.044 125.576  0.00  0.00      B019  
ATOM   4157  CA  TYR R  16       9.097  10.376 126.797  0.00  0.00      B019  
ATOM   4158  CB  TYR R  16      10.185   9.799 125.983  0.00  0.00      B019  
ATOM   4159  CG  TYR R  16      10.365   8.265 125.975  0.00  0.00      B019  
ATOM   4160  CD1 TYR R  16       9.521   7.492 125.190  0.00  0.00      B019  
ATOM   4161  CE1 TYR R  16       9.682   6.154 125.061  0.00  0.00      B019  
ATOM   4162  CD2 TYR R  16      11.313   7.621 126.768  0.00  0.00      B019  
ATOM   4163  CE2 TYR R  16      11.501   6.294 126.682  0.00  0.00      B019  
ATOM   4164  CZ  TYR R  16      10.675   5.544 125.802  0.00  0.00      B019  
ATOM   4165  OH  TYR R  16      10.865   4.169 125.779  0.00  0.00      B019  
ATOM   4166  HH  TYR R  16      11.817   4.062 125.727  0.00  0.00      B019  
ATOM   4167  C   TYR R  16       9.008  11.906 126.425  0.00  0.00      B019  
ATOM   4168  O   TYR R  16       8.655  12.260 125.273  0.00  0.00      B019  
ATOM   4169  N   LEU R  17       9.051  12.878 127.376  0.00  0.00      B019  
ATOM   4170  H   LEU R  17       9.025  12.666 128.332  0.00  0.00      B019  
ATOM   4171  CA  LEU R  17       9.107  14.297 127.016  0.00  0.00      B019  
ATOM   4172  CB  LEU R  17       7.925  15.029 127.686  0.00  0.00      B019  
ATOM   4173  CG  LEU R  17       7.666  16.550 127.470  0.00  0.00      B019  
ATOM   4174  CD1 LEU R  17       7.555  16.959 126.088  0.00  0.00      B019  
ATOM   4175  CD2 LEU R  17       6.490  17.050 128.318  0.00  0.00      B019  
ATOM   4176  C   LEU R  17      10.383  14.993 127.532  0.00  0.00      B019  
ATOM   4177  O   LEU R  17      10.521  15.310 128.724  0.00  0.00      B019  
ATOM   4178  N   VAL R  18      11.201  15.404 126.547  0.00  0.00      B019  
ATOM   4179  H   VAL R  18      10.992  15.278 125.598  0.00  0.00      B019  
ATOM   4180  CA  VAL R  18      12.514  15.985 126.731  0.00  0.00      B019  
ATOM   4181  CB  VAL R  18      13.633  15.260 126.037  0.00  0.00      B019  
ATOM   4182  CG1 VAL R  18      15.028  15.783 126.403  0.00  0.00      B019  
ATOM   4183  CG2 VAL R  18      13.642  13.770 126.302  0.00  0.00      B019  
ATOM   4184  C   VAL R  18      12.432  17.397 126.149  0.00  0.00      B019  
ATOM   4185  O   VAL R  18      12.480  17.607 124.909  0.00  0.00      B019  
ATOM   4186  N   CYS R  19      12.293  18.361 127.031  0.00  0.00      B019  
ATOM   4187  H   CYS R  19      12.566  18.271 127.968  0.00  0.00      B019  
ATOM   4188  CA  CYS R  19      11.889  19.736 126.613  0.00  0.00      B019  
ATOM   4189  CB  CYS R  19      10.440  19.974 127.056  0.00  0.00      B019  
ATOM   4190  SG  CYS R  19       9.750  21.459 126.340  0.00  0.00      B019  
ATOM   4191  C   CYS R  19      12.794  20.825 127.205  0.00  0.00      B019  
ATOM   4192  O   CYS R  19      13.059  20.949 128.418  0.00  0.00      B019  
ATOM   4193  N   GLY R  20      13.471  21.499 126.254  0.00  0.00      B019  
ATOM   4194  H   GLY R  20      13.662  21.032 125.414  0.00  0.00      B019  
ATOM   4195  CA  GLY R  20      14.096  22.730 126.503  0.00  0.00      B019  
ATOM   4196  C   GLY R  20      15.465  22.572 127.196  0.00  0.00      B019  
ATOM   4197  O   GLY R  20      15.513  22.735 128.393  0.00  0.00      B019  
ATOM   4198  N   GLU R  21      16.539  22.129 126.461  0.00  0.00      B019  
ATOM   4199  H   GLU R  21      16.353  21.554 125.689  0.00  0.00      B019  
ATOM   4200  CA  GLU R  21      17.949  22.319 126.963  0.00  0.00      B019  
ATOM   4201  CB  GLU R  21      18.914  21.814 125.940  0.00  0.00      B019  
ATOM   4202  CG  GLU R  21      20.404  21.608 126.191  0.00  0.00      B019  
ATOM   4203  CD  GLU R  21      21.097  21.066 124.919  0.00  0.00      B019  
ATOM   4204  OE1 GLU R  21      20.913  19.926 124.502  0.00  0.00      B019  
ATOM   4205  OE2 GLU R  21      21.933  21.748 124.356  0.00  0.00      B019  
ATOM   4206  C   GLU R  21      18.311  23.732 127.319  0.00  0.00      B019  
ATOM   4207  O   GLU R  21      18.943  23.912 128.367  0.00  0.00      B019  
ATOM   4208  N   ARG R  22      18.039  24.667 126.396  0.00  0.00      B019  
ATOM   4209  H   ARG R  22      17.882  24.460 125.452  0.00  0.00      B019  
ATOM   4210  CA  ARG R  22      18.032  26.105 126.792  0.00  0.00      B019  
ATOM   4211  CB  ARG R  22      19.109  26.961 126.080  0.00  0.00      B019  
ATOM   4212  CG  ARG R  22      20.492  26.378 126.273  0.00  0.00      B019  
ATOM   4213  CD  ARG R  22      21.465  27.034 125.355  0.00  0.00      B019  
ATOM   4214  NE  ARG R  22      22.676  26.296 125.419  0.00  0.00      B019  
ATOM   4215  HE  ARG R  22      23.448  26.684 125.881  0.00  0.00      B019  
ATOM   4216  CZ  ARG R  22      22.888  25.161 124.706  0.00  0.00      B019  
ATOM   4217  NH1 ARG R  22      21.962  24.588 123.943  0.00  0.00      B019  
ATOM   4218 HH11 ARG R  22      21.058  25.016 123.923  0.00  0.00      B019  
ATOM   4219 HH12 ARG R  22      22.030  23.674 123.542  0.00  0.00      B019  
ATOM   4220  NH2 ARG R  22      24.076  24.475 124.940  0.00  0.00      B019  
ATOM   4221 HH21 ARG R  22      24.801  24.769 125.563  0.00  0.00      B019  
ATOM   4222 HH22 ARG R  22      24.156  23.566 124.531  0.00  0.00      B019  
ATOM   4223  C   ARG R  22      16.690  26.941 126.632  0.00  0.00      B019  
ATOM   4224  O   ARG R  22      16.217  27.226 125.502  0.00  0.00      B019  
ATOM   4225  N   GLY R  23      16.064  27.352 127.743  0.00  0.00      B019  
ATOM   4226  H   GLY R  23      16.518  27.274 128.608  0.00  0.00      B019  
ATOM   4227  CA  GLY R  23      14.709  27.831 127.773  0.00  0.00      B019  
ATOM   4228  C   GLY R  23      14.334  29.207 127.149  0.00  0.00      B019  
ATOM   4229  O   GLY R  23      14.305  29.386 125.918  0.00  0.00      B019  
ATOM   4230  N   PHE R  24      14.101  30.150 128.039  0.00  0.00      B019  
ATOM   4231  H   PHE R  24      14.030  29.886 128.980  0.00  0.00      B019  
ATOM   4232  CA  PHE R  24      13.751  31.507 127.621  0.00  0.00      B019  
ATOM   4233  CB  PHE R  24      12.438  32.025 128.328  0.00  0.00      B019  
ATOM   4234  CG  PHE R  24      11.209  31.244 127.907  0.00  0.00      B019  
ATOM   4235  CD1 PHE R  24      10.415  31.848 126.963  0.00  0.00      B019  
ATOM   4236  CD2 PHE R  24      10.971  30.033 128.487  0.00  0.00      B019  
ATOM   4237  CE1 PHE R  24       9.242  31.162 126.683  0.00  0.00      B019  
ATOM   4238  CE2 PHE R  24       9.833  29.326 128.107  0.00  0.00      B019  
ATOM   4239  CZ  PHE R  24       8.993  29.894 127.195  0.00  0.00      B019  
ATOM   4240  C   PHE R  24      14.938  32.360 128.013  0.00  0.00      B019  
ATOM   4241  O   PHE R  24      15.334  32.423 129.174  0.00  0.00      B019  
ATOM   4242  N   PHE R  25      15.619  32.899 127.030  0.00  0.00      B019  
ATOM   4243  H   PHE R  25      15.206  32.812 126.145  0.00  0.00      B019  
ATOM   4244  CA  PHE R  25      16.811  33.683 127.247  0.00  0.00      B019  
ATOM   4245  CB  PHE R  25      17.822  33.007 126.308  0.00  0.00      B019  
ATOM   4246  CG  PHE R  25      18.824  32.015 126.953  0.00  0.00      B019  
ATOM   4247  CD1 PHE R  25      18.442  31.030 127.785  0.00  0.00      B019  
ATOM   4248  CD2 PHE R  25      20.192  32.196 126.735  0.00  0.00      B019  
ATOM   4249  CE1 PHE R  25      19.394  30.334 128.546  0.00  0.00      B019  
ATOM   4250  CE2 PHE R  25      21.159  31.496 127.438  0.00  0.00      B019  
ATOM   4251  CZ  PHE R  25      20.746  30.580 128.398  0.00  0.00      B019  
ATOM   4252  C   PHE R  25      16.576  35.151 127.022  0.00  0.00      B019  
ATOM   4253  O   PHE R  25      16.977  35.785 126.044  0.00  0.00      B019  
ATOM   4254  N   TYR R  26      15.777  35.714 127.942  0.00  0.00      B019  
ATOM   4255  H   TYR R  26      15.367  35.257 128.706  0.00  0.00      B019  
ATOM   4256  CA  TYR R  26      15.540  37.210 127.892  0.00  0.00      B019  
ATOM   4257  CB  TYR R  26      14.331  37.659 128.811  0.00  0.00      B019  
ATOM   4258  CG  TYR R  26      12.943  37.503 128.314  0.00  0.00      B019  
ATOM   4259  CD1 TYR R  26      12.204  38.568 127.888  0.00  0.00      B019  
ATOM   4260  CE1 TYR R  26      10.953  38.465 127.333  0.00  0.00      B019  
ATOM   4261  CD2 TYR R  26      12.341  36.217 128.227  0.00  0.00      B019  
ATOM   4262  CE2 TYR R  26      11.033  36.090 127.722  0.00  0.00      B019  
ATOM   4263  CZ  TYR R  26      10.414  37.232 127.206  0.00  0.00      B019  
ATOM   4264  OH  TYR R  26       9.145  37.280 126.533  0.00  0.00      B019  
ATOM   4265  HH  TYR R  26       8.702  36.444 126.700  0.00  0.00      B019  
ATOM   4266  C   TYR R  26      16.782  37.931 128.245  0.00  0.00      B019  
ATOM   4267  O   TYR R  26      17.110  38.040 129.389  0.00  0.00      B019  
ATOM   4268  N   THR R  27      17.572  38.454 127.248  0.00  0.00      B019  
ATOM   4269  H   THR R  27      17.326  38.289 126.314  0.00  0.00      B019  
ATOM   4270  CA  THR R  27      18.636  39.347 127.525  0.00  0.00      B019  
ATOM   4271  CB  THR R  27      20.047  38.714 127.296  0.00  0.00      B019  
ATOM   4272  OG1 THR R  27      19.991  37.554 128.169  0.00  0.00      B019  
ATOM   4273  HG1 THR R  27      19.918  37.651 129.121  0.00  0.00      B019  
ATOM   4274  CG2 THR R  27      21.175  39.699 127.750  0.00  0.00      B019  
ATOM   4275  C   THR R  27      18.469  40.598 126.649  0.00  0.00      B019  
ATOM   4276  O   THR R  27      18.946  40.609 125.505  0.00  0.00      B019  
ATOM   4277  N   PRO R  28      17.659  41.615 127.090  0.00  0.00      B019  
ATOM   4278  CD  PRO R  28      16.430  41.483 127.853  0.00  0.00      B019  
ATOM   4279  CA  PRO R  28      17.539  42.895 126.339  0.00  0.00      B019  
ATOM   4280  CB  PRO R  28      16.488  43.731 127.068  0.00  0.00      B019  
ATOM   4281  CG  PRO R  28      15.577  42.708 127.756  0.00  0.00      B019  
ATOM   4282  C   PRO R  28      18.753  43.865 126.090  0.00  0.00      B019  
ATOM   4283  O   PRO R  28      19.164  43.973 124.907  0.00  0.00      B019  
ATOM   4284  N   LYS R  29      19.328  44.576 127.113  0.00  0.00      B019  
ATOM   4285  H   LYS R  29      19.328  44.159 128.000  0.00  0.00      B019  
ATOM   4286  CA  LYS R  29      20.155  45.679 126.828  0.00  0.00      B019  
ATOM   4287  CB  LYS R  29      19.732  47.034 127.472  0.00  0.00      B019  
ATOM   4288  CG  LYS R  29      18.268  47.489 127.256  0.00  0.00      B019  
ATOM   4289  CD  LYS R  29      18.033  47.714 125.763  0.00  0.00      B019  
ATOM   4290  CE  LYS R  29      16.533  47.882 125.289  0.00  0.00      B019  
ATOM   4291  NZ  LYS R  29      16.180  49.359 125.299  0.00  0.00      B019  
ATOM   4292  HZ1 LYS R  29      16.955  49.869 124.829  0.00  0.00      B019  
ATOM   4293  HZ2 LYS R  29      16.126  49.726 126.271  0.00  0.00      B019  
ATOM   4294  HZ3 LYS R  29      15.309  49.438 124.737  0.00  0.00      B019  
ATOM   4295  C   LYS R  29      21.675  45.422 127.018  0.00  0.00      B019  
ATOM   4296  O   LYS R  29      22.148  45.260 128.160  0.00  0.00      B019  
ATOM   4297  N   ALA R  30      22.446  45.354 125.892  0.00  0.00      B019  
ATOM   4298  H   ALA R  30      21.943  45.306 125.052  0.00  0.00      B019  
ATOM   4299  CA  ALA R  30      23.923  45.355 125.974  0.00  0.00      B019  
ATOM   4300  CB  ALA R  30      24.395  44.087 125.227  0.00  0.00      B019  
ATOM   4301  C   ALA R  30      24.667  46.497 125.274  0.00  0.00      B019  
ATOM   4302  O   ALA R  30      24.108  47.446 124.692  0.00  0.00      B019  
ATOM   4303  N   GLY S   1     -26.424  31.314 130.236  0.00  0.00      A020  
ATOM   4304  H   GLY S   1     -26.785  31.925 130.913  0.00  0.00      A020  
ATOM   4305  CA  GLY S   1     -25.845  30.014 130.462  0.00  0.00      A020  
ATOM   4306  C   GLY S   1     -24.552  29.728 129.644  0.00  0.00      A020  
ATOM   4307  O   GLY S   1     -24.485  29.631 128.418  0.00  0.00      A020  
ATOM   4308  N   ILE S   2     -23.357  29.677 130.352  0.00  0.00      A020  
ATOM   4309  H   ILE S   2     -23.301  29.920 131.300  0.00  0.00      A020  
ATOM   4310  CA  ILE S   2     -22.080  29.317 129.739  0.00  0.00      A020  
ATOM   4311  CB  ILE S   2     -20.956  30.408 129.898  0.00  0.00      A020  
ATOM   4312  CG2 ILE S   2     -19.861  30.174 128.845  0.00  0.00      A020  
ATOM   4313  CG1 ILE S   2     -21.479  31.874 130.148  0.00  0.00      A020  
ATOM   4314  CD  ILE S   2     -20.442  32.942 130.696  0.00  0.00      A020  
ATOM   4315  C   ILE S   2     -21.696  27.999 130.380  0.00  0.00      A020  
ATOM   4316  O   ILE S   2     -21.303  27.888 131.545  0.00  0.00      A020  
ATOM   4317  N   VAL S   3     -21.878  26.933 129.623  0.00  0.00      A020  
ATOM   4318  H   VAL S   3     -22.239  27.063 128.721  0.00  0.00      A020  
ATOM   4319  CA  VAL S   3     -21.571  25.576 130.156  0.00  0.00      A020  
ATOM   4320  CB  VAL S   3     -22.671  24.517 129.661  0.00  0.00      A020  
ATOM   4321  CG1 VAL S   3     -22.501  23.159 130.347  0.00  0.00      A020  
ATOM   4322  CG2 VAL S   3     -24.003  24.904 130.077  0.00  0.00      A020  
ATOM   4323  C   VAL S   3     -20.249  25.125 129.636  0.00  0.00      A020  
ATOM   4324  O   VAL S   3     -20.117  24.953 128.434  0.00  0.00      A020  
ATOM   4325  N   GLU S   4     -19.216  25.024 130.533  0.00  0.00      A020  
ATOM   4326  H   GLU S   4     -19.335  25.299 131.466  0.00  0.00      A020  
ATOM   4327  CA  GLU S   4     -17.844  24.658 130.197  0.00  0.00      A020  
ATOM   4328  CB  GLU S   4     -16.992  25.842 130.663  0.00  0.00      A020  
ATOM   4329  CG  GLU S   4     -16.873  26.929 129.667  0.00  0.00      A020  
ATOM   4330  CD  GLU S   4     -15.950  28.056 130.139  0.00  0.00      A020  
ATOM   4331  OE1 GLU S   4     -16.380  28.753 131.014  0.00  0.00      A020  
ATOM   4332  OE2 GLU S   4     -14.866  28.291 129.604  0.00  0.00      A020  
ATOM   4333  C   GLU S   4     -17.366  23.365 130.874  0.00  0.00      A020  
ATOM   4334  O   GLU S   4     -17.257  23.352 132.101  0.00  0.00      A020  
ATOM   4335  N   GLN S   5     -17.118  22.247 130.103  0.00  0.00      A020  
ATOM   4336  H   GLN S   5     -17.141  22.232 129.124  0.00  0.00      A020  
ATOM   4337  CA  GLN S   5     -16.779  21.007 130.695  0.00  0.00      A020  
ATOM   4338  CB  GLN S   5     -17.771  19.921 130.169  0.00  0.00      A020  
ATOM   4339  CG  GLN S   5     -19.211  20.207 130.549  0.00  0.00      A020  
ATOM   4340  CD  GLN S   5     -20.102  19.183 129.936  0.00  0.00      A020  
ATOM   4341  OE1 GLN S   5     -20.035  18.917 128.695  0.00  0.00      A020  
ATOM   4342  NE2 GLN S   5     -20.865  18.434 130.652  0.00  0.00      A020  
ATOM   4343 HE21 GLN S   5     -20.798  18.456 131.630  0.00  0.00      A020  
ATOM   4344 HE22 GLN S   5     -21.402  17.782 130.155  0.00  0.00      A020  
ATOM   4345  C   GLN S   5     -15.311  20.724 130.295  0.00  0.00      A020  
ATOM   4346  O   GLN S   5     -14.871  20.327 129.214  0.00  0.00      A020  
ATOM   4347  N   CYS S   6     -14.503  21.003 131.330  0.00  0.00      A020  
ATOM   4348  H   CYS S   6     -14.785  20.952 132.267  0.00  0.00      A020  
ATOM   4349  CA  CYS S   6     -13.058  21.101 131.057  0.00  0.00      A020  
ATOM   4350  CB  CYS S   6     -12.418  22.332 131.763  0.00  0.00      A020  
ATOM   4351  SG  CYS S   6     -11.556  23.391 130.578  0.00  0.00      A020  
ATOM   4352  C   CYS S   6     -12.347  19.873 131.587  0.00  0.00      A020  
ATOM   4353  O   CYS S   6     -12.138  19.799 132.810  0.00  0.00      A020  
ATOM   4354  N   CYS S   7     -12.014  18.917 130.700  0.00  0.00      A020  
ATOM   4355  H   CYS S   7     -12.234  19.025 129.751  0.00  0.00      A020  
ATOM   4356  CA  CYS S   7     -11.081  17.866 131.119  0.00  0.00      A020  
ATOM   4357  CB  CYS S   7     -11.373  16.345 130.758  0.00  0.00      A020  
ATOM   4358  SG  CYS S   7     -12.935  15.650 131.348  0.00  0.00      A020  
ATOM   4359  C   CYS S   7      -9.777  18.316 130.378  0.00  0.00      A020  
ATOM   4360  O   CYS S   7      -9.629  18.206 129.176  0.00  0.00      A020  
ATOM   4361  N   ALA S   8      -8.810  18.827 131.154  0.00  0.00      A020  
ATOM   4362  H   ALA S   8      -8.632  18.615 132.094  0.00  0.00      A020  
ATOM   4363  CA  ALA S   8      -7.715  19.576 130.462  0.00  0.00      A020  
ATOM   4364  CB  ALA S   8      -8.208  21.027 130.440  0.00  0.00      A020  
ATOM   4365  C   ALA S   8      -6.378  19.507 131.216  0.00  0.00      A020  
ATOM   4366  O   ALA S   8      -6.376  19.035 132.356  0.00  0.00      A020  
ATOM   4367  N   SER S   9      -5.217  19.975 130.650  0.00  0.00      A020  
ATOM   4368  H   SER S   9      -5.162  20.039 129.674  0.00  0.00      A020  
ATOM   4369  CA  SER S   9      -4.043  20.184 131.496  0.00  0.00      A020  
ATOM   4370  CB  SER S   9      -2.788  19.945 130.680  0.00  0.00      A020  
ATOM   4371  OG  SER S   9      -2.976  18.696 129.997  0.00  0.00      A020  
ATOM   4372  HG  SER S   9      -3.014  17.970 130.623  0.00  0.00      A020  
ATOM   4373  C   SER S   9      -4.076  21.602 132.094  0.00  0.00      A020  
ATOM   4374  O   SER S   9      -3.690  21.812 133.280  0.00  0.00      A020  
ATOM   4375  N   VAL S  10      -4.368  22.645 131.366  0.00  0.00      A020  
ATOM   4376  H   VAL S  10      -4.496  22.468 130.411  0.00  0.00      A020  
ATOM   4377  CA  VAL S  10      -4.701  23.989 131.755  0.00  0.00      A020  
ATOM   4378  CB  VAL S  10      -3.721  25.054 131.241  0.00  0.00      A020  
ATOM   4379  CG1 VAL S  10      -3.979  26.420 131.893  0.00  0.00      A020  
ATOM   4380  CG2 VAL S  10      -2.287  24.681 131.323  0.00  0.00      A020  
ATOM   4381  C   VAL S  10      -6.099  24.343 131.314  0.00  0.00      A020  
ATOM   4382  O   VAL S  10      -6.424  24.052 130.145  0.00  0.00      A020  
ATOM   4383  N   CYS S  11      -6.908  24.848 132.247  0.00  0.00      A020  
ATOM   4384  H   CYS S  11      -6.766  24.844 133.216  0.00  0.00      A020  
ATOM   4385  CA  CYS S  11      -8.111  25.516 131.900  0.00  0.00      A020  
ATOM   4386  CB  CYS S  11      -9.238  24.589 132.217  0.00  0.00      A020  
ATOM   4387  SG  CYS S  11     -10.849  25.059 131.532  0.00  0.00      A020  
ATOM   4388  C   CYS S  11      -8.186  26.849 132.648  0.00  0.00      A020  
ATOM   4389  O   CYS S  11      -7.491  26.924 133.678  0.00  0.00      A020  
ATOM   4390  N   SER S  12      -8.824  27.970 132.330  0.00  0.00      A020  
ATOM   4391  H   SER S  12      -8.909  28.654 133.027  0.00  0.00      A020  
ATOM   4392  CA  SER S  12      -9.461  28.305 131.097  0.00  0.00      A020  
ATOM   4393  CB  SER S  12     -10.985  28.709 131.227  0.00  0.00      A020  
ATOM   4394  OG  SER S  12     -11.403  29.912 131.862  0.00  0.00      A020  
ATOM   4395  HG  SER S  12     -12.350  29.793 131.957  0.00  0.00      A020  
ATOM   4396  C   SER S  12      -8.589  29.416 130.466  0.00  0.00      A020  
ATOM   4397  O   SER S  12      -8.593  29.494 129.221  0.00  0.00      A020  
ATOM   4398  N   LEU S  13      -8.002  30.347 131.207  0.00  0.00      A020  
ATOM   4399  H   LEU S  13      -8.180  30.310 132.170  0.00  0.00      A020  
ATOM   4400  CA  LEU S  13      -7.208  31.478 130.758  0.00  0.00      A020  
ATOM   4401  CB  LEU S  13      -7.954  32.830 130.911  0.00  0.00      A020  
ATOM   4402  CG  LEU S  13      -7.317  34.165 130.547  0.00  0.00      A020  
ATOM   4403  CD1 LEU S  13      -6.706  34.155 129.210  0.00  0.00      A020  
ATOM   4404  CD2 LEU S  13      -8.380  35.261 130.474  0.00  0.00      A020  
ATOM   4405  C   LEU S  13      -5.768  31.487 131.251  0.00  0.00      A020  
ATOM   4406  O   LEU S  13      -5.550  31.680 132.492  0.00  0.00      A020  
ATOM   4407  N   TYR S  14      -4.758  31.291 130.413  0.00  0.00      A020  
ATOM   4408  H   TYR S  14      -4.953  30.992 129.500  0.00  0.00      A020  
ATOM   4409  CA  TYR S  14      -3.375  31.430 130.824  0.00  0.00      A020  
ATOM   4410  CB  TYR S  14      -2.473  30.215 130.486  0.00  0.00      A020  
ATOM   4411  CG  TYR S  14      -1.129  30.055 131.186  0.00  0.00      A020  
ATOM   4412  CD1 TYR S  14      -0.139  30.936 131.089  0.00  0.00      A020  
ATOM   4413  CE1 TYR S  14       1.004  30.776 131.896  0.00  0.00      A020  
ATOM   4414  CD2 TYR S  14      -0.978  28.937 132.101  0.00  0.00      A020  
ATOM   4415  CE2 TYR S  14       0.093  28.813 132.961  0.00  0.00      A020  
ATOM   4416  CZ  TYR S  14       1.120  29.746 132.803  0.00  0.00      A020  
ATOM   4417  OH  TYR S  14       2.312  29.642 133.531  0.00  0.00      A020  
ATOM   4418  HH  TYR S  14       2.989  30.289 133.322  0.00  0.00      A020  
ATOM   4419  C   TYR S  14      -2.781  32.631 130.115  0.00  0.00      A020  
ATOM   4420  O   TYR S  14      -2.946  32.791 128.865  0.00  0.00      A020  
ATOM   4421  N   GLN S  15      -2.129  33.521 130.944  0.00  0.00      A020  
ATOM   4422  H   GLN S  15      -2.010  33.329 131.897  0.00  0.00      A020  
ATOM   4423  CA  GLN S  15      -1.611  34.775 130.419  0.00  0.00      A020  
ATOM   4424  CB  GLN S  15      -2.327  35.981 130.994  0.00  0.00      A020  
ATOM   4425  CG  GLN S  15      -1.909  37.348 130.486  0.00  0.00      A020  
ATOM   4426  CD  GLN S  15      -2.725  38.515 130.944  0.00  0.00      A020  
ATOM   4427  OE1 GLN S  15      -2.821  38.725 132.157  0.00  0.00      A020  
ATOM   4428  NE2 GLN S  15      -3.427  39.403 130.107  0.00  0.00      A020  
ATOM   4429 HE21 GLN S  15      -3.497  39.167 129.159  0.00  0.00      A020  
ATOM   4430 HE22 GLN S  15      -3.827  40.186 130.541  0.00  0.00      A020  
ATOM   4431  C   GLN S  15      -0.176  34.692 130.880  0.00  0.00      A020  
ATOM   4432  O   GLN S  15       0.111  34.387 132.052  0.00  0.00      A020  
ATOM   4433  N   LEU S  16       0.789  34.825 129.975  0.00  0.00      A020  
ATOM   4434  H   LEU S  16       0.453  34.973 129.066  0.00  0.00      A020  
ATOM   4435  CA  LEU S  16       2.193  34.757 130.067  0.00  0.00      A020  
ATOM   4436  CB  LEU S  16       2.830  35.627 131.212  0.00  0.00      A020  
ATOM   4437  CG  LEU S  16       2.720  37.098 131.279  0.00  0.00      A020  
ATOM   4438  CD1 LEU S  16       1.486  37.594 132.109  0.00  0.00      A020  
ATOM   4439  CD2 LEU S  16       4.035  37.581 131.995  0.00  0.00      A020  
ATOM   4440  C   LEU S  16       2.957  33.506 129.782  0.00  0.00      A020  
ATOM   4441  O   LEU S  16       2.772  32.961 128.702  0.00  0.00      A020  
ATOM   4442  N   GLU S  17       3.807  32.936 130.760  0.00  0.00      A020  
ATOM   4443  H   GLU S  17       3.694  33.292 131.666  0.00  0.00      A020  
ATOM   4444  CA  GLU S  17       4.761  31.891 130.364  0.00  0.00      A020  
ATOM   4445  CB  GLU S  17       6.179  32.413 130.399  0.00  0.00      A020  
ATOM   4446  CG  GLU S  17       6.531  33.530 129.416  0.00  0.00      A020  
ATOM   4447  CD  GLU S  17       7.877  34.151 129.519  0.00  0.00      A020  
ATOM   4448  OE1 GLU S  17       8.751  33.605 130.123  0.00  0.00      A020  
ATOM   4449  OE2 GLU S  17       8.112  35.173 128.964  0.00  0.00      A020  
ATOM   4450  C   GLU S  17       4.665  30.584 131.183  0.00  0.00      A020  
ATOM   4451  O   GLU S  17       4.635  30.542 132.395  0.00  0.00      A020  
ATOM   4452  N   ASN S  18       4.385  29.556 130.358  0.00  0.00      A020  
ATOM   4453  H   ASN S  18       4.225  29.647 129.396  0.00  0.00      A020  
ATOM   4454  CA  ASN S  18       4.541  28.174 130.879  0.00  0.00      A020  
ATOM   4455  CB  ASN S  18       3.198  27.610 130.903  0.00  0.00      A020  
ATOM   4456  CG  ASN S  18       3.032  26.111 131.242  0.00  0.00      A020  
ATOM   4457  OD1 ASN S  18       3.393  25.185 130.557  0.00  0.00      A020  
ATOM   4458  ND2 ASN S  18       2.314  26.012 132.367  0.00  0.00      A020  
ATOM   4459 HD21 ASN S  18       2.035  26.793 132.890  0.00  0.00      A020  
ATOM   4460 HD22 ASN S  18       2.113  25.136 132.759  0.00  0.00      A020  
ATOM   4461  C   ASN S  18       5.559  27.443 130.073  0.00  0.00      A020  
ATOM   4462  O   ASN S  18       5.631  27.535 128.811  0.00  0.00      A020  
ATOM   4463  N   TYR S  19       6.445  26.750 130.750  0.00  0.00      A020  
ATOM   4464  H   TYR S  19       6.355  26.760 131.725  0.00  0.00      A020  
ATOM   4465  CA  TYR S  19       7.495  25.981 130.191  0.00  0.00      A020  
ATOM   4466  CB  TYR S  19       8.682  25.969 131.116  0.00  0.00      A020  
ATOM   4467  CG  TYR S  19      10.062  25.746 130.520  0.00  0.00      A020  
ATOM   4468  CD1 TYR S  19      10.319  24.607 129.810  0.00  0.00      A020  
ATOM   4469  CE1 TYR S  19      11.554  24.214 129.455  0.00  0.00      A020  
ATOM   4470  CD2 TYR S  19      11.059  26.544 130.813  0.00  0.00      A020  
ATOM   4471  CE2 TYR S  19      12.346  26.261 130.396  0.00  0.00      A020  
ATOM   4472  CZ  TYR S  19      12.593  25.092 129.790  0.00  0.00      A020  
ATOM   4473  OH  TYR S  19      13.881  24.642 129.516  0.00  0.00      A020  
ATOM   4474  HH  TYR S  19      13.973  23.721 129.264  0.00  0.00      A020  
ATOM   4475  C   TYR S  19       7.049  24.571 129.721  0.00  0.00      A020  
ATOM   4476  O   TYR S  19       6.889  24.277 128.540  0.00  0.00      A020  
ATOM   4477  N   CYS S  20       6.876  23.695 130.727  0.00  0.00      A020  
ATOM   4478  H   CYS S  20       7.121  23.902 131.653  0.00  0.00      A020  
ATOM   4479  CA  CYS S  20       6.405  22.339 130.428  0.00  0.00      A020  
ATOM   4480  CB  CYS S  20       7.237  21.202 131.095  0.00  0.00      A020  
ATOM   4481  SG  CYS S  20       8.879  21.061 130.357  0.00  0.00      A020  
ATOM   4482  C   CYS S  20       4.979  21.997 130.778  0.00  0.00      A020  
ATOM   4483  O   CYS S  20       4.779  21.761 131.978  0.00  0.00      A020  
ATOM   4484  N   ASN S  21       4.062  21.789 129.844  0.00  0.00      A020  
ATOM   4485  H   ASN S  21       4.302  21.846 128.895  0.00  0.00      A020  
ATOM   4486  CA  ASN S  21       2.656  21.593 130.136  0.00  0.00      A020  
ATOM   4487  CB  ASN S  21       1.692  22.303 129.169  0.00  0.00      A020  
ATOM   4488  CG  ASN S  21       0.203  22.168 129.535  0.00  0.00      A020  
ATOM   4489  OD1 ASN S  21      -0.175  21.963 130.673  0.00  0.00      A020  
ATOM   4490  ND2 ASN S  21      -0.591  22.382 128.490  0.00  0.00      A020  
ATOM   4491 HD21 ASN S  21      -0.344  22.551 127.557  0.00  0.00      A020  
ATOM   4492 HD22 ASN S  21      -1.540  22.344 128.733  0.00  0.00      A020  
ATOM   4493  C   ASN S  21       2.587  20.066 129.889  0.00  0.00      A020  
ATOM   4494  O   ASN S  21       2.431  19.566 128.802  0.00  0.00      A020  
ATOM   4495  N   PHE T   1     -27.415   3.049 133.358  0.00  0.00      B020  
ATOM   4496  H   PHE T   1     -27.525   3.848 133.915  0.00  0.00      B020  
ATOM   4497  CA  PHE T   1     -28.068   3.217 132.115  0.00  0.00      B020  
ATOM   4498  CB  PHE T   1     -29.287   4.044 132.506  0.00  0.00      B020  
ATOM   4499  CG  PHE T   1     -30.170   4.268 131.242  0.00  0.00      B020  
ATOM   4500  CD1 PHE T   1     -30.630   3.197 130.461  0.00  0.00      B020  
ATOM   4501  CD2 PHE T   1     -30.537   5.537 130.937  0.00  0.00      B020  
ATOM   4502  CE1 PHE T   1     -31.431   3.537 129.342  0.00  0.00      B020  
ATOM   4503  CE2 PHE T   1     -31.317   5.798 129.837  0.00  0.00      B020  
ATOM   4504  CZ  PHE T   1     -31.813   4.802 129.070  0.00  0.00      B020  
ATOM   4505  C   PHE T   1     -27.137   3.983 131.146  0.00  0.00      B020  
ATOM   4506  O   PHE T   1     -27.056   3.622 129.980  0.00  0.00      B020  
ATOM   4507  N   VAL T   2     -26.635   5.097 131.680  0.00  0.00      B020  
ATOM   4508  H   VAL T   2     -26.713   5.225 132.648  0.00  0.00      B020  
ATOM   4509  CA  VAL T   2     -25.691   6.047 131.135  0.00  0.00      B020  
ATOM   4510  CB  VAL T   2     -26.168   7.450 131.378  0.00  0.00      B020  
ATOM   4511  CG1 VAL T   2     -25.321   8.468 130.704  0.00  0.00      B020  
ATOM   4512  CG2 VAL T   2     -27.516   7.678 130.846  0.00  0.00      B020  
ATOM   4513  C   VAL T   2     -24.343   5.837 131.720  0.00  0.00      B020  
ATOM   4514  O   VAL T   2     -24.155   6.051 132.904  0.00  0.00      B020  
ATOM   4515  N   ASN T   3     -23.368   5.454 130.891  0.00  0.00      B020  
ATOM   4516  H   ASN T   3     -23.367   5.659 129.933  0.00  0.00      B020  
ATOM   4517  CA  ASN T   3     -22.067   5.063 131.373  0.00  0.00      B020  
ATOM   4518  CB  ASN T   3     -21.881   3.613 130.983  0.00  0.00      B020  
ATOM   4519  CG  ASN T   3     -20.682   2.892 131.535  0.00  0.00      B020  
ATOM   4520  OD1 ASN T   3     -20.542   2.534 132.748  0.00  0.00      B020  
ATOM   4521  ND2 ASN T   3     -19.779   2.472 130.677  0.00  0.00      B020  
ATOM   4522 HD21 ASN T   3     -19.955   2.637 129.727  0.00  0.00      B020  
ATOM   4523 HD22 ASN T   3     -18.961   2.048 131.011  0.00  0.00      B020  
ATOM   4524  C   ASN T   3     -20.941   5.952 130.864  0.00  0.00      B020  
ATOM   4525  O   ASN T   3     -20.786   6.225 129.658  0.00  0.00      B020  
ATOM   4526  N   GLN T   4     -20.162   6.452 131.834  0.00  0.00      B020  
ATOM   4527  H   GLN T   4     -20.348   6.234 132.771  0.00  0.00      B020  
ATOM   4528  CA  GLN T   4     -19.050   7.404 131.679  0.00  0.00      B020  
ATOM   4529  CB  GLN T   4     -17.759   6.696 131.130  0.00  0.00      B020  
ATOM   4530  CG  GLN T   4     -17.240   5.663 132.066  0.00  0.00      B020  
ATOM   4531  CD  GLN T   4     -15.960   5.036 131.543  0.00  0.00      B020  
ATOM   4532  OE1 GLN T   4     -15.375   5.297 130.472  0.00  0.00      B020  
ATOM   4533  NE2 GLN T   4     -15.308   4.177 132.410  0.00  0.00      B020  
ATOM   4534 HE21 GLN T   4     -15.691   4.138 133.310  0.00  0.00      B020  
ATOM   4535 HE22 GLN T   4     -14.464   3.757 132.140  0.00  0.00      B020  
ATOM   4536  C   GLN T   4     -19.254   8.664 130.785  0.00  0.00      B020  
ATOM   4537  O   GLN T   4     -19.085   8.622 129.583  0.00  0.00      B020  
ATOM   4538  N   HIS T   5     -19.566   9.755 131.418  0.00  0.00      B020  
ATOM   4539  H   HIS T   5     -19.765   9.668 132.374  0.00  0.00      B020  
ATOM   4540  CA  HIS T   5     -19.521  11.095 130.793  0.00  0.00      B020  
ATOM   4541  CB  HIS T   5     -20.893  11.760 130.687  0.00  0.00      B020  
ATOM   4542  CG  HIS T   5     -20.871  13.258 130.242  0.00  0.00      B020  
ATOM   4543  ND1 HIS T   5     -20.016  13.923 129.523  0.00  0.00      B020  
ATOM   4544  HD1 HIS T   5     -19.395  13.710 128.795  0.00  0.00      B020  
ATOM   4545  CD2 HIS T   5     -21.862  14.120 130.616  0.00  0.00      B020  
ATOM   4546  NE2 HIS T   5     -21.617  15.288 130.038  0.00  0.00      B020  
ATOM   4547  CE1 HIS T   5     -20.467  15.145 129.416  0.00  0.00      B020  
ATOM   4548  C   HIS T   5     -18.632  12.015 131.642  0.00  0.00      B020  
ATOM   4549  O   HIS T   5     -19.036  12.431 132.783  0.00  0.00      B020  
ATOM   4550  N   LEU T   6     -17.471  12.375 131.008  0.00  0.00      B020  
ATOM   4551  H   LEU T   6     -17.360  12.271 130.040  0.00  0.00      B020  
ATOM   4552  CA  LEU T   6     -16.343  13.076 131.621  0.00  0.00      B020  
ATOM   4553  CB  LEU T   6     -16.657  14.431 132.303  0.00  0.00      B020  
ATOM   4554  CG  LEU T   6     -17.176  15.739 131.632  0.00  0.00      B020  
ATOM   4555  CD1 LEU T   6     -17.580  16.958 132.585  0.00  0.00      B020  
ATOM   4556  CD2 LEU T   6     -16.015  16.266 130.844  0.00  0.00      B020  
ATOM   4557  C   LEU T   6     -15.659  12.202 132.659  0.00  0.00      B020  
ATOM   4558  O   LEU T   6     -16.223  11.774 133.659  0.00  0.00      B020  
ATOM   4559  N   CYS T   7     -14.419  11.710 132.543  0.00  0.00      B020  
ATOM   4560  H   CYS T   7     -14.116  11.125 133.268  0.00  0.00      B020  
ATOM   4561  CA  CYS T   7     -13.608  11.856 131.343  0.00  0.00      B020  
ATOM   4562  CB  CYS T   7     -12.280  12.618 131.564  0.00  0.00      B020  
ATOM   4563  SG  CYS T   7     -12.534  14.131 132.580  0.00  0.00      B020  
ATOM   4564  C   CYS T   7     -13.291  10.454 130.896  0.00  0.00      B020  
ATOM   4565  O   CYS T   7     -13.168  10.229 129.702  0.00  0.00      B020  
ATOM   4566  N   GLY T   8     -13.183   9.527 131.830  0.00  0.00      B020  
ATOM   4567  H   GLY T   8     -13.275   9.907 132.728  0.00  0.00      B020  
ATOM   4568  CA  GLY T   8     -12.998   8.087 131.565  0.00  0.00      B020  
ATOM   4569  C   GLY T   8     -11.621   7.760 131.083  0.00  0.00      B020  
ATOM   4570  O   GLY T   8     -11.470   7.329 129.944  0.00  0.00      B020  
ATOM   4571  N   SER T   9     -10.703   7.805 132.002  0.00  0.00      B020  
ATOM   4572  H   SER T   9     -10.870   8.131 132.911  0.00  0.00      B020  
ATOM   4573  CA  SER T   9      -9.310   7.610 131.725  0.00  0.00      B020  
ATOM   4574  CB  SER T   9      -8.502   8.817 132.204  0.00  0.00      B020  
ATOM   4575  OG  SER T   9      -9.079  10.097 132.100  0.00  0.00      B020  
ATOM   4576  HG  SER T   9      -8.916  10.503 132.954  0.00  0.00      B020  
ATOM   4577  C   SER T   9      -8.659   6.317 132.424  0.00  0.00      B020  
ATOM   4578  O   SER T   9      -8.708   6.113 133.658  0.00  0.00      B020  
ATOM   4579  N   HIS T  10      -8.054   5.490 131.561  0.00  0.00      B020  
ATOM   4580  H   HIS T  10      -7.679   5.866 130.737  0.00  0.00      B020  
ATOM   4581  CA  HIS T  10      -7.658   4.134 131.903  0.00  0.00      B020  
ATOM   4582  CB  HIS T  10      -8.465   3.127 131.126  0.00  0.00      B020  
ATOM   4583  CG  HIS T  10      -9.945   3.228 131.345  0.00  0.00      B020  
ATOM   4584  ND1 HIS T  10     -10.845   3.862 130.622  0.00  0.00      B020  
ATOM   4585  HD1 HIS T  10     -10.591   4.267 129.767  0.00  0.00      B020  
ATOM   4586  CD2 HIS T  10     -10.560   2.675 132.411  0.00  0.00      B020  
ATOM   4587  NE2 HIS T  10     -11.848   2.991 132.293  0.00  0.00      B020  
ATOM   4588  CE1 HIS T  10     -11.975   3.670 131.191  0.00  0.00      B020  
ATOM   4589  C   HIS T  10      -6.190   3.891 131.682  0.00  0.00      B020  
ATOM   4590  O   HIS T  10      -5.810   3.490 130.542  0.00  0.00      B020  
ATOM   4591  N   LEU T  11      -5.327   3.856 132.723  0.00  0.00      B020  
ATOM   4592  H   LEU T  11      -5.787   4.085 133.557  0.00  0.00      B020  
ATOM   4593  CA  LEU T  11      -3.879   3.732 132.661  0.00  0.00      B020  
ATOM   4594  CB  LEU T  11      -3.509   2.299 132.319  0.00  0.00      B020  
ATOM   4595  CG  LEU T  11      -2.065   1.771 132.399  0.00  0.00      B020  
ATOM   4596  CD1 LEU T  11      -1.505   2.092 133.856  0.00  0.00      B020  
ATOM   4597  CD2 LEU T  11      -1.989   0.258 132.145  0.00  0.00      B020  
ATOM   4598  C   LEU T  11      -3.177   4.863 131.836  0.00  0.00      B020  
ATOM   4599  O   LEU T  11      -3.139   4.999 130.620  0.00  0.00      B020  
ATOM   4600  N   VAL T  12      -2.508   5.708 132.615  0.00  0.00      B020  
ATOM   4601  H   VAL T  12      -2.561   5.655 133.592  0.00  0.00      B020  
ATOM   4602  CA  VAL T  12      -1.485   6.617 132.061  0.00  0.00      B020  
ATOM   4603  CB  VAL T  12      -1.679   8.062 132.312  0.00  0.00      B020  
ATOM   4604  CG1 VAL T  12      -1.006   8.799 131.176  0.00  0.00      B020  
ATOM   4605  CG2 VAL T  12      -3.044   8.571 132.651  0.00  0.00      B020  
ATOM   4606  C   VAL T  12      -0.152   6.075 132.621  0.00  0.00      B020  
ATOM   4607  O   VAL T  12       0.018   6.070 133.853  0.00  0.00      B020  
ATOM   4608  N   GLU T  13       0.608   5.457 131.765  0.00  0.00      B020  
ATOM   4609  H   GLU T  13       0.206   5.363 130.876  0.00  0.00      B020  
ATOM   4610  CA  GLU T  13       1.793   4.678 132.132  0.00  0.00      B020  
ATOM   4611  CB  GLU T  13       1.733   3.227 131.778  0.00  0.00      B020  
ATOM   4612  CG  GLU T  13       2.448   2.247 132.721  0.00  0.00      B020  
ATOM   4613  CD  GLU T  13       2.900   0.864 132.156  0.00  0.00      B020  
ATOM   4614  OE1 GLU T  13       3.895   0.762 131.400  0.00  0.00      B020  
ATOM   4615  OE2 GLU T  13       2.178  -0.085 132.350  0.00  0.00      B020  
ATOM   4616  C   GLU T  13       3.117   5.152 131.563  0.00  0.00      B020  
ATOM   4617  O   GLU T  13       3.237   5.306 130.313  0.00  0.00      B020  
ATOM   4618  N   ALA T  14       3.949   5.390 132.498  0.00  0.00      B020  
ATOM   4619  H   ALA T  14       3.551   5.454 133.391  0.00  0.00      B020  
ATOM   4620  CA  ALA T  14       5.332   5.884 132.356  0.00  0.00      B020  
ATOM   4621  CB  ALA T  14       6.159   4.720 131.693  0.00  0.00      B020  
ATOM   4622  C   ALA T  14       5.536   7.186 131.717  0.00  0.00      B020  
ATOM   4623  O   ALA T  14       5.466   7.282 130.486  0.00  0.00      B020  
ATOM   4624  N   LEU T  15       5.642   8.227 132.557  0.00  0.00      B020  
ATOM   4625  H   LEU T  15       5.390   8.043 133.486  0.00  0.00      B020  
ATOM   4626  CA  LEU T  15       5.825   9.514 132.006  0.00  0.00      B020  
ATOM   4627  CB  LEU T  15       4.779  10.498 132.570  0.00  0.00      B020  
ATOM   4628  CG  LEU T  15       3.328  10.566 132.243  0.00  0.00      B020  
ATOM   4629  CD1 LEU T  15       2.599   9.261 132.502  0.00  0.00      B020  
ATOM   4630  CD2 LEU T  15       2.676  11.688 133.103  0.00  0.00      B020  
ATOM   4631  C   LEU T  15       7.161  10.187 132.277  0.00  0.00      B020  
ATOM   4632  O   LEU T  15       7.400  10.780 133.347  0.00  0.00      B020  
ATOM   4633  N   TYR T  16       8.175   9.913 131.464  0.00  0.00      B020  
ATOM   4634  H   TYR T  16       7.851   9.624 130.586  0.00  0.00      B020  
ATOM   4635  CA  TYR T  16       9.567  10.288 131.690  0.00  0.00      B020  
ATOM   4636  CB  TYR T  16      10.575   9.453 130.820  0.00  0.00      B020  
ATOM   4637  CG  TYR T  16      10.871   8.123 131.472  0.00  0.00      B020  
ATOM   4638  CD1 TYR T  16      12.130   7.733 131.868  0.00  0.00      B020  
ATOM   4639  CE1 TYR T  16      12.371   6.433 132.205  0.00  0.00      B020  
ATOM   4640  CD2 TYR T  16       9.831   7.238 131.472  0.00  0.00      B020  
ATOM   4641  CE2 TYR T  16      10.110   5.914 131.854  0.00  0.00      B020  
ATOM   4642  CZ  TYR T  16      11.376   5.492 132.290  0.00  0.00      B020  
ATOM   4643  OH  TYR T  16      11.602   4.220 132.747  0.00  0.00      B020  
ATOM   4644  HH  TYR T  16      12.554   4.239 132.873  0.00  0.00      B020  
ATOM   4645  C   TYR T  16       9.623  11.738 131.083  0.00  0.00      B020  
ATOM   4646  O   TYR T  16       9.693  11.982 129.885  0.00  0.00      B020  
ATOM   4647  N   LEU T  17       9.543  12.774 132.012  0.00  0.00      B020  
ATOM   4648  H   LEU T  17       9.601  12.417 132.922  0.00  0.00      B020  
ATOM   4649  CA  LEU T  17       9.400  14.181 131.662  0.00  0.00      B020  
ATOM   4650  CB  LEU T  17       8.325  14.775 132.496  0.00  0.00      B020  
ATOM   4651  CG  LEU T  17       7.008  14.067 132.597  0.00  0.00      B020  
ATOM   4652  CD1 LEU T  17       6.175  14.851 133.588  0.00  0.00      B020  
ATOM   4653  CD2 LEU T  17       6.295  14.151 131.220  0.00  0.00      B020  
ATOM   4654  C   LEU T  17      10.720  14.779 132.129  0.00  0.00      B020  
ATOM   4655  O   LEU T  17      11.074  14.785 133.295  0.00  0.00      B020  
ATOM   4656  N   VAL T  18      11.465  15.321 131.189  0.00  0.00      B020  
ATOM   4657  H   VAL T  18      10.939  15.548 130.394  0.00  0.00      B020  
ATOM   4658  CA  VAL T  18      12.783  15.966 131.505  0.00  0.00      B020  
ATOM   4659  CB  VAL T  18      14.014  15.202 130.924  0.00  0.00      B020  
ATOM   4660  CG1 VAL T  18      15.273  15.702 131.568  0.00  0.00      B020  
ATOM   4661  CG2 VAL T  18      14.018  13.715 131.214  0.00  0.00      B020  
ATOM   4662  C   VAL T  18      12.711  17.364 130.974  0.00  0.00      B020  
ATOM   4663  O   VAL T  18      12.849  17.618 129.776  0.00  0.00      B020  
ATOM   4664  N   CYS T  19      12.567  18.312 131.868  0.00  0.00      B020  
ATOM   4665  H   CYS T  19      12.694  18.039 132.801  0.00  0.00      B020  
ATOM   4666  CA  CYS T  19      12.254  19.665 131.513  0.00  0.00      B020  
ATOM   4667  CB  CYS T  19      10.889  19.986 132.114  0.00  0.00      B020  
ATOM   4668  SG  CYS T  19      10.279  21.604 131.683  0.00  0.00      B020  
ATOM   4669  C   CYS T  19      13.364  20.528 132.083  0.00  0.00      B020  
ATOM   4670  O   CYS T  19      13.593  20.595 133.319  0.00  0.00      B020  
ATOM   4671  N   GLY T  20      14.019  21.291 131.246  0.00  0.00      B020  
ATOM   4672  H   GLY T  20      13.949  21.053 130.298  0.00  0.00      B020  
ATOM   4673  CA  GLY T  20      14.759  22.491 131.670  0.00  0.00      B020  
ATOM   4674  C   GLY T  20      16.043  22.149 132.302  0.00  0.00      B020  
ATOM   4675  O   GLY T  20      16.211  21.771 133.473  0.00  0.00      B020  
ATOM   4676  N   GLU T  21      17.054  22.193 131.406  0.00  0.00      B020  
ATOM   4677  H   GLU T  21      16.843  22.375 130.466  0.00  0.00      B020  
ATOM   4678  CA  GLU T  21      18.413  22.233 131.834  0.00  0.00      B020  
ATOM   4679  CB  GLU T  21      19.368  21.733 130.778  0.00  0.00      B020  
ATOM   4680  CG  GLU T  21      20.865  21.467 131.105  0.00  0.00      B020  
ATOM   4681  CD  GLU T  21      21.799  21.083 129.927  0.00  0.00      B020  
ATOM   4682  OE1 GLU T  21      21.923  19.887 129.626  0.00  0.00      B020  
ATOM   4683  OE2 GLU T  21      22.311  21.943 129.235  0.00  0.00      B020  
ATOM   4684  C   GLU T  21      18.689  23.764 132.154  0.00  0.00      B020  
ATOM   4685  O   GLU T  21      18.575  24.152 133.365  0.00  0.00      B020  
ATOM   4686  N   ARG T  22      19.015  24.644 131.179  0.00  0.00      B020  
ATOM   4687  H   ARG T  22      19.066  24.537 130.206  0.00  0.00      B020  
ATOM   4688  CA  ARG T  22      18.852  26.060 131.547  0.00  0.00      B020  
ATOM   4689  CB  ARG T  22      19.702  27.078 130.722  0.00  0.00      B020  
ATOM   4690  CG  ARG T  22      21.142  26.586 130.640  0.00  0.00      B020  
ATOM   4691  CD  ARG T  22      21.897  27.886 130.273  0.00  0.00      B020  
ATOM   4692  NE  ARG T  22      23.269  27.578 129.887  0.00  0.00      B020  
ATOM   4693  HE  ARG T  22      23.415  26.740 129.401  0.00  0.00      B020  
ATOM   4694  CZ  ARG T  22      24.232  28.439 130.031  0.00  0.00      B020  
ATOM   4695  NH1 ARG T  22      24.041  29.671 130.545  0.00  0.00      B020  
ATOM   4696 HH11 ARG T  22      23.163  29.881 130.976  0.00  0.00      B020  
ATOM   4697 HH12 ARG T  22      24.884  30.127 130.832  0.00  0.00      B020  
ATOM   4698  NH2 ARG T  22      25.444  28.123 129.548  0.00  0.00      B020  
ATOM   4699 HH21 ARG T  22      25.498  27.280 129.012  0.00  0.00      B020  
ATOM   4700 HH22 ARG T  22      26.273  28.633 129.778  0.00  0.00      B020  
ATOM   4701  C   ARG T  22      17.338  26.407 131.333  0.00  0.00      B020  
ATOM   4702  O   ARG T  22      16.884  26.343 130.221  0.00  0.00      B020  
ATOM   4703  N   GLY T  23      16.617  27.026 132.299  0.00  0.00      B020  
ATOM   4704  H   GLY T  23      16.997  27.033 133.202  0.00  0.00      B020  
ATOM   4705  CA  GLY T  23      15.327  27.561 132.068  0.00  0.00      B020  
ATOM   4706  C   GLY T  23      15.135  29.014 131.875  0.00  0.00      B020  
ATOM   4707  O   GLY T  23      15.117  29.373 130.725  0.00  0.00      B020  
ATOM   4708  N   PHE T  24      14.820  29.840 132.873  0.00  0.00      B020  
ATOM   4709  H   PHE T  24      14.925  29.519 133.793  0.00  0.00      B020  
ATOM   4710  CA  PHE T  24      14.654  31.237 132.690  0.00  0.00      B020  
ATOM   4711  CB  PHE T  24      13.485  31.541 133.647  0.00  0.00      B020  
ATOM   4712  CG  PHE T  24      12.145  30.919 133.241  0.00  0.00      B020  
ATOM   4713  CD1 PHE T  24      11.422  31.578 132.242  0.00  0.00      B020  
ATOM   4714  CD2 PHE T  24      11.691  29.792 133.847  0.00  0.00      B020  
ATOM   4715  CE1 PHE T  24      10.185  31.080 131.908  0.00  0.00      B020  
ATOM   4716  CE2 PHE T  24      10.487  29.262 133.458  0.00  0.00      B020  
ATOM   4717  CZ  PHE T  24       9.762  29.919 132.537  0.00  0.00      B020  
ATOM   4718  C   PHE T  24      15.907  32.009 133.076  0.00  0.00      B020  
ATOM   4719  O   PHE T  24      16.260  32.107 134.241  0.00  0.00      B020  
ATOM   4720  N   PHE T  25      16.588  32.571 132.078  0.00  0.00      B020  
ATOM   4721  H   PHE T  25      16.428  32.456 131.118  0.00  0.00      B020  
ATOM   4722  CA  PHE T  25      17.659  33.545 132.326  0.00  0.00      B020  
ATOM   4723  CB  PHE T  25      18.871  33.355 131.435  0.00  0.00      B020  
ATOM   4724  CG  PHE T  25      20.084  32.859 132.275  0.00  0.00      B020  
ATOM   4725  CD1 PHE T  25      20.368  31.492 132.453  0.00  0.00      B020  
ATOM   4726  CD2 PHE T  25      20.951  33.861 132.859  0.00  0.00      B020  
ATOM   4727  CE1 PHE T  25      21.485  31.046 133.059  0.00  0.00      B020  
ATOM   4728  CE2 PHE T  25      22.172  33.404 133.320  0.00  0.00      B020  
ATOM   4729  CZ  PHE T  25      22.390  31.998 133.409  0.00  0.00      B020  
ATOM   4730  C   PHE T  25      16.905  34.790 131.803  0.00  0.00      B020  
ATOM   4731  O   PHE T  25      16.542  34.941 130.669  0.00  0.00      B020  
ATOM   4732  N   TYR T  26      16.788  35.688 132.733  0.00  0.00      B020  
ATOM   4733  H   TYR T  26      17.176  35.550 133.622  0.00  0.00      B020  
ATOM   4734  CA  TYR T  26      16.275  36.967 132.420  0.00  0.00      B020  
ATOM   4735  CB  TYR T  26      15.035  37.323 133.180  0.00  0.00      B020  
ATOM   4736  CG  TYR T  26      13.701  36.717 132.672  0.00  0.00      B020  
ATOM   4737  CD1 TYR T  26      13.415  35.332 132.691  0.00  0.00      B020  
ATOM   4738  CE1 TYR T  26      12.138  34.875 132.460  0.00  0.00      B020  
ATOM   4739  CD2 TYR T  26      12.696  37.539 132.382  0.00  0.00      B020  
ATOM   4740  CE2 TYR T  26      11.411  37.073 132.256  0.00  0.00      B020  
ATOM   4741  CZ  TYR T  26      11.147  35.786 132.297  0.00  0.00      B020  
ATOM   4742  OH  TYR T  26       9.849  35.283 132.152  0.00  0.00      B020  
ATOM   4743  HH  TYR T  26       9.778  34.340 132.315  0.00  0.00      B020  
ATOM   4744  C   TYR T  26      17.420  37.890 132.855  0.00  0.00      B020  
ATOM   4745  O   TYR T  26      17.761  38.086 134.026  0.00  0.00      B020  
ATOM   4746  N   THR T  27      18.155  38.557 131.949  0.00  0.00      B020  
ATOM   4747  H   THR T  27      18.154  38.275 131.011  0.00  0.00      B020  
ATOM   4748  CA  THR T  27      19.114  39.634 132.290  0.00  0.00      B020  
ATOM   4749  CB  THR T  27      20.551  39.235 131.900  0.00  0.00      B020  
ATOM   4750  OG1 THR T  27      20.860  37.925 132.350  0.00  0.00      B020  
ATOM   4751  HG1 THR T  27      20.790  38.009 133.304  0.00  0.00      B020  
ATOM   4752  CG2 THR T  27      21.596  40.100 132.464  0.00  0.00      B020  
ATOM   4753  C   THR T  27      18.714  40.920 131.560  0.00  0.00      B020  
ATOM   4754  O   THR T  27      19.257  41.229 130.479  0.00  0.00      B020  
ATOM   4755  N   PRO T  28      17.889  41.778 132.164  0.00  0.00      B020  
ATOM   4756  CD  PRO T  28      17.119  41.614 133.391  0.00  0.00      B020  
ATOM   4757  CA  PRO T  28      17.488  43.144 131.620  0.00  0.00      B020  
ATOM   4758  CB  PRO T  28      16.722  43.772 132.677  0.00  0.00      B020  
ATOM   4759  CG  PRO T  28      15.929  42.527 133.167  0.00  0.00      B020  
ATOM   4760  C   PRO T  28      18.591  44.060 131.129  0.00  0.00      B020  
ATOM   4761  O   PRO T  28      18.525  44.521 129.999  0.00  0.00      B020  
ATOM   4762  N   LYS T  29      19.672  44.323 131.878  0.00  0.00      B020  
ATOM   4763  H   LYS T  29      19.688  44.095 132.831  0.00  0.00      B020  
ATOM   4764  CA  LYS T  29      20.852  45.044 131.340  0.00  0.00      B020  
ATOM   4765  CB  LYS T  29      21.051  46.544 131.817  0.00  0.00      B020  
ATOM   4766  CG  LYS T  29      22.164  47.294 131.108  0.00  0.00      B020  
ATOM   4767  CD  LYS T  29      22.315  48.645 131.691  0.00  0.00      B020  
ATOM   4768  CE  LYS T  29      23.146  49.560 130.802  0.00  0.00      B020  
ATOM   4769  NZ  LYS T  29      23.169  50.868 131.462  0.00  0.00      B020  
ATOM   4770  HZ1 LYS T  29      22.186  51.205 131.419  0.00  0.00      B020  
ATOM   4771  HZ2 LYS T  29      23.752  51.467 130.844  0.00  0.00      B020  
ATOM   4772  HZ3 LYS T  29      23.460  50.912 132.459  0.00  0.00      B020  
ATOM   4773  C   LYS T  29      22.136  44.296 131.604  0.00  0.00      B020  
ATOM   4774  O   LYS T  29      22.484  44.067 132.747  0.00  0.00      B020  
ATOM   4775  N   ALA T  30      22.751  43.749 130.531  0.00  0.00      B020  
ATOM   4776  H   ALA T  30      22.713  44.153 129.639  0.00  0.00      B020  
ATOM   4777  CA  ALA T  30      23.747  42.741 130.668  0.00  0.00      B020  
ATOM   4778  CB  ALA T  30      23.899  41.981 129.374  0.00  0.00      B020  
ATOM   4779  C   ALA T  30      25.131  43.172 131.150  0.00  0.00      B020  
ATOM   4780  O   ALA T  30      25.953  42.424 131.668  0.00  0.00      B020  
END
