# Supplementary material for: Virtual Quasi-2D Intermediates as Building Blocks for Plausible Structural Models of Amyloid Fibrils from Proteins with Complex Topologies: A Case Study of Insulin
Source: Langmuir. 2022 May 26;38(22):7024–34. doi: 10.1021/acs.langmuir.2c00699 (PMC9178918; doi:10.1021/acs.langmuir.2c00699)
Supplement: Supplementary file 1 — la2c00699_si_001.zip [file la2c00699_si_001.zip › fc5_10l.cf.pdb]

CRYST1    1.000    1.000    1.000  90.00  90.00  90.00 P 1           1
ATOM      1  N   GLY A   1      12.544  18.898  69.220  0.00  0.00      A006  
ATOM      2  H   GLY A   1      12.315  19.831  69.026  0.00  0.00      A006  
ATOM      3  CA  GLY A   1      11.910  17.822  68.394  0.00  0.00      A006  
ATOM      4  C   GLY A   1      11.070  18.249  67.298  0.00  0.00      A006  
ATOM      5  O   GLY A   1      10.684  19.419  67.327  0.00  0.00      A006  
ATOM      6  N   ILE A   2      10.655  17.540  66.270  0.00  0.00      A006  
ATOM      7  H   ILE A   2       9.980  17.901  65.658  0.00  0.00      A006  
ATOM      8  CA  ILE A   2      11.073  16.156  66.009  0.00  0.00      A006  
ATOM      9  CB  ILE A   2       9.918  15.493  65.244  0.00  0.00      A006  
ATOM     10  CG2 ILE A   2      10.233  14.050  64.861  0.00  0.00      A006  
ATOM     11  CG1 ILE A   2       8.497  15.550  65.874  0.00  0.00      A006  
ATOM     12  CD  ILE A   2       7.195  15.236  65.121  0.00  0.00      A006  
ATOM     13  C   ILE A   2      12.484  15.896  65.453  0.00  0.00      A006  
ATOM     14  O   ILE A   2      12.872  16.588  64.480  0.00  0.00      A006  
ATOM     15  N   VAL A   3      13.150  14.856  66.070  0.00  0.00      A006  
ATOM     16  H   VAL A   3      12.558  14.257  66.571  0.00  0.00      A006  
ATOM     17  CA  VAL A   3      14.533  14.512  65.879  0.00  0.00      A006  
ATOM     18  CB  VAL A   3      15.634  15.279  66.728  0.00  0.00      A006  
ATOM     19  CG1 VAL A   3      16.012  16.524  65.926  0.00  0.00      A006  
ATOM     20  CG2 VAL A   3      15.229  15.679  68.107  0.00  0.00      A006  
ATOM     21  C   VAL A   3      14.820  13.067  66.114  0.00  0.00      A006  
ATOM     22  O   VAL A   3      14.457  12.443  67.149  0.00  0.00      A006  
ATOM     23  N   GLU A   4      15.269  12.482  65.005  0.00  0.00      A006  
ATOM     24  H   GLU A   4      15.175  13.001  64.180  0.00  0.00      A006  
ATOM     25  CA  GLU A   4      15.741  11.095  64.871  0.00  0.00      A006  
ATOM     26  CB  GLU A   4      14.756  10.275  64.121  0.00  0.00      A006  
ATOM     27  CG  GLU A   4      15.157   8.833  63.842  0.00  0.00      A006  
ATOM     28  CD  GLU A   4      14.041   8.182  62.994  0.00  0.00      A006  
ATOM     29  OE1 GLU A   4      13.198   7.474  63.524  0.00  0.00      A006  
ATOM     30  OE2 GLU A   4      14.083   8.202  61.728  0.00  0.00      A006  
ATOM     31  C   GLU A   4      17.065  10.962  64.211  0.00  0.00      A006  
ATOM     32  O   GLU A   4      17.355  11.664  63.245  0.00  0.00      A006  
ATOM     33  N   GLN A   5      17.953  10.100  64.776  0.00  0.00      A006  
ATOM     34  H   GLN A   5      17.887   9.951  65.742  0.00  0.00      A006  
ATOM     35  CA  GLN A   5      19.134   9.587  64.027  0.00  0.00      A006  
ATOM     36  CB  GLN A   5      20.492  10.323  64.297  0.00  0.00      A006  
ATOM     37  CG  GLN A   5      21.531  10.272  63.238  0.00  0.00      A006  
ATOM     38  CD  GLN A   5      22.983  10.551  63.544  0.00  0.00      A006  
ATOM     39  OE1 GLN A   5      23.467  11.203  64.476  0.00  0.00      A006  
ATOM     40  NE2 GLN A   5      23.878  10.257  62.581  0.00  0.00      A006  
ATOM     41 HE21 GLN A   5      23.535   9.888  61.740  0.00  0.00      A006  
ATOM     42 HE22 GLN A   5      24.824  10.450  62.750  0.00  0.00      A006  
ATOM     43  C   GLN A   5      19.240   8.136  64.429  0.00  0.00      A006  
ATOM     44  O   GLN A   5      19.730   7.800  65.511  0.00  0.00      A006  
ATOM     45  N   CYS A   6      18.824   7.253  63.610  0.00  0.00      A006  
ATOM     46  H   CYS A   6      18.653   7.635  62.724  0.00  0.00      A006  
ATOM     47  CA  CYS A   6      18.794   5.815  63.884  0.00  0.00      A006  
ATOM     48  CB  CYS A   6      17.388   5.291  63.347  0.00  0.00      A006  
ATOM     49  SG  CYS A   6      16.000   5.715  64.421  0.00  0.00      A006  
ATOM     50  C   CYS A   6      19.984   5.206  63.235  0.00  0.00      A006  
ATOM     51  O   CYS A   6      20.079   5.241  62.004  0.00  0.00      A006  
ATOM     52  N   CYS A   7      21.072   4.859  64.034  0.00  0.00      A006  
ATOM     53  H   CYS A   7      21.173   5.350  64.877  0.00  0.00      A006  
ATOM     54  CA  CYS A   7      22.115   3.972  63.490  0.00  0.00      A006  
ATOM     55  CB  CYS A   7      23.565   4.356  63.887  0.00  0.00      A006  
ATOM     56  SG  CYS A   7      24.716   4.673  62.529  0.00  0.00      A006  
ATOM     57  C   CYS A   7      21.848   2.498  63.710  0.00  0.00      A006  
ATOM     58  O   CYS A   7      22.194   1.649  62.909  0.00  0.00      A006  
ATOM     59  N   ALA A   8      21.209   2.162  64.883  0.00  0.00      A006  
ATOM     60  H   ALA A   8      20.751   2.852  65.406  0.00  0.00      A006  
ATOM     61  CA  ALA A   8      21.319   0.768  65.337  0.00  0.00      A006  
ATOM     62  CB  ALA A   8      21.768   0.818  66.733  0.00  0.00      A006  
ATOM     63  C   ALA A   8      19.900   0.162  65.339  0.00  0.00      A006  
ATOM     64  O   ALA A   8      18.948   0.938  65.551  0.00  0.00      A006  
ATOM     65  N   SER A   9      19.848  -1.100  64.985  0.00  0.00      A006  
ATOM     66  H   SER A   9      20.645  -1.521  64.600  0.00  0.00      A006  
ATOM     67  CA  SER A   9      18.643  -1.978  65.033  0.00  0.00      A006  
ATOM     68  CB  SER A   9      18.719  -2.753  66.318  0.00  0.00      A006  
ATOM     69  OG  SER A   9      20.072  -3.287  66.456  0.00  0.00      A006  
ATOM     70  HG  SER A   9      20.401  -3.481  67.336  0.00  0.00      A006  
ATOM     71  C   SER A   9      17.260  -1.313  64.673  0.00  0.00      A006  
ATOM     72  O   SER A   9      16.917  -1.152  63.469  0.00  0.00      A006  
ATOM     73  N   VAL A  10      16.331  -1.033  65.543  0.00  0.00      A006  
ATOM     74  H   VAL A  10      16.646  -0.889  66.460  0.00  0.00      A006  
ATOM     75  CA  VAL A  10      14.936  -0.826  65.302  0.00  0.00      A006  
ATOM     76  CB  VAL A  10      14.022  -1.965  65.802  0.00  0.00      A006  
ATOM     77  CG1 VAL A  10      14.196  -3.198  65.036  0.00  0.00      A006  
ATOM     78  CG2 VAL A  10      14.192  -2.427  67.232  0.00  0.00      A006  
ATOM     79  C   VAL A  10      14.331   0.504  65.924  0.00  0.00      A006  
ATOM     80  O   VAL A  10      14.557   0.827  67.144  0.00  0.00      A006  
ATOM     81  N   CYS A  11      13.713   1.331  65.104  0.00  0.00      A006  
ATOM     82  H   CYS A  11      13.592   1.108  64.158  0.00  0.00      A006  
ATOM     83  CA  CYS A  11      13.181   2.596  65.492  0.00  0.00      A006  
ATOM     84  CB  CYS A  11      13.965   3.658  64.630  0.00  0.00      A006  
ATOM     85  SG  CYS A  11      15.653   3.938  65.312  0.00  0.00      A006  
ATOM     86  C   CYS A  11      11.678   2.627  65.382  0.00  0.00      A006  
ATOM     87  O   CYS A  11      11.027   2.377  64.414  0.00  0.00      A006  
ATOM     88  N   SER A  12      11.109   2.982  66.526  0.00  0.00      A006  
ATOM     89  H   SER A  12      11.585   3.591  67.128  0.00  0.00      A006  
ATOM     90  CA  SER A  12       9.729   2.689  66.895  0.00  0.00      A006  
ATOM     91  CB  SER A  12       9.712   2.713  68.445  0.00  0.00      A006  
ATOM     92  OG  SER A  12      10.743   1.924  69.016  0.00  0.00      A006  
ATOM     93  HG  SER A  12      10.811   1.834  69.969  0.00  0.00      A006  
ATOM     94  C   SER A  12       8.506   3.279  66.187  0.00  0.00      A006  
ATOM     95  O   SER A  12       8.531   4.081  65.278  0.00  0.00      A006  
ATOM     96  N   LEU A  13       7.334   2.752  66.582  0.00  0.00      A006  
ATOM     97  H   LEU A  13       7.218   1.983  67.179  0.00  0.00      A006  
ATOM     98  CA  LEU A  13       6.031   3.282  66.021  0.00  0.00      A006  
ATOM     99  CB  LEU A  13       4.929   2.209  66.019  0.00  0.00      A006  
ATOM    100  CG  LEU A  13       4.977   1.100  64.875  0.00  0.00      A006  
ATOM    101  CD1 LEU A  13       5.567  -0.166  65.449  0.00  0.00      A006  
ATOM    102  CD2 LEU A  13       3.582   0.807  64.417  0.00  0.00      A006  
ATOM    103  C   LEU A  13       5.583   4.487  66.805  0.00  0.00      A006  
ATOM    104  O   LEU A  13       5.018   4.382  67.914  0.00  0.00      A006  
ATOM    105  N   TYR A  14       5.850   5.617  66.269  0.00  0.00      A006  
ATOM    106  H   TYR A  14       6.396   5.518  65.461  0.00  0.00      A006  
ATOM    107  CA  TYR A  14       5.436   6.934  66.723  0.00  0.00      A006  
ATOM    108  CB  TYR A  14       6.504   7.912  66.713  0.00  0.00      A006  
ATOM    109  CG  TYR A  14       7.441   7.798  67.876  0.00  0.00      A006  
ATOM    110  CD1 TYR A  14       7.237   8.441  69.126  0.00  0.00      A006  
ATOM    111  CE1 TYR A  14       8.004   8.098  70.187  0.00  0.00      A006  
ATOM    112  CD2 TYR A  14       8.508   6.932  67.773  0.00  0.00      A006  
ATOM    113  CE2 TYR A  14       9.251   6.585  68.864  0.00  0.00      A006  
ATOM    114  CZ  TYR A  14       8.991   7.148  70.074  0.00  0.00      A006  
ATOM    115  OH  TYR A  14       9.765   6.652  71.100  0.00  0.00      A006  
ATOM    116  HH  TYR A  14       9.385   6.840  71.962  0.00  0.00      A006  
ATOM    117  C   TYR A  14       4.199   7.561  66.015  0.00  0.00      A006  
ATOM    118  O   TYR A  14       4.174   7.895  64.846  0.00  0.00      A006  
ATOM    119  N   GLN A  15       3.223   7.725  66.855  0.00  0.00      A006  
ATOM    120  H   GLN A  15       3.160   7.175  67.663  0.00  0.00      A006  
ATOM    121  CA  GLN A  15       2.132   8.652  66.585  0.00  0.00      A006  
ATOM    122  CB  GLN A  15       0.837   8.030  67.282  0.00  0.00      A006  
ATOM    123  CG  GLN A  15      -0.315   8.980  66.962  0.00  0.00      A006  
ATOM    124  CD  GLN A  15      -1.733   8.412  67.179  0.00  0.00      A006  
ATOM    125  OE1 GLN A  15      -2.312   8.638  68.235  0.00  0.00      A006  
ATOM    126  NE2 GLN A  15      -2.137   7.631  66.155  0.00  0.00      A006  
ATOM    127 HE21 GLN A  15      -1.532   7.437  65.408  0.00  0.00      A006  
ATOM    128 HE22 GLN A  15      -3.033   7.237  66.114  0.00  0.00      A006  
ATOM    129  C   GLN A  15       2.546   9.929  67.361  0.00  0.00      A006  
ATOM    130  O   GLN A  15       2.776   9.880  68.594  0.00  0.00      A006  
ATOM    131  N   LEU A  16       2.726  11.057  66.651  0.00  0.00      A006  
ATOM    132  H   LEU A  16       2.258  11.064  65.790  0.00  0.00      A006  
ATOM    133  CA  LEU A  16       3.366  12.149  67.306  0.00  0.00      A006  
ATOM    134  CB  LEU A  16       4.867  12.160  67.147  0.00  0.00      A006  
ATOM    135  CG  LEU A  16       5.728  12.620  68.381  0.00  0.00      A006  
ATOM    136  CD1 LEU A  16       7.147  11.942  68.200  0.00  0.00      A006  
ATOM    137  CD2 LEU A  16       5.875  14.156  68.622  0.00  0.00      A006  
ATOM    138  C   LEU A  16       2.875  13.553  66.958  0.00  0.00      A006  
ATOM    139  O   LEU A  16       3.018  13.989  65.813  0.00  0.00      A006  
ATOM    140  N   GLU A  17       2.142  14.218  67.860  0.00  0.00      A006  
ATOM    141  H   GLU A  17       1.826  13.758  68.665  0.00  0.00      A006  
ATOM    142  CA  GLU A  17       1.875  15.600  67.638  0.00  0.00      A006  
ATOM    143  CB  GLU A  17       0.542  16.098  68.069  0.00  0.00      A006  
ATOM    144  CG  GLU A  17      -0.647  15.496  67.301  0.00  0.00      A006  
ATOM    145  CD  GLU A  17      -1.995  16.213  67.264  0.00  0.00      A006  
ATOM    146  OE1 GLU A  17      -2.135  17.347  66.859  0.00  0.00      A006  
ATOM    147  OE2 GLU A  17      -3.078  15.607  67.542  0.00  0.00      A006  
ATOM    148  C   GLU A  17       2.940  16.420  68.247  0.00  0.00      A006  
ATOM    149  O   GLU A  17       3.226  16.239  69.475  0.00  0.00      A006  
ATOM    150  N   ASN A  18       3.554  17.445  67.638  0.00  0.00      A006  
ATOM    151  H   ASN A  18       3.300  17.439  66.691  0.00  0.00      A006  
ATOM    152  CA  ASN A  18       4.489  18.410  68.257  0.00  0.00      A006  
ATOM    153  CB  ASN A  18       5.865  18.124  67.722  0.00  0.00      A006  
ATOM    154  CG  ASN A  18       7.012  18.962  68.298  0.00  0.00      A006  
ATOM    155  OD1 ASN A  18       7.253  18.942  69.479  0.00  0.00      A006  
ATOM    156  ND2 ASN A  18       7.680  19.822  67.515  0.00  0.00      A006  
ATOM    157 HD21 ASN A  18       7.351  19.882  66.593  0.00  0.00      A006  
ATOM    158 HD22 ASN A  18       8.488  20.267  67.846  0.00  0.00      A006  
ATOM    159  C   ASN A  18       4.046  19.838  68.029  0.00  0.00      A006  
ATOM    160  O   ASN A  18       4.112  20.249  66.870  0.00  0.00      A006  
ATOM    161  N   TYR A  19       3.613  20.601  69.019  0.00  0.00      A006  
ATOM    162  H   TYR A  19       3.613  20.257  69.937  0.00  0.00      A006  
ATOM    163  CA  TYR A  19       3.213  21.933  68.693  0.00  0.00      A006  
ATOM    164  CB  TYR A  19       1.848  22.400  69.200  0.00  0.00      A006  
ATOM    165  CG  TYR A  19       0.643  21.869  68.495  0.00  0.00      A006  
ATOM    166  CD1 TYR A  19       0.516  20.532  68.115  0.00  0.00      A006  
ATOM    167  CE1 TYR A  19      -0.563  20.043  67.449  0.00  0.00      A006  
ATOM    168  CD2 TYR A  19      -0.474  22.717  68.207  0.00  0.00      A006  
ATOM    169  CE2 TYR A  19      -1.601  22.160  67.613  0.00  0.00      A006  
ATOM    170  CZ  TYR A  19      -1.626  20.865  67.197  0.00  0.00      A006  
ATOM    171  OH  TYR A  19      -2.646  20.289  66.462  0.00  0.00      A006  
ATOM    172  HH  TYR A  19      -2.417  19.393  66.203  0.00  0.00      A006  
ATOM    173  C   TYR A  19       4.314  22.845  69.315  0.00  0.00      A006  
ATOM    174  O   TYR A  19       4.305  22.976  70.532  0.00  0.00      A006  
ATOM    175  N   CYS A  20       5.241  23.382  68.593  0.00  0.00      A006  
ATOM    176  H   CYS A  20       5.242  23.155  67.639  0.00  0.00      A006  
ATOM    177  CA  CYS A  20       6.214  24.217  69.237  0.00  0.00      A006  
ATOM    178  CB  CYS A  20       7.597  23.733  68.843  0.00  0.00      A006  
ATOM    179  SG  CYS A  20       8.941  24.949  68.674  0.00  0.00      A006  
ATOM    180  C   CYS A  20       6.031  25.679  68.818  0.00  0.00      A006  
ATOM    181  O   CYS A  20       5.867  25.981  67.620  0.00  0.00      A006  
ATOM    182  N   ASN A  21       6.113  26.542  69.821  0.00  0.00      A006  
ATOM    183  H   ASN A  21       6.212  26.335  70.774  0.00  0.00      A006  
ATOM    184  CA  ASN A  21       5.938  28.009  69.652  0.00  0.00      A006  
ATOM    185  CB  ASN A  21       4.487  28.421  70.019  0.00  0.00      A006  
ATOM    186  CG  ASN A  21       4.292  29.899  69.645  0.00  0.00      A006  
ATOM    187  OD1 ASN A  21       4.536  30.252  68.502  0.00  0.00      A006  
ATOM    188  ND2 ASN A  21       3.900  30.823  70.586  0.00  0.00      A006  
ATOM    189 HD21 ASN A  21       3.830  30.452  71.491  0.00  0.00      A006  
ATOM    190 HD22 ASN A  21       3.726  31.755  70.339  0.00  0.00      A006  
ATOM    191  C   ASN A  21       6.947  28.680  70.593  0.00  0.00      A006  
ATOM    192  O   ASN A  21       7.089  28.311  71.752  0.00  0.00      A006  
ATOM    193  N   PHE B   1      23.951  22.694  67.773  0.00  0.00      B006  
ATOM    194  H   PHE B   1      24.575  22.681  67.017  0.00  0.00      B006  
ATOM    195  CA  PHE B   1      24.001  21.696  68.843  0.00  0.00      B006  
ATOM    196  CB  PHE B   1      22.978  20.615  68.704  0.00  0.00      B006  
ATOM    197  CG  PHE B   1      21.535  20.997  68.671  0.00  0.00      B006  
ATOM    198  CD1 PHE B   1      20.698  20.311  67.770  0.00  0.00      B006  
ATOM    199  CD2 PHE B   1      21.006  22.014  69.463  0.00  0.00      B006  
ATOM    200  CE1 PHE B   1      19.332  20.696  67.708  0.00  0.00      B006  
ATOM    201  CE2 PHE B   1      19.689  22.325  69.341  0.00  0.00      B006  
ATOM    202  CZ  PHE B   1      18.848  21.682  68.511  0.00  0.00      B006  
ATOM    203  C   PHE B   1      25.362  21.047  68.759  0.00  0.00      B006  
ATOM    204  O   PHE B   1      25.694  20.511  67.725  0.00  0.00      B006  
ATOM    205  N   VAL B   2      26.065  20.954  69.852  0.00  0.00      B006  
ATOM    206  H   VAL B   2      25.690  21.149  70.736  0.00  0.00      B006  
ATOM    207  CA  VAL B   2      27.369  20.288  69.809  0.00  0.00      B006  
ATOM    208  CB  VAL B   2      28.527  21.142  70.427  0.00  0.00      B006  
ATOM    209  CG1 VAL B   2      29.867  20.394  70.229  0.00  0.00      B006  
ATOM    210  CG2 VAL B   2      28.676  22.530  69.786  0.00  0.00      B006  
ATOM    211  C   VAL B   2      27.245  18.930  70.399  0.00  0.00      B006  
ATOM    212  O   VAL B   2      27.409  18.677  71.597  0.00  0.00      B006  
ATOM    213  N   ASN B   3      26.953  18.114  69.366  0.00  0.00      B006  
ATOM    214  H   ASN B   3      26.729  18.475  68.483  0.00  0.00      B006  
ATOM    215  CA  ASN B   3      27.136  16.653  69.608  0.00  0.00      B006  
ATOM    216  CB  ASN B   3      25.780  16.012  70.127  0.00  0.00      B006  
ATOM    217  CG  ASN B   3      24.630  15.970  69.147  0.00  0.00      B006  
ATOM    218  OD1 ASN B   3      23.839  16.907  68.935  0.00  0.00      B006  
ATOM    219  ND2 ASN B   3      24.388  14.824  68.571  0.00  0.00      B006  
ATOM    220 HD21 ASN B   3      25.010  14.067  68.580  0.00  0.00      B006  
ATOM    221 HD22 ASN B   3      23.563  14.701  68.057  0.00  0.00      B006  
ATOM    222  C   ASN B   3      27.649  15.978  68.363  0.00  0.00      B006  
ATOM    223  O   ASN B   3      27.526  16.360  67.245  0.00  0.00      B006  
ATOM    224  N   GLN B   4      28.270  14.826  68.712  0.00  0.00      B006  
ATOM    225  H   GLN B   4      28.428  14.790  69.679  0.00  0.00      B006  
ATOM    226  CA  GLN B   4      28.675  13.787  67.735  0.00  0.00      B006  
ATOM    227  CB  GLN B   4      29.892  13.023  68.240  0.00  0.00      B006  
ATOM    228  CG  GLN B   4      31.214  13.797  68.001  0.00  0.00      B006  
ATOM    229  CD  GLN B   4      32.473  13.072  68.478  0.00  0.00      B006  
ATOM    230  OE1 GLN B   4      32.724  12.570  69.570  0.00  0.00      B006  
ATOM    231  NE2 GLN B   4      33.369  13.085  67.505  0.00  0.00      B006  
ATOM    232 HE21 GLN B   4      32.997  13.455  66.678  0.00  0.00      B006  
ATOM    233 HE22 GLN B   4      34.261  12.678  67.512  0.00  0.00      B006  
ATOM    234  C   GLN B   4      27.546  12.858  67.299  0.00  0.00      B006  
ATOM    235  O   GLN B   4      26.504  12.799  67.989  0.00  0.00      B006  
ATOM    236  N   HIS B   5      27.635  12.260  66.106  0.00  0.00      B006  
ATOM    237  H   HIS B   5      28.522  12.455  65.739  0.00  0.00      B006  
ATOM    238  CA  HIS B   5      26.658  11.383  65.510  0.00  0.00      B006  
ATOM    239  CB  HIS B   5      26.878  11.022  64.002  0.00  0.00      B006  
ATOM    240  CG  HIS B   5      28.196  10.269  63.640  0.00  0.00      B006  
ATOM    241  ND1 HIS B   5      28.405   9.813  62.389  0.00  0.00      B006  
ATOM    242  HD1 HIS B   5      27.767   9.950  61.657  0.00  0.00      B006  
ATOM    243  CD2 HIS B   5      29.243  10.054  64.361  0.00  0.00      B006  
ATOM    244  NE2 HIS B   5      30.061   9.510  63.536  0.00  0.00      B006  
ATOM    245  CE1 HIS B   5      29.554   9.349  62.321  0.00  0.00      B006  
ATOM    246  C   HIS B   5      26.346  10.108  66.332  0.00  0.00      B006  
ATOM    247  O   HIS B   5      27.271   9.369  66.712  0.00  0.00      B006  
ATOM    248  N   LEU B   6      25.108   9.803  66.685  0.00  0.00      B006  
ATOM    249  H   LEU B   6      24.354  10.284  66.283  0.00  0.00      B006  
ATOM    250  CA  LEU B   6      24.692   8.722  67.541  0.00  0.00      B006  
ATOM    251  CB  LEU B   6      23.237   8.987  68.157  0.00  0.00      B006  
ATOM    252  CG  LEU B   6      23.082  10.224  69.051  0.00  0.00      B006  
ATOM    253  CD1 LEU B   6      21.558  10.476  69.215  0.00  0.00      B006  
ATOM    254  CD2 LEU B   6      23.841   9.988  70.363  0.00  0.00      B006  
ATOM    255  C   LEU B   6      24.800   7.378  66.831  0.00  0.00      B006  
ATOM    256  O   LEU B   6      23.869   6.682  66.420  0.00  0.00      B006  
ATOM    257  N   CYS B   7      26.014   6.996  66.649  0.00  0.00      B006  
ATOM    258  H   CYS B   7      26.736   7.565  66.990  0.00  0.00      B006  
ATOM    259  CA  CYS B   7      26.385   5.691  66.092  0.00  0.00      B006  
ATOM    260  CB  CYS B   7      26.731   5.783  64.548  0.00  0.00      B006  
ATOM    261  SG  CYS B   7      25.456   6.330  63.402  0.00  0.00      B006  
ATOM    262  C   CYS B   7      27.469   4.958  66.947  0.00  0.00      B006  
ATOM    263  O   CYS B   7      28.006   4.088  66.335  0.00  0.00      B006  
ATOM    264  N   GLY B   8      27.853   5.384  68.139  0.00  0.00      B006  
ATOM    265  H   GLY B   8      27.427   6.202  68.471  0.00  0.00      B006  
ATOM    266  CA  GLY B   8      28.936   4.818  68.929  0.00  0.00      B006  
ATOM    267  C   GLY B   8      28.966   5.615  70.219  0.00  0.00      B006  
ATOM    268  O   GLY B   8      27.958   6.310  70.414  0.00  0.00      B006  
ATOM    269  N   SER B   9      29.939   5.602  71.169  0.00  0.00      B006  
ATOM    270  H   SER B   9      30.760   5.131  70.913  0.00  0.00      B006  
ATOM    271  CA  SER B   9      29.817   6.235  72.507  0.00  0.00      B006  
ATOM    272  CB  SER B   9      30.357   5.309  73.530  0.00  0.00      B006  
ATOM    273  OG  SER B   9      29.746   4.023  73.440  0.00  0.00      B006  
ATOM    274  HG  SER B   9      30.494   3.425  73.372  0.00  0.00      B006  
ATOM    275  C   SER B   9      30.426   7.635  72.639  0.00  0.00      B006  
ATOM    276  O   SER B   9      31.318   7.936  73.475  0.00  0.00      B006  
ATOM    277  N   HIS B  10      29.896   8.450  71.721  0.00  0.00      B006  
ATOM    278  H   HIS B  10      28.993   8.321  71.363  0.00  0.00      B006  
ATOM    279  CA  HIS B  10      30.526   9.670  71.297  0.00  0.00      B006  
ATOM    280  CB  HIS B  10      29.914   9.935  69.872  0.00  0.00      B006  
ATOM    281  CG  HIS B  10      30.593   9.022  68.786  0.00  0.00      B006  
ATOM    282  ND1 HIS B  10      30.067   8.608  67.558  0.00  0.00      B006  
ATOM    283  HD1 HIS B  10      29.231   9.041  67.288  0.00  0.00      B006  
ATOM    284  CD2 HIS B  10      31.786   8.373  68.912  0.00  0.00      B006  
ATOM    285  NE2 HIS B  10      31.883   7.628  67.829  0.00  0.00      B006  
ATOM    286  CE1 HIS B  10      30.874   7.735  67.039  0.00  0.00      B006  
ATOM    287  C   HIS B  10      30.263  10.888  72.224  0.00  0.00      B006  
ATOM    288  O   HIS B  10      29.306  10.925  73.021  0.00  0.00      B006  
ATOM    289  N   LEU B  11      31.153  11.910  72.108  0.00  0.00      B006  
ATOM    290  H   LEU B  11      31.857  11.759  71.444  0.00  0.00      B006  
ATOM    291  CA  LEU B  11      31.123  13.185  72.815  0.00  0.00      B006  
ATOM    292  CB  LEU B  11      32.564  13.837  72.923  0.00  0.00      B006  
ATOM    293  CG  LEU B  11      33.628  13.098  73.664  0.00  0.00      B006  
ATOM    294  CD1 LEU B  11      34.975  13.843  73.440  0.00  0.00      B006  
ATOM    295  CD2 LEU B  11      33.382  12.898  75.133  0.00  0.00      B006  
ATOM    296  C   LEU B  11      29.941  14.159  72.475  0.00  0.00      B006  
ATOM    297  O   LEU B  11      29.904  14.731  71.417  0.00  0.00      B006  
ATOM    298  N   VAL B  12      28.947  14.137  73.377  0.00  0.00      B006  
ATOM    299  H   VAL B  12      28.897  13.487  74.109  0.00  0.00      B006  
ATOM    300  CA  VAL B  12      27.948  15.199  73.445  0.00  0.00      B006  
ATOM    301  CB  VAL B  12      26.657  14.623  74.101  0.00  0.00      B006  
ATOM    302  CG1 VAL B  12      25.597  15.597  73.882  0.00  0.00      B006  
ATOM    303  CG2 VAL B  12      26.183  13.274  73.512  0.00  0.00      B006  
ATOM    304  C   VAL B  12      28.456  16.202  74.432  0.00  0.00      B006  
ATOM    305  O   VAL B  12      28.969  15.852  75.482  0.00  0.00      B006  
ATOM    306  N   GLU B  13      28.512  17.463  74.073  0.00  0.00      B006  
ATOM    307  H   GLU B  13      28.102  17.749  73.230  0.00  0.00      B006  
ATOM    308  CA  GLU B  13      29.322  18.455  74.805  0.00  0.00      B006  
ATOM    309  CB  GLU B  13      30.394  19.001  73.962  0.00  0.00      B006  
ATOM    310  CG  GLU B  13      31.608  17.956  73.932  0.00  0.00      B006  
ATOM    311  CD  GLU B  13      32.919  18.493  73.340  0.00  0.00      B006  
ATOM    312  OE1 GLU B  13      32.816  19.231  72.376  0.00  0.00      B006  
ATOM    313  OE2 GLU B  13      33.955  18.139  73.945  0.00  0.00      B006  
ATOM    314  C   GLU B  13      28.284  19.480  75.178  0.00  0.00      B006  
ATOM    315  O   GLU B  13      28.457  20.051  76.279  0.00  0.00      B006  
ATOM    316  N   ALA B  14      27.422  19.959  74.306  0.00  0.00      B006  
ATOM    317  H   ALA B  14      27.358  19.546  73.420  0.00  0.00      B006  
ATOM    318  CA  ALA B  14      26.430  20.949  74.713  0.00  0.00      B006  
ATOM    319  CB  ALA B  14      27.042  22.342  74.586  0.00  0.00      B006  
ATOM    320  C   ALA B  14      25.236  20.997  73.739  0.00  0.00      B006  
ATOM    321  O   ALA B  14      25.404  20.768  72.517  0.00  0.00      B006  
ATOM    322  N   LEU B  15      24.003  21.242  74.217  0.00  0.00      B006  
ATOM    323  H   LEU B  15      23.850  21.326  75.182  0.00  0.00      B006  
ATOM    324  CA  LEU B  15      22.845  21.432  73.391  0.00  0.00      B006  
ATOM    325  CB  LEU B  15      21.887  20.368  73.562  0.00  0.00      B006  
ATOM    326  CG  LEU B  15      22.220  19.048  72.833  0.00  0.00      B006  
ATOM    327  CD1 LEU B  15      22.492  17.997  73.870  0.00  0.00      B006  
ATOM    328  CD2 LEU B  15      21.012  18.619  71.924  0.00  0.00      B006  
ATOM    329  C   LEU B  15      22.098  22.712  73.607  0.00  0.00      B006  
ATOM    330  O   LEU B  15      21.627  23.070  74.713  0.00  0.00      B006  
ATOM    331  N   TYR B  16      22.159  23.453  72.523  0.00  0.00      B006  
ATOM    332  H   TYR B  16      22.361  23.095  71.634  0.00  0.00      B006  
ATOM    333  CA  TYR B  16      21.729  24.854  72.582  0.00  0.00      B006  
ATOM    334  CB  TYR B  16      22.352  25.769  71.441  0.00  0.00      B006  
ATOM    335  CG  TYR B  16      23.861  25.768  71.620  0.00  0.00      B006  
ATOM    336  CD1 TYR B  16      24.561  25.170  70.564  0.00  0.00      B006  
ATOM    337  CE1 TYR B  16      25.945  25.049  70.755  0.00  0.00      B006  
ATOM    338  CD2 TYR B  16      24.461  26.294  72.732  0.00  0.00      B006  
ATOM    339  CE2 TYR B  16      25.845  26.113  72.926  0.00  0.00      B006  
ATOM    340  CZ  TYR B  16      26.548  25.505  71.948  0.00  0.00      B006  
ATOM    341  OH  TYR B  16      27.903  25.387  72.067  0.00  0.00      B006  
ATOM    342  HH  TYR B  16      28.304  25.758  72.856  0.00  0.00      B006  
ATOM    343  C   TYR B  16      20.281  25.242  72.940  0.00  0.00      B006  
ATOM    344  O   TYR B  16      19.872  25.250  74.115  0.00  0.00      B006  
ATOM    345  N   LEU B  17      19.466  25.484  71.969  0.00  0.00      B006  
ATOM    346  H   LEU B  17      19.753  25.371  71.039  0.00  0.00      B006  
ATOM    347  CA  LEU B  17      18.146  25.942  72.031  0.00  0.00      B006  
ATOM    348  CB  LEU B  17      18.041  27.313  71.411  0.00  0.00      B006  
ATOM    349  CG  LEU B  17      18.636  28.573  71.912  0.00  0.00      B006  
ATOM    350  CD1 LEU B  17      18.666  29.570  70.782  0.00  0.00      B006  
ATOM    351  CD2 LEU B  17      18.116  29.019  73.242  0.00  0.00      B006  
ATOM    352  C   LEU B  17      17.277  24.960  71.281  0.00  0.00      B006  
ATOM    353  O   LEU B  17      17.685  24.559  70.242  0.00  0.00      B006  
ATOM    354  N   VAL B  18      16.144  24.646  71.856  0.00  0.00      B006  
ATOM    355  H   VAL B  18      16.084  24.718  72.832  0.00  0.00      B006  
ATOM    356  CA  VAL B  18      15.108  23.853  71.204  0.00  0.00      B006  
ATOM    357  CB  VAL B  18      14.523  22.784  72.121  0.00  0.00      B006  
ATOM    358  CG1 VAL B  18      13.461  21.960  71.476  0.00  0.00      B006  
ATOM    359  CG2 VAL B  18      15.554  21.778  72.679  0.00  0.00      B006  
ATOM    360  C   VAL B  18      13.984  24.647  70.598  0.00  0.00      B006  
ATOM    361  O   VAL B  18      13.820  24.701  69.355  0.00  0.00      B006  
ATOM    362  N   CYS B  19      13.175  25.297  71.375  0.00  0.00      B006  
ATOM    363  H   CYS B  19      13.142  25.111  72.336  0.00  0.00      B006  
ATOM    364  CA  CYS B  19      12.122  26.146  70.803  0.00  0.00      B006  
ATOM    365  CB  CYS B  19      10.834  25.357  70.864  0.00  0.00      B006  
ATOM    366  SG  CYS B  19      10.576  24.097  69.612  0.00  0.00      B006  
ATOM    367  C   CYS B  19      12.085  27.436  71.670  0.00  0.00      B006  
ATOM    368  O   CYS B  19      11.911  27.448  72.882  0.00  0.00      B006  
ATOM    369  N   GLY B  20      12.244  28.569  71.002  0.00  0.00      B006  
ATOM    370  H   GLY B  20      12.059  28.562  70.039  0.00  0.00      B006  
ATOM    371  CA  GLY B  20      12.236  29.862  71.708  0.00  0.00      B006  
ATOM    372  C   GLY B  20      11.853  31.000  70.760  0.00  0.00      B006  
ATOM    373  O   GLY B  20      12.513  31.332  69.796  0.00  0.00      B006  
ATOM    374  N   GLU B  21      10.775  31.675  71.210  0.00  0.00      B006  
ATOM    375  H   GLU B  21      10.515  31.401  72.114  0.00  0.00      B006  
ATOM    376  CA  GLU B  21      10.147  32.804  70.568  0.00  0.00      B006  
ATOM    377  CB  GLU B  21       8.804  32.464  70.180  0.00  0.00      B006  
ATOM    378  CG  GLU B  21       8.114  33.256  69.091  0.00  0.00      B006  
ATOM    379  CD  GLU B  21       6.621  32.868  68.833  0.00  0.00      B006  
ATOM    380  OE1 GLU B  21       6.327  32.226  67.890  0.00  0.00      B006  
ATOM    381  OE2 GLU B  21       5.791  33.182  69.715  0.00  0.00      B006  
ATOM    382  C   GLU B  21      10.124  34.093  71.393  0.00  0.00      B006  
ATOM    383  O   GLU B  21       9.678  34.113  72.507  0.00  0.00      B006  
ATOM    384  N   ARG B  22      10.487  35.194  70.702  0.00  0.00      B006  
ATOM    385  H   ARG B  22      10.963  35.056  69.856  0.00  0.00      B006  
ATOM    386  CA  ARG B  22      10.373  36.541  71.282  0.00  0.00      B006  
ATOM    387  CB  ARG B  22      11.815  37.150  71.159  0.00  0.00      B006  
ATOM    388  CG  ARG B  22      12.964  36.664  71.902  0.00  0.00      B006  
ATOM    389  CD  ARG B  22      14.069  37.688  71.842  0.00  0.00      B006  
ATOM    390  NE  ARG B  22      14.037  38.673  72.885  0.00  0.00      B006  
ATOM    391  HE  ARG B  22      13.864  38.387  73.806  0.00  0.00      B006  
ATOM    392  CZ  ARG B  22      14.637  39.808  72.673  0.00  0.00      B006  
ATOM    393  NH1 ARG B  22      15.081  40.164  71.429  0.00  0.00      B006  
ATOM    394 HH11 ARG B  22      14.767  39.588  70.674  0.00  0.00      B006  
ATOM    395 HH12 ARG B  22      15.684  40.927  71.198  0.00  0.00      B006  
ATOM    396  NH2 ARG B  22      14.944  40.627  73.743  0.00  0.00      B006  
ATOM    397 HH21 ARG B  22      14.833  40.276  74.673  0.00  0.00      B006  
ATOM    398 HH22 ARG B  22      15.340  41.532  73.588  0.00  0.00      B006  
ATOM    399  C   ARG B  22       9.304  37.248  70.552  0.00  0.00      B006  
ATOM    400  O   ARG B  22       9.419  37.451  69.296  0.00  0.00      B006  
ATOM    401  N   GLY B  23       8.253  37.522  71.295  0.00  0.00      B006  
ATOM    402  H   GLY B  23       8.229  37.382  72.265  0.00  0.00      B006  
ATOM    403  CA  GLY B  23       7.089  38.161  70.694  0.00  0.00      B006  
ATOM    404  C   GLY B  23       6.881  39.534  71.272  0.00  0.00      B006  
ATOM    405  O   GLY B  23       6.923  39.875  72.493  0.00  0.00      B006  
ATOM    406  N   PHE B  24       6.785  40.451  70.325  0.00  0.00      B006  
ATOM    407  H   PHE B  24       6.866  40.300  69.360  0.00  0.00      B006  
ATOM    408  CA  PHE B  24       6.519  41.819  70.631  0.00  0.00      B006  
ATOM    409  CB  PHE B  24       7.501  42.795  69.947  0.00  0.00      B006  
ATOM    410  CG  PHE B  24       9.024  42.425  70.174  0.00  0.00      B006  
ATOM    411  CD1 PHE B  24       9.539  42.697  71.417  0.00  0.00      B006  
ATOM    412  CD2 PHE B  24       9.788  41.898  69.171  0.00  0.00      B006  
ATOM    413  CE1 PHE B  24      10.826  42.308  71.638  0.00  0.00      B006  
ATOM    414  CE2 PHE B  24      11.111  41.590  69.372  0.00  0.00      B006  
ATOM    415  CZ  PHE B  24      11.655  41.810  70.603  0.00  0.00      B006  
ATOM    416  C   PHE B  24       5.008  42.075  70.334  0.00  0.00      B006  
ATOM    417  O   PHE B  24       4.413  41.574  69.381  0.00  0.00      B006  
ATOM    418  N   PHE B  25       4.433  42.864  71.236  0.00  0.00      B006  
ATOM    419  H   PHE B  25       4.991  43.263  71.935  0.00  0.00      B006  
ATOM    420  CA  PHE B  25       3.037  43.260  71.203  0.00  0.00      B006  
ATOM    421  CB  PHE B  25       2.354  42.458  72.362  0.00  0.00      B006  
ATOM    422  CG  PHE B  25       1.789  41.068  72.062  0.00  0.00      B006  
ATOM    423  CD1 PHE B  25       2.627  39.952  72.067  0.00  0.00      B006  
ATOM    424  CD2 PHE B  25       0.458  40.874  71.834  0.00  0.00      B006  
ATOM    425  CE1 PHE B  25       2.148  38.651  71.913  0.00  0.00      B006  
ATOM    426  CE2 PHE B  25       0.015  39.584  71.644  0.00  0.00      B006  
ATOM    427  CZ  PHE B  25       0.821  38.454  71.761  0.00  0.00      B006  
ATOM    428  C   PHE B  25       2.889  44.714  71.482  0.00  0.00      B006  
ATOM    429  O   PHE B  25       2.666  45.248  72.582  0.00  0.00      B006  
ATOM    430  N   TYR B  26       2.911  45.446  70.382  0.00  0.00      B006  
ATOM    431  H   TYR B  26       2.852  44.894  69.575  0.00  0.00      B006  
ATOM    432  CA  TYR B  26       2.863  46.891  70.357  0.00  0.00      B006  
ATOM    433  CB  TYR B  26       3.701  47.492  69.146  0.00  0.00      B006  
ATOM    434  CG  TYR B  26       5.225  47.458  69.048  0.00  0.00      B006  
ATOM    435  CD1 TYR B  26       6.033  48.374  69.752  0.00  0.00      B006  
ATOM    436  CE1 TYR B  26       7.433  48.283  69.757  0.00  0.00      B006  
ATOM    437  CD2 TYR B  26       5.859  46.547  68.216  0.00  0.00      B006  
ATOM    438  CE2 TYR B  26       7.257  46.482  68.255  0.00  0.00      B006  
ATOM    439  CZ  TYR B  26       7.996  47.345  69.009  0.00  0.00      B006  
ATOM    440  OH  TYR B  26       9.385  47.291  69.010  0.00  0.00      B006  
ATOM    441  HH  TYR B  26       9.750  48.082  69.412  0.00  0.00      B006  
ATOM    442  C   TYR B  26       1.429  47.362  70.382  0.00  0.00      B006  
ATOM    443  O   TYR B  26       0.810  47.465  69.303  0.00  0.00      B006  
ATOM    444  N   THR B  27       0.838  47.737  71.508  0.00  0.00      B006  
ATOM    445  H   THR B  27       1.434  47.918  72.265  0.00  0.00      B006  
ATOM    446  CA  THR B  27      -0.601  47.986  71.569  0.00  0.00      B006  
ATOM    447  CB  THR B  27      -1.367  46.985  72.532  0.00  0.00      B006  
ATOM    448  OG1 THR B  27      -0.772  45.751  72.351  0.00  0.00      B006  
ATOM    449  HG1 THR B  27       0.137  45.863  72.062  0.00  0.00      B006  
ATOM    450  CG2 THR B  27      -2.830  47.089  72.259  0.00  0.00      B006  
ATOM    451  C   THR B  27      -0.822  49.395  71.949  0.00  0.00      B006  
ATOM    452  O   THR B  27      -0.762  49.805  73.127  0.00  0.00      B006  
ATOM    453  N   PRO B  28      -1.055  50.381  71.040  0.00  0.00      B006  
ATOM    454  CD  PRO B  28      -0.607  50.299  69.662  0.00  0.00      B006  
ATOM    455  CA  PRO B  28      -1.426  51.766  71.326  0.00  0.00      B006  
ATOM    456  CB  PRO B  28      -0.881  52.618  70.110  0.00  0.00      B006  
ATOM    457  CG  PRO B  28      -0.043  51.662  69.298  0.00  0.00      B006  
ATOM    458  C   PRO B  28      -2.885  51.924  71.478  0.00  0.00      B006  
ATOM    459  O   PRO B  28      -3.675  51.650  70.603  0.00  0.00      B006  
ATOM    460  N   LYS B  29      -3.173  52.491  72.660  0.00  0.00      B006  
ATOM    461  H   LYS B  29      -2.504  52.661  73.355  0.00  0.00      B006  
ATOM    462  CA  LYS B  29      -4.524  52.781  72.967  0.00  0.00      B006  
ATOM    463  CB  LYS B  29      -4.674  52.184  74.357  0.00  0.00      B006  
ATOM    464  CG  LYS B  29      -6.047  52.229  75.100  0.00  0.00      B006  
ATOM    465  CD  LYS B  29      -5.885  51.268  76.209  0.00  0.00      B006  
ATOM    466  CE  LYS B  29      -7.287  50.904  76.791  0.00  0.00      B006  
ATOM    467  NZ  LYS B  29      -7.179  49.868  77.878  0.00  0.00      B006  
ATOM    468  HZ1 LYS B  29      -6.615  50.363  78.597  0.00  0.00      B006  
ATOM    469  HZ2 LYS B  29      -6.792  48.932  77.643  0.00  0.00      B006  
ATOM    470  HZ3 LYS B  29      -8.159  49.713  78.191  0.00  0.00      B006  
ATOM    471  C   LYS B  29      -4.860  54.265  72.879  0.00  0.00      B006  
ATOM    472  O   LYS B  29      -4.431  55.168  73.609  0.00  0.00      B006  
ATOM    473  N   ALA B  30      -5.807  54.545  71.997  0.00  0.00      B006  
ATOM    474  H   ALA B  30      -5.895  53.948  71.225  0.00  0.00      B006  
ATOM    475  CA  ALA B  30      -6.393  55.873  71.914  0.00  0.00      B006  
ATOM    476  CB  ALA B  30      -7.235  55.949  70.689  0.00  0.00      B006  
ATOM    477  C   ALA B  30      -7.237  56.342  73.084  0.00  0.00      B006  
ATOM    478  O   ALA B  30      -7.766  57.451  72.979  0.00  0.00      B006  
ATOM    479  N   GLY C   1      13.158  13.545  73.728  0.00  0.00      A007  
ATOM    480  H   GLY C   1      13.740  14.218  73.317  0.00  0.00      A007  
ATOM    481  CA  GLY C   1      12.990  12.255  73.005  0.00  0.00      A007  
ATOM    482  C   GLY C   1      13.934  12.330  71.776  0.00  0.00      A007  
ATOM    483  O   GLY C   1      15.112  12.516  71.912  0.00  0.00      A007  
ATOM    484  N   ILE C   2      13.538  12.257  70.502  0.00  0.00      A007  
ATOM    485  H   ILE C   2      14.096  12.676  69.814  0.00  0.00      A007  
ATOM    486  CA  ILE C   2      12.164  11.971  70.244  0.00  0.00      A007  
ATOM    487  CB  ILE C   2      11.730  12.899  69.055  0.00  0.00      A007  
ATOM    488  CG2 ILE C   2      10.351  12.569  68.382  0.00  0.00      A007  
ATOM    489  CG1 ILE C   2      11.724  14.424  69.320  0.00  0.00      A007  
ATOM    490  CD  ILE C   2      11.022  14.761  70.684  0.00  0.00      A007  
ATOM    491  C   ILE C   2      11.911  10.487  70.004  0.00  0.00      A007  
ATOM    492  O   ILE C   2      11.160   9.884  70.719  0.00  0.00      A007  
ATOM    493  N   VAL C   3      12.405   9.971  68.876  0.00  0.00      A007  
ATOM    494  H   VAL C   3      13.118  10.427  68.380  0.00  0.00      A007  
ATOM    495  CA  VAL C   3      12.192   8.538  68.567  0.00  0.00      A007  
ATOM    496  CB  VAL C   3      12.421   8.208  67.074  0.00  0.00      A007  
ATOM    497  CG1 VAL C   3      12.146   6.798  66.728  0.00  0.00      A007  
ATOM    498  CG2 VAL C   3      11.332   9.005  66.327  0.00  0.00      A007  
ATOM    499  C   VAL C   3      13.159   7.710  69.424  0.00  0.00      A007  
ATOM    500  O   VAL C   3      14.359   8.025  69.576  0.00  0.00      A007  
ATOM    501  N   GLU C   4      12.625   6.771  70.188  0.00  0.00      A007  
ATOM    502  H   GLU C   4      11.676   6.741  70.430  0.00  0.00      A007  
ATOM    503  CA  GLU C   4      13.536   5.776  70.761  0.00  0.00      A007  
ATOM    504  CB  GLU C   4      12.809   4.982  71.834  0.00  0.00      A007  
ATOM    505  CG  GLU C   4      13.750   3.905  72.490  0.00  0.00      A007  
ATOM    506  CD  GLU C   4      14.393   4.481  73.704  0.00  0.00      A007  
ATOM    507  OE1 GLU C   4      14.264   3.860  74.757  0.00  0.00      A007  
ATOM    508  OE2 GLU C   4      15.163   5.448  73.475  0.00  0.00      A007  
ATOM    509  C   GLU C   4      14.220   4.911  69.707  0.00  0.00      A007  
ATOM    510  O   GLU C   4      13.598   4.173  68.878  0.00  0.00      A007  
ATOM    511  N   GLN C   5      15.548   5.104  69.545  0.00  0.00      A007  
ATOM    512  H   GLN C   5      15.999   5.969  69.636  0.00  0.00      A007  
ATOM    513  CA  GLN C   5      16.371   4.107  68.798  0.00  0.00      A007  
ATOM    514  CB  GLN C   5      17.771   4.796  68.491  0.00  0.00      A007  
ATOM    515  CG  GLN C   5      18.890   3.856  68.072  0.00  0.00      A007  
ATOM    516  CD  GLN C   5      20.261   4.528  67.835  0.00  0.00      A007  
ATOM    517  OE1 GLN C   5      20.973   4.250  66.887  0.00  0.00      A007  
ATOM    518  NE2 GLN C   5      20.686   5.431  68.705  0.00  0.00      A007  
ATOM    519 HE21 GLN C   5      20.075   5.598  69.454  0.00  0.00      A007  
ATOM    520 HE22 GLN C   5      21.555   5.846  68.524  0.00  0.00      A007  
ATOM    521  C   GLN C   5      16.505   2.960  69.809  0.00  0.00      A007  
ATOM    522  O   GLN C   5      17.365   3.061  70.708  0.00  0.00      A007  
ATOM    523  N   CYS C   6      15.591   1.960  69.728  0.00  0.00      A007  
ATOM    524  H   CYS C   6      14.970   1.947  68.971  0.00  0.00      A007  
ATOM    525  CA  CYS C   6      15.532   0.760  70.581  0.00  0.00      A007  
ATOM    526  CB  CYS C   6      14.215   0.020  70.456  0.00  0.00      A007  
ATOM    527  SG  CYS C   6      12.772   0.950  71.169  0.00  0.00      A007  
ATOM    528  C   CYS C   6      16.714  -0.140  70.219  0.00  0.00      A007  
ATOM    529  O   CYS C   6      16.595  -0.890  69.209  0.00  0.00      A007  
ATOM    530  N   CYS C   7      17.766  -0.087  71.010  0.00  0.00      A007  
ATOM    531  H   CYS C   7      17.749   0.625  71.683  0.00  0.00      A007  
ATOM    532  CA  CYS C   7      18.970  -0.891  70.781  0.00  0.00      A007  
ATOM    533  CB  CYS C   7      20.279  -0.442  71.508  0.00  0.00      A007  
ATOM    534  SG  CYS C   7      19.915   1.068  72.524  0.00  0.00      A007  
ATOM    535  C   CYS C   7      18.871  -2.425  70.897  0.00  0.00      A007  
ATOM    536  O   CYS C   7      19.412  -3.247  70.079  0.00  0.00      A007  
ATOM    537  N   ALA C   8      18.244  -2.772  72.035  0.00  0.00      A007  
ATOM    538  H   ALA C   8      17.886  -2.089  72.640  0.00  0.00      A007  
ATOM    539  CA  ALA C   8      17.905  -4.166  72.298  0.00  0.00      A007  
ATOM    540  CB  ALA C   8      18.915  -4.685  73.372  0.00  0.00      A007  
ATOM    541  C   ALA C   8      16.475  -4.342  72.904  0.00  0.00      A007  
ATOM    542  O   ALA C   8      16.336  -5.362  73.560  0.00  0.00      A007  
ATOM    543  N   SER C   9      15.531  -3.439  72.775  0.00  0.00      A007  
ATOM    544  H   SER C   9      15.699  -2.813  72.040  0.00  0.00      A007  
ATOM    545  CA  SER C   9      14.176  -3.505  73.380  0.00  0.00      A007  
ATOM    546  CB  SER C   9      13.756  -2.237  74.131  0.00  0.00      A007  
ATOM    547  OG  SER C   9      14.212  -2.255  75.456  0.00  0.00      A007  
ATOM    548  HG  SER C   9      15.166  -2.330  75.528  0.00  0.00      A007  
ATOM    549  C   SER C   9      13.076  -3.927  72.521  0.00  0.00      A007  
ATOM    550  O   SER C   9      13.072  -3.553  71.288  0.00  0.00      A007  
ATOM    551  N   VAL C  10      12.140  -4.683  73.110  0.00  0.00      A007  
ATOM    552  H   VAL C  10      12.118  -4.859  74.073  0.00  0.00      A007  
ATOM    553  CA  VAL C  10      10.921  -5.102  72.428  0.00  0.00      A007  
ATOM    554  CB  VAL C  10      10.428  -6.459  72.862  0.00  0.00      A007  
ATOM    555  CG1 VAL C  10       9.426  -6.909  71.735  0.00  0.00      A007  
ATOM    556  CG2 VAL C  10      11.477  -7.479  73.167  0.00  0.00      A007  
ATOM    557  C   VAL C  10       9.900  -3.993  72.617  0.00  0.00      A007  
ATOM    558  O   VAL C  10       8.962  -4.005  73.457  0.00  0.00      A007  
ATOM    559  N   CYS C  11      10.141  -3.086  71.695  0.00  0.00      A007  
ATOM    560  H   CYS C  11      10.912  -3.185  71.098  0.00  0.00      A007  
ATOM    561  CA  CYS C  11       9.386  -1.881  71.651  0.00  0.00      A007  
ATOM    562  CB  CYS C  11      10.328  -0.735  71.170  0.00  0.00      A007  
ATOM    563  SG  CYS C  11      11.756  -0.392  72.269  0.00  0.00      A007  
ATOM    564  C   CYS C  11       8.211  -1.957  70.663  0.00  0.00      A007  
ATOM    565  O   CYS C  11       8.221  -2.563  69.569  0.00  0.00      A007  
ATOM    566  N   SER C  12       7.077  -1.378  71.034  0.00  0.00      A007  
ATOM    567  H   SER C  12       7.092  -1.071  71.965  0.00  0.00      A007  
ATOM    568  CA  SER C  12       5.982  -1.027  70.101  0.00  0.00      A007  
ATOM    569  CB  SER C  12       4.867  -2.066  70.195  0.00  0.00      A007  
ATOM    570  OG  SER C  12       5.439  -3.328  69.880  0.00  0.00      A007  
ATOM    571  HG  SER C  12       6.363  -3.295  69.620  0.00  0.00      A007  
ATOM    572  C   SER C  12       5.354   0.362  70.121  0.00  0.00      A007  
ATOM    573  O   SER C  12       6.024   1.275  69.591  0.00  0.00      A007  
ATOM    574  N   LEU C  13       4.147   0.627  70.617  0.00  0.00      A007  
ATOM    575  H   LEU C  13       3.699  -0.031  71.189  0.00  0.00      A007  
ATOM    576  CA  LEU C  13       3.342   1.832  70.453  0.00  0.00      A007  
ATOM    577  CB  LEU C  13       1.891   1.467  70.493  0.00  0.00      A007  
ATOM    578  CG  LEU C  13       1.411   0.475  69.396  0.00  0.00      A007  
ATOM    579  CD1 LEU C  13       0.048   0.013  69.645  0.00  0.00      A007  
ATOM    580  CD2 LEU C  13       1.458   1.078  67.941  0.00  0.00      A007  
ATOM    581  C   LEU C  13       3.628   3.025  71.351  0.00  0.00      A007  
ATOM    582  O   LEU C  13       3.438   2.939  72.578  0.00  0.00      A007  
ATOM    583  N   TYR C  14       4.012   4.115  70.758  0.00  0.00      A007  
ATOM    584  H   TYR C  14       4.296   4.140  69.820  0.00  0.00      A007  
ATOM    585  CA  TYR C  14       4.156   5.380  71.469  0.00  0.00      A007  
ATOM    586  CB  TYR C  14       5.530   5.980  71.243  0.00  0.00      A007  
ATOM    587  CG  TYR C  14       6.696   5.297  71.950  0.00  0.00      A007  
ATOM    588  CD1 TYR C  14       7.185   5.933  73.065  0.00  0.00      A007  
ATOM    589  CE1 TYR C  14       8.124   5.364  73.871  0.00  0.00      A007  
ATOM    590  CD2 TYR C  14       7.253   4.086  71.540  0.00  0.00      A007  
ATOM    591  CE2 TYR C  14       8.180   3.479  72.304  0.00  0.00      A007  
ATOM    592  CZ  TYR C  14       8.585   4.154  73.506  0.00  0.00      A007  
ATOM    593  OH  TYR C  14       9.448   3.527  74.331  0.00  0.00      A007  
ATOM    594  HH  TYR C  14       9.868   4.031  75.031  0.00  0.00      A007  
ATOM    595  C   TYR C  14       3.123   6.344  70.825  0.00  0.00      A007  
ATOM    596  O   TYR C  14       2.992   6.384  69.615  0.00  0.00      A007  
ATOM    597  N   GLN C  15       2.400   7.123  71.654  0.00  0.00      A007  
ATOM    598  H   GLN C  15       2.457   6.844  72.592  0.00  0.00      A007  
ATOM    599  CA  GLN C  15       1.478   8.137  71.190  0.00  0.00      A007  
ATOM    600  CB  GLN C  15       0.032   7.674  71.591  0.00  0.00      A007  
ATOM    601  CG  GLN C  15      -0.505   6.387  70.954  0.00  0.00      A007  
ATOM    602  CD  GLN C  15      -1.889   5.948  71.159  0.00  0.00      A007  
ATOM    603  OE1 GLN C  15      -2.103   5.040  71.961  0.00  0.00      A007  
ATOM    604  NE2 GLN C  15      -2.827   6.536  70.359  0.00  0.00      A007  
ATOM    605 HE21 GLN C  15      -2.714   7.247  69.694  0.00  0.00      A007  
ATOM    606 HE22 GLN C  15      -3.712   6.131  70.473  0.00  0.00      A007  
ATOM    607  C   GLN C  15       1.970   9.334  72.016  0.00  0.00      A007  
ATOM    608  O   GLN C  15       2.044   9.278  73.308  0.00  0.00      A007  
ATOM    609  N   LEU C  16       2.423  10.434  71.344  0.00  0.00      A007  
ATOM    610  H   LEU C  16       2.240  10.467  70.382  0.00  0.00      A007  
ATOM    611  CA  LEU C  16       2.749  11.597  72.139  0.00  0.00      A007  
ATOM    612  CB  LEU C  16       4.220  11.923  71.900  0.00  0.00      A007  
ATOM    613  CG  LEU C  16       5.395  10.973  71.974  0.00  0.00      A007  
ATOM    614  CD1 LEU C  16       6.616  11.747  72.212  0.00  0.00      A007  
ATOM    615  CD2 LEU C  16       5.290  10.182  73.153  0.00  0.00      A007  
ATOM    616  C   LEU C  16       1.930  12.747  71.642  0.00  0.00      A007  
ATOM    617  O   LEU C  16       1.873  12.960  70.423  0.00  0.00      A007  
ATOM    618  N   GLU C  17       1.191  13.484  72.461  0.00  0.00      A007  
ATOM    619  H   GLU C  17       0.945  13.153  73.350  0.00  0.00      A007  
ATOM    620  CA  GLU C  17       0.918  14.883  72.182  0.00  0.00      A007  
ATOM    621  CB  GLU C  17      -0.466  15.350  72.359  0.00  0.00      A007  
ATOM    622  CG  GLU C  17      -1.438  14.753  71.352  0.00  0.00      A007  
ATOM    623  CD  GLU C  17      -2.881  15.107  71.446  0.00  0.00      A007  
ATOM    624  OE1 GLU C  17      -3.813  14.302  71.310  0.00  0.00      A007  
ATOM    625  OE2 GLU C  17      -3.163  16.274  71.550  0.00  0.00      A007  
ATOM    626  C   GLU C  17       1.822  15.758  73.004  0.00  0.00      A007  
ATOM    627  O   GLU C  17       1.759  15.915  74.233  0.00  0.00      A007  
ATOM    628  N   ASN C  18       2.615  16.521  72.274  0.00  0.00      A007  
ATOM    629  H   ASN C  18       2.686  16.484  71.298  0.00  0.00      A007  
ATOM    630  CA  ASN C  18       3.504  17.502  72.938  0.00  0.00      A007  
ATOM    631  CB  ASN C  18       4.905  17.043  72.649  0.00  0.00      A007  
ATOM    632  CG  ASN C  18       6.059  17.908  73.195  0.00  0.00      A007  
ATOM    633  OD1 ASN C  18       6.307  17.920  74.388  0.00  0.00      A007  
ATOM    634  ND2 ASN C  18       6.732  18.537  72.300  0.00  0.00      A007  
ATOM    635 HD21 ASN C  18       6.475  18.459  71.358  0.00  0.00      A007  
ATOM    636 HD22 ASN C  18       7.412  19.196  72.553  0.00  0.00      A007  
ATOM    637  C   ASN C  18       3.262  18.959  72.666  0.00  0.00      A007  
ATOM    638  O   ASN C  18       3.392  19.441  71.474  0.00  0.00      A007  
ATOM    639  N   TYR C  19       2.991  19.760  73.675  0.00  0.00      A007  
ATOM    640  H   TYR C  19       3.062  19.345  74.560  0.00  0.00      A007  
ATOM    641  CA  TYR C  19       2.764  21.192  73.506  0.00  0.00      A007  
ATOM    642  CB  TYR C  19       1.401  21.476  74.103  0.00  0.00      A007  
ATOM    643  CG  TYR C  19       0.169  21.057  73.259  0.00  0.00      A007  
ATOM    644  CD1 TYR C  19      -0.642  22.007  72.639  0.00  0.00      A007  
ATOM    645  CE1 TYR C  19      -1.699  21.563  71.925  0.00  0.00      A007  
ATOM    646  CD2 TYR C  19      -0.127  19.723  73.207  0.00  0.00      A007  
ATOM    647  CE2 TYR C  19      -1.301  19.367  72.506  0.00  0.00      A007  
ATOM    648  CZ  TYR C  19      -2.090  20.272  71.824  0.00  0.00      A007  
ATOM    649  OH  TYR C  19      -3.273  19.802  71.263  0.00  0.00      A007  
ATOM    650  HH  TYR C  19      -3.428  18.887  71.505  0.00  0.00      A007  
ATOM    651  C   TYR C  19       3.872  22.003  74.186  0.00  0.00      A007  
ATOM    652  O   TYR C  19       3.964  22.168  75.400  0.00  0.00      A007  
ATOM    653  N   CYS C  20       4.721  22.547  73.313  0.00  0.00      A007  
ATOM    654  H   CYS C  20       4.510  22.328  72.381  0.00  0.00      A007  
ATOM    655  CA  CYS C  20       5.844  23.404  73.744  0.00  0.00      A007  
ATOM    656  CB  CYS C  20       7.081  22.727  73.339  0.00  0.00      A007  
ATOM    657  SG  CYS C  20       8.623  23.657  73.429  0.00  0.00      A007  
ATOM    658  C   CYS C  20       5.836  24.860  73.421  0.00  0.00      A007  
ATOM    659  O   CYS C  20       5.778  25.254  72.278  0.00  0.00      A007  
ATOM    660  N   ASN C  21       5.799  25.672  74.465  0.00  0.00      A007  
ATOM    661  H   ASN C  21       6.053  25.379  75.365  0.00  0.00      A007  
ATOM    662  CA  ASN C  21       5.578  27.107  74.223  0.00  0.00      A007  
ATOM    663  CB  ASN C  21       4.116  27.574  74.773  0.00  0.00      A007  
ATOM    664  CG  ASN C  21       3.713  29.026  74.319  0.00  0.00      A007  
ATOM    665  OD1 ASN C  21       3.853  29.377  73.144  0.00  0.00      A007  
ATOM    666  ND2 ASN C  21       3.304  29.841  75.265  0.00  0.00      A007  
ATOM    667 HD21 ASN C  21       3.311  29.597  76.214  0.00  0.00      A007  
ATOM    668 HD22 ASN C  21       3.036  30.753  75.029  0.00  0.00      A007  
ATOM    669  C   ASN C  21       6.657  27.959  74.883  0.00  0.00      A007  
ATOM    670  O   ASN C  21       6.876  27.791  76.087  0.00  0.00      A007  
ATOM    671  N   PHE D   1      12.481  19.081  72.980  0.00  0.00      B007  
ATOM    672  H   PHE D   1      12.535  18.895  72.019  0.00  0.00      B007  
ATOM    673  CA  PHE D   1      12.820  18.055  73.999  0.00  0.00      B007  
ATOM    674  CB  PHE D   1      11.500  17.401  74.464  0.00  0.00      B007  
ATOM    675  CG  PHE D   1      10.779  18.342  75.387  0.00  0.00      B007  
ATOM    676  CD1 PHE D   1       9.672  18.995  75.036  0.00  0.00      B007  
ATOM    677  CD2 PHE D   1      11.327  18.482  76.706  0.00  0.00      B007  
ATOM    678  CE1 PHE D   1       9.027  19.807  75.952  0.00  0.00      B007  
ATOM    679  CE2 PHE D   1      10.646  19.215  77.610  0.00  0.00      B007  
ATOM    680  CZ  PHE D   1       9.531  19.920  77.221  0.00  0.00      B007  
ATOM    681  C   PHE D   1      13.772  17.071  73.424  0.00  0.00      B007  
ATOM    682  O   PHE D   1      13.444  16.198  72.532  0.00  0.00      B007  
ATOM    683  N   VAL D   2      15.001  17.079  73.890  0.00  0.00      B007  
ATOM    684  H   VAL D   2      15.264  17.776  74.526  0.00  0.00      B007  
ATOM    685  CA  VAL D   2      16.039  16.124  73.412  0.00  0.00      B007  
ATOM    686  CB  VAL D   2      17.294  16.892  72.941  0.00  0.00      B007  
ATOM    687  CG1 VAL D   2      18.340  15.952  72.422  0.00  0.00      B007  
ATOM    688  CG2 VAL D   2      17.004  17.862  71.793  0.00  0.00      B007  
ATOM    689  C   VAL D   2      16.390  15.130  74.490  0.00  0.00      B007  
ATOM    690  O   VAL D   2      16.458  15.585  75.622  0.00  0.00      B007  
ATOM    691  N   ASN D   3      16.406  13.838  74.155  0.00  0.00      B007  
ATOM    692  H   ASN D   3      16.081  13.472  73.306  0.00  0.00      B007  
ATOM    693  CA  ASN D   3      16.957  12.927  75.137  0.00  0.00      B007  
ATOM    694  CB  ASN D   3      15.855  12.102  75.867  0.00  0.00      B007  
ATOM    695  CG  ASN D   3      16.402  11.242  77.036  0.00  0.00      B007  
ATOM    696  OD1 ASN D   3      17.613  11.043  77.190  0.00  0.00      B007  
ATOM    697  ND2 ASN D   3      15.581  10.817  77.964  0.00  0.00      B007  
ATOM    698 HD21 ASN D   3      14.677  11.182  77.863  0.00  0.00      B007  
ATOM    699 HD22 ASN D   3      15.841  10.278  78.740  0.00  0.00      B007  
ATOM    700  C   ASN D   3      17.985  12.052  74.355  0.00  0.00      B007  
ATOM    701  O   ASN D   3      17.780  11.827  73.163  0.00  0.00      B007  
ATOM    702  N   GLN D   4      19.006  11.541  75.039  0.00  0.00      B007  
ATOM    703  H   GLN D   4      19.023  11.569  76.018  0.00  0.00      B007  
ATOM    704  CA  GLN D   4      20.128  10.806  74.464  0.00  0.00      B007  
ATOM    705  CB  GLN D   4      21.431  10.846  75.433  0.00  0.00      B007  
ATOM    706  CG  GLN D   4      22.610  10.732  74.623  0.00  0.00      B007  
ATOM    707  CD  GLN D   4      23.872  10.609  75.430  0.00  0.00      B007  
ATOM    708  OE1 GLN D   4      24.159  11.526  76.204  0.00  0.00      B007  
ATOM    709  NE2 GLN D   4      24.666   9.568  75.367  0.00  0.00      B007  
ATOM    710 HE21 GLN D   4      24.467   8.833  74.750  0.00  0.00      B007  
ATOM    711 HE22 GLN D   4      25.463   9.519  75.935  0.00  0.00      B007  
ATOM    712  C   GLN D   4      19.745   9.391  74.144  0.00  0.00      B007  
ATOM    713  O   GLN D   4      19.929   8.508  74.947  0.00  0.00      B007  
ATOM    714  N   HIS D   5      19.150   9.196  72.907  0.00  0.00      B007  
ATOM    715  H   HIS D   5      19.227   9.839  72.172  0.00  0.00      B007  
ATOM    716  CA  HIS D   5      18.522   7.890  72.675  0.00  0.00      B007  
ATOM    717  CB  HIS D   5      17.257   8.083  71.851  0.00  0.00      B007  
ATOM    718  CG  HIS D   5      17.363   9.119  70.684  0.00  0.00      B007  
ATOM    719  ND1 HIS D   5      16.936  10.379  70.773  0.00  0.00      B007  
ATOM    720  HD1 HIS D   5      16.574  10.907  71.515  0.00  0.00      B007  
ATOM    721  CD2 HIS D   5      17.839   8.846  69.409  0.00  0.00      B007  
ATOM    722  NE2 HIS D   5      17.717   9.976  68.858  0.00  0.00      B007  
ATOM    723  CE1 HIS D   5      17.158  10.895  69.641  0.00  0.00      B007  
ATOM    724  C   HIS D   5      19.480   6.922  72.159  0.00  0.00      B007  
ATOM    725  O   HIS D   5      19.657   6.680  70.946  0.00  0.00      B007  
ATOM    726  N   LEU D   6      20.398   6.455  73.012  0.00  0.00      B007  
ATOM    727  H   LEU D   6      20.448   6.799  73.928  0.00  0.00      B007  
ATOM    728  CA  LEU D   6      21.367   5.419  72.700  0.00  0.00      B007  
ATOM    729  CB  LEU D   6      22.712   6.062  72.369  0.00  0.00      B007  
ATOM    730  CG  LEU D   6      23.988   5.329  71.898  0.00  0.00      B007  
ATOM    731  CD1 LEU D   6      23.613   4.709  70.452  0.00  0.00      B007  
ATOM    732  CD2 LEU D   6      24.979   6.459  71.653  0.00  0.00      B007  
ATOM    733  C   LEU D   6      21.627   4.627  73.941  0.00  0.00      B007  
ATOM    734  O   LEU D   6      21.769   5.231  75.032  0.00  0.00      B007  
ATOM    735  N   CYS D   7      21.640   3.284  73.963  0.00  0.00      B007  
ATOM    736  H   CYS D   7      21.310   2.746  73.214  0.00  0.00      B007  
ATOM    737  CA  CYS D   7      21.959   2.490  75.173  0.00  0.00      B007  
ATOM    738  CB  CYS D   7      21.600   1.060  74.860  0.00  0.00      B007  
ATOM    739  SG  CYS D   7      19.902   0.712  74.448  0.00  0.00      B007  
ATOM    740  C   CYS D   7      23.453   2.652  75.559  0.00  0.00      B007  
ATOM    741  O   CYS D   7      24.308   2.072  74.895  0.00  0.00      B007  
ATOM    742  N   GLY D   8      23.746   3.426  76.647  0.00  0.00      B007  
ATOM    743  H   GLY D   8      23.075   3.587  77.343  0.00  0.00      B007  
ATOM    744  CA  GLY D   8      25.049   3.967  76.980  0.00  0.00      B007  
ATOM    745  C   GLY D   8      24.910   4.759  78.312  0.00  0.00      B007  
ATOM    746  O   GLY D   8      24.184   4.405  79.220  0.00  0.00      B007  
ATOM    747  N   SER D   9      25.637   5.939  78.368  0.00  0.00      B007  
ATOM    748  H   SER D   9      26.124   6.313  77.605  0.00  0.00      B007  
ATOM    749  CA  SER D   9      25.766   6.893  79.482  0.00  0.00      B007  
ATOM    750  CB  SER D   9      27.016   6.577  80.326  0.00  0.00      B007  
ATOM    751  OG  SER D   9      26.899   5.336  80.959  0.00  0.00      B007  
ATOM    752  HG  SER D   9      27.676   5.098  81.470  0.00  0.00      B007  
ATOM    753  C   SER D   9      25.919   8.352  79.043  0.00  0.00      B007  
ATOM    754  O   SER D   9      26.549   8.580  77.985  0.00  0.00      B007  
ATOM    755  N   HIS D  10      25.398   9.271  79.891  0.00  0.00      B007  
ATOM    756  H   HIS D  10      25.069   9.081  80.794  0.00  0.00      B007  
ATOM    757  CA  HIS D  10      25.433  10.637  79.404  0.00  0.00      B007  
ATOM    758  CB  HIS D  10      24.224  11.539  79.912  0.00  0.00      B007  
ATOM    759  CG  HIS D  10      24.373  13.035  79.410  0.00  0.00      B007  
ATOM    760  ND1 HIS D  10      24.261  13.378  78.146  0.00  0.00      B007  
ATOM    761  HD1 HIS D  10      23.835  12.823  77.460  0.00  0.00      B007  
ATOM    762  CD2 HIS D  10      24.671  14.170  80.142  0.00  0.00      B007  
ATOM    763  NE2 HIS D  10      24.791  15.134  79.239  0.00  0.00      B007  
ATOM    764  CE1 HIS D  10      24.633  14.596  77.989  0.00  0.00      B007  
ATOM    765  C   HIS D  10      26.750  11.163  79.852  0.00  0.00      B007  
ATOM    766  O   HIS D  10      27.187  10.871  81.011  0.00  0.00      B007  
ATOM    767  N   LEU D  11      27.394  12.061  79.069  0.00  0.00      B007  
ATOM    768  H   LEU D  11      26.972  12.175  78.192  0.00  0.00      B007  
ATOM    769  CA  LEU D  11      28.691  12.594  79.438  0.00  0.00      B007  
ATOM    770  CB  LEU D  11      29.820  12.552  78.418  0.00  0.00      B007  
ATOM    771  CG  LEU D  11      30.440  11.311  77.820  0.00  0.00      B007  
ATOM    772  CD1 LEU D  11      31.441  11.036  78.893  0.00  0.00      B007  
ATOM    773  CD2 LEU D  11      29.594  10.157  77.320  0.00  0.00      B007  
ATOM    774  C   LEU D  11      28.525  14.035  80.009  0.00  0.00      B007  
ATOM    775  O   LEU D  11      27.972  14.196  81.104  0.00  0.00      B007  
ATOM    776  N   VAL D  12      28.859  15.056  79.175  0.00  0.00      B007  
ATOM    777  H   VAL D  12      28.857  14.899  78.207  0.00  0.00      B007  
ATOM    778  CA  VAL D  12      29.184  16.407  79.539  0.00  0.00      B007  
ATOM    779  CB  VAL D  12      30.249  16.950  78.446  0.00  0.00      B007  
ATOM    780  CG1 VAL D  12      30.772  18.345  78.684  0.00  0.00      B007  
ATOM    781  CG2 VAL D  12      31.489  16.271  78.520  0.00  0.00      B007  
ATOM    782  C   VAL D  12      28.074  17.349  79.970  0.00  0.00      B007  
ATOM    783  O   VAL D  12      27.797  17.517  81.198  0.00  0.00      B007  
ATOM    784  N   GLU D  13      27.536  18.126  78.984  0.00  0.00      B007  
ATOM    785  H   GLU D  13      27.875  18.102  78.065  0.00  0.00      B007  
ATOM    786  CA  GLU D  13      26.473  19.102  79.230  0.00  0.00      B007  
ATOM    787  CB  GLU D  13      26.807  20.648  78.964  0.00  0.00      B007  
ATOM    788  CG  GLU D  13      28.059  21.010  79.740  0.00  0.00      B007  
ATOM    789  CD  GLU D  13      28.431  22.468  79.666  0.00  0.00      B007  
ATOM    790  OE1 GLU D  13      29.429  22.694  79.029  0.00  0.00      B007  
ATOM    791  OE2 GLU D  13      27.688  23.362  80.166  0.00  0.00      B007  
ATOM    792  C   GLU D  13      25.312  18.744  78.343  0.00  0.00      B007  
ATOM    793  O   GLU D  13      25.525  18.285  77.219  0.00  0.00      B007  
ATOM    794  N   ALA D  14      24.097  18.986  78.852  0.00  0.00      B007  
ATOM    795  H   ALA D  14      23.917  18.984  79.815  0.00  0.00      B007  
ATOM    796  CA  ALA D  14      22.961  18.848  77.972  0.00  0.00      B007  
ATOM    797  CB  ALA D  14      21.998  17.901  78.646  0.00  0.00      B007  
ATOM    798  C   ALA D  14      22.238  20.138  77.534  0.00  0.00      B007  
ATOM    799  O   ALA D  14      22.825  20.941  76.812  0.00  0.00      B007  
ATOM    800  N   LEU D  15      21.000  20.427  77.904  0.00  0.00      B007  
ATOM    801  H   LEU D  15      20.693  20.080  78.768  0.00  0.00      B007  
ATOM    802  CA  LEU D  15      20.226  21.457  77.216  0.00  0.00      B007  
ATOM    803  CB  LEU D  15      18.795  20.961  76.933  0.00  0.00      B007  
ATOM    804  CG  LEU D  15      18.685  19.831  75.941  0.00  0.00      B007  
ATOM    805  CD1 LEU D  15      18.958  18.429  76.409  0.00  0.00      B007  
ATOM    806  CD2 LEU D  15      17.299  19.762  75.432  0.00  0.00      B007  
ATOM    807  C   LEU D  15      20.234  22.837  77.884  0.00  0.00      B007  
ATOM    808  O   LEU D  15      20.127  22.869  79.153  0.00  0.00      B007  
ATOM    809  N   TYR D  16      20.305  23.886  77.052  0.00  0.00      B007  
ATOM    810  H   TYR D  16      20.281  23.829  76.074  0.00  0.00      B007  
ATOM    811  CA  TYR D  16      20.420  25.235  77.510  0.00  0.00      B007  
ATOM    812  CB  TYR D  16      21.287  26.081  76.621  0.00  0.00      B007  
ATOM    813  CG  TYR D  16      22.735  25.926  76.890  0.00  0.00      B007  
ATOM    814  CD1 TYR D  16      23.401  24.840  76.433  0.00  0.00      B007  
ATOM    815  CE1 TYR D  16      24.760  24.707  76.546  0.00  0.00      B007  
ATOM    816  CD2 TYR D  16      23.473  26.943  77.545  0.00  0.00      B007  
ATOM    817  CE2 TYR D  16      24.825  26.790  77.738  0.00  0.00      B007  
ATOM    818  CZ  TYR D  16      25.458  25.651  77.201  0.00  0.00      B007  
ATOM    819  OH  TYR D  16      26.856  25.479  77.304  0.00  0.00      B007  
ATOM    820  HH  TYR D  16      27.299  26.026  77.957  0.00  0.00      B007  
ATOM    821  C   TYR D  16      19.095  25.903  77.872  0.00  0.00      B007  
ATOM    822  O   TYR D  16      18.822  26.206  79.016  0.00  0.00      B007  
ATOM    823  N   LEU D  17      18.240  25.967  76.824  0.00  0.00      B007  
ATOM    824  H   LEU D  17      18.654  25.835  75.946  0.00  0.00      B007  
ATOM    825  CA  LEU D  17      16.878  26.450  77.064  0.00  0.00      B007  
ATOM    826  CB  LEU D  17      16.706  27.953  76.685  0.00  0.00      B007  
ATOM    827  CG  LEU D  17      15.375  28.690  76.654  0.00  0.00      B007  
ATOM    828  CD1 LEU D  17      14.503  28.413  77.808  0.00  0.00      B007  
ATOM    829  CD2 LEU D  17      15.852  30.146  76.734  0.00  0.00      B007  
ATOM    830  C   LEU D  17      16.097  25.536  76.171  0.00  0.00      B007  
ATOM    831  O   LEU D  17      16.284  25.442  74.943  0.00  0.00      B007  
ATOM    832  N   VAL D  18      15.196  24.713  76.778  0.00  0.00      B007  
ATOM    833  H   VAL D  18      15.120  24.789  77.752  0.00  0.00      B007  
ATOM    834  CA  VAL D  18      14.211  23.973  76.034  0.00  0.00      B007  
ATOM    835  CB  VAL D  18      13.687  22.706  76.845  0.00  0.00      B007  
ATOM    836  CG1 VAL D  18      12.936  21.641  75.943  0.00  0.00      B007  
ATOM    837  CG2 VAL D  18      14.881  22.030  77.636  0.00  0.00      B007  
ATOM    838  C   VAL D  18      13.074  24.812  75.480  0.00  0.00      B007  
ATOM    839  O   VAL D  18      13.179  25.183  74.284  0.00  0.00      B007  
ATOM    840  N   CYS D  19      11.965  25.142  76.257  0.00  0.00      B007  
ATOM    841  H   CYS D  19      12.014  24.842  77.188  0.00  0.00      B007  
ATOM    842  CA  CYS D  19      10.856  25.891  75.689  0.00  0.00      B007  
ATOM    843  CB  CYS D  19       9.621  25.054  76.094  0.00  0.00      B007  
ATOM    844  SG  CYS D  19       9.550  23.455  75.233  0.00  0.00      B007  
ATOM    845  C   CYS D  19      10.906  27.260  76.336  0.00  0.00      B007  
ATOM    846  O   CYS D  19      10.632  27.467  77.531  0.00  0.00      B007  
ATOM    847  N   GLY D  20      11.203  28.295  75.566  0.00  0.00      B007  
ATOM    848  H   GLY D  20      11.142  28.252  74.589  0.00  0.00      B007  
ATOM    849  CA  GLY D  20      11.191  29.618  76.188  0.00  0.00      B007  
ATOM    850  C   GLY D  20      10.343  30.610  75.385  0.00  0.00      B007  
ATOM    851  O   GLY D  20      10.575  30.702  74.151  0.00  0.00      B007  
ATOM    852  N   GLU D  21       9.361  31.272  76.083  0.00  0.00      B007  
ATOM    853  H   GLU D  21       9.212  31.016  77.018  0.00  0.00      B007  
ATOM    854  CA  GLU D  21       8.642  32.292  75.323  0.00  0.00      B007  
ATOM    855  CB  GLU D  21       7.178  31.754  75.172  0.00  0.00      B007  
ATOM    856  CG  GLU D  21       6.169  32.726  74.602  0.00  0.00      B007  
ATOM    857  CD  GLU D  21       5.055  33.106  75.535  0.00  0.00      B007  
ATOM    858  OE1 GLU D  21       5.349  33.938  76.408  0.00  0.00      B007  
ATOM    859  OE2 GLU D  21       4.013  32.538  75.399  0.00  0.00      B007  
ATOM    860  C   GLU D  21       8.779  33.611  76.116  0.00  0.00      B007  
ATOM    861  O   GLU D  21       8.524  33.679  77.362  0.00  0.00      B007  
ATOM    862  N   ARG D  22       9.224  34.668  75.396  0.00  0.00      B007  
ATOM    863  H   ARG D  22       9.513  34.622  74.461  0.00  0.00      B007  
ATOM    864  CA  ARG D  22       9.411  36.025  75.956  0.00  0.00      B007  
ATOM    865  CB  ARG D  22      10.763  36.772  75.767  0.00  0.00      B007  
ATOM    866  CG  ARG D  22      12.113  36.376  76.289  0.00  0.00      B007  
ATOM    867  CD  ARG D  22      12.670  35.163  75.500  0.00  0.00      B007  
ATOM    868  NE  ARG D  22      13.783  34.645  76.262  0.00  0.00      B007  
ATOM    869  HE  ARG D  22      14.672  34.712  75.855  0.00  0.00      B007  
ATOM    870  CZ  ARG D  22      13.686  33.960  77.376  0.00  0.00      B007  
ATOM    871  NH1 ARG D  22      12.490  33.655  77.855  0.00  0.00      B007  
ATOM    872 HH11 ARG D  22      11.611  34.042  77.576  0.00  0.00      B007  
ATOM    873 HH12 ARG D  22      12.457  33.058  78.656  0.00  0.00      B007  
ATOM    874  NH2 ARG D  22      14.836  33.627  78.046  0.00  0.00      B007  
ATOM    875 HH21 ARG D  22      15.721  33.785  77.608  0.00  0.00      B007  
ATOM    876 HH22 ARG D  22      14.871  33.147  78.923  0.00  0.00      B007  
ATOM    877  C   ARG D  22       8.272  36.764  75.337  0.00  0.00      B007  
ATOM    878  O   ARG D  22       8.276  37.136  74.141  0.00  0.00      B007  
ATOM    879  N   GLY D  23       7.224  37.041  76.059  0.00  0.00      B007  
ATOM    880  H   GLY D  23       7.098  36.517  76.877  0.00  0.00      B007  
ATOM    881  CA  GLY D  23       6.190  37.994  75.752  0.00  0.00      B007  
ATOM    882  C   GLY D  23       6.566  39.379  76.235  0.00  0.00      B007  
ATOM    883  O   GLY D  23       6.631  39.587  77.430  0.00  0.00      B007  
ATOM    884  N   PHE D  24       6.814  40.285  75.266  0.00  0.00      B007  
ATOM    885  H   PHE D  24       6.806  39.960  74.342  0.00  0.00      B007  
ATOM    886  CA  PHE D  24       6.987  41.726  75.578  0.00  0.00      B007  
ATOM    887  CB  PHE D  24       8.117  42.258  74.726  0.00  0.00      B007  
ATOM    888  CG  PHE D  24       9.545  41.875  75.229  0.00  0.00      B007  
ATOM    889  CD1 PHE D  24      10.068  40.597  74.938  0.00  0.00      B007  
ATOM    890  CD2 PHE D  24      10.255  42.805  75.969  0.00  0.00      B007  
ATOM    891  CE1 PHE D  24      11.270  40.245  75.367  0.00  0.00      B007  
ATOM    892  CE2 PHE D  24      11.530  42.467  76.394  0.00  0.00      B007  
ATOM    893  CZ  PHE D  24      11.961  41.181  76.102  0.00  0.00      B007  
ATOM    894  C   PHE D  24       5.772  42.475  75.140  0.00  0.00      B007  
ATOM    895  O   PHE D  24       5.414  42.668  73.952  0.00  0.00      B007  
ATOM    896  N   PHE D  25       5.003  42.963  76.183  0.00  0.00      B007  
ATOM    897  H   PHE D  25       5.275  42.857  77.118  0.00  0.00      B007  
ATOM    898  CA  PHE D  25       3.796  43.727  75.805  0.00  0.00      B007  
ATOM    899  CB  PHE D  25       2.732  43.302  76.814  0.00  0.00      B007  
ATOM    900  CG  PHE D  25       2.124  41.905  76.531  0.00  0.00      B007  
ATOM    901  CD1 PHE D  25       0.842  41.905  75.989  0.00  0.00      B007  
ATOM    902  CD2 PHE D  25       2.685  40.716  76.880  0.00  0.00      B007  
ATOM    903  CE1 PHE D  25       0.142  40.720  75.881  0.00  0.00      B007  
ATOM    904  CE2 PHE D  25       1.985  39.529  76.615  0.00  0.00      B007  
ATOM    905  CZ  PHE D  25       0.705  39.546  76.122  0.00  0.00      B007  
ATOM    906  C   PHE D  25       4.176  45.192  75.901  0.00  0.00      B007  
ATOM    907  O   PHE D  25       4.851  45.572  76.860  0.00  0.00      B007  
ATOM    908  N   TYR D  26       3.857  46.041  74.924  0.00  0.00      B007  
ATOM    909  H   TYR D  26       3.481  45.741  74.071  0.00  0.00      B007  
ATOM    910  CA  TYR D  26       4.216  47.429  74.991  0.00  0.00      B007  
ATOM    911  CB  TYR D  26       5.068  47.845  73.786  0.00  0.00      B007  
ATOM    912  CG  TYR D  26       6.470  47.169  73.794  0.00  0.00      B007  
ATOM    913  CD1 TYR D  26       6.873  46.238  72.904  0.00  0.00      B007  
ATOM    914  CE1 TYR D  26       8.208  45.779  72.967  0.00  0.00      B007  
ATOM    915  CD2 TYR D  26       7.355  47.610  74.753  0.00  0.00      B007  
ATOM    916  CE2 TYR D  26       8.708  47.109  74.814  0.00  0.00      B007  
ATOM    917  CZ  TYR D  26       9.130  46.138  73.940  0.00  0.00      B007  
ATOM    918  OH  TYR D  26      10.308  45.557  74.023  0.00  0.00      B007  
ATOM    919  HH  TYR D  26      10.208  44.833  73.400  0.00  0.00      B007  
ATOM    920  C   TYR D  26       2.962  48.302  75.030  0.00  0.00      B007  
ATOM    921  O   TYR D  26       2.186  48.268  74.060  0.00  0.00      B007  
ATOM    922  N   THR D  27       2.641  49.094  76.060  0.00  0.00      B007  
ATOM    923  H   THR D  27       3.263  49.216  76.807  0.00  0.00      B007  
ATOM    924  CA  THR D  27       1.368  49.803  76.066  0.00  0.00      B007  
ATOM    925  CB  THR D  27       0.396  49.319  77.234  0.00  0.00      B007  
ATOM    926  OG1 THR D  27       0.478  47.896  77.320  0.00  0.00      B007  
ATOM    927  HG1 THR D  27       1.368  47.711  77.626  0.00  0.00      B007  
ATOM    928  CG2 THR D  27      -1.036  49.854  77.055  0.00  0.00      B007  
ATOM    929  C   THR D  27       1.401  51.325  76.106  0.00  0.00      B007  
ATOM    930  O   THR D  27       1.287  51.903  77.214  0.00  0.00      B007  
ATOM    931  N   PRO D  28       1.467  52.041  74.992  0.00  0.00      B007  
ATOM    932  CD  PRO D  28       2.050  51.467  73.744  0.00  0.00      B007  
ATOM    933  CA  PRO D  28       1.440  53.488  74.925  0.00  0.00      B007  
ATOM    934  CB  PRO D  28       2.139  53.777  73.594  0.00  0.00      B007  
ATOM    935  CG  PRO D  28       3.030  52.561  73.362  0.00  0.00      B007  
ATOM    936  C   PRO D  28      -0.050  53.928  75.015  0.00  0.00      B007  
ATOM    937  O   PRO D  28      -0.881  53.186  74.458  0.00  0.00      B007  
ATOM    938  N   LYS D  29      -0.361  55.041  75.664  0.00  0.00      B007  
ATOM    939  H   LYS D  29       0.363  55.507  76.133  0.00  0.00      B007  
ATOM    940  CA  LYS D  29      -1.744  55.456  75.889  0.00  0.00      B007  
ATOM    941  CB  LYS D  29      -2.237  54.889  77.218  0.00  0.00      B007  
ATOM    942  CG  LYS D  29      -3.718  55.019  77.524  0.00  0.00      B007  
ATOM    943  CD  LYS D  29      -4.115  54.392  78.886  0.00  0.00      B007  
ATOM    944  CE  LYS D  29      -5.479  54.642  79.296  0.00  0.00      B007  
ATOM    945  NZ  LYS D  29      -5.663  56.100  79.614  0.00  0.00      B007  
ATOM    946  HZ1 LYS D  29      -6.691  56.256  79.598  0.00  0.00      B007  
ATOM    947  HZ2 LYS D  29      -5.144  56.701  78.942  0.00  0.00      B007  
ATOM    948  HZ3 LYS D  29      -5.284  56.281  80.566  0.00  0.00      B007  
ATOM    949  C   LYS D  29      -1.911  56.979  75.851  0.00  0.00      B007  
ATOM    950  O   LYS D  29      -1.227  57.735  76.550  0.00  0.00      B007  
ATOM    951  N   ALA D  30      -2.743  57.460  74.928  0.00  0.00      B007  
ATOM    952  H   ALA D  30      -3.415  56.886  74.504  0.00  0.00      B007  
ATOM    953  CA  ALA D  30      -2.905  58.871  74.596  0.00  0.00      B007  
ATOM    954  CB  ALA D  30      -3.239  58.949  73.126  0.00  0.00      B007  
ATOM    955  C   ALA D  30      -4.088  59.465  75.370  0.00  0.00      B007  
ATOM    956  O   ALA D  30      -4.794  58.677  76.045  0.00  0.00      B007  
ATOM    957  N   GLY E   1      12.917  12.561  80.642  0.00  0.00      A008  
ATOM    958  H   GLY E   1      13.755  12.382  80.168  0.00  0.00      A008  
ATOM    959  CA  GLY E   1      11.776  12.288  79.786  0.00  0.00      A008  
ATOM    960  C   GLY E   1      12.124  12.623  78.310  0.00  0.00      A008  
ATOM    961  O   GLY E   1      13.258  12.618  77.927  0.00  0.00      A008  
ATOM    962  N   ILE E   2      11.112  12.979  77.495  0.00  0.00      A008  
ATOM    963  H   ILE E   2      11.321  13.472  76.675  0.00  0.00      A008  
ATOM    964  CA  ILE E   2       9.679  12.751  77.820  0.00  0.00      A008  
ATOM    965  CB  ILE E   2       8.763  13.859  77.202  0.00  0.00      A008  
ATOM    966  CG2 ILE E   2       8.873  15.035  78.150  0.00  0.00      A008  
ATOM    967  CG1 ILE E   2       8.936  14.129  75.717  0.00  0.00      A008  
ATOM    968  CD  ILE E   2       7.992  15.046  75.007  0.00  0.00      A008  
ATOM    969  C   ILE E   2       9.285  11.384  77.294  0.00  0.00      A008  
ATOM    970  O   ILE E   2       8.206  10.863  77.619  0.00  0.00      A008  
ATOM    971  N   VAL E   3      10.125  10.694  76.544  0.00  0.00      A008  
ATOM    972  H   VAL E   3      11.060  10.945  76.397  0.00  0.00      A008  
ATOM    973  CA  VAL E   3       9.789   9.390  76.008  0.00  0.00      A008  
ATOM    974  CB  VAL E   3      10.358   9.158  74.579  0.00  0.00      A008  
ATOM    975  CG1 VAL E   3       9.811  10.061  73.480  0.00  0.00      A008  
ATOM    976  CG2 VAL E   3      11.913   9.294  74.556  0.00  0.00      A008  
ATOM    977  C   VAL E   3      10.173   8.278  76.995  0.00  0.00      A008  
ATOM    978  O   VAL E   3      11.134   8.456  77.750  0.00  0.00      A008  
ATOM    979  N   GLU E   4       9.382   7.266  77.146  0.00  0.00      A008  
ATOM    980  H   GLU E   4       8.551   7.220  76.627  0.00  0.00      A008  
ATOM    981  CA  GLU E   4       9.655   6.141  77.989  0.00  0.00      A008  
ATOM    982  CB  GLU E   4       8.390   5.206  77.852  0.00  0.00      A008  
ATOM    983  CG  GLU E   4       8.539   3.958  78.679  0.00  0.00      A008  
ATOM    984  CD  GLU E   4       7.176   3.431  79.014  0.00  0.00      A008  
ATOM    985  OE1 GLU E   4       6.642   2.744  78.134  0.00  0.00      A008  
ATOM    986  OE2 GLU E   4       6.616   3.743  80.104  0.00  0.00      A008  
ATOM    987  C   GLU E   4      10.915   5.427  77.559  0.00  0.00      A008  
ATOM    988  O   GLU E   4      10.991   4.876  76.465  0.00  0.00      A008  
ATOM    989  N   GLN E   5      11.922   5.473  78.444  0.00  0.00      A008  
ATOM    990  H   GLN E   5      11.776   5.833  79.343  0.00  0.00      A008  
ATOM    991  CA  GLN E   5      13.258   4.874  78.147  0.00  0.00      A008  
ATOM    992  CB  GLN E   5      14.253   5.727  78.953  0.00  0.00      A008  
ATOM    993  CG  GLN E   5      15.694   5.606  78.447  0.00  0.00      A008  
ATOM    994  CD  GLN E   5      15.893   6.233  77.053  0.00  0.00      A008  
ATOM    995  OE1 GLN E   5      15.524   7.343  76.742  0.00  0.00      A008  
ATOM    996  NE2 GLN E   5      16.436   5.413  76.218  0.00  0.00      A008  
ATOM    997 HE21 GLN E   5      16.551   5.784  75.319  0.00  0.00      A008  
ATOM    998 HE22 GLN E   5      16.798   4.559  76.533  0.00  0.00      A008  
ATOM    999  C   GLN E   5      13.367   3.388  78.500  0.00  0.00      A008  
ATOM   1000  O   GLN E   5      13.331   3.011  79.671  0.00  0.00      A008  
ATOM   1001  N   CYS E   6      13.556   2.592  77.422  0.00  0.00      A008  
ATOM   1002  H   CYS E   6      13.685   3.006  76.544  0.00  0.00      A008  
ATOM   1003  CA  CYS E   6      13.415   1.176  77.656  0.00  0.00      A008  
ATOM   1004  CB  CYS E   6      12.298   0.648  76.728  0.00  0.00      A008  
ATOM   1005  SG  CYS E   6      10.758   1.047  77.490  0.00  0.00      A008  
ATOM   1006  C   CYS E   6      14.791   0.553  77.446  0.00  0.00      A008  
ATOM   1007  O   CYS E   6      15.145   0.396  76.252  0.00  0.00      A008  
ATOM   1008  N   CYS E   7      15.548   0.114  78.440  0.00  0.00      A008  
ATOM   1009  H   CYS E   7      15.220   0.038  79.361  0.00  0.00      A008  
ATOM   1010  CA  CYS E   7      16.872  -0.541  78.173  0.00  0.00      A008  
ATOM   1011  CB  CYS E   7      17.709  -0.394  79.438  0.00  0.00      A008  
ATOM   1012  SG  CYS E   7      18.348   1.309  79.498  0.00  0.00      A008  
ATOM   1013  C   CYS E   7      16.864  -1.944  77.665  0.00  0.00      A008  
ATOM   1014  O   CYS E   7      16.941  -2.250  76.450  0.00  0.00      A008  
ATOM   1015  N   ALA E   8      16.550  -2.922  78.491  0.00  0.00      A008  
ATOM   1016  H   ALA E   8      16.333  -2.749  79.431  0.00  0.00      A008  
ATOM   1017  CA  ALA E   8      16.686  -4.286  78.114  0.00  0.00      A008  
ATOM   1018  CB  ALA E   8      17.850  -4.916  78.830  0.00  0.00      A008  
ATOM   1019  C   ALA E   8      15.348  -4.807  78.524  0.00  0.00      A008  
ATOM   1020  O   ALA E   8      15.167  -5.611  79.436  0.00  0.00      A008  
ATOM   1021  N   SER E   9      14.309  -4.423  77.821  0.00  0.00      A008  
ATOM   1022  H   SER E   9      14.539  -4.169  76.903  0.00  0.00      A008  
ATOM   1023  CA  SER E   9      12.909  -4.460  78.267  0.00  0.00      A008  
ATOM   1024  CB  SER E   9      12.693  -3.114  78.879  0.00  0.00      A008  
ATOM   1025  OG  SER E   9      13.325  -3.033  80.170  0.00  0.00      A008  
ATOM   1026  HG  SER E   9      13.773  -2.210  80.376  0.00  0.00      A008  
ATOM   1027  C   SER E   9      11.872  -4.727  77.119  0.00  0.00      A008  
ATOM   1028  O   SER E   9      12.116  -4.811  75.878  0.00  0.00      A008  
ATOM   1029  N   VAL E  10      10.583  -4.960  77.529  0.00  0.00      A008  
ATOM   1030  H   VAL E  10      10.404  -4.773  78.475  0.00  0.00      A008  
ATOM   1031  CA  VAL E  10       9.443  -5.122  76.644  0.00  0.00      A008  
ATOM   1032  CB  VAL E  10       8.659  -6.443  76.916  0.00  0.00      A008  
ATOM   1033  CG1 VAL E  10       7.605  -6.538  75.852  0.00  0.00      A008  
ATOM   1034  CG2 VAL E  10       9.603  -7.617  76.746  0.00  0.00      A008  
ATOM   1035  C   VAL E  10       8.571  -3.894  76.951  0.00  0.00      A008  
ATOM   1036  O   VAL E  10       8.287  -3.730  78.112  0.00  0.00      A008  
ATOM   1037  N   CYS E  11       8.134  -3.007  76.019  0.00  0.00      A008  
ATOM   1038  H   CYS E  11       8.111  -3.266  75.074  0.00  0.00      A008  
ATOM   1039  CA  CYS E  11       7.466  -1.739  76.381  0.00  0.00      A008  
ATOM   1040  CB  CYS E  11       8.535  -0.603  76.497  0.00  0.00      A008  
ATOM   1041  SG  CYS E  11       9.715  -0.635  77.843  0.00  0.00      A008  
ATOM   1042  C   CYS E  11       6.453  -1.424  75.264  0.00  0.00      A008  
ATOM   1043  O   CYS E  11       6.792  -1.219  74.115  0.00  0.00      A008  
ATOM   1044  N   SER E  12       5.189  -1.569  75.744  0.00  0.00      A008  
ATOM   1045  H   SER E  12       5.061  -1.235  76.656  0.00  0.00      A008  
ATOM   1046  CA  SER E  12       4.043  -1.832  74.883  0.00  0.00      A008  
ATOM   1047  CB  SER E  12       3.180  -2.875  75.505  0.00  0.00      A008  
ATOM   1048  OG  SER E  12       3.903  -4.053  75.736  0.00  0.00      A008  
ATOM   1049  HG  SER E  12       4.618  -3.912  76.361  0.00  0.00      A008  
ATOM   1050  C   SER E  12       3.283  -0.624  74.332  0.00  0.00      A008  
ATOM   1051  O   SER E  12       3.224  -0.500  73.128  0.00  0.00      A008  
ATOM   1052  N   LEU E  13       2.653   0.180  75.143  0.00  0.00      A008  
ATOM   1053  H   LEU E  13       2.669   0.081  76.118  0.00  0.00      A008  
ATOM   1054  CA  LEU E  13       1.762   1.299  74.721  0.00  0.00      A008  
ATOM   1055  CB  LEU E  13       0.371   0.837  74.512  0.00  0.00      A008  
ATOM   1056  CG  LEU E  13      -0.859   1.722  74.349  0.00  0.00      A008  
ATOM   1057  CD1 LEU E  13      -0.673   2.388  72.981  0.00  0.00      A008  
ATOM   1058  CD2 LEU E  13      -2.197   1.070  74.450  0.00  0.00      A008  
ATOM   1059  C   LEU E  13       1.837   2.508  75.669  0.00  0.00      A008  
ATOM   1060  O   LEU E  13       1.491   2.432  76.875  0.00  0.00      A008  
ATOM   1061  N   TYR E  14       2.485   3.571  75.118  0.00  0.00      A008  
ATOM   1062  H   TYR E  14       2.729   3.520  74.170  0.00  0.00      A008  
ATOM   1063  CA  TYR E  14       2.662   4.801  75.871  0.00  0.00      A008  
ATOM   1064  CB  TYR E  14       4.173   5.276  75.760  0.00  0.00      A008  
ATOM   1065  CG  TYR E  14       4.659   6.378  76.712  0.00  0.00      A008  
ATOM   1066  CD1 TYR E  14       4.503   6.396  78.095  0.00  0.00      A008  
ATOM   1067  CE1 TYR E  14       4.843   7.474  78.848  0.00  0.00      A008  
ATOM   1068  CD2 TYR E  14       5.276   7.467  76.086  0.00  0.00      A008  
ATOM   1069  CE2 TYR E  14       5.617   8.584  76.798  0.00  0.00      A008  
ATOM   1070  CZ  TYR E  14       5.401   8.537  78.186  0.00  0.00      A008  
ATOM   1071  OH  TYR E  14       5.978   9.520  78.967  0.00  0.00      A008  
ATOM   1072  HH  TYR E  14       6.527  10.167  78.518  0.00  0.00      A008  
ATOM   1073  C   TYR E  14       1.696   5.841  75.328  0.00  0.00      A008  
ATOM   1074  O   TYR E  14       1.619   5.964  74.060  0.00  0.00      A008  
ATOM   1075  N   GLN E  15       1.012   6.546  76.199  0.00  0.00      A008  
ATOM   1076  H   GLN E  15       1.059   6.444  77.172  0.00  0.00      A008  
ATOM   1077  CA  GLN E  15       0.203   7.697  75.865  0.00  0.00      A008  
ATOM   1078  CB  GLN E  15      -1.261   7.560  76.113  0.00  0.00      A008  
ATOM   1079  CG  GLN E  15      -1.878   6.549  75.135  0.00  0.00      A008  
ATOM   1080  CD  GLN E  15      -3.388   6.514  75.143  0.00  0.00      A008  
ATOM   1081  OE1 GLN E  15      -4.106   7.214  75.864  0.00  0.00      A008  
ATOM   1082  NE2 GLN E  15      -3.916   5.664  74.270  0.00  0.00      A008  
ATOM   1083 HE21 GLN E  15      -3.278   5.286  73.628  0.00  0.00      A008  
ATOM   1084 HE22 GLN E  15      -4.865   5.423  74.269  0.00  0.00      A008  
ATOM   1085  C   GLN E  15       0.643   8.936  76.650  0.00  0.00      A008  
ATOM   1086  O   GLN E  15       0.600   8.933  77.903  0.00  0.00      A008  
ATOM   1087  N   LEU E  16       1.149   9.975  75.973  0.00  0.00      A008  
ATOM   1088  H   LEU E  16       1.214   9.882  74.999  0.00  0.00      A008  
ATOM   1089  CA  LEU E  16       1.576  11.225  76.594  0.00  0.00      A008  
ATOM   1090  CB  LEU E  16       2.931  11.526  76.141  0.00  0.00      A008  
ATOM   1091  CG  LEU E  16       3.853  12.717  76.626  0.00  0.00      A008  
ATOM   1092  CD1 LEU E  16       4.676  12.344  77.891  0.00  0.00      A008  
ATOM   1093  CD2 LEU E  16       4.973  12.997  75.534  0.00  0.00      A008  
ATOM   1094  C   LEU E  16       0.738  12.426  76.248  0.00  0.00      A008  
ATOM   1095  O   LEU E  16       0.298  12.566  75.045  0.00  0.00      A008  
ATOM   1096  N   GLU E  17       0.395  13.296  77.179  0.00  0.00      A008  
ATOM   1097  H   GLU E  17       0.599  13.028  78.099  0.00  0.00      A008  
ATOM   1098  CA  GLU E  17      -0.154  14.624  76.999  0.00  0.00      A008  
ATOM   1099  CB  GLU E  17      -1.611  14.631  77.382  0.00  0.00      A008  
ATOM   1100  CG  GLU E  17      -2.445  15.809  76.811  0.00  0.00      A008  
ATOM   1101  CD  GLU E  17      -2.483  15.819  75.307  0.00  0.00      A008  
ATOM   1102  OE1 GLU E  17      -2.427  16.901  74.717  0.00  0.00      A008  
ATOM   1103  OE2 GLU E  17      -2.621  14.766  74.683  0.00  0.00      A008  
ATOM   1104  C   GLU E  17       0.679  15.623  77.818  0.00  0.00      A008  
ATOM   1105  O   GLU E  17       0.592  15.678  79.047  0.00  0.00      A008  
ATOM   1106  N   ASN E  18       1.611  16.247  77.125  0.00  0.00      A008  
ATOM   1107  H   ASN E  18       1.617  16.211  76.146  0.00  0.00      A008  
ATOM   1108  CA  ASN E  18       2.571  17.034  77.871  0.00  0.00      A008  
ATOM   1109  CB  ASN E  18       4.016  16.520  77.468  0.00  0.00      A008  
ATOM   1110  CG  ASN E  18       5.162  17.137  78.166  0.00  0.00      A008  
ATOM   1111  OD1 ASN E  18       5.534  16.919  79.340  0.00  0.00      A008  
ATOM   1112  ND2 ASN E  18       5.875  17.978  77.420  0.00  0.00      A008  
ATOM   1113 HD21 ASN E  18       5.604  18.028  76.480  0.00  0.00      A008  
ATOM   1114 HD22 ASN E  18       6.609  18.491  77.819  0.00  0.00      A008  
ATOM   1115  C   ASN E  18       2.429  18.463  77.579  0.00  0.00      A008  
ATOM   1116  O   ASN E  18       2.520  18.915  76.391  0.00  0.00      A008  
ATOM   1117  N   TYR E  19       2.177  19.252  78.581  0.00  0.00      A008  
ATOM   1118  H   TYR E  19       1.957  18.907  79.472  0.00  0.00      A008  
ATOM   1119  CA  TYR E  19       2.188  20.687  78.478  0.00  0.00      A008  
ATOM   1120  CB  TYR E  19       0.840  21.165  78.990  0.00  0.00      A008  
ATOM   1121  CG  TYR E  19       0.597  22.658  78.743  0.00  0.00      A008  
ATOM   1122  CD1 TYR E  19       0.071  23.498  79.674  0.00  0.00      A008  
ATOM   1123  CE1 TYR E  19      -0.140  24.854  79.497  0.00  0.00      A008  
ATOM   1124  CD2 TYR E  19       0.861  23.239  77.551  0.00  0.00      A008  
ATOM   1125  CE2 TYR E  19       0.624  24.588  77.219  0.00  0.00      A008  
ATOM   1126  CZ  TYR E  19       0.103  25.428  78.237  0.00  0.00      A008  
ATOM   1127  OH  TYR E  19      -0.096  26.767  77.999  0.00  0.00      A008  
ATOM   1128  HH  TYR E  19      -0.789  27.070  78.590  0.00  0.00      A008  
ATOM   1129  C   TYR E  19       3.377  21.443  79.080  0.00  0.00      A008  
ATOM   1130  O   TYR E  19       3.547  21.391  80.283  0.00  0.00      A008  
ATOM   1131  N   CYS E  20       4.100  22.227  78.256  0.00  0.00      A008  
ATOM   1132  H   CYS E  20       3.819  22.430  77.339  0.00  0.00      A008  
ATOM   1133  CA  CYS E  20       5.310  22.909  78.715  0.00  0.00      A008  
ATOM   1134  CB  CYS E  20       6.434  22.270  78.066  0.00  0.00      A008  
ATOM   1135  SG  CYS E  20       8.042  23.125  78.120  0.00  0.00      A008  
ATOM   1136  C   CYS E  20       5.039  24.397  78.284  0.00  0.00      A008  
ATOM   1137  O   CYS E  20       5.134  24.727  77.135  0.00  0.00      A008  
ATOM   1138  N   ASN E  21       4.905  25.313  79.234  0.00  0.00      A008  
ATOM   1139  H   ASN E  21       4.904  25.058  80.180  0.00  0.00      A008  
ATOM   1140  CA  ASN E  21       4.900  26.735  78.875  0.00  0.00      A008  
ATOM   1141  CB  ASN E  21       3.508  27.238  79.169  0.00  0.00      A008  
ATOM   1142  CG  ASN E  21       3.232  28.721  78.813  0.00  0.00      A008  
ATOM   1143  OD1 ASN E  21       4.037  29.268  78.052  0.00  0.00      A008  
ATOM   1144  ND2 ASN E  21       2.249  29.369  79.467  0.00  0.00      A008  
ATOM   1145 HD21 ASN E  21       1.598  28.935  80.058  0.00  0.00      A008  
ATOM   1146 HD22 ASN E  21       2.170  30.331  79.296  0.00  0.00      A008  
ATOM   1147  C   ASN E  21       5.996  27.525  79.601  0.00  0.00      A008  
ATOM   1148  O   ASN E  21       6.416  27.160  80.721  0.00  0.00      A008  
ATOM   1149  N   PHE F   1      10.535  17.599  83.555  0.00  0.00      B008  
ATOM   1150  H   PHE F   1      10.327  17.006  84.307  0.00  0.00      B008  
ATOM   1151  CA  PHE F   1       9.940  17.321  82.254  0.00  0.00      B008  
ATOM   1152  CB  PHE F   1       9.749  18.575  81.407  0.00  0.00      B008  
ATOM   1153  CG  PHE F   1       8.660  19.659  81.749  0.00  0.00      B008  
ATOM   1154  CD1 PHE F   1       9.000  20.588  82.710  0.00  0.00      B008  
ATOM   1155  CD2 PHE F   1       7.442  19.576  81.242  0.00  0.00      B008  
ATOM   1156  CE1 PHE F   1       8.026  21.487  83.188  0.00  0.00      B008  
ATOM   1157  CE2 PHE F   1       6.521  20.522  81.632  0.00  0.00      B008  
ATOM   1158  CZ  PHE F   1       6.812  21.442  82.631  0.00  0.00      B008  
ATOM   1159  C   PHE F   1      10.937  16.429  81.561  0.00  0.00      B008  
ATOM   1160  O   PHE F   1      10.659  15.307  81.110  0.00  0.00      B008  
ATOM   1161  N   VAL F   2      12.215  16.870  81.419  0.00  0.00      B008  
ATOM   1162  H   VAL F   2      12.455  17.699  81.883  0.00  0.00      B008  
ATOM   1163  CA  VAL F   2      13.216  16.217  80.656  0.00  0.00      B008  
ATOM   1164  CB  VAL F   2      13.362  16.906  79.286  0.00  0.00      B008  
ATOM   1165  CG1 VAL F   2      13.958  18.313  79.313  0.00  0.00      B008  
ATOM   1166  CG2 VAL F   2      14.052  15.942  78.348  0.00  0.00      B008  
ATOM   1167  C   VAL F   2      14.483  16.289  81.477  0.00  0.00      B008  
ATOM   1168  O   VAL F   2      14.923  17.357  81.955  0.00  0.00      B008  
ATOM   1169  N   ASN F   3      15.028  15.081  81.769  0.00  0.00      B008  
ATOM   1170  H   ASN F   3      14.372  14.358  81.683  0.00  0.00      B008  
ATOM   1171  CA  ASN F   3      16.388  14.799  82.331  0.00  0.00      B008  
ATOM   1172  CB  ASN F   3      16.438  14.626  83.888  0.00  0.00      B008  
ATOM   1173  CG  ASN F   3      17.879  14.530  84.467  0.00  0.00      B008  
ATOM   1174  OD1 ASN F   3      18.884  14.849  83.870  0.00  0.00      B008  
ATOM   1175  ND2 ASN F   3      18.071  14.196  85.773  0.00  0.00      B008  
ATOM   1176 HD21 ASN F   3      17.295  14.126  86.368  0.00  0.00      B008  
ATOM   1177 HD22 ASN F   3      18.946  13.986  86.159  0.00  0.00      B008  
ATOM   1178  C   ASN F   3      16.971  13.572  81.589  0.00  0.00      B008  
ATOM   1179  O   ASN F   3      16.237  12.577  81.366  0.00  0.00      B008  
ATOM   1180  N   GLN F   4      18.231  13.549  81.162  0.00  0.00      B008  
ATOM   1181  H   GLN F   4      18.908  14.163  81.514  0.00  0.00      B008  
ATOM   1182  CA  GLN F   4      18.892  12.448  80.498  0.00  0.00      B008  
ATOM   1183  CB  GLN F   4      20.181  12.854  79.780  0.00  0.00      B008  
ATOM   1184  CG  GLN F   4      20.180  14.251  79.164  0.00  0.00      B008  
ATOM   1185  CD  GLN F   4      19.360  14.485  77.949  0.00  0.00      B008  
ATOM   1186  OE1 GLN F   4      19.778  14.229  76.791  0.00  0.00      B008  
ATOM   1187  NE2 GLN F   4      18.107  14.780  78.209  0.00  0.00      B008  
ATOM   1188 HE21 GLN F   4      17.942  15.013  79.146  0.00  0.00      B008  
ATOM   1189 HE22 GLN F   4      17.381  14.812  77.551  0.00  0.00      B008  
ATOM   1190  C   GLN F   4      19.053  11.173  81.352  0.00  0.00      B008  
ATOM   1191  O   GLN F   4      20.139  10.956  82.025  0.00  0.00      B008  
ATOM   1192  N   HIS F   5      17.999  10.353  81.614  0.00  0.00      B008  
ATOM   1193  H   HIS F   5      17.091  10.620  81.358  0.00  0.00      B008  
ATOM   1194  CA  HIS F   5      18.135   9.186  82.386  0.00  0.00      B008  
ATOM   1195  CB  HIS F   5      17.088   9.029  83.443  0.00  0.00      B008  
ATOM   1196  CG  HIS F   5      15.707   9.177  82.937  0.00  0.00      B008  
ATOM   1197  ND1 HIS F   5      15.028  10.223  82.412  0.00  0.00      B008  
ATOM   1198  HD1 HIS F   5      15.387  11.134  82.423  0.00  0.00      B008  
ATOM   1199  CD2 HIS F   5      14.758   8.165  83.004  0.00  0.00      B008  
ATOM   1200  NE2 HIS F   5      13.587   8.645  82.593  0.00  0.00      B008  
ATOM   1201  CE1 HIS F   5      13.750   9.909  82.196  0.00  0.00      B008  
ATOM   1202  C   HIS F   5      18.378   7.866  81.654  0.00  0.00      B008  
ATOM   1203  O   HIS F   5      17.487   7.288  81.059  0.00  0.00      B008  
ATOM   1204  N   LEU F   6      19.641   7.410  81.573  0.00  0.00      B008  
ATOM   1205  H   LEU F   6      20.361   7.729  82.157  0.00  0.00      B008  
ATOM   1206  CA  LEU F   6      20.082   6.188  81.000  0.00  0.00      B008  
ATOM   1207  CB  LEU F   6      21.104   6.437  79.912  0.00  0.00      B008  
ATOM   1208  CG  LEU F   6      20.663   7.300  78.674  0.00  0.00      B008  
ATOM   1209  CD1 LEU F   6      21.797   7.846  77.863  0.00  0.00      B008  
ATOM   1210  CD2 LEU F   6      19.582   6.622  77.820  0.00  0.00      B008  
ATOM   1211  C   LEU F   6      20.581   5.118  81.989  0.00  0.00      B008  
ATOM   1212  O   LEU F   6      21.044   5.365  83.097  0.00  0.00      B008  
ATOM   1213  N   CYS F   7      20.431   3.847  81.607  0.00  0.00      B008  
ATOM   1214  H   CYS F   7      20.109   3.695  80.694  0.00  0.00      B008  
ATOM   1215  CA  CYS F   7      20.895   2.675  82.327  0.00  0.00      B008  
ATOM   1216  CB  CYS F   7      20.186   1.388  81.918  0.00  0.00      B008  
ATOM   1217  SG  CYS F   7      18.506   1.760  81.427  0.00  0.00      B008  
ATOM   1218  C   CYS F   7      22.399   2.624  82.163  0.00  0.00      B008  
ATOM   1219  O   CYS F   7      22.970   2.129  81.191  0.00  0.00      B008  
ATOM   1220  N   GLY F   8      23.098   3.216  83.111  0.00  0.00      B008  
ATOM   1221  H   GLY F   8      22.678   3.701  83.851  0.00  0.00      B008  
ATOM   1222  CA  GLY F   8      24.587   3.391  83.100  0.00  0.00      B008  
ATOM   1223  C   GLY F   8      25.054   4.602  84.010  0.00  0.00      B008  
ATOM   1224  O   GLY F   8      24.956   4.476  85.272  0.00  0.00      B008  
ATOM   1225  N   SER F   9      25.461   5.762  83.463  0.00  0.00      B008  
ATOM   1226  H   SER F   9      25.407   5.979  82.508  0.00  0.00      B008  
ATOM   1227  CA  SER F   9      25.833   6.810  84.254  0.00  0.00      B008  
ATOM   1228  CB  SER F   9      27.338   6.895  84.377  0.00  0.00      B008  
ATOM   1229  OG  SER F   9      27.849   5.583  84.387  0.00  0.00      B008  
ATOM   1230  HG  SER F   9      27.657   5.074  85.178  0.00  0.00      B008  
ATOM   1231  C   SER F   9      25.209   8.083  83.634  0.00  0.00      B008  
ATOM   1232  O   SER F   9      25.004   8.155  82.396  0.00  0.00      B008  
ATOM   1233  N   HIS F  10      24.851   9.050  84.487  0.00  0.00      B008  
ATOM   1234  H   HIS F  10      24.553   8.826  85.393  0.00  0.00      B008  
ATOM   1235  CA  HIS F  10      24.728  10.511  84.060  0.00  0.00      B008  
ATOM   1236  CB  HIS F  10      23.456  11.079  84.532  0.00  0.00      B008  
ATOM   1237  CG  HIS F  10      23.181  12.489  83.934  0.00  0.00      B008  
ATOM   1238  ND1 HIS F  10      22.182  12.861  83.126  0.00  0.00      B008  
ATOM   1239  HD1 HIS F  10      21.576  12.237  82.674  0.00  0.00      B008  
ATOM   1240  CD2 HIS F  10      23.891  13.625  84.207  0.00  0.00      B008  
ATOM   1241  NE2 HIS F  10      23.234  14.577  83.626  0.00  0.00      B008  
ATOM   1242  CE1 HIS F  10      22.190  14.107  82.952  0.00  0.00      B008  
ATOM   1243  C   HIS F  10      25.902  11.118  84.732  0.00  0.00      B008  
ATOM   1244  O   HIS F  10      26.083  10.954  85.943  0.00  0.00      B008  
ATOM   1245  N   LEU F  11      26.796  11.752  83.985  0.00  0.00      B008  
ATOM   1246  H   LEU F  11      26.818  11.577  83.021  0.00  0.00      B008  
ATOM   1247  CA  LEU F  11      27.954  12.421  84.572  0.00  0.00      B008  
ATOM   1248  CB  LEU F  11      29.227  12.236  83.682  0.00  0.00      B008  
ATOM   1249  CG  LEU F  11      29.814  10.846  83.607  0.00  0.00      B008  
ATOM   1250  CD1 LEU F  11      31.002  11.146  82.687  0.00  0.00      B008  
ATOM   1251  CD2 LEU F  11      30.198  10.326  84.926  0.00  0.00      B008  
ATOM   1252  C   LEU F  11      27.635  13.859  84.978  0.00  0.00      B008  
ATOM   1253  O   LEU F  11      27.035  14.037  86.079  0.00  0.00      B008  
ATOM   1254  N   VAL F  12      27.763  14.929  84.193  0.00  0.00      B008  
ATOM   1255  H   VAL F  12      27.695  14.796  83.225  0.00  0.00      B008  
ATOM   1256  CA  VAL F  12      28.031  16.277  84.775  0.00  0.00      B008  
ATOM   1257  CB  VAL F  12      29.239  16.972  84.123  0.00  0.00      B008  
ATOM   1258  CG1 VAL F  12      29.695  18.331  84.794  0.00  0.00      B008  
ATOM   1259  CG2 VAL F  12      30.405  16.028  84.080  0.00  0.00      B008  
ATOM   1260  C   VAL F  12      26.877  17.223  84.742  0.00  0.00      B008  
ATOM   1261  O   VAL F  12      26.265  17.339  85.836  0.00  0.00      B008  
ATOM   1262  N   GLU F  13      26.377  17.905  83.730  0.00  0.00      B008  
ATOM   1263  H   GLU F  13      26.760  17.676  82.857  0.00  0.00      B008  
ATOM   1264  CA  GLU F  13      25.267  18.860  83.863  0.00  0.00      B008  
ATOM   1265  CB  GLU F  13      25.695  20.324  83.731  0.00  0.00      B008  
ATOM   1266  CG  GLU F  13      26.406  20.864  84.943  0.00  0.00      B008  
ATOM   1267  CD  GLU F  13      27.004  22.243  84.780  0.00  0.00      B008  
ATOM   1268  OE1 GLU F  13      26.302  23.225  85.003  0.00  0.00      B008  
ATOM   1269  OE2 GLU F  13      28.150  22.328  84.466  0.00  0.00      B008  
ATOM   1270  C   GLU F  13      24.195  18.689  82.828  0.00  0.00      B008  
ATOM   1271  O   GLU F  13      24.424  18.443  81.644  0.00  0.00      B008  
ATOM   1272  N   ALA F  14      22.951  18.644  83.371  0.00  0.00      B008  
ATOM   1273  H   ALA F  14      22.752  18.900  84.296  0.00  0.00      B008  
ATOM   1274  CA  ALA F  14      21.868  18.407  82.525  0.00  0.00      B008  
ATOM   1275  CB  ALA F  14      20.839  17.517  83.139  0.00  0.00      B008  
ATOM   1276  C   ALA F  14      21.146  19.709  82.048  0.00  0.00      B008  
ATOM   1277  O   ALA F  14      21.280  20.154  80.869  0.00  0.00      B008  
ATOM   1278  N   LEU F  15      20.268  20.268  82.884  0.00  0.00      B008  
ATOM   1279  H   LEU F  15      20.310  20.005  83.828  0.00  0.00      B008  
ATOM   1280  CA  LEU F  15      19.253  21.176  82.442  0.00  0.00      B008  
ATOM   1281  CB  LEU F  15      17.773  20.552  82.539  0.00  0.00      B008  
ATOM   1282  CG  LEU F  15      17.180  19.625  81.422  0.00  0.00      B008  
ATOM   1283  CD1 LEU F  15      17.118  20.416  80.105  0.00  0.00      B008  
ATOM   1284  CD2 LEU F  15      17.934  18.376  80.982  0.00  0.00      B008  
ATOM   1285  C   LEU F  15      19.409  22.510  83.098  0.00  0.00      B008  
ATOM   1286  O   LEU F  15      19.341  22.636  84.304  0.00  0.00      B008  
ATOM   1287  N   TYR F  16      19.631  23.544  82.256  0.00  0.00      B008  
ATOM   1288  H   TYR F  16      19.729  23.260  81.323  0.00  0.00      B008  
ATOM   1289  CA  TYR F  16      19.641  24.882  82.722  0.00  0.00      B008  
ATOM   1290  CB  TYR F  16      20.491  25.846  81.826  0.00  0.00      B008  
ATOM   1291  CG  TYR F  16      22.001  25.583  81.830  0.00  0.00      B008  
ATOM   1292  CD1 TYR F  16      22.716  25.646  83.049  0.00  0.00      B008  
ATOM   1293  CE1 TYR F  16      24.087  25.463  83.073  0.00  0.00      B008  
ATOM   1294  CD2 TYR F  16      22.679  25.321  80.627  0.00  0.00      B008  
ATOM   1295  CE2 TYR F  16      24.057  25.084  80.671  0.00  0.00      B008  
ATOM   1296  CZ  TYR F  16      24.730  25.245  81.872  0.00  0.00      B008  
ATOM   1297  OH  TYR F  16      26.073  25.314  81.849  0.00  0.00      B008  
ATOM   1298  HH  TYR F  16      26.384  25.091  80.969  0.00  0.00      B008  
ATOM   1299  C   TYR F  16      18.162  25.364  82.821  0.00  0.00      B008  
ATOM   1300  O   TYR F  16      17.618  25.363  83.898  0.00  0.00      B008  
ATOM   1301  N   LEU F  17      17.507  25.782  81.771  0.00  0.00      B008  
ATOM   1302  H   LEU F  17      17.870  25.682  80.866  0.00  0.00      B008  
ATOM   1303  CA  LEU F  17      16.164  26.343  81.829  0.00  0.00      B008  
ATOM   1304  CB  LEU F  17      16.209  27.893  81.520  0.00  0.00      B008  
ATOM   1305  CG  LEU F  17      15.220  28.914  82.048  0.00  0.00      B008  
ATOM   1306  CD1 LEU F  17      15.676  30.248  81.447  0.00  0.00      B008  
ATOM   1307  CD2 LEU F  17      13.823  28.709  81.510  0.00  0.00      B008  
ATOM   1308  C   LEU F  17      15.266  25.588  80.902  0.00  0.00      B008  
ATOM   1309  O   LEU F  17      15.403  25.556  79.654  0.00  0.00      B008  
ATOM   1310  N   VAL F  18      14.257  24.894  81.563  0.00  0.00      B008  
ATOM   1311  H   VAL F  18      14.189  24.990  82.536  0.00  0.00      B008  
ATOM   1312  CA  VAL F  18      13.236  24.178  80.807  0.00  0.00      B008  
ATOM   1313  CB  VAL F  18      12.936  22.768  81.464  0.00  0.00      B008  
ATOM   1314  CG1 VAL F  18      11.992  21.853  80.587  0.00  0.00      B008  
ATOM   1315  CG2 VAL F  18      14.161  21.994  81.604  0.00  0.00      B008  
ATOM   1316  C   VAL F  18      12.000  24.798  80.247  0.00  0.00      B008  
ATOM   1317  O   VAL F  18      11.946  25.088  79.058  0.00  0.00      B008  
ATOM   1318  N   CYS F  19      10.957  25.009  81.121  0.00  0.00      B008  
ATOM   1319  H   CYS F  19      11.089  24.812  82.072  0.00  0.00      B008  
ATOM   1320  CA  CYS F  19       9.704  25.541  80.654  0.00  0.00      B008  
ATOM   1321  CB  CYS F  19       8.472  24.564  80.900  0.00  0.00      B008  
ATOM   1322  SG  CYS F  19       8.668  22.939  80.037  0.00  0.00      B008  
ATOM   1323  C   CYS F  19       9.478  27.000  81.237  0.00  0.00      B008  
ATOM   1324  O   CYS F  19       8.889  27.153  82.326  0.00  0.00      B008  
ATOM   1325  N   GLY F  20       9.752  28.043  80.452  0.00  0.00      B008  
ATOM   1326  H   GLY F  20      10.129  27.847  79.569  0.00  0.00      B008  
ATOM   1327  CA  GLY F  20       9.638  29.441  80.992  0.00  0.00      B008  
ATOM   1328  C   GLY F  20       8.658  30.208  80.098  0.00  0.00      B008  
ATOM   1329  O   GLY F  20       8.800  30.318  78.891  0.00  0.00      B008  
ATOM   1330  N   GLU F  21       7.700  30.840  80.792  0.00  0.00      B008  
ATOM   1331  H   GLU F  21       7.690  30.795  81.771  0.00  0.00      B008  
ATOM   1332  CA  GLU F  21       6.907  31.907  80.221  0.00  0.00      B008  
ATOM   1333  CB  GLU F  21       5.349  31.730  80.297  0.00  0.00      B008  
ATOM   1334  CG  GLU F  21       4.499  32.911  79.771  0.00  0.00      B008  
ATOM   1335  CD  GLU F  21       3.072  32.992  80.225  0.00  0.00      B008  
ATOM   1336  OE1 GLU F  21       2.877  33.574  81.273  0.00  0.00      B008  
ATOM   1337  OE2 GLU F  21       2.179  32.422  79.552  0.00  0.00      B008  
ATOM   1338  C   GLU F  21       7.317  33.163  80.931  0.00  0.00      B008  
ATOM   1339  O   GLU F  21       6.988  33.368  82.056  0.00  0.00      B008  
ATOM   1340  N   ARG F  22       7.926  34.030  80.074  0.00  0.00      B008  
ATOM   1341  H   ARG F  22       7.908  33.751  79.134  0.00  0.00      B008  
ATOM   1342  CA  ARG F  22       8.397  35.321  80.564  0.00  0.00      B008  
ATOM   1343  CB  ARG F  22       9.854  35.689  80.372  0.00  0.00      B008  
ATOM   1344  CG  ARG F  22      10.821  34.939  81.273  0.00  0.00      B008  
ATOM   1345  CD  ARG F  22      12.170  35.372  80.785  0.00  0.00      B008  
ATOM   1346  NE  ARG F  22      13.326  34.822  81.449  0.00  0.00      B008  
ATOM   1347  HE  ARG F  22      13.180  34.219  82.207  0.00  0.00      B008  
ATOM   1348  CZ  ARG F  22      14.597  35.219  81.116  0.00  0.00      B008  
ATOM   1349  NH1 ARG F  22      14.869  36.131  80.157  0.00  0.00      B008  
ATOM   1350 HH11 ARG F  22      14.137  36.478  79.571  0.00  0.00      B008  
ATOM   1351 HH12 ARG F  22      15.805  36.451  80.008  0.00  0.00      B008  
ATOM   1352  NH2 ARG F  22      15.597  34.702  81.837  0.00  0.00      B008  
ATOM   1353 HH21 ARG F  22      15.524  34.020  82.565  0.00  0.00      B008  
ATOM   1354 HH22 ARG F  22      16.518  35.033  81.632  0.00  0.00      B008  
ATOM   1355  C   ARG F  22       7.403  36.363  80.064  0.00  0.00      B008  
ATOM   1356  O   ARG F  22       7.279  36.579  78.835  0.00  0.00      B008  
ATOM   1357  N   GLY F  23       6.678  37.028  81.011  0.00  0.00      B008  
ATOM   1358  H   GLY F  23       6.563  36.714  81.933  0.00  0.00      B008  
ATOM   1359  CA  GLY F  23       5.695  38.023  80.596  0.00  0.00      B008  
ATOM   1360  C   GLY F  23       6.169  39.429  81.020  0.00  0.00      B008  
ATOM   1361  O   GLY F  23       6.012  39.639  82.214  0.00  0.00      B008  
ATOM   1362  N   PHE F  24       6.701  40.347  80.216  0.00  0.00      B008  
ATOM   1363  H   PHE F  24       6.572  40.238  79.250  0.00  0.00      B008  
ATOM   1364  CA  PHE F  24       7.107  41.707  80.616  0.00  0.00      B008  
ATOM   1365  CB  PHE F  24       8.404  42.121  80.020  0.00  0.00      B008  
ATOM   1366  CG  PHE F  24       9.613  41.345  80.279  0.00  0.00      B008  
ATOM   1367  CD1 PHE F  24      10.681  41.909  80.997  0.00  0.00      B008  
ATOM   1368  CD2 PHE F  24       9.782  40.063  79.796  0.00  0.00      B008  
ATOM   1369  CE1 PHE F  24      11.826  41.156  81.161  0.00  0.00      B008  
ATOM   1370  CE2 PHE F  24      10.934  39.333  79.957  0.00  0.00      B008  
ATOM   1371  CZ  PHE F  24      11.968  39.876  80.675  0.00  0.00      B008  
ATOM   1372  C   PHE F  24       5.963  42.623  80.123  0.00  0.00      B008  
ATOM   1373  O   PHE F  24       5.600  42.722  78.975  0.00  0.00      B008  
ATOM   1374  N   PHE F  25       5.238  43.183  81.126  0.00  0.00      B008  
ATOM   1375  H   PHE F  25       5.662  43.262  82.006  0.00  0.00      B008  
ATOM   1376  CA  PHE F  25       4.117  44.014  80.840  0.00  0.00      B008  
ATOM   1377  CB  PHE F  25       2.943  43.644  81.779  0.00  0.00      B008  
ATOM   1378  CG  PHE F  25       2.286  42.237  81.541  0.00  0.00      B008  
ATOM   1379  CD1 PHE F  25       2.907  41.078  82.062  0.00  0.00      B008  
ATOM   1380  CD2 PHE F  25       1.152  42.134  80.747  0.00  0.00      B008  
ATOM   1381  CE1 PHE F  25       2.403  39.842  81.854  0.00  0.00      B008  
ATOM   1382  CE2 PHE F  25       0.636  40.838  80.547  0.00  0.00      B008  
ATOM   1383  CZ  PHE F  25       1.207  39.732  81.134  0.00  0.00      B008  
ATOM   1384  C   PHE F  25       4.294  45.490  80.886  0.00  0.00      B008  
ATOM   1385  O   PHE F  25       4.075  46.182  81.922  0.00  0.00      B008  
ATOM   1386  N   TYR F  26       4.792  46.043  79.798  0.00  0.00      B008  
ATOM   1387  H   TYR F  26       4.741  45.440  79.028  0.00  0.00      B008  
ATOM   1388  CA  TYR F  26       5.103  47.480  79.872  0.00  0.00      B008  
ATOM   1389  CB  TYR F  26       6.076  47.833  78.713  0.00  0.00      B008  
ATOM   1390  CG  TYR F  26       7.466  47.515  79.134  0.00  0.00      B008  
ATOM   1391  CD1 TYR F  26       8.304  48.512  79.581  0.00  0.00      B008  
ATOM   1392  CE1 TYR F  26       9.660  48.279  79.601  0.00  0.00      B008  
ATOM   1393  CD2 TYR F  26       7.988  46.245  78.797  0.00  0.00      B008  
ATOM   1394  CE2 TYR F  26       9.383  46.048  78.760  0.00  0.00      B008  
ATOM   1395  CZ  TYR F  26      10.185  47.118  79.114  0.00  0.00      B008  
ATOM   1396  OH  TYR F  26      11.552  47.025  78.936  0.00  0.00      B008  
ATOM   1397  HH  TYR F  26      11.745  46.101  78.762  0.00  0.00      B008  
ATOM   1398  C   TYR F  26       3.814  48.245  79.655  0.00  0.00      B008  
ATOM   1399  O   TYR F  26       3.335  48.595  78.565  0.00  0.00      B008  
ATOM   1400  N   THR F  27       3.246  48.499  80.847  0.00  0.00      B008  
ATOM   1401  H   THR F  27       3.695  48.386  81.710  0.00  0.00      B008  
ATOM   1402  CA  THR F  27       1.877  49.063  80.895  0.00  0.00      B008  
ATOM   1403  CB  THR F  27       0.868  47.942  81.393  0.00  0.00      B008  
ATOM   1404  OG1 THR F  27       1.197  46.669  80.754  0.00  0.00      B008  
ATOM   1405  HG1 THR F  27       1.784  46.262  81.395  0.00  0.00      B008  
ATOM   1406  CG2 THR F  27      -0.577  48.358  81.089  0.00  0.00      B008  
ATOM   1407  C   THR F  27       2.025  50.270  81.869  0.00  0.00      B008  
ATOM   1408  O   THR F  27       1.862  50.130  83.055  0.00  0.00      B008  
ATOM   1409  N   PRO F  28       2.275  51.462  81.345  0.00  0.00      B008  
ATOM   1410  CD  PRO F  28       2.441  51.709  79.915  0.00  0.00      B008  
ATOM   1411  CA  PRO F  28       2.370  52.744  82.024  0.00  0.00      B008  
ATOM   1412  CB  PRO F  28       3.361  53.487  81.238  0.00  0.00      B008  
ATOM   1413  CG  PRO F  28       3.579  52.632  80.015  0.00  0.00      B008  
ATOM   1414  C   PRO F  28       1.055  53.471  82.130  0.00  0.00      B008  
ATOM   1415  O   PRO F  28       0.379  53.812  81.177  0.00  0.00      B008  
ATOM   1416  N   LYS F  29       0.638  53.734  83.377  0.00  0.00      B008  
ATOM   1417  H   LYS F  29       1.408  53.717  83.983  0.00  0.00      B008  
ATOM   1418  CA  LYS F  29      -0.662  54.290  83.663  0.00  0.00      B008  
ATOM   1419  CB  LYS F  29      -1.139  53.987  85.100  0.00  0.00      B008  
ATOM   1420  CG  LYS F  29      -0.470  54.652  86.318  0.00  0.00      B008  
ATOM   1421  CD  LYS F  29      -1.203  54.341  87.621  0.00  0.00      B008  
ATOM   1422  CE  LYS F  29      -0.444  54.704  88.894  0.00  0.00      B008  
ATOM   1423  NZ  LYS F  29      -1.242  54.702  90.064  0.00  0.00      B008  
ATOM   1424  HZ1 LYS F  29      -1.997  55.413  89.986  0.00  0.00      B008  
ATOM   1425  HZ2 LYS F  29      -0.660  54.937  90.893  0.00  0.00      B008  
ATOM   1426  HZ3 LYS F  29      -1.727  53.785  90.131  0.00  0.00      B008  
ATOM   1427  C   LYS F  29      -0.771  55.752  83.306  0.00  0.00      B008  
ATOM   1428  O   LYS F  29       0.079  56.565  83.648  0.00  0.00      B008  
ATOM   1429  N   ALA F  30      -1.831  56.163  82.627  0.00  0.00      B008  
ATOM   1430  H   ALA F  30      -2.484  55.446  82.490  0.00  0.00      B008  
ATOM   1431  CA  ALA F  30      -1.977  57.509  82.095  0.00  0.00      B008  
ATOM   1432  CB  ALA F  30      -1.508  57.677  80.690  0.00  0.00      B008  
ATOM   1433  C   ALA F  30      -3.517  57.611  82.039  0.00  0.00      B008  
ATOM   1434  O   ALA F  30      -4.166  56.623  81.898  0.00  0.00      B008  
ATOM   1435  N   GLY G   1       6.579  13.963  89.653  0.00  0.00      A009  
ATOM   1436  H   GLY G   1       7.489  14.037  90.012  0.00  0.00      A009  
ATOM   1437  CA  GLY G   1       6.204  13.166  88.487  0.00  0.00      A009  
ATOM   1438  C   GLY G   1       7.462  12.628  87.812  0.00  0.00      A009  
ATOM   1439  O   GLY G   1       8.572  12.772  88.408  0.00  0.00      A009  
ATOM   1440  N   ILE G   2       7.574  12.094  86.622  0.00  0.00      A009  
ATOM   1441  H   ILE G   2       8.498  11.977  86.319  0.00  0.00      A009  
ATOM   1442  CA  ILE G   2       6.474  11.711  85.742  0.00  0.00      A009  
ATOM   1443  CB  ILE G   2       6.084  12.977  84.974  0.00  0.00      A009  
ATOM   1444  CG2 ILE G   2       7.324  13.606  84.211  0.00  0.00      A009  
ATOM   1445  CG1 ILE G   2       4.933  12.855  83.966  0.00  0.00      A009  
ATOM   1446  CD  ILE G   2       3.462  12.848  84.427  0.00  0.00      A009  
ATOM   1447  C   ILE G   2       6.780  10.453  84.923  0.00  0.00      A009  
ATOM   1448  O   ILE G   2       6.145   9.423  85.117  0.00  0.00      A009  
ATOM   1449  N   VAL G   3       7.822  10.504  84.031  0.00  0.00      A009  
ATOM   1450  H   VAL G   3       8.498  11.211  84.094  0.00  0.00      A009  
ATOM   1451  CA  VAL G   3       8.041   9.388  83.090  0.00  0.00      A009  
ATOM   1452  CB  VAL G   3       8.787   9.982  81.904  0.00  0.00      A009  
ATOM   1453  CG1 VAL G   3       8.881   8.932  80.771  0.00  0.00      A009  
ATOM   1454  CG2 VAL G   3       8.020  11.188  81.289  0.00  0.00      A009  
ATOM   1455  C   VAL G   3       8.776   8.210  83.714  0.00  0.00      A009  
ATOM   1456  O   VAL G   3       9.735   8.292  84.509  0.00  0.00      A009  
ATOM   1457  N   GLU G   4       8.295   7.073  83.250  0.00  0.00      A009  
ATOM   1458  H   GLU G   4       7.514   7.011  82.662  0.00  0.00      A009  
ATOM   1459  CA  GLU G   4       8.954   5.817  83.657  0.00  0.00      A009  
ATOM   1460  CB  GLU G   4       7.971   4.759  83.349  0.00  0.00      A009  
ATOM   1461  CG  GLU G   4       8.206   3.279  83.678  0.00  0.00      A009  
ATOM   1462  CD  GLU G   4       8.126   2.992  85.159  0.00  0.00      A009  
ATOM   1463  OE1 GLU G   4       6.981   2.763  85.672  0.00  0.00      A009  
ATOM   1464  OE2 GLU G   4       9.117   3.078  85.858  0.00  0.00      A009  
ATOM   1465  C   GLU G   4      10.242   5.523  82.905  0.00  0.00      A009  
ATOM   1466  O   GLU G   4      10.422   5.809  81.714  0.00  0.00      A009  
ATOM   1467  N   GLN G   5      11.247   4.924  83.566  0.00  0.00      A009  
ATOM   1468  H   GLN G   5      11.221   4.913  84.545  0.00  0.00      A009  
ATOM   1469  CA  GLN G   5      12.344   4.237  82.965  0.00  0.00      A009  
ATOM   1470  CB  GLN G   5      13.594   4.537  83.782  0.00  0.00      A009  
ATOM   1471  CG  GLN G   5      14.871   3.992  83.158  0.00  0.00      A009  
ATOM   1472  CD  GLN G   5      16.226   4.355  83.852  0.00  0.00      A009  
ATOM   1473  OE1 GLN G   5      16.665   3.664  84.748  0.00  0.00      A009  
ATOM   1474  NE2 GLN G   5      16.903   5.385  83.426  0.00  0.00      A009  
ATOM   1475 HE21 GLN G   5      16.777   5.996  82.671  0.00  0.00      A009  
ATOM   1476 HE22 GLN G   5      17.617   5.569  84.071  0.00  0.00      A009  
ATOM   1477  C   GLN G   5      12.062   2.728  83.061  0.00  0.00      A009  
ATOM   1478  O   GLN G   5      11.527   2.312  84.102  0.00  0.00      A009  
ATOM   1479  N   CYS G   6      12.247   1.922  82.050  0.00  0.00      A009  
ATOM   1480  H   CYS G   6      12.354   2.298  81.151  0.00  0.00      A009  
ATOM   1481  CA  CYS G   6      12.134   0.477  82.185  0.00  0.00      A009  
ATOM   1482  CB  CYS G   6      11.242  -0.030  81.101  0.00  0.00      A009  
ATOM   1483  SG  CYS G   6       9.641   0.822  81.284  0.00  0.00      A009  
ATOM   1484  C   CYS G   6      13.518  -0.131  81.998  0.00  0.00      A009  
ATOM   1485  O   CYS G   6      13.965  -0.280  80.885  0.00  0.00      A009  
ATOM   1486  N   CYS G   7      14.197  -0.487  83.114  0.00  0.00      A009  
ATOM   1487  H   CYS G   7      13.800  -0.374  84.004  0.00  0.00      A009  
ATOM   1488  CA  CYS G   7      15.551  -1.095  82.995  0.00  0.00      A009  
ATOM   1489  CB  CYS G   7      16.317  -1.100  84.330  0.00  0.00      A009  
ATOM   1490  SG  CYS G   7      16.311   0.434  85.269  0.00  0.00      A009  
ATOM   1491  C   CYS G   7      15.590  -2.444  82.382  0.00  0.00      A009  
ATOM   1492  O   CYS G   7      16.090  -2.612  81.290  0.00  0.00      A009  
ATOM   1493  N   ALA G   8      15.189  -3.527  83.109  0.00  0.00      A009  
ATOM   1494  H   ALA G   8      15.068  -3.275  84.049  0.00  0.00      A009  
ATOM   1495  CA  ALA G   8      15.043  -4.852  82.561  0.00  0.00      A009  
ATOM   1496  CB  ALA G   8      16.140  -5.666  83.196  0.00  0.00      A009  
ATOM   1497  C   ALA G   8      13.695  -5.503  82.829  0.00  0.00      A009  
ATOM   1498  O   ALA G   8      13.502  -6.604  83.309  0.00  0.00      A009  
ATOM   1499  N   SER G   9      12.721  -4.671  82.388  0.00  0.00      A009  
ATOM   1500  H   SER G   9      13.023  -4.078  81.668  0.00  0.00      A009  
ATOM   1501  CA  SER G   9      11.362  -4.774  82.786  0.00  0.00      A009  
ATOM   1502  CB  SER G   9      11.035  -3.517  83.576  0.00  0.00      A009  
ATOM   1503  OG  SER G   9      11.806  -3.273  84.785  0.00  0.00      A009  
ATOM   1504  HG  SER G   9      12.310  -2.456  84.754  0.00  0.00      A009  
ATOM   1505  C   SER G   9      10.297  -5.077  81.708  0.00  0.00      A009  
ATOM   1506  O   SER G   9      10.584  -4.956  80.499  0.00  0.00      A009  
ATOM   1507  N   VAL G  10       9.138  -5.578  82.044  0.00  0.00      A009  
ATOM   1508  H   VAL G  10       9.130  -6.158  82.834  0.00  0.00      A009  
ATOM   1509  CA  VAL G  10       7.956  -5.489  81.175  0.00  0.00      A009  
ATOM   1510  CB  VAL G  10       7.193  -6.856  81.341  0.00  0.00      A009  
ATOM   1511  CG1 VAL G  10       6.063  -6.980  80.351  0.00  0.00      A009  
ATOM   1512  CG2 VAL G  10       8.082  -8.104  80.996  0.00  0.00      A009  
ATOM   1513  C   VAL G  10       7.216  -4.218  81.545  0.00  0.00      A009  
ATOM   1514  O   VAL G  10       6.517  -4.126  82.550  0.00  0.00      A009  
ATOM   1515  N   CYS G  11       7.313  -3.132  80.777  0.00  0.00      A009  
ATOM   1516  H   CYS G  11       7.963  -3.264  80.056  0.00  0.00      A009  
ATOM   1517  CA  CYS G  11       6.525  -1.910  81.092  0.00  0.00      A009  
ATOM   1518  CB  CYS G  11       7.258  -0.622  80.816  0.00  0.00      A009  
ATOM   1519  SG  CYS G  11       8.416  -0.476  82.192  0.00  0.00      A009  
ATOM   1520  C   CYS G  11       5.351  -1.912  80.108  0.00  0.00      A009  
ATOM   1521  O   CYS G  11       5.459  -1.754  78.875  0.00  0.00      A009  
ATOM   1522  N   SER G  12       4.157  -2.017  80.706  0.00  0.00      A009  
ATOM   1523  H   SER G  12       4.032  -2.042  81.678  0.00  0.00      A009  
ATOM   1524  CA  SER G  12       2.951  -2.135  79.832  0.00  0.00      A009  
ATOM   1525  CB  SER G  12       2.017  -3.240  80.412  0.00  0.00      A009  
ATOM   1526  OG  SER G  12       2.747  -4.496  80.641  0.00  0.00      A009  
ATOM   1527  HG  SER G  12       3.546  -4.394  81.164  0.00  0.00      A009  
ATOM   1528  C   SER G  12       2.164  -0.891  79.504  0.00  0.00      A009  
ATOM   1529  O   SER G  12       2.413  -0.229  78.438  0.00  0.00      A009  
ATOM   1530  N   LEU G  13       1.184  -0.394  80.375  0.00  0.00      A009  
ATOM   1531  H   LEU G  13       1.181  -0.657  81.319  0.00  0.00      A009  
ATOM   1532  CA  LEU G  13       0.162   0.472  79.935  0.00  0.00      A009  
ATOM   1533  CB  LEU G  13      -1.169  -0.144  80.055  0.00  0.00      A009  
ATOM   1534  CG  LEU G  13      -1.660  -1.192  79.021  0.00  0.00      A009  
ATOM   1535  CD1 LEU G  13      -2.996  -1.767  79.396  0.00  0.00      A009  
ATOM   1536  CD2 LEU G  13      -1.861  -0.739  77.573  0.00  0.00      A009  
ATOM   1537  C   LEU G  13       0.300   1.727  80.731  0.00  0.00      A009  
ATOM   1538  O   LEU G  13      -0.174   1.940  81.853  0.00  0.00      A009  
ATOM   1539  N   TYR G  14       0.944   2.644  79.988  0.00  0.00      A009  
ATOM   1540  H   TYR G  14       1.195   2.366  79.083  0.00  0.00      A009  
ATOM   1541  CA  TYR G  14       1.219   3.965  80.560  0.00  0.00      A009  
ATOM   1542  CB  TYR G  14       2.719   4.409  80.498  0.00  0.00      A009  
ATOM   1543  CG  TYR G  14       3.655   3.412  81.290  0.00  0.00      A009  
ATOM   1544  CD1 TYR G  14       3.864   2.184  80.679  0.00  0.00      A009  
ATOM   1545  CE1 TYR G  14       4.507   1.210  81.400  0.00  0.00      A009  
ATOM   1546  CD2 TYR G  14       3.999   3.678  82.574  0.00  0.00      A009  
ATOM   1547  CE2 TYR G  14       4.585   2.672  83.307  0.00  0.00      A009  
ATOM   1548  CZ  TYR G  14       4.876   1.444  82.693  0.00  0.00      A009  
ATOM   1549  OH  TYR G  14       5.537   0.431  83.327  0.00  0.00      A009  
ATOM   1550  HH  TYR G  14       5.862   0.755  84.170  0.00  0.00      A009  
ATOM   1551  C   TYR G  14       0.482   5.141  79.971  0.00  0.00      A009  
ATOM   1552  O   TYR G  14       0.593   5.496  78.759  0.00  0.00      A009  
ATOM   1553  N   GLN G  15      -0.154   5.914  80.852  0.00  0.00      A009  
ATOM   1554  H   GLN G  15      -0.229   5.628  81.786  0.00  0.00      A009  
ATOM   1555  CA  GLN G  15      -0.842   7.124  80.505  0.00  0.00      A009  
ATOM   1556  CB  GLN G  15      -2.321   7.030  80.504  0.00  0.00      A009  
ATOM   1557  CG  GLN G  15      -3.060   8.000  79.485  0.00  0.00      A009  
ATOM   1558  CD  GLN G  15      -4.624   7.756  79.473  0.00  0.00      A009  
ATOM   1559  OE1 GLN G  15      -5.174   7.599  80.516  0.00  0.00      A009  
ATOM   1560  NE2 GLN G  15      -5.349   7.663  78.371  0.00  0.00      A009  
ATOM   1561 HE21 GLN G  15      -4.913   7.770  77.500  0.00  0.00      A009  
ATOM   1562 HE22 GLN G  15      -6.308   7.483  78.461  0.00  0.00      A009  
ATOM   1563  C   GLN G  15      -0.424   8.265  81.406  0.00  0.00      A009  
ATOM   1564  O   GLN G  15      -0.685   8.181  82.654  0.00  0.00      A009  
ATOM   1565  N   LEU G  16       0.365   9.253  80.955  0.00  0.00      A009  
ATOM   1566  H   LEU G  16       0.514   9.300  79.987  0.00  0.00      A009  
ATOM   1567  CA  LEU G  16       0.884  10.323  81.780  0.00  0.00      A009  
ATOM   1568  CB  LEU G  16       2.391  10.273  81.856  0.00  0.00      A009  
ATOM   1569  CG  LEU G  16       3.061   9.055  82.420  0.00  0.00      A009  
ATOM   1570  CD1 LEU G  16       4.550   9.235  82.032  0.00  0.00      A009  
ATOM   1571  CD2 LEU G  16       2.899   8.888  83.902  0.00  0.00      A009  
ATOM   1572  C   LEU G  16       0.454  11.674  81.292  0.00  0.00      A009  
ATOM   1573  O   LEU G  16       0.796  12.089  80.161  0.00  0.00      A009  
ATOM   1574  N   GLU G  17      -0.249  12.518  82.060  0.00  0.00      A009  
ATOM   1575  H   GLU G  17      -0.440  12.308  82.998  0.00  0.00      A009  
ATOM   1576  CA  GLU G  17      -0.860  13.805  81.687  0.00  0.00      A009  
ATOM   1577  CB  GLU G  17      -2.364  13.901  81.857  0.00  0.00      A009  
ATOM   1578  CG  GLU G  17      -3.276  12.730  81.583  0.00  0.00      A009  
ATOM   1579  CD  GLU G  17      -3.668  12.584  80.148  0.00  0.00      A009  
ATOM   1580  OE1 GLU G  17      -4.384  13.488  79.712  0.00  0.00      A009  
ATOM   1581  OE2 GLU G  17      -3.085  11.746  79.513  0.00  0.00      A009  
ATOM   1582  C   GLU G  17      -0.082  14.821  82.534  0.00  0.00      A009  
ATOM   1583  O   GLU G  17      -0.266  14.928  83.737  0.00  0.00      A009  
ATOM   1584  N   ASN G  18       0.773  15.543  81.855  0.00  0.00      A009  
ATOM   1585  H   ASN G  18       0.897  15.292  80.915  0.00  0.00      A009  
ATOM   1586  CA  ASN G  18       1.807  16.314  82.612  0.00  0.00      A009  
ATOM   1587  CB  ASN G  18       3.147  15.886  82.198  0.00  0.00      A009  
ATOM   1588  CG  ASN G  18       4.178  16.478  83.044  0.00  0.00      A009  
ATOM   1589  OD1 ASN G  18       4.100  16.558  84.282  0.00  0.00      A009  
ATOM   1590  ND2 ASN G  18       5.296  16.919  82.517  0.00  0.00      A009  
ATOM   1591 HD21 ASN G  18       5.368  16.824  81.544  0.00  0.00      A009  
ATOM   1592 HD22 ASN G  18       5.923  17.301  83.166  0.00  0.00      A009  
ATOM   1593  C   ASN G  18       1.572  17.801  82.394  0.00  0.00      A009  
ATOM   1594  O   ASN G  18       1.838  18.168  81.205  0.00  0.00      A009  
ATOM   1595  N   TYR G  19       1.038  18.649  83.284  0.00  0.00      A009  
ATOM   1596  H   TYR G  19       0.740  18.290  84.146  0.00  0.00      A009  
ATOM   1597  CA  TYR G  19       0.697  20.025  82.882  0.00  0.00      A009  
ATOM   1598  CB  TYR G  19      -0.699  20.317  83.243  0.00  0.00      A009  
ATOM   1599  CG  TYR G  19      -1.793  19.542  82.475  0.00  0.00      A009  
ATOM   1600  CD1 TYR G  19      -2.421  18.457  83.035  0.00  0.00      A009  
ATOM   1601  CE1 TYR G  19      -3.354  17.760  82.290  0.00  0.00      A009  
ATOM   1602  CD2 TYR G  19      -2.067  19.977  81.172  0.00  0.00      A009  
ATOM   1603  CE2 TYR G  19      -3.003  19.283  80.403  0.00  0.00      A009  
ATOM   1604  CZ  TYR G  19      -3.631  18.161  81.019  0.00  0.00      A009  
ATOM   1605  OH  TYR G  19      -4.506  17.405  80.286  0.00  0.00      A009  
ATOM   1606  HH  TYR G  19      -4.148  17.481  79.399  0.00  0.00      A009  
ATOM   1607  C   TYR G  19       1.584  20.991  83.746  0.00  0.00      A009  
ATOM   1608  O   TYR G  19       1.652  20.865  84.964  0.00  0.00      A009  
ATOM   1609  N   CYS G  20       2.261  21.952  83.125  0.00  0.00      A009  
ATOM   1610  H   CYS G  20       2.559  21.941  82.192  0.00  0.00      A009  
ATOM   1611  CA  CYS G  20       2.765  23.126  83.847  0.00  0.00      A009  
ATOM   1612  CB  CYS G  20       4.173  22.908  84.291  0.00  0.00      A009  
ATOM   1613  SG  CYS G  20       4.788  24.275  85.304  0.00  0.00      A009  
ATOM   1614  C   CYS G  20       2.595  24.333  82.951  0.00  0.00      A009  
ATOM   1615  O   CYS G  20       2.891  24.313  81.754  0.00  0.00      A009  
ATOM   1616  N   ASN G  21       2.061  25.353  83.653  0.00  0.00      A009  
ATOM   1617  H   ASN G  21       1.999  25.442  84.627  0.00  0.00      A009  
ATOM   1618  CA  ASN G  21       1.636  26.527  82.875  0.00  0.00      A009  
ATOM   1619  CB  ASN G  21       0.111  26.471  82.761  0.00  0.00      A009  
ATOM   1620  CG  ASN G  21      -0.587  27.772  82.261  0.00  0.00      A009  
ATOM   1621  OD1 ASN G  21      -0.144  28.434  81.292  0.00  0.00      A009  
ATOM   1622  ND2 ASN G  21      -1.557  28.273  83.086  0.00  0.00      A009  
ATOM   1623 HD21 ASN G  21      -1.724  27.907  83.980  0.00  0.00      A009  
ATOM   1624 HD22 ASN G  21      -1.978  29.070  82.702  0.00  0.00      A009  
ATOM   1625  C   ASN G  21       2.068  27.821  83.529  0.00  0.00      A009  
ATOM   1626  O   ASN G  21       2.574  27.796  84.652  0.00  0.00      A009  
ATOM   1627  N   PHE H   1       7.428  16.640  88.247  0.00  0.00      B009  
ATOM   1628  H   PHE H   1       7.358  15.962  88.951  0.00  0.00      B009  
ATOM   1629  CA  PHE H   1       8.178  16.527  87.024  0.00  0.00      B009  
ATOM   1630  CB  PHE H   1       8.561  17.985  86.660  0.00  0.00      B009  
ATOM   1631  CG  PHE H   1       7.448  19.014  86.694  0.00  0.00      B009  
ATOM   1632  CD1 PHE H   1       7.703  20.161  87.440  0.00  0.00      B009  
ATOM   1633  CD2 PHE H   1       6.237  18.824  86.042  0.00  0.00      B009  
ATOM   1634  CE1 PHE H   1       6.710  21.168  87.528  0.00  0.00      B009  
ATOM   1635  CE2 PHE H   1       5.265  19.831  86.098  0.00  0.00      B009  
ATOM   1636  CZ  PHE H   1       5.523  20.956  86.844  0.00  0.00      B009  
ATOM   1637  C   PHE H   1       9.515  15.852  86.961  0.00  0.00      B009  
ATOM   1638  O   PHE H   1       9.787  15.350  85.911  0.00  0.00      B009  
ATOM   1639  N   VAL H   2      10.257  15.905  88.059  0.00  0.00      B009  
ATOM   1640  H   VAL H   2       9.801  16.058  88.913  0.00  0.00      B009  
ATOM   1641  CA  VAL H   2      11.619  15.502  87.975  0.00  0.00      B009  
ATOM   1642  CB  VAL H   2      12.543  16.569  88.683  0.00  0.00      B009  
ATOM   1643  CG1 VAL H   2      13.909  16.326  87.960  0.00  0.00      B009  
ATOM   1644  CG2 VAL H   2      12.195  18.075  88.424  0.00  0.00      B009  
ATOM   1645  C   VAL H   2      12.047  14.124  88.442  0.00  0.00      B009  
ATOM   1646  O   VAL H   2      12.585  13.893  89.523  0.00  0.00      B009  
ATOM   1647  N   ASN H   3      11.646  13.164  87.578  0.00  0.00      B009  
ATOM   1648  H   ASN H   3      11.132  13.388  86.774  0.00  0.00      B009  
ATOM   1649  CA  ASN H   3      11.925  11.765  87.815  0.00  0.00      B009  
ATOM   1650  CB  ASN H   3      11.180  10.751  86.949  0.00  0.00      B009  
ATOM   1651  CG  ASN H   3      10.923  11.144  85.517  0.00  0.00      B009  
ATOM   1652  OD1 ASN H   3      10.026  11.934  85.201  0.00  0.00      B009  
ATOM   1653  ND2 ASN H   3      11.675  10.631  84.602  0.00  0.00      B009  
ATOM   1654 HD21 ASN H   3      12.401  10.050  84.912  0.00  0.00      B009  
ATOM   1655 HD22 ASN H   3      11.449  10.912  83.691  0.00  0.00      B009  
ATOM   1656  C   ASN H   3      13.474  11.355  87.743  0.00  0.00      B009  
ATOM   1657  O   ASN H   3      13.909  11.196  86.606  0.00  0.00      B009  
ATOM   1658  N   GLN H   4      14.130  11.250  88.867  0.00  0.00      B009  
ATOM   1659  H   GLN H   4      13.666  11.316  89.728  0.00  0.00      B009  
ATOM   1660  CA  GLN H   4      15.550  10.808  88.883  0.00  0.00      B009  
ATOM   1661  CB  GLN H   4      16.282  11.284  90.150  0.00  0.00      B009  
ATOM   1662  CG  GLN H   4      16.387  12.830  90.165  0.00  0.00      B009  
ATOM   1663  CD  GLN H   4      17.326  13.583  89.181  0.00  0.00      B009  
ATOM   1664  OE1 GLN H   4      16.846  14.250  88.215  0.00  0.00      B009  
ATOM   1665  NE2 GLN H   4      18.677  13.360  89.298  0.00  0.00      B009  
ATOM   1666 HE21 GLN H   4      19.094  12.700  89.892  0.00  0.00      B009  
ATOM   1667 HE22 GLN H   4      19.271  13.974  88.818  0.00  0.00      B009  
ATOM   1668  C   GLN H   4      15.584   9.312  88.829  0.00  0.00      B009  
ATOM   1669  O   GLN H   4      16.110   8.587  89.653  0.00  0.00      B009  
ATOM   1670  N   HIS H   5      15.033   8.682  87.754  0.00  0.00      B009  
ATOM   1671  H   HIS H   5      14.662   9.373  87.166  0.00  0.00      B009  
ATOM   1672  CA  HIS H   5      15.127   7.267  87.482  0.00  0.00      B009  
ATOM   1673  CB  HIS H   5      13.872   6.836  86.679  0.00  0.00      B009  
ATOM   1674  CG  HIS H   5      12.606   7.010  87.538  0.00  0.00      B009  
ATOM   1675  ND1 HIS H   5      12.453   7.009  88.850  0.00  0.00      B009  
ATOM   1676  HD1 HIS H   5      13.154   6.918  89.529  0.00  0.00      B009  
ATOM   1677  CD2 HIS H   5      11.379   7.045  87.019  0.00  0.00      B009  
ATOM   1678  NE2 HIS H   5      10.514   6.990  88.035  0.00  0.00      B009  
ATOM   1679  CE1 HIS H   5      11.228   7.054  89.130  0.00  0.00      B009  
ATOM   1680  C   HIS H   5      16.409   6.810  86.808  0.00  0.00      B009  
ATOM   1681  O   HIS H   5      16.660   7.077  85.627  0.00  0.00      B009  
ATOM   1682  N   LEU H   6      17.248   6.208  87.646  0.00  0.00      B009  
ATOM   1683  H   LEU H   6      16.930   6.217  88.573  0.00  0.00      B009  
ATOM   1684  CA  LEU H   6      18.463   5.568  87.132  0.00  0.00      B009  
ATOM   1685  CB  LEU H   6      19.747   6.225  87.695  0.00  0.00      B009  
ATOM   1686  CG  LEU H   6      20.420   7.545  87.299  0.00  0.00      B009  
ATOM   1687  CD1 LEU H   6      20.753   7.385  85.858  0.00  0.00      B009  
ATOM   1688  CD2 LEU H   6      19.495   8.734  87.505  0.00  0.00      B009  
ATOM   1689  C   LEU H   6      18.532   4.117  87.560  0.00  0.00      B009  
ATOM   1690  O   LEU H   6      18.249   3.784  88.669  0.00  0.00      B009  
ATOM   1691  N   CYS H   7      18.903   3.191  86.582  0.00  0.00      B009  
ATOM   1692  H   CYS H   7      18.757   3.392  85.634  0.00  0.00      B009  
ATOM   1693  CA  CYS H   7      19.705   2.006  87.037  0.00  0.00      B009  
ATOM   1694  CB  CYS H   7      19.295   0.707  86.227  0.00  0.00      B009  
ATOM   1695  SG  CYS H   7      17.688   0.141  86.741  0.00  0.00      B009  
ATOM   1696  C   CYS H   7      21.134   2.441  86.879  0.00  0.00      B009  
ATOM   1697  O   CYS H   7      21.581   2.920  85.825  0.00  0.00      B009  
ATOM   1698  N   GLY H   8      21.851   2.430  87.987  0.00  0.00      B009  
ATOM   1699  H   GLY H   8      21.317   2.172  88.767  0.00  0.00      B009  
ATOM   1700  CA  GLY H   8      23.261   2.808  87.964  0.00  0.00      B009  
ATOM   1701  C   GLY H   8      23.524   4.032  88.774  0.00  0.00      B009  
ATOM   1702  O   GLY H   8      23.129   4.144  89.912  0.00  0.00      B009  
ATOM   1703  N   SER H   9      24.232   5.019  88.239  0.00  0.00      B009  
ATOM   1704  H   SER H   9      24.500   4.895  87.305  0.00  0.00      B009  
ATOM   1705  CA  SER H   9      24.552   6.205  89.007  0.00  0.00      B009  
ATOM   1706  CB  SER H   9      26.017   6.138  89.406  0.00  0.00      B009  
ATOM   1707  OG  SER H   9      26.318   5.135  90.432  0.00  0.00      B009  
ATOM   1708  HG  SER H   9      25.566   4.573  90.634  0.00  0.00      B009  
ATOM   1709  C   SER H   9      24.242   7.547  88.334  0.00  0.00      B009  
ATOM   1710  O   SER H   9      24.405   7.775  87.118  0.00  0.00      B009  
ATOM   1711  N   HIS H  10      23.841   8.508  89.102  0.00  0.00      B009  
ATOM   1712  H   HIS H  10      23.612   8.343  90.040  0.00  0.00      B009  
ATOM   1713  CA  HIS H  10      23.679   9.883  88.698  0.00  0.00      B009  
ATOM   1714  CB  HIS H  10      22.274  10.383  89.075  0.00  0.00      B009  
ATOM   1715  CG  HIS H  10      21.919  11.787  88.518  0.00  0.00      B009  
ATOM   1716  ND1 HIS H  10      22.144  13.027  88.937  0.00  0.00      B009  
ATOM   1717  HD1 HIS H  10      22.717  13.364  89.657  0.00  0.00      B009  
ATOM   1718  CD2 HIS H  10      21.259  11.949  87.274  0.00  0.00      B009  
ATOM   1719  NE2 HIS H  10      21.037  13.172  87.038  0.00  0.00      B009  
ATOM   1720  CE1 HIS H  10      21.512  13.840  88.072  0.00  0.00      B009  
ATOM   1721  C   HIS H  10      24.783  10.644  89.468  0.00  0.00      B009  
ATOM   1722  O   HIS H  10      24.802  10.541  90.729  0.00  0.00      B009  
ATOM   1723  N   LEU H  11      25.604  11.483  88.796  0.00  0.00      B009  
ATOM   1724  H   LEU H  11      25.521  11.555  87.823  0.00  0.00      B009  
ATOM   1725  CA  LEU H  11      26.732  12.174  89.511  0.00  0.00      B009  
ATOM   1726  CB  LEU H  11      28.033  11.911  88.934  0.00  0.00      B009  
ATOM   1727  CG  LEU H  11      28.875  10.716  89.244  0.00  0.00      B009  
ATOM   1728  CD1 LEU H  11      28.428   9.448  88.528  0.00  0.00      B009  
ATOM   1729  CD2 LEU H  11      30.314  10.953  88.697  0.00  0.00      B009  
ATOM   1730  C   LEU H  11      26.403  13.627  89.716  0.00  0.00      B009  
ATOM   1731  O   LEU H  11      25.857  13.929  90.788  0.00  0.00      B009  
ATOM   1732  N   VAL H  12      26.711  14.603  88.884  0.00  0.00      B009  
ATOM   1733  H   VAL H  12      26.642  14.434  87.921  0.00  0.00      B009  
ATOM   1734  CA  VAL H  12      27.071  15.922  89.414  0.00  0.00      B009  
ATOM   1735  CB  VAL H  12      28.201  16.569  88.581  0.00  0.00      B009  
ATOM   1736  CG1 VAL H  12      28.526  17.923  89.167  0.00  0.00      B009  
ATOM   1737  CG2 VAL H  12      29.435  15.604  88.834  0.00  0.00      B009  
ATOM   1738  C   VAL H  12      25.892  16.872  89.550  0.00  0.00      B009  
ATOM   1739  O   VAL H  12      25.549  17.162  90.704  0.00  0.00      B009  
ATOM   1740  N   GLU H  13      25.239  17.441  88.528  0.00  0.00      B009  
ATOM   1741  H   GLU H  13      25.582  17.158  87.655  0.00  0.00      B009  
ATOM   1742  CA  GLU H  13      24.072  18.331  88.706  0.00  0.00      B009  
ATOM   1743  CB  GLU H  13      24.643  19.772  88.382  0.00  0.00      B009  
ATOM   1744  CG  GLU H  13      25.422  20.497  89.584  0.00  0.00      B009  
ATOM   1745  CD  GLU H  13      26.266  21.683  89.140  0.00  0.00      B009  
ATOM   1746  OE1 GLU H  13      27.280  21.391  88.456  0.00  0.00      B009  
ATOM   1747  OE2 GLU H  13      25.929  22.872  89.411  0.00  0.00      B009  
ATOM   1748  C   GLU H  13      22.959  18.091  87.663  0.00  0.00      B009  
ATOM   1749  O   GLU H  13      23.175  17.853  86.426  0.00  0.00      B009  
ATOM   1750  N   ALA H  14      21.695  17.961  88.193  0.00  0.00      B009  
ATOM   1751  H   ALA H  14      21.673  18.031  89.170  0.00  0.00      B009  
ATOM   1752  CA  ALA H  14      20.529  17.747  87.342  0.00  0.00      B009  
ATOM   1753  CB  ALA H  14      19.521  16.879  87.964  0.00  0.00      B009  
ATOM   1754  C   ALA H  14      19.846  19.061  86.873  0.00  0.00      B009  
ATOM   1755  O   ALA H  14      20.197  19.508  85.759  0.00  0.00      B009  
ATOM   1756  N   LEU H  15      18.884  19.615  87.657  0.00  0.00      B009  
ATOM   1757  H   LEU H  15      18.683  19.378  88.587  0.00  0.00      B009  
ATOM   1758  CA  LEU H  15      17.998  20.728  87.223  0.00  0.00      B009  
ATOM   1759  CB  LEU H  15      16.624  20.095  87.056  0.00  0.00      B009  
ATOM   1760  CG  LEU H  15      16.325  19.206  85.821  0.00  0.00      B009  
ATOM   1761  CD1 LEU H  15      16.621  17.724  86.029  0.00  0.00      B009  
ATOM   1762  CD2 LEU H  15      14.903  19.458  85.399  0.00  0.00      B009  
ATOM   1763  C   LEU H  15      18.089  22.056  88.019  0.00  0.00      B009  
ATOM   1764  O   LEU H  15      17.862  22.117  89.219  0.00  0.00      B009  
ATOM   1765  N   TYR H  16      18.484  22.998  87.101  0.00  0.00      B009  
ATOM   1766  H   TYR H  16      18.746  22.804  86.177  0.00  0.00      B009  
ATOM   1767  CA  TYR H  16      18.470  24.391  87.537  0.00  0.00      B009  
ATOM   1768  CB  TYR H  16      19.336  25.305  86.728  0.00  0.00      B009  
ATOM   1769  CG  TYR H  16      20.798  25.333  87.211  0.00  0.00      B009  
ATOM   1770  CD1 TYR H  16      21.485  26.516  87.293  0.00  0.00      B009  
ATOM   1771  CE1 TYR H  16      22.829  26.546  87.479  0.00  0.00      B009  
ATOM   1772  CD2 TYR H  16      21.508  24.120  87.210  0.00  0.00      B009  
ATOM   1773  CE2 TYR H  16      22.888  24.178  87.396  0.00  0.00      B009  
ATOM   1774  CZ  TYR H  16      23.561  25.361  87.507  0.00  0.00      B009  
ATOM   1775  OH  TYR H  16      24.894  25.438  87.665  0.00  0.00      B009  
ATOM   1776  HH  TYR H  16      25.314  24.586  87.804  0.00  0.00      B009  
ATOM   1777  C   TYR H  16      17.064  24.892  87.651  0.00  0.00      B009  
ATOM   1778  O   TYR H  16      16.500  24.834  88.727  0.00  0.00      B009  
ATOM   1779  N   LEU H  17      16.384  25.406  86.608  0.00  0.00      B009  
ATOM   1780  H   LEU H  17      16.685  25.281  85.684  0.00  0.00      B009  
ATOM   1781  CA  LEU H  17      15.169  26.189  86.700  0.00  0.00      B009  
ATOM   1782  CB  LEU H  17      15.470  27.560  86.118  0.00  0.00      B009  
ATOM   1783  CG  LEU H  17      16.346  28.424  86.926  0.00  0.00      B009  
ATOM   1784  CD1 LEU H  17      17.329  29.120  85.909  0.00  0.00      B009  
ATOM   1785  CD2 LEU H  17      15.488  29.452  87.654  0.00  0.00      B009  
ATOM   1786  C   LEU H  17      14.108  25.461  85.862  0.00  0.00      B009  
ATOM   1787  O   LEU H  17      14.090  25.693  84.654  0.00  0.00      B009  
ATOM   1788  N   VAL H  18      13.289  24.620  86.418  0.00  0.00      B009  
ATOM   1789  H   VAL H  18      13.334  24.474  87.386  0.00  0.00      B009  
ATOM   1790  CA  VAL H  18      12.395  23.710  85.649  0.00  0.00      B009  
ATOM   1791  CB  VAL H  18      11.941  22.571  86.500  0.00  0.00      B009  
ATOM   1792  CG1 VAL H  18      11.330  21.566  85.613  0.00  0.00      B009  
ATOM   1793  CG2 VAL H  18      13.011  21.902  87.349  0.00  0.00      B009  
ATOM   1794  C   VAL H  18      11.136  24.495  85.076  0.00  0.00      B009  
ATOM   1795  O   VAL H  18      10.898  24.500  83.831  0.00  0.00      B009  
ATOM   1796  N   CYS H  19      10.275  25.076  85.975  0.00  0.00      B009  
ATOM   1797  H   CYS H  19      10.504  25.165  86.924  0.00  0.00      B009  
ATOM   1798  CA  CYS H  19       9.006  25.532  85.518  0.00  0.00      B009  
ATOM   1799  CB  CYS H  19       7.874  24.432  85.363  0.00  0.00      B009  
ATOM   1800  SG  CYS H  19       6.414  25.023  84.421  0.00  0.00      B009  
ATOM   1801  C   CYS H  19       8.568  26.824  86.223  0.00  0.00      B009  
ATOM   1802  O   CYS H  19       8.700  26.929  87.447  0.00  0.00      B009  
ATOM   1803  N   GLY H  20       8.157  27.893  85.535  0.00  0.00      B009  
ATOM   1804  H   GLY H  20       8.323  27.830  84.572  0.00  0.00      B009  
ATOM   1805  CA  GLY H  20       7.653  29.110  86.173  0.00  0.00      B009  
ATOM   1806  C   GLY H  20       7.101  30.105  85.122  0.00  0.00      B009  
ATOM   1807  O   GLY H  20       7.522  30.074  83.989  0.00  0.00      B009  
ATOM   1808  N   GLU H  21       6.030  30.797  85.551  0.00  0.00      B009  
ATOM   1809  H   GLU H  21       5.670  30.455  86.395  0.00  0.00      B009  
ATOM   1810  CA  GLU H  21       5.343  31.813  84.853  0.00  0.00      B009  
ATOM   1811  CB  GLU H  21       3.852  31.552  84.980  0.00  0.00      B009  
ATOM   1812  CG  GLU H  21       2.776  32.439  84.236  0.00  0.00      B009  
ATOM   1813  CD  GLU H  21       1.490  31.695  84.169  0.00  0.00      B009  
ATOM   1814  OE1 GLU H  21       0.714  31.832  85.106  0.00  0.00      B009  
ATOM   1815  OE2 GLU H  21       1.279  30.985  83.165  0.00  0.00      B009  
ATOM   1816  C   GLU H  21       5.703  33.173  85.447  0.00  0.00      B009  
ATOM   1817  O   GLU H  21       5.100  33.560  86.443  0.00  0.00      B009  
ATOM   1818  N   ARG H  22       6.640  33.880  84.819  0.00  0.00      B009  
ATOM   1819  H   ARG H  22       6.533  33.768  83.852  0.00  0.00      B009  
ATOM   1820  CA  ARG H  22       7.330  35.026  85.429  0.00  0.00      B009  
ATOM   1821  CB  ARG H  22       8.825  34.986  85.136  0.00  0.00      B009  
ATOM   1822  CG  ARG H  22       9.643  33.843  85.782  0.00  0.00      B009  
ATOM   1823  CD  ARG H  22      11.026  33.758  85.089  0.00  0.00      B009  
ATOM   1824  NE  ARG H  22      11.750  32.613  85.690  0.00  0.00      B009  
ATOM   1825  HE  ARG H  22      12.473  32.821  86.317  0.00  0.00      B009  
ATOM   1826  CZ  ARG H  22      11.461  31.378  85.350  0.00  0.00      B009  
ATOM   1827  NH1 ARG H  22      10.554  31.096  84.405  0.00  0.00      B009  
ATOM   1828 HH11 ARG H  22      10.023  31.792  83.921  0.00  0.00      B009  
ATOM   1829 HH12 ARG H  22      10.392  30.144  84.146  0.00  0.00      B009  
ATOM   1830  NH2 ARG H  22      12.000  30.387  86.031  0.00  0.00      B009  
ATOM   1831 HH21 ARG H  22      12.624  30.470  86.808  0.00  0.00      B009  
ATOM   1832 HH22 ARG H  22      11.739  29.475  85.716  0.00  0.00      B009  
ATOM   1833  C   ARG H  22       6.727  36.389  85.046  0.00  0.00      B009  
ATOM   1834  O   ARG H  22       6.771  36.818  83.884  0.00  0.00      B009  
ATOM   1835  N   GLY H  23       5.848  36.942  85.930  0.00  0.00      B009  
ATOM   1836  H   GLY H  23       5.698  36.512  86.798  0.00  0.00      B009  
ATOM   1837  CA  GLY H  23       5.176  38.206  85.668  0.00  0.00      B009  
ATOM   1838  C   GLY H  23       6.086  39.394  85.915  0.00  0.00      B009  
ATOM   1839  O   GLY H  23       6.829  39.391  86.928  0.00  0.00      B009  
ATOM   1840  N   PHE H  24       6.128  40.377  85.069  0.00  0.00      B009  
ATOM   1841  H   PHE H  24       5.651  40.258  84.221  0.00  0.00      B009  
ATOM   1842  CA  PHE H  24       7.021  41.482  85.197  0.00  0.00      B009  
ATOM   1843  CB  PHE H  24       8.284  41.435  84.323  0.00  0.00      B009  
ATOM   1844  CG  PHE H  24       9.300  40.319  84.535  0.00  0.00      B009  
ATOM   1845  CD1 PHE H  24       9.978  40.185  85.688  0.00  0.00      B009  
ATOM   1846  CD2 PHE H  24       9.436  39.405  83.520  0.00  0.00      B009  
ATOM   1847  CE1 PHE H  24      10.740  39.042  85.874  0.00  0.00      B009  
ATOM   1848  CE2 PHE H  24      10.329  38.347  83.627  0.00  0.00      B009  
ATOM   1849  CZ  PHE H  24      11.014  38.156  84.838  0.00  0.00      B009  
ATOM   1850  C   PHE H  24       6.283  42.714  84.757  0.00  0.00      B009  
ATOM   1851  O   PHE H  24       6.393  43.315  83.665  0.00  0.00      B009  
ATOM   1852  N   PHE H  25       5.472  43.213  85.680  0.00  0.00      B009  
ATOM   1853  H   PHE H  25       5.434  42.771  86.553  0.00  0.00      B009  
ATOM   1854  CA  PHE H  25       4.815  44.460  85.509  0.00  0.00      B009  
ATOM   1855  CB  PHE H  25       3.620  44.545  86.461  0.00  0.00      B009  
ATOM   1856  CG  PHE H  25       2.331  44.380  85.743  0.00  0.00      B009  
ATOM   1857  CD1 PHE H  25       1.659  45.398  85.215  0.00  0.00      B009  
ATOM   1858  CD2 PHE H  25       1.950  43.097  85.538  0.00  0.00      B009  
ATOM   1859  CE1 PHE H  25       0.484  45.127  84.495  0.00  0.00      B009  
ATOM   1860  CE2 PHE H  25       0.837  42.800  84.794  0.00  0.00      B009  
ATOM   1861  CZ  PHE H  25       0.147  43.830  84.248  0.00  0.00      B009  
ATOM   1862  C   PHE H  25       5.715  45.644  85.716  0.00  0.00      B009  
ATOM   1863  O   PHE H  25       6.324  45.855  86.773  0.00  0.00      B009  
ATOM   1864  N   TYR H  26       5.836  46.411  84.648  0.00  0.00      B009  
ATOM   1865  H   TYR H  26       5.372  46.119  83.836  0.00  0.00      B009  
ATOM   1866  CA  TYR H  26       6.537  47.728  84.723  0.00  0.00      B009  
ATOM   1867  CB  TYR H  26       7.527  47.770  83.475  0.00  0.00      B009  
ATOM   1868  CG  TYR H  26       8.707  46.840  83.592  0.00  0.00      B009  
ATOM   1869  CD1 TYR H  26       8.593  45.577  82.929  0.00  0.00      B009  
ATOM   1870  CE1 TYR H  26       9.717  44.759  82.940  0.00  0.00      B009  
ATOM   1871  CD2 TYR H  26       9.878  47.217  84.276  0.00  0.00      B009  
ATOM   1872  CE2 TYR H  26      11.044  46.381  84.212  0.00  0.00      B009  
ATOM   1873  CZ  TYR H  26      10.905  45.208  83.547  0.00  0.00      B009  
ATOM   1874  OH  TYR H  26      12.032  44.403  83.549  0.00  0.00      B009  
ATOM   1875  HH  TYR H  26      11.919  43.557  83.109  0.00  0.00      B009  
ATOM   1876  C   TYR H  26       5.406  48.721  84.572  0.00  0.00      B009  
ATOM   1877  O   TYR H  26       4.839  49.016  83.484  0.00  0.00      B009  
ATOM   1878  N   THR H  27       5.027  49.175  85.662  0.00  0.00      B009  
ATOM   1879  H   THR H  27       5.358  48.862  86.530  0.00  0.00      B009  
ATOM   1880  CA  THR H  27       4.038  50.268  85.686  0.00  0.00      B009  
ATOM   1881  CB  THR H  27       2.820  49.837  86.554  0.00  0.00      B009  
ATOM   1882  OG1 THR H  27       2.392  48.642  85.819  0.00  0.00      B009  
ATOM   1883  HG1 THR H  27       2.294  48.854  84.888  0.00  0.00      B009  
ATOM   1884  CG2 THR H  27       1.607  50.744  86.678  0.00  0.00      B009  
ATOM   1885  C   THR H  27       4.634  51.571  86.190  0.00  0.00      B009  
ATOM   1886  O   THR H  27       4.634  51.831  87.408  0.00  0.00      B009  
ATOM   1887  N   PRO H  28       5.259  52.411  85.329  0.00  0.00      B009  
ATOM   1888  CD  PRO H  28       5.725  52.007  84.013  0.00  0.00      B009  
ATOM   1889  CA  PRO H  28       5.713  53.719  85.698  0.00  0.00      B009  
ATOM   1890  CB  PRO H  28       6.938  53.868  84.795  0.00  0.00      B009  
ATOM   1891  CG  PRO H  28       7.166  52.543  84.114  0.00  0.00      B009  
ATOM   1892  C   PRO H  28       4.696  54.849  85.577  0.00  0.00      B009  
ATOM   1893  O   PRO H  28       3.725  54.777  84.824  0.00  0.00      B009  
ATOM   1894  N   LYS H  29       4.749  55.953  86.343  0.00  0.00      B009  
ATOM   1895  H   LYS H  29       5.438  56.046  87.035  0.00  0.00      B009  
ATOM   1896  CA  LYS H  29       3.829  57.081  86.178  0.00  0.00      B009  
ATOM   1897  CB  LYS H  29       3.572  57.770  87.522  0.00  0.00      B009  
ATOM   1898  CG  LYS H  29       2.834  59.099  87.623  0.00  0.00      B009  
ATOM   1899  CD  LYS H  29       2.733  59.779  88.909  0.00  0.00      B009  
ATOM   1900  CE  LYS H  29       4.052  60.436  89.203  0.00  0.00      B009  
ATOM   1901  NZ  LYS H  29       4.018  61.164  90.492  0.00  0.00      B009  
ATOM   1902  HZ1 LYS H  29       3.898  60.479  91.265  0.00  0.00      B009  
ATOM   1903  HZ2 LYS H  29       3.195  61.799  90.524  0.00  0.00      B009  
ATOM   1904  HZ3 LYS H  29       4.940  61.644  90.510  0.00  0.00      B009  
ATOM   1905  C   LYS H  29       4.549  57.949  85.204  0.00  0.00      B009  
ATOM   1906  O   LYS H  29       5.659  58.355  85.557  0.00  0.00      B009  
ATOM   1907  N   ALA H  30       3.969  58.191  84.038  0.00  0.00      B009  
ATOM   1908  H   ALA H  30       3.139  57.748  83.764  0.00  0.00      B009  
ATOM   1909  CA  ALA H  30       4.631  59.098  82.998  0.00  0.00      B009  
ATOM   1910  CB  ALA H  30       5.676  58.375  82.134  0.00  0.00      B009  
ATOM   1911  C   ALA H  30       3.669  59.753  81.985  0.00  0.00      B009  
ATOM   1912  O   ALA H  30       2.463  59.659  82.189  0.00  0.00      B009  
ATOM   1913  N   GLY I   1       3.789   7.936  96.032  0.00  0.00      A010  
ATOM   1914  H   GLY I   1       4.412   7.595  96.707  0.00  0.00      A010  
ATOM   1915  CA  GLY I   1       4.373   7.652  94.727  0.00  0.00      A010  
ATOM   1916  C   GLY I   1       5.688   8.325  94.496  0.00  0.00      A010  
ATOM   1917  O   GLY I   1       6.579   8.007  95.286  0.00  0.00      A010  
ATOM   1918  N   ILE I   2       5.911   9.205  93.502  0.00  0.00      A010  
ATOM   1919  H   ILE I   2       6.856   9.466  93.516  0.00  0.00      A010  
ATOM   1920  CA  ILE I   2       4.956   9.669  92.504  0.00  0.00      A010  
ATOM   1921  CB  ILE I   2       5.286  11.110  92.102  0.00  0.00      A010  
ATOM   1922  CG2 ILE I   2       4.059  11.789  91.609  0.00  0.00      A010  
ATOM   1923  CG1 ILE I   2       5.782  11.968  93.306  0.00  0.00      A010  
ATOM   1924  CD  ILE I   2       6.498  13.282  93.008  0.00  0.00      A010  
ATOM   1925  C   ILE I   2       4.994   8.690  91.404  0.00  0.00      A010  
ATOM   1926  O   ILE I   2       3.995   7.959  91.242  0.00  0.00      A010  
ATOM   1927  N   VAL I   3       6.125   8.591  90.715  0.00  0.00      A010  
ATOM   1928  H   VAL I   3       6.910   9.013  91.124  0.00  0.00      A010  
ATOM   1929  CA  VAL I   3       6.358   7.483  89.828  0.00  0.00      A010  
ATOM   1930  CB  VAL I   3       6.590   8.054  88.399  0.00  0.00      A010  
ATOM   1931  CG1 VAL I   3       7.803   8.867  88.104  0.00  0.00      A010  
ATOM   1932  CG2 VAL I   3       6.435   6.961  87.472  0.00  0.00      A010  
ATOM   1933  C   VAL I   3       7.475   6.536  90.250  0.00  0.00      A010  
ATOM   1934  O   VAL I   3       8.578   7.033  90.533  0.00  0.00      A010  
ATOM   1935  N   GLU I   4       7.160   5.249  90.445  0.00  0.00      A010  
ATOM   1936  H   GLU I   4       6.193   5.107  90.366  0.00  0.00      A010  
ATOM   1937  CA  GLU I   4       8.135   4.213  90.707  0.00  0.00      A010  
ATOM   1938  CB  GLU I   4       7.306   2.875  90.812  0.00  0.00      A010  
ATOM   1939  CG  GLU I   4       6.429   2.886  92.041  0.00  0.00      A010  
ATOM   1940  CD  GLU I   4       7.097   2.662  93.354  0.00  0.00      A010  
ATOM   1941  OE1 GLU I   4       7.385   1.491  93.732  0.00  0.00      A010  
ATOM   1942  OE2 GLU I   4       7.332   3.635  94.048  0.00  0.00      A010  
ATOM   1943  C   GLU I   4       9.132   4.058  89.590  0.00  0.00      A010  
ATOM   1944  O   GLU I   4       8.914   4.576  88.517  0.00  0.00      A010  
ATOM   1945  N   GLN I   5      10.219   3.361  89.832  0.00  0.00      A010  
ATOM   1946  H   GLN I   5      10.410   2.872  90.660  0.00  0.00      A010  
ATOM   1947  CA  GLN I   5      11.134   3.047  88.731  0.00  0.00      A010  
ATOM   1948  CB  GLN I   5      12.466   3.476  89.141  0.00  0.00      A010  
ATOM   1949  CG  GLN I   5      13.462   3.257  87.977  0.00  0.00      A010  
ATOM   1950  CD  GLN I   5      14.906   3.327  88.328  0.00  0.00      A010  
ATOM   1951  OE1 GLN I   5      15.395   4.283  88.906  0.00  0.00      A010  
ATOM   1952  NE2 GLN I   5      15.637   2.354  87.888  0.00  0.00      A010  
ATOM   1953 HE21 GLN I   5      15.279   1.672  87.283  0.00  0.00      A010  
ATOM   1954 HE22 GLN I   5      16.580   2.390  88.153  0.00  0.00      A010  
ATOM   1955  C   GLN I   5      11.117   1.512  88.557  0.00  0.00      A010  
ATOM   1956  O   GLN I   5      11.642   0.722  89.366  0.00  0.00      A010  
ATOM   1957  N   CYS I   6      10.786   1.179  87.273  0.00  0.00      A010  
ATOM   1958  H   CYS I   6      10.545   1.886  86.639  0.00  0.00      A010  
ATOM   1959  CA  CYS I   6      10.805  -0.219  86.935  0.00  0.00      A010  
ATOM   1960  CB  CYS I   6       9.828  -0.500  85.800  0.00  0.00      A010  
ATOM   1961  SG  CYS I   6       8.162  -0.201  86.445  0.00  0.00      A010  
ATOM   1962  C   CYS I   6      12.232  -0.629  86.713  0.00  0.00      A010  
ATOM   1963  O   CYS I   6      12.861  -0.659  85.671  0.00  0.00      A010  
ATOM   1964  N   CYS I   7      12.807  -1.104  87.793  0.00  0.00      A010  
ATOM   1965  H   CYS I   7      12.330  -0.934  88.632  0.00  0.00      A010  
ATOM   1966  CA  CYS I   7      14.186  -1.637  87.773  0.00  0.00      A010  
ATOM   1967  CB  CYS I   7      14.826  -1.613  89.131  0.00  0.00      A010  
ATOM   1968  SG  CYS I   7      14.674  -0.106  90.118  0.00  0.00      A010  
ATOM   1969  C   CYS I   7      14.339  -3.021  87.087  0.00  0.00      A010  
ATOM   1970  O   CYS I   7      15.043  -3.167  86.078  0.00  0.00      A010  
ATOM   1971  N   ALA I   8      13.635  -3.992  87.644  0.00  0.00      A010  
ATOM   1972  H   ALA I   8      13.108  -3.793  88.445  0.00  0.00      A010  
ATOM   1973  CA  ALA I   8      13.568  -5.379  87.120  0.00  0.00      A010  
ATOM   1974  CB  ALA I   8      14.502  -6.263  87.905  0.00  0.00      A010  
ATOM   1975  C   ALA I   8      12.151  -6.003  87.479  0.00  0.00      A010  
ATOM   1976  O   ALA I   8      11.974  -6.997  88.251  0.00  0.00      A010  
ATOM   1977  N   SER I   9      11.117  -5.525  86.830  0.00  0.00      A010  
ATOM   1978  H   SER I   9      11.237  -5.179  85.921  0.00  0.00      A010  
ATOM   1979  CA  SER I   9       9.776  -5.621  87.313  0.00  0.00      A010  
ATOM   1980  CB  SER I   9       9.228  -4.292  87.989  0.00  0.00      A010  
ATOM   1981  OG  SER I   9      10.135  -3.901  88.946  0.00  0.00      A010  
ATOM   1982  HG  SER I   9       9.939  -3.017  89.265  0.00  0.00      A010  
ATOM   1983  C   SER I   9       8.798  -6.114  86.190  0.00  0.00      A010  
ATOM   1984  O   SER I   9       9.178  -6.310  85.027  0.00  0.00      A010  
ATOM   1985  N   VAL I  10       7.595  -6.531  86.563  0.00  0.00      A010  
ATOM   1986  H   VAL I  10       7.498  -6.948  87.445  0.00  0.00      A010  
ATOM   1987  CA  VAL I  10       6.424  -6.531  85.658  0.00  0.00      A010  
ATOM   1988  CB  VAL I  10       5.534  -7.788  85.651  0.00  0.00      A010  
ATOM   1989  CG1 VAL I  10       4.400  -7.650  84.763  0.00  0.00      A010  
ATOM   1990  CG2 VAL I  10       6.361  -9.114  85.339  0.00  0.00      A010  
ATOM   1991  C   VAL I  10       5.550  -5.281  86.075  0.00  0.00      A010  
ATOM   1992  O   VAL I  10       5.128  -5.115  87.229  0.00  0.00      A010  
ATOM   1993  N   CYS I  11       5.557  -4.286  85.260  0.00  0.00      A010  
ATOM   1994  H   CYS I  11       5.971  -4.412  84.381  0.00  0.00      A010  
ATOM   1995  CA  CYS I  11       5.025  -2.949  85.608  0.00  0.00      A010  
ATOM   1996  CB  CYS I  11       6.064  -1.950  85.390  0.00  0.00      A010  
ATOM   1997  SG  CYS I  11       7.301  -1.967  86.732  0.00  0.00      A010  
ATOM   1998  C   CYS I  11       3.771  -2.781  84.712  0.00  0.00      A010  
ATOM   1999  O   CYS I  11       3.819  -2.304  83.585  0.00  0.00      A010  
ATOM   2000  N   SER I  12       2.597  -3.301  85.163  0.00  0.00      A010  
ATOM   2001  H   SER I  12       2.658  -3.718  86.048  0.00  0.00      A010  
ATOM   2002  CA  SER I  12       1.389  -3.217  84.422  0.00  0.00      A010  
ATOM   2003  CB  SER I  12       0.282  -4.056  84.917  0.00  0.00      A010  
ATOM   2004  OG  SER I  12       0.207  -3.982  86.343  0.00  0.00      A010  
ATOM   2005  HG  SER I  12      -0.377  -4.687  86.634  0.00  0.00      A010  
ATOM   2006  C   SER I  12       0.754  -1.902  84.028  0.00  0.00      A010  
ATOM   2007  O   SER I  12       0.796  -1.562  82.839  0.00  0.00      A010  
ATOM   2008  N   LEU I  13       0.356  -1.135  85.005  0.00  0.00      A010  
ATOM   2009  H   LEU I  13       0.589  -1.298  85.943  0.00  0.00      A010  
ATOM   2010  CA  LEU I  13      -0.440   0.112  84.716  0.00  0.00      A010  
ATOM   2011  CB  LEU I  13      -1.980  -0.159  84.696  0.00  0.00      A010  
ATOM   2012  CG  LEU I  13      -3.100   0.822  84.449  0.00  0.00      A010  
ATOM   2013  CD1 LEU I  13      -3.179   1.378  83.020  0.00  0.00      A010  
ATOM   2014  CD2 LEU I  13      -4.361   0.137  84.685  0.00  0.00      A010  
ATOM   2015  C   LEU I  13      -0.149   1.325  85.554  0.00  0.00      A010  
ATOM   2016  O   LEU I  13       0.246   1.282  86.757  0.00  0.00      A010  
ATOM   2017  N   TYR I  14      -0.276   2.495  84.926  0.00  0.00      A010  
ATOM   2018  H   TYR I  14      -0.405   2.564  83.957  0.00  0.00      A010  
ATOM   2019  CA  TYR I  14      -0.077   3.717  85.606  0.00  0.00      A010  
ATOM   2020  CB  TYR I  14       1.434   4.164  85.377  0.00  0.00      A010  
ATOM   2021  CG  TYR I  14       2.077   4.531  86.750  0.00  0.00      A010  
ATOM   2022  CD1 TYR I  14       1.938   5.756  87.450  0.00  0.00      A010  
ATOM   2023  CE1 TYR I  14       2.679   5.916  88.616  0.00  0.00      A010  
ATOM   2024  CD2 TYR I  14       2.959   3.578  87.266  0.00  0.00      A010  
ATOM   2025  CE2 TYR I  14       3.702   3.754  88.408  0.00  0.00      A010  
ATOM   2026  CZ  TYR I  14       3.471   4.919  89.074  0.00  0.00      A010  
ATOM   2027  OH  TYR I  14       4.055   5.201  90.335  0.00  0.00      A010  
ATOM   2028  HH  TYR I  14       3.843   6.106  90.576  0.00  0.00      A010  
ATOM   2029  C   TYR I  14      -0.969   4.772  84.960  0.00  0.00      A010  
ATOM   2030  O   TYR I  14      -1.146   4.834  83.734  0.00  0.00      A010  
ATOM   2031  N   GLN I  15      -1.597   5.568  85.844  0.00  0.00      A010  
ATOM   2032  H   GLN I  15      -1.739   5.253  86.762  0.00  0.00      A010  
ATOM   2033  CA  GLN I  15      -2.137   6.800  85.364  0.00  0.00      A010  
ATOM   2034  CB  GLN I  15      -3.690   6.698  85.194  0.00  0.00      A010  
ATOM   2035  CG  GLN I  15      -4.265   7.882  84.489  0.00  0.00      A010  
ATOM   2036  CD  GLN I  15      -5.769   7.916  84.178  0.00  0.00      A010  
ATOM   2037  OE1 GLN I  15      -6.605   7.678  85.043  0.00  0.00      A010  
ATOM   2038  NE2 GLN I  15      -6.293   8.052  82.943  0.00  0.00      A010  
ATOM   2039 HE21 GLN I  15      -5.736   8.278  82.169  0.00  0.00      A010  
ATOM   2040 HE22 GLN I  15      -7.244   7.853  82.811  0.00  0.00      A010  
ATOM   2041  C   GLN I  15      -1.850   7.864  86.348  0.00  0.00      A010  
ATOM   2042  O   GLN I  15      -2.245   7.816  87.533  0.00  0.00      A010  
ATOM   2043  N   LEU I  16      -1.057   8.768  85.839  0.00  0.00      A010  
ATOM   2044  H   LEU I  16      -0.598   8.564  84.998  0.00  0.00      A010  
ATOM   2045  CA  LEU I  16      -0.565   9.850  86.606  0.00  0.00      A010  
ATOM   2046  CB  LEU I  16       0.928   9.642  86.931  0.00  0.00      A010  
ATOM   2047  CG  LEU I  16       1.588  10.194  88.173  0.00  0.00      A010  
ATOM   2048  CD1 LEU I  16       1.212   9.316  89.439  0.00  0.00      A010  
ATOM   2049  CD2 LEU I  16       3.064  10.372  88.063  0.00  0.00      A010  
ATOM   2050  C   LEU I  16      -0.865  11.157  85.966  0.00  0.00      A010  
ATOM   2051  O   LEU I  16      -0.470  11.439  84.898  0.00  0.00      A010  
ATOM   2052  N   GLU I  17      -1.727  11.933  86.682  0.00  0.00      A010  
ATOM   2053  H   GLU I  17      -2.125  11.572  87.502  0.00  0.00      A010  
ATOM   2054  CA  GLU I  17      -1.990  13.347  86.317  0.00  0.00      A010  
ATOM   2055  CB  GLU I  17      -3.438  13.632  86.255  0.00  0.00      A010  
ATOM   2056  CG  GLU I  17      -3.834  14.930  85.492  0.00  0.00      A010  
ATOM   2057  CD  GLU I  17      -5.334  15.155  85.163  0.00  0.00      A010  
ATOM   2058  OE1 GLU I  17      -6.069  14.230  84.842  0.00  0.00      A010  
ATOM   2059  OE2 GLU I  17      -5.838  16.279  85.244  0.00  0.00      A010  
ATOM   2060  C   GLU I  17      -1.197  14.254  87.216  0.00  0.00      A010  
ATOM   2061  O   GLU I  17      -1.444  14.208  88.396  0.00  0.00      A010  
ATOM   2062  N   ASN I  18      -0.248  15.041  86.734  0.00  0.00      A010  
ATOM   2063  H   ASN I  18      -0.228  14.993  85.755  0.00  0.00      A010  
ATOM   2064  CA  ASN I  18       0.601  15.945  87.531  0.00  0.00      A010  
ATOM   2065  CB  ASN I  18       2.064  15.399  87.350  0.00  0.00      A010  
ATOM   2066  CG  ASN I  18       3.241  16.118  88.066  0.00  0.00      A010  
ATOM   2067  OD1 ASN I  18       3.170  16.550  89.222  0.00  0.00      A010  
ATOM   2068  ND2 ASN I  18       4.367  16.216  87.323  0.00  0.00      A010  
ATOM   2069 HD21 ASN I  18       4.433  15.870  86.409  0.00  0.00      A010  
ATOM   2070 HD22 ASN I  18       5.113  16.685  87.753  0.00  0.00      A010  
ATOM   2071  C   ASN I  18       0.515  17.393  87.121  0.00  0.00      A010  
ATOM   2072  O   ASN I  18       0.839  17.709  85.967  0.00  0.00      A010  
ATOM   2073  N   TYR I  19       0.067  18.357  88.007  0.00  0.00      A010  
ATOM   2074  H   TYR I  19      -0.165  18.066  88.914  0.00  0.00      A010  
ATOM   2075  CA  TYR I  19       0.058  19.762  87.547  0.00  0.00      A010  
ATOM   2076  CB  TYR I  19      -1.478  20.020  87.187  0.00  0.00      A010  
ATOM   2077  CG  TYR I  19      -2.494  19.848  88.266  0.00  0.00      A010  
ATOM   2078  CD1 TYR I  19      -3.127  18.657  88.495  0.00  0.00      A010  
ATOM   2079  CE1 TYR I  19      -4.130  18.634  89.351  0.00  0.00      A010  
ATOM   2080  CD2 TYR I  19      -2.874  20.979  88.935  0.00  0.00      A010  
ATOM   2081  CE2 TYR I  19      -3.851  20.903  89.885  0.00  0.00      A010  
ATOM   2082  CZ  TYR I  19      -4.531  19.700  90.128  0.00  0.00      A010  
ATOM   2083  OH  TYR I  19      -5.594  19.617  91.038  0.00  0.00      A010  
ATOM   2084  HH  TYR I  19      -5.907  18.718  91.165  0.00  0.00      A010  
ATOM   2085  C   TYR I  19       0.643  20.770  88.576  0.00  0.00      A010  
ATOM   2086  O   TYR I  19       0.687  20.604  89.769  0.00  0.00      A010  
ATOM   2087  N   CYS I  20       1.166  21.814  87.880  0.00  0.00      A010  
ATOM   2088  H   CYS I  20       1.224  21.773  86.902  0.00  0.00      A010  
ATOM   2089  CA  CYS I  20       1.659  23.008  88.591  0.00  0.00      A010  
ATOM   2090  CB  CYS I  20       3.129  22.938  89.025  0.00  0.00      A010  
ATOM   2091  SG  CYS I  20       3.832  24.515  89.714  0.00  0.00      A010  
ATOM   2092  C   CYS I  20       1.448  24.284  87.752  0.00  0.00      A010  
ATOM   2093  O   CYS I  20       1.968  24.437  86.631  0.00  0.00      A010  
ATOM   2094  N   ASN I  21       0.783  25.317  88.341  0.00  0.00      A010  
ATOM   2095  H   ASN I  21       0.463  25.192  89.259  0.00  0.00      A010  
ATOM   2096  CA  ASN I  21       0.649  26.632  87.675  0.00  0.00      A010  
ATOM   2097  CB  ASN I  21      -0.834  27.087  88.010  0.00  0.00      A010  
ATOM   2098  CG  ASN I  21      -1.153  28.225  87.102  0.00  0.00      A010  
ATOM   2099  OD1 ASN I  21      -1.473  27.991  85.918  0.00  0.00      A010  
ATOM   2100  ND2 ASN I  21      -1.217  29.497  87.478  0.00  0.00      A010  
ATOM   2101 HD21 ASN I  21      -1.220  29.752  88.424  0.00  0.00      A010  
ATOM   2102 HD22 ASN I  21      -1.335  30.147  86.754  0.00  0.00      A010  
ATOM   2103  C   ASN I  21       1.666  27.673  88.244  0.00  0.00      A010  
ATOM   2104  O   ASN I  21       1.522  28.274  89.280  0.00  0.00      A010  
ATOM   2105  N   PHE J   1       6.064  16.678  92.034  0.00  0.00      B010  
ATOM   2106  H   PHE J   1       5.999  16.230  92.903  0.00  0.00      B010  
ATOM   2107  CA  PHE J   1       7.367  17.326  91.658  0.00  0.00      B010  
ATOM   2108  CB  PHE J   1       7.649  18.570  92.498  0.00  0.00      B010  
ATOM   2109  CG  PHE J   1       6.600  19.674  92.440  0.00  0.00      B010  
ATOM   2110  CD1 PHE J   1       5.852  19.905  93.535  0.00  0.00      B010  
ATOM   2111  CD2 PHE J   1       6.452  20.386  91.319  0.00  0.00      B010  
ATOM   2112  CE1 PHE J   1       4.717  20.757  93.444  0.00  0.00      B010  
ATOM   2113  CE2 PHE J   1       5.349  21.123  91.159  0.00  0.00      B010  
ATOM   2114  CZ  PHE J   1       4.459  21.329  92.208  0.00  0.00      B010  
ATOM   2115  C   PHE J   1       8.532  16.303  91.777  0.00  0.00      B010  
ATOM   2116  O   PHE J   1       8.750  15.572  90.752  0.00  0.00      B010  
ATOM   2117  N   VAL J   2       9.279  16.129  92.846  0.00  0.00      B010  
ATOM   2118  H   VAL J   2       8.871  16.140  93.737  0.00  0.00      B010  
ATOM   2119  CA  VAL J   2      10.643  15.645  92.663  0.00  0.00      B010  
ATOM   2120  CB  VAL J   2      11.744  16.605  93.265  0.00  0.00      B010  
ATOM   2121  CG1 VAL J   2      13.172  16.120  92.868  0.00  0.00      B010  
ATOM   2122  CG2 VAL J   2      11.722  18.022  92.814  0.00  0.00      B010  
ATOM   2123  C   VAL J   2      10.702  14.270  93.278  0.00  0.00      B010  
ATOM   2124  O   VAL J   2      10.230  13.979  94.335  0.00  0.00      B010  
ATOM   2125  N   ASN J   3      11.122  13.418  92.367  0.00  0.00      B010  
ATOM   2126  H   ASN J   3      11.637  13.794  91.623  0.00  0.00      B010  
ATOM   2127  CA  ASN J   3      10.871  11.967  92.554  0.00  0.00      B010  
ATOM   2128  CB  ASN J   3       9.936  11.322  91.550  0.00  0.00      B010  
ATOM   2129  CG  ASN J   3       9.577   9.960  92.066  0.00  0.00      B010  
ATOM   2130  OD1 ASN J   3       8.570   9.761  92.753  0.00  0.00      B010  
ATOM   2131  ND2 ASN J   3      10.337   8.908  91.680  0.00  0.00      B010  
ATOM   2132 HD21 ASN J   3      10.939   9.046  90.919  0.00  0.00      B010  
ATOM   2133 HD22 ASN J   3      10.135   8.062  92.132  0.00  0.00      B010  
ATOM   2134  C   ASN J   3      12.234  11.346  92.592  0.00  0.00      B010  
ATOM   2135  O   ASN J   3      12.833  11.064  91.521  0.00  0.00      B010  
ATOM   2136  N   GLN J   4      12.698  11.095  93.841  0.00  0.00      B010  
ATOM   2137  H   GLN J   4      12.158  11.299  94.633  0.00  0.00      B010  
ATOM   2138  CA  GLN J   4      14.125  10.614  94.094  0.00  0.00      B010  
ATOM   2139  CB  GLN J   4      14.765  11.414  95.097  0.00  0.00      B010  
ATOM   2140  CG  GLN J   4      15.124  12.846  94.706  0.00  0.00      B010  
ATOM   2141  CD  GLN J   4      16.273  13.409  95.489  0.00  0.00      B010  
ATOM   2142  OE1 GLN J   4      16.270  13.450  96.665  0.00  0.00      B010  
ATOM   2143  NE2 GLN J   4      17.355  13.906  94.907  0.00  0.00      B010  
ATOM   2144 HE21 GLN J   4      17.373  13.928  93.928  0.00  0.00      B010  
ATOM   2145 HE22 GLN J   4      18.093  14.296  95.420  0.00  0.00      B010  
ATOM   2146  C   GLN J   4      14.022   9.128  94.408  0.00  0.00      B010  
ATOM   2147  O   GLN J   4      13.935   8.810  95.619  0.00  0.00      B010  
ATOM   2148  N   HIS J   5      14.020   8.360  93.301  0.00  0.00      B010  
ATOM   2149  H   HIS J   5      14.433   8.656  92.463  0.00  0.00      B010  
ATOM   2150  CA  HIS J   5      13.791   6.941  93.422  0.00  0.00      B010  
ATOM   2151  CB  HIS J   5      12.276   6.689  93.378  0.00  0.00      B010  
ATOM   2152  CG  HIS J   5      11.866   5.232  93.615  0.00  0.00      B010  
ATOM   2153  ND1 HIS J   5      12.368   4.373  94.446  0.00  0.00      B010  
ATOM   2154  HD1 HIS J   5      13.015   4.474  95.176  0.00  0.00      B010  
ATOM   2155  CD2 HIS J   5      10.741   4.634  93.107  0.00  0.00      B010  
ATOM   2156  NE2 HIS J   5      10.647   3.499  93.718  0.00  0.00      B010  
ATOM   2157  CE1 HIS J   5      11.641   3.275  94.461  0.00  0.00      B010  
ATOM   2158  C   HIS J   5      14.454   6.297  92.250  0.00  0.00      B010  
ATOM   2159  O   HIS J   5      13.980   6.372  91.090  0.00  0.00      B010  
ATOM   2160  N   LEU J   6      15.518   5.663  92.675  0.00  0.00      B010  
ATOM   2161  H   LEU J   6      15.718   5.774  93.628  0.00  0.00      B010  
ATOM   2162  CA  LEU J   6      16.389   4.976  91.746  0.00  0.00      B010  
ATOM   2163  CB  LEU J   6      17.585   5.911  91.302  0.00  0.00      B010  
ATOM   2164  CG  LEU J   6      18.478   6.513  92.307  0.00  0.00      B010  
ATOM   2165  CD1 LEU J   6      19.717   6.930  91.489  0.00  0.00      B010  
ATOM   2166  CD2 LEU J   6      17.886   7.642  93.053  0.00  0.00      B010  
ATOM   2167  C   LEU J   6      17.028   3.648  92.244  0.00  0.00      B010  
ATOM   2168  O   LEU J   6      17.064   3.415  93.445  0.00  0.00      B010  
ATOM   2169  N   CYS J   7      17.530   2.862  91.287  0.00  0.00      B010  
ATOM   2170  H   CYS J   7      17.661   3.126  90.352  0.00  0.00      B010  
ATOM   2171  CA  CYS J   7      18.294   1.615  91.555  0.00  0.00      B010  
ATOM   2172  CB  CYS J   7      17.755   0.483  90.602  0.00  0.00      B010  
ATOM   2173  SG  CYS J   7      16.219  -0.290  91.350  0.00  0.00      B010  
ATOM   2174  C   CYS J   7      19.807   1.837  91.423  0.00  0.00      B010  
ATOM   2175  O   CYS J   7      20.406   1.551  90.403  0.00  0.00      B010  
ATOM   2176  N   GLY J   8      20.396   2.185  92.524  0.00  0.00      B010  
ATOM   2177  H   GLY J   8      19.923   2.379  93.360  0.00  0.00      B010  
ATOM   2178  CA  GLY J   8      21.795   2.578  92.478  0.00  0.00      B010  
ATOM   2179  C   GLY J   8      22.148   3.697  93.462  0.00  0.00      B010  
ATOM   2180  O   GLY J   8      21.597   3.843  94.583  0.00  0.00      B010  
ATOM   2181  N   SER J   9      23.182   4.486  93.156  0.00  0.00      B010  
ATOM   2182  H   SER J   9      23.699   4.552  92.326  0.00  0.00      B010  
ATOM   2183  CA  SER J   9      23.542   5.634  93.968  0.00  0.00      B010  
ATOM   2184  CB  SER J   9      24.943   5.460  94.579  0.00  0.00      B010  
ATOM   2185  OG  SER J   9      24.948   4.464  95.599  0.00  0.00      B010  
ATOM   2186  HG  SER J   9      24.436   3.694  95.340  0.00  0.00      B010  
ATOM   2187  C   SER J   9      23.299   6.900  93.293  0.00  0.00      B010  
ATOM   2188  O   SER J   9      23.382   6.893  92.090  0.00  0.00      B010  
ATOM   2189  N   HIS J  10      22.926   7.917  94.097  0.00  0.00      B010  
ATOM   2190  H   HIS J  10      22.804   7.637  95.028  0.00  0.00      B010  
ATOM   2191  CA  HIS J  10      22.655   9.305  93.648  0.00  0.00      B010  
ATOM   2192  CB  HIS J  10      21.162   9.617  93.654  0.00  0.00      B010  
ATOM   2193  CG  HIS J  10      20.703  10.971  93.059  0.00  0.00      B010  
ATOM   2194  ND1 HIS J  10      20.351  12.006  93.743  0.00  0.00      B010  
ATOM   2195  HD1 HIS J  10      20.526  12.052  94.706  0.00  0.00      B010  
ATOM   2196  CD2 HIS J  10      20.363  11.269  91.730  0.00  0.00      B010  
ATOM   2197  NE2 HIS J  10      19.790  12.465  91.709  0.00  0.00      B010  
ATOM   2198  CE1 HIS J  10      19.811  12.903  92.920  0.00  0.00      B010  
ATOM   2199  C   HIS J  10      23.510  10.362  94.364  0.00  0.00      B010  
ATOM   2200  O   HIS J  10      23.158  10.832  95.477  0.00  0.00      B010  
ATOM   2201  N   LEU J  11      24.495  10.865  93.602  0.00  0.00      B010  
ATOM   2202  H   LEU J  11      24.359  10.777  92.635  0.00  0.00      B010  
ATOM   2203  CA  LEU J  11      25.588  11.443  94.333  0.00  0.00      B010  
ATOM   2204  CB  LEU J  11      27.018  10.982  93.763  0.00  0.00      B010  
ATOM   2205  CG  LEU J  11      27.410   9.537  93.582  0.00  0.00      B010  
ATOM   2206  CD1 LEU J  11      26.624   8.741  92.563  0.00  0.00      B010  
ATOM   2207  CD2 LEU J  11      28.964   9.304  93.205  0.00  0.00      B010  
ATOM   2208  C   LEU J  11      25.590  12.942  94.646  0.00  0.00      B010  
ATOM   2209  O   LEU J  11      25.426  13.270  95.815  0.00  0.00      B010  
ATOM   2210  N   VAL J  12      25.839  13.962  93.757  0.00  0.00      B010  
ATOM   2211  H   VAL J  12      25.842  13.772  92.796  0.00  0.00      B010  
ATOM   2212  CA  VAL J  12      26.129  15.381  94.250  0.00  0.00      B010  
ATOM   2213  CB  VAL J  12      27.347  15.995  93.531  0.00  0.00      B010  
ATOM   2214  CG1 VAL J  12      27.742  17.120  94.355  0.00  0.00      B010  
ATOM   2215  CG2 VAL J  12      28.529  15.052  93.479  0.00  0.00      B010  
ATOM   2216  C   VAL J  12      24.933  16.267  94.393  0.00  0.00      B010  
ATOM   2217  O   VAL J  12      24.271  16.220  95.454  0.00  0.00      B010  
ATOM   2218  N   GLU J  13      24.442  17.088  93.455  0.00  0.00      B010  
ATOM   2219  H   GLU J  13      24.785  17.132  92.538  0.00  0.00      B010  
ATOM   2220  CA  GLU J  13      23.275  17.957  93.589  0.00  0.00      B010  
ATOM   2221  CB  GLU J  13      23.707  19.306  93.393  0.00  0.00      B010  
ATOM   2222  CG  GLU J  13      24.438  19.981  94.514  0.00  0.00      B010  
ATOM   2223  CD  GLU J  13      25.094  21.322  94.230  0.00  0.00      B010  
ATOM   2224  OE1 GLU J  13      26.335  21.441  94.350  0.00  0.00      B010  
ATOM   2225  OE2 GLU J  13      24.323  22.259  93.877  0.00  0.00      B010  
ATOM   2226  C   GLU J  13      22.092  17.639  92.650  0.00  0.00      B010  
ATOM   2227  O   GLU J  13      22.302  17.434  91.429  0.00  0.00      B010  
ATOM   2228  N   ALA J  14      20.893  17.599  93.271  0.00  0.00      B010  
ATOM   2229  H   ALA J  14      20.808  17.605  94.247  0.00  0.00      B010  
ATOM   2230  CA  ALA J  14      19.676  17.501  92.493  0.00  0.00      B010  
ATOM   2231  CB  ALA J  14      18.869  16.413  93.072  0.00  0.00      B010  
ATOM   2232  C   ALA J  14      18.894  18.657  91.911  0.00  0.00      B010  
ATOM   2233  O   ALA J  14      18.904  18.976  90.658  0.00  0.00      B010  
ATOM   2234  N   LEU J  15      18.129  19.337  92.779  0.00  0.00      B010  
ATOM   2235  H   LEU J  15      18.071  19.073  93.721  0.00  0.00      B010  
ATOM   2236  CA  LEU J  15      17.194  20.407  92.275  0.00  0.00      B010  
ATOM   2237  CB  LEU J  15      15.709  20.040  92.473  0.00  0.00      B010  
ATOM   2238  CG  LEU J  15      14.820  19.834  91.185  0.00  0.00      B010  
ATOM   2239  CD1 LEU J  15      14.716  21.049  90.313  0.00  0.00      B010  
ATOM   2240  CD2 LEU J  15      15.370  18.781  90.339  0.00  0.00      B010  
ATOM   2241  C   LEU J  15      17.396  21.826  92.879  0.00  0.00      B010  
ATOM   2242  O   LEU J  15      17.548  22.005  94.093  0.00  0.00      B010  
ATOM   2243  N   TYR J  16      17.489  22.767  91.982  0.00  0.00      B010  
ATOM   2244  H   TYR J  16      17.335  22.410  91.082  0.00  0.00      B010  
ATOM   2245  CA  TYR J  16      17.647  24.203  92.273  0.00  0.00      B010  
ATOM   2246  CB  TYR J  16      18.452  25.049  91.242  0.00  0.00      B010  
ATOM   2247  CG  TYR J  16      19.966  24.869  91.263  0.00  0.00      B010  
ATOM   2248  CD1 TYR J  16      20.573  23.632  90.972  0.00  0.00      B010  
ATOM   2249  CE1 TYR J  16      21.933  23.622  91.032  0.00  0.00      B010  
ATOM   2250  CD2 TYR J  16      20.742  25.991  91.589  0.00  0.00      B010  
ATOM   2251  CE2 TYR J  16      22.085  25.945  91.643  0.00  0.00      B010  
ATOM   2252  CZ  TYR J  16      22.693  24.750  91.362  0.00  0.00      B010  
ATOM   2253  OH  TYR J  16      24.037  24.624  91.326  0.00  0.00      B010  
ATOM   2254  HH  TYR J  16      24.289  23.824  90.858  0.00  0.00      B010  
ATOM   2255  C   TYR J  16      16.191  24.726  92.436  0.00  0.00      B010  
ATOM   2256  O   TYR J  16      15.909  25.203  93.488  0.00  0.00      B010  
ATOM   2257  N   LEU J  17      15.396  24.775  91.337  0.00  0.00      B010  
ATOM   2258  H   LEU J  17      15.659  24.458  90.448  0.00  0.00      B010  
ATOM   2259  CA  LEU J  17      14.137  25.447  91.394  0.00  0.00      B010  
ATOM   2260  CB  LEU J  17      14.276  27.043  91.074  0.00  0.00      B010  
ATOM   2261  CG  LEU J  17      13.111  28.081  90.928  0.00  0.00      B010  
ATOM   2262  CD1 LEU J  17      12.054  27.744  91.972  0.00  0.00      B010  
ATOM   2263  CD2 LEU J  17      13.464  29.537  91.038  0.00  0.00      B010  
ATOM   2264  C   LEU J  17      13.142  24.709  90.578  0.00  0.00      B010  
ATOM   2265  O   LEU J  17      13.294  24.567  89.360  0.00  0.00      B010  
ATOM   2266  N   VAL J  18      12.117  24.245  91.266  0.00  0.00      B010  
ATOM   2267  H   VAL J  18      11.958  24.541  92.186  0.00  0.00      B010  
ATOM   2268  CA  VAL J  18      11.209  23.381  90.725  0.00  0.00      B010  
ATOM   2269  CB  VAL J  18      10.734  22.475  91.943  0.00  0.00      B010  
ATOM   2270  CG1 VAL J  18       9.815  21.368  91.475  0.00  0.00      B010  
ATOM   2271  CG2 VAL J  18      11.918  21.816  92.680  0.00  0.00      B010  
ATOM   2272  C   VAL J  18      10.068  24.071  89.988  0.00  0.00      B010  
ATOM   2273  O   VAL J  18      10.025  24.003  88.754  0.00  0.00      B010  
ATOM   2274  N   CYS J  19       9.061  24.594  90.730  0.00  0.00      B010  
ATOM   2275  H   CYS J  19       9.276  24.858  91.649  0.00  0.00      B010  
ATOM   2276  CA  CYS J  19       7.890  25.263  90.193  0.00  0.00      B010  
ATOM   2277  CB  CYS J  19       6.890  24.152  89.838  0.00  0.00      B010  
ATOM   2278  SG  CYS J  19       5.584  24.756  88.752  0.00  0.00      B010  
ATOM   2279  C   CYS J  19       7.323  26.349  91.023  0.00  0.00      B010  
ATOM   2280  O   CYS J  19       7.883  26.678  92.100  0.00  0.00      B010  
ATOM   2281  N   GLY J  20       6.304  27.088  90.475  0.00  0.00      B010  
ATOM   2282  H   GLY J  20       6.034  27.088  89.533  0.00  0.00      B010  
ATOM   2283  CA  GLY J  20       5.648  28.133  91.226  0.00  0.00      B010  
ATOM   2284  C   GLY J  20       5.227  29.437  90.498  0.00  0.00      B010  
ATOM   2285  O   GLY J  20       5.245  29.502  89.263  0.00  0.00      B010  
ATOM   2286  N   GLU J  21       4.918  30.445  91.327  0.00  0.00      B010  
ATOM   2287  H   GLU J  21       5.219  30.387  92.258  0.00  0.00      B010  
ATOM   2288  CA  GLU J  21       4.441  31.626  90.674  0.00  0.00      B010  
ATOM   2289  CB  GLU J  21       3.024  31.835  91.020  0.00  0.00      B010  
ATOM   2290  CG  GLU J  21       2.296  32.843  90.298  0.00  0.00      B010  
ATOM   2291  CD  GLU J  21       0.842  33.015  90.725  0.00  0.00      B010  
ATOM   2292  OE1 GLU J  21       0.579  33.468  91.864  0.00  0.00      B010  
ATOM   2293  OE2 GLU J  21      -0.085  32.821  89.892  0.00  0.00      B010  
ATOM   2294  C   GLU J  21       5.192  32.870  91.113  0.00  0.00      B010  
ATOM   2295  O   GLU J  21       5.137  33.200  92.289  0.00  0.00      B010  
ATOM   2296  N   ARG J  22       5.959  33.458  90.146  0.00  0.00      B010  
ATOM   2297  H   ARG J  22       5.965  33.023  89.267  0.00  0.00      B010  
ATOM   2298  CA  ARG J  22       6.727  34.680  90.451  0.00  0.00      B010  
ATOM   2299  CB  ARG J  22       8.141  34.422  89.817  0.00  0.00      B010  
ATOM   2300  CG  ARG J  22       8.797  33.065  90.206  0.00  0.00      B010  
ATOM   2301  CD  ARG J  22      10.213  33.093  89.684  0.00  0.00      B010  
ATOM   2302  NE  ARG J  22      11.139  33.787  90.612  0.00  0.00      B010  
ATOM   2303  HE  ARG J  22      11.021  33.772  91.584  0.00  0.00      B010  
ATOM   2304  CZ  ARG J  22      12.341  34.225  90.214  0.00  0.00      B010  
ATOM   2305  NH1 ARG J  22      12.775  34.004  88.970  0.00  0.00      B010  
ATOM   2306 HH11 ARG J  22      12.111  33.574  88.358  0.00  0.00      B010  
ATOM   2307 HH12 ARG J  22      13.661  34.307  88.618  0.00  0.00      B010  
ATOM   2308  NH2 ARG J  22      13.052  34.792  91.104  0.00  0.00      B010  
ATOM   2309 HH21 ARG J  22      12.509  35.050  91.903  0.00  0.00      B010  
ATOM   2310 HH22 ARG J  22      13.829  35.351  90.815  0.00  0.00      B010  
ATOM   2311  C   ARG J  22       6.039  35.875  89.839  0.00  0.00      B010  
ATOM   2312  O   ARG J  22       5.787  35.883  88.661  0.00  0.00      B010  
ATOM   2313  N   GLY J  23       5.619  36.790  90.765  0.00  0.00      B010  
ATOM   2314  H   GLY J  23       5.629  36.648  91.734  0.00  0.00      B010  
ATOM   2315  CA  GLY J  23       4.975  38.007  90.311  0.00  0.00      B010  
ATOM   2316  C   GLY J  23       5.756  39.224  90.612  0.00  0.00      B010  
ATOM   2317  O   GLY J  23       5.666  39.637  91.787  0.00  0.00      B010  
ATOM   2318  N   PHE J  24       6.492  39.855  89.682  0.00  0.00      B010  
ATOM   2319  H   PHE J  24       6.613  39.481  88.784  0.00  0.00      B010  
ATOM   2320  CA  PHE J  24       7.163  41.121  89.946  0.00  0.00      B010  
ATOM   2321  CB  PHE J  24       8.488  41.208  89.147  0.00  0.00      B010  
ATOM   2322  CG  PHE J  24       9.603  40.208  89.451  0.00  0.00      B010  
ATOM   2323  CD1 PHE J  24      10.868  40.729  89.721  0.00  0.00      B010  
ATOM   2324  CD2 PHE J  24       9.438  38.855  89.188  0.00  0.00      B010  
ATOM   2325  CE1 PHE J  24      11.983  39.910  89.853  0.00  0.00      B010  
ATOM   2326  CE2 PHE J  24      10.550  38.062  89.327  0.00  0.00      B010  
ATOM   2327  CZ  PHE J  24      11.863  38.524  89.643  0.00  0.00      B010  
ATOM   2328  C   PHE J  24       6.320  42.379  89.601  0.00  0.00      B010  
ATOM   2329  O   PHE J  24       5.808  42.520  88.481  0.00  0.00      B010  
ATOM   2330  N   PHE J  25       6.319  43.348  90.496  0.00  0.00      B010  
ATOM   2331  H   PHE J  25       6.883  43.368  91.297  0.00  0.00      B010  
ATOM   2332  CA  PHE J  25       5.566  44.554  90.297  0.00  0.00      B010  
ATOM   2333  CB  PHE J  25       4.478  44.730  91.394  0.00  0.00      B010  
ATOM   2334  CG  PHE J  25       3.377  43.664  91.132  0.00  0.00      B010  
ATOM   2335  CD1 PHE J  25       3.372  42.607  91.992  0.00  0.00      B010  
ATOM   2336  CD2 PHE J  25       2.437  43.658  90.044  0.00  0.00      B010  
ATOM   2337  CE1 PHE J  25       2.439  41.614  91.860  0.00  0.00      B010  
ATOM   2338  CE2 PHE J  25       1.595  42.602  89.857  0.00  0.00      B010  
ATOM   2339  CZ  PHE J  25       1.568  41.555  90.820  0.00  0.00      B010  
ATOM   2340  C   PHE J  25       6.607  45.590  90.446  0.00  0.00      B010  
ATOM   2341  O   PHE J  25       7.186  45.776  91.523  0.00  0.00      B010  
ATOM   2342  N   TYR J  26       7.023  46.194  89.346  0.00  0.00      B010  
ATOM   2343  H   TYR J  26       6.882  45.789  88.464  0.00  0.00      B010  
ATOM   2344  CA  TYR J  26       7.747  47.424  89.495  0.00  0.00      B010  
ATOM   2345  CB  TYR J  26       8.922  47.538  88.495  0.00  0.00      B010  
ATOM   2346  CG  TYR J  26      10.137  46.666  88.755  0.00  0.00      B010  
ATOM   2347  CD1 TYR J  26       9.981  45.347  88.870  0.00  0.00      B010  
ATOM   2348  CE1 TYR J  26      11.053  44.531  89.104  0.00  0.00      B010  
ATOM   2349  CD2 TYR J  26      11.349  47.171  88.923  0.00  0.00      B010  
ATOM   2350  CE2 TYR J  26      12.460  46.411  89.179  0.00  0.00      B010  
ATOM   2351  CZ  TYR J  26      12.319  45.069  89.227  0.00  0.00      B010  
ATOM   2352  OH  TYR J  26      13.470  44.313  89.468  0.00  0.00      B010  
ATOM   2353  HH  TYR J  26      13.291  43.370  89.481  0.00  0.00      B010  
ATOM   2354  C   TYR J  26       6.846  48.647  89.389  0.00  0.00      B010  
ATOM   2355  O   TYR J  26       6.489  49.057  88.277  0.00  0.00      B010  
ATOM   2356  N   THR J  27       6.679  49.353  90.532  0.00  0.00      B010  
ATOM   2357  H   THR J  27       6.935  48.896  91.360  0.00  0.00      B010  
ATOM   2358  CA  THR J  27       6.123  50.705  90.456  0.00  0.00      B010  
ATOM   2359  CB  THR J  27       4.781  50.729  91.265  0.00  0.00      B010  
ATOM   2360  OG1 THR J  27       4.189  49.439  91.119  0.00  0.00      B010  
ATOM   2361  HG1 THR J  27       4.088  49.122  90.219  0.00  0.00      B010  
ATOM   2362  CG2 THR J  27       3.843  51.832  90.751  0.00  0.00      B010  
ATOM   2363  C   THR J  27       7.068  51.910  90.782  0.00  0.00      B010  
ATOM   2364  O   THR J  27       7.257  52.247  91.964  0.00  0.00      B010  
ATOM   2365  N   PRO J  28       7.663  52.549  89.760  0.00  0.00      B010  
ATOM   2366  CD  PRO J  28       8.239  51.887  88.636  0.00  0.00      B010  
ATOM   2367  CA  PRO J  28       8.237  53.863  89.848  0.00  0.00      B010  
ATOM   2368  CB  PRO J  28       9.163  54.027  88.683  0.00  0.00      B010  
ATOM   2369  CG  PRO J  28       9.531  52.616  88.457  0.00  0.00      B010  
ATOM   2370  C   PRO J  28       7.272  55.061  89.944  0.00  0.00      B010  
ATOM   2371  O   PRO J  28       6.593  55.454  88.982  0.00  0.00      B010  
ATOM   2372  N   LYS J  29       7.468  55.737  91.122  0.00  0.00      B010  
ATOM   2373  H   LYS J  29       8.049  55.419  91.843  0.00  0.00      B010  
ATOM   2374  CA  LYS J  29       6.835  56.978  91.412  0.00  0.00      B010  
ATOM   2375  CB  LYS J  29       6.231  57.047  92.821  0.00  0.00      B010  
ATOM   2376  CG  LYS J  29       5.081  56.146  92.764  0.00  0.00      B010  
ATOM   2377  CD  LYS J  29       4.076  56.186  93.929  0.00  0.00      B010  
ATOM   2378  CE  LYS J  29       3.021  55.077  93.500  0.00  0.00      B010  
ATOM   2379  NZ  LYS J  29       1.714  55.167  94.240  0.00  0.00      B010  
ATOM   2380  HZ1 LYS J  29       2.041  54.843  95.172  0.00  0.00      B010  
ATOM   2381  HZ2 LYS J  29       1.082  54.473  93.792  0.00  0.00      B010  
ATOM   2382  HZ3 LYS J  29       1.347  56.140  94.228  0.00  0.00      B010  
ATOM   2383  C   LYS J  29       7.872  58.051  91.187  0.00  0.00      B010  
ATOM   2384  O   LYS J  29       8.993  57.994  91.689  0.00  0.00      B010  
ATOM   2385  N   ALA J  30       7.398  59.086  90.478  0.00  0.00      B010  
ATOM   2386  H   ALA J  30       6.443  59.038  90.266  0.00  0.00      B010  
ATOM   2387  CA  ALA J  30       8.255  60.233  90.185  0.00  0.00      B010  
ATOM   2388  CB  ALA J  30       8.012  60.512  88.750  0.00  0.00      B010  
ATOM   2389  C   ALA J  30       7.867  61.421  91.017  0.00  0.00      B010  
ATOM   2390  O   ALA J  30       6.683  61.741  91.159  0.00  0.00      B010  
ATOM   2391  N   GLY K   1      -2.167  -3.885 100.652  0.00  0.00      A011  
ATOM   2392  H   GLY K   1      -1.713  -4.183  99.836  0.00  0.00      A011  
ATOM   2393  CA  GLY K   1      -1.390  -4.014 101.912  0.00  0.00      A011  
ATOM   2394  C   GLY K   1      -0.503  -5.173 101.828  0.00  0.00      A011  
ATOM   2395  O   GLY K   1      -0.964  -6.333 101.767  0.00  0.00      A011  
ATOM   2396  N   ILE K   2       0.851  -5.169 101.760  0.00  0.00      A011  
ATOM   2397  H   ILE K   2       1.294  -6.030 101.610  0.00  0.00      A011  
ATOM   2398  CA  ILE K   2       1.658  -3.999 101.870  0.00  0.00      A011  
ATOM   2399  CB  ILE K   2       2.654  -4.082 102.987  0.00  0.00      A011  
ATOM   2400  CG2 ILE K   2       3.274  -2.651 103.151  0.00  0.00      A011  
ATOM   2401  CG1 ILE K   2       1.980  -4.502 104.295  0.00  0.00      A011  
ATOM   2402  CD  ILE K   2       3.013  -4.977 105.262  0.00  0.00      A011  
ATOM   2403  C   ILE K   2       2.379  -3.953 100.520  0.00  0.00      A011  
ATOM   2404  O   ILE K   2       3.101  -4.863 100.138  0.00  0.00      A011  
ATOM   2405  N   VAL K   3       2.164  -2.832  99.791  0.00  0.00      A011  
ATOM   2406  H   VAL K   3       1.554  -2.102 100.027  0.00  0.00      A011  
ATOM   2407  CA  VAL K   3       2.739  -2.638  98.439  0.00  0.00      A011  
ATOM   2408  CB  VAL K   3       1.645  -1.888  97.593  0.00  0.00      A011  
ATOM   2409  CG1 VAL K   3       2.177  -1.559  96.224  0.00  0.00      A011  
ATOM   2410  CG2 VAL K   3       0.389  -2.638  97.375  0.00  0.00      A011  
ATOM   2411  C   VAL K   3       3.920  -1.696  98.699  0.00  0.00      A011  
ATOM   2412  O   VAL K   3       3.773  -0.495  98.999  0.00  0.00      A011  
ATOM   2413  N   GLU K   4       5.147  -2.380  98.575  0.00  0.00      A011  
ATOM   2414  H   GLU K   4       5.126  -3.359  98.613  0.00  0.00      A011  
ATOM   2415  CA  GLU K   4       6.469  -1.851  98.629  0.00  0.00      A011  
ATOM   2416  CB  GLU K   4       7.304  -3.026  99.274  0.00  0.00      A011  
ATOM   2417  CG  GLU K   4       7.765  -2.643 100.711  0.00  0.00      A011  
ATOM   2418  CD  GLU K   4       8.992  -1.762 100.918  0.00  0.00      A011  
ATOM   2419  OE1 GLU K   4       9.743  -1.455 100.004  0.00  0.00      A011  
ATOM   2420  OE2 GLU K   4       9.166  -1.284 102.051  0.00  0.00      A011  
ATOM   2421  C   GLU K   4       7.043  -1.378  97.242  0.00  0.00      A011  
ATOM   2422  O   GLU K   4       6.255  -1.342  96.305  0.00  0.00      A011  
ATOM   2423  N   GLN K   5       8.391  -1.030  97.143  0.00  0.00      A011  
ATOM   2424  H   GLN K   5       8.936  -1.198  97.940  0.00  0.00      A011  
ATOM   2425  CA  GLN K   5       9.003  -0.409  96.024  0.00  0.00      A011  
ATOM   2426  CB  GLN K   5      10.340   0.210  96.365  0.00  0.00      A011  
ATOM   2427  CG  GLN K   5      10.233   1.247  97.440  0.00  0.00      A011  
ATOM   2428  CD  GLN K   5      11.539   1.701  98.108  0.00  0.00      A011  
ATOM   2429  OE1 GLN K   5      12.262   2.525  97.652  0.00  0.00      A011  
ATOM   2430  NE2 GLN K   5      11.889   1.096  99.209  0.00  0.00      A011  
ATOM   2431 HE21 GLN K   5      11.468   0.219  99.329  0.00  0.00      A011  
ATOM   2432 HE22 GLN K   5      12.466   1.645  99.780  0.00  0.00      A011  
ATOM   2433  C   GLN K   5       9.164  -1.411  94.866  0.00  0.00      A011  
ATOM   2434  O   GLN K   5       9.568  -2.555  95.106  0.00  0.00      A011  
ATOM   2435  N   CYS K   6       8.874  -1.085  93.564  0.00  0.00      A011  
ATOM   2436  H   CYS K   6       8.522  -0.178  93.443  0.00  0.00      A011  
ATOM   2437  CA  CYS K   6       9.010  -1.954  92.397  0.00  0.00      A011  
ATOM   2438  CB  CYS K   6       7.941  -1.449  91.377  0.00  0.00      A011  
ATOM   2439  SG  CYS K   6       6.324  -1.121  92.107  0.00  0.00      A011  
ATOM   2440  C   CYS K   6      10.435  -2.109  91.886  0.00  0.00      A011  
ATOM   2441  O   CYS K   6      10.721  -1.961  90.722  0.00  0.00      A011  
ATOM   2442  N   CYS K   7      11.414  -2.511  92.715  0.00  0.00      A011  
ATOM   2443  H   CYS K   7      11.099  -2.811  93.593  0.00  0.00      A011  
ATOM   2444  CA  CYS K   7      12.774  -2.710  92.260  0.00  0.00      A011  
ATOM   2445  CB  CYS K   7      13.849  -2.448  93.298  0.00  0.00      A011  
ATOM   2446  SG  CYS K   7      13.737  -0.841  94.177  0.00  0.00      A011  
ATOM   2447  C   CYS K   7      12.939  -4.173  91.697  0.00  0.00      A011  
ATOM   2448  O   CYS K   7      13.670  -4.366  90.706  0.00  0.00      A011  
ATOM   2449  N   ALA K   8      12.226  -5.177  92.204  0.00  0.00      A011  
ATOM   2450  H   ALA K   8      11.892  -4.952  93.098  0.00  0.00      A011  
ATOM   2451  CA  ALA K   8      12.177  -6.500  91.674  0.00  0.00      A011  
ATOM   2452  CB  ALA K   8      12.755  -7.394  92.705  0.00  0.00      A011  
ATOM   2453  C   ALA K   8      10.755  -7.056  91.557  0.00  0.00      A011  
ATOM   2454  O   ALA K   8       9.873  -6.706  92.342  0.00  0.00      A011  
ATOM   2455  N   SER K   9      10.401  -7.932  90.606  0.00  0.00      A011  
ATOM   2456  H   SER K   9      11.009  -7.944  89.838  0.00  0.00      A011  
ATOM   2457  CA  SER K   9       9.249  -8.760  90.512  0.00  0.00      A011  
ATOM   2458  CB  SER K   9       8.995  -9.704  91.750  0.00  0.00      A011  
ATOM   2459  OG  SER K   9       9.927 -10.833  91.714  0.00  0.00      A011  
ATOM   2460  HG  SER K   9      10.857 -10.633  91.585  0.00  0.00      A011  
ATOM   2461  C   SER K   9       7.953  -8.031  90.273  0.00  0.00      A011  
ATOM   2462  O   SER K   9       7.591  -7.881  89.106  0.00  0.00      A011  
ATOM   2463  N   VAL K  10       7.206  -7.508  91.277  0.00  0.00      A011  
ATOM   2464  H   VAL K  10       7.607  -7.045  92.042  0.00  0.00      A011  
ATOM   2465  CA  VAL K  10       5.800  -7.108  91.137  0.00  0.00      A011  
ATOM   2466  CB  VAL K  10       4.842  -7.882  92.095  0.00  0.00      A011  
ATOM   2467  CG1 VAL K  10       4.895  -9.269  91.674  0.00  0.00      A011  
ATOM   2468  CG2 VAL K  10       5.138  -7.749  93.574  0.00  0.00      A011  
ATOM   2469  C   VAL K  10       5.633  -5.634  91.317  0.00  0.00      A011  
ATOM   2470  O   VAL K  10       6.226  -5.070  92.290  0.00  0.00      A011  
ATOM   2471  N   CYS K  11       4.725  -5.008  90.488  0.00  0.00      A011  
ATOM   2472  H   CYS K  11       4.482  -5.422  89.634  0.00  0.00      A011  
ATOM   2473  CA  CYS K  11       4.206  -3.648  90.781  0.00  0.00      A011  
ATOM   2474  CB  CYS K  11       4.916  -2.632  89.828  0.00  0.00      A011  
ATOM   2475  SG  CYS K  11       5.004  -0.928  90.543  0.00  0.00      A011  
ATOM   2476  C   CYS K  11       2.608  -3.611  90.593  0.00  0.00      A011  
ATOM   2477  O   CYS K  11       1.953  -4.494  89.985  0.00  0.00      A011  
ATOM   2478  N   SER K  12       1.933  -2.641  91.159  0.00  0.00      A011  
ATOM   2479  H   SER K  12       2.339  -1.780  91.392  0.00  0.00      A011  
ATOM   2480  CA  SER K  12       0.479  -2.687  91.198  0.00  0.00      A011  
ATOM   2481  CB  SER K  12      -0.023  -2.606  92.708  0.00  0.00      A011  
ATOM   2482  OG  SER K  12       0.653  -3.467  93.559  0.00  0.00      A011  
ATOM   2483  HG  SER K  12       0.248  -4.336  93.506  0.00  0.00      A011  
ATOM   2484  C   SER K  12      -0.053  -1.470  90.431  0.00  0.00      A011  
ATOM   2485  O   SER K  12       0.772  -0.754  89.869  0.00  0.00      A011  
ATOM   2486  N   LEU K  13      -1.371  -1.304  90.364  0.00  0.00      A011  
ATOM   2487  H   LEU K  13      -2.039  -1.526  91.046  0.00  0.00      A011  
ATOM   2488  CA  LEU K  13      -1.942  -0.314  89.364  0.00  0.00      A011  
ATOM   2489  CB  LEU K  13      -3.322  -0.675  88.903  0.00  0.00      A011  
ATOM   2490  CG  LEU K  13      -3.545  -2.084  88.297  0.00  0.00      A011  
ATOM   2491  CD1 LEU K  13      -4.960  -2.233  88.117  0.00  0.00      A011  
ATOM   2492  CD2 LEU K  13      -2.723  -2.400  87.084  0.00  0.00      A011  
ATOM   2493  C   LEU K  13      -2.125   1.010  90.137  0.00  0.00      A011  
ATOM   2494  O   LEU K  13      -2.618   0.941  91.239  0.00  0.00      A011  
ATOM   2495  N   TYR K  14      -1.690   2.113  89.655  0.00  0.00      A011  
ATOM   2496  H   TYR K  14      -1.279   2.165  88.767  0.00  0.00      A011  
ATOM   2497  CA  TYR K  14      -1.812   3.359  90.333  0.00  0.00      A011  
ATOM   2498  CB  TYR K  14      -0.483   4.068  90.779  0.00  0.00      A011  
ATOM   2499  CG  TYR K  14       0.464   3.179  91.508  0.00  0.00      A011  
ATOM   2500  CD1 TYR K  14       1.373   2.371  90.839  0.00  0.00      A011  
ATOM   2501  CE1 TYR K  14       2.269   1.610  91.530  0.00  0.00      A011  
ATOM   2502  CD2 TYR K  14       0.417   3.229  92.863  0.00  0.00      A011  
ATOM   2503  CE2 TYR K  14       1.407   2.545  93.561  0.00  0.00      A011  
ATOM   2504  CZ  TYR K  14       2.340   1.691  92.901  0.00  0.00      A011  
ATOM   2505  OH  TYR K  14       3.366   1.029  93.580  0.00  0.00      A011  
ATOM   2506  HH  TYR K  14       3.180   1.075  94.521  0.00  0.00      A011  
ATOM   2507  C   TYR K  14      -2.697   4.325  89.573  0.00  0.00      A011  
ATOM   2508  O   TYR K  14      -2.417   4.505  88.372  0.00  0.00      A011  
ATOM   2509  N   GLN K  15      -3.559   5.011  90.278  0.00  0.00      A011  
ATOM   2510  H   GLN K  15      -3.709   4.700  91.195  0.00  0.00      A011  
ATOM   2511  CA  GLN K  15      -4.181   6.211  89.774  0.00  0.00      A011  
ATOM   2512  CB  GLN K  15      -5.623   5.977  89.444  0.00  0.00      A011  
ATOM   2513  CG  GLN K  15      -6.337   7.035  88.657  0.00  0.00      A011  
ATOM   2514  CD  GLN K  15      -7.832   6.830  88.437  0.00  0.00      A011  
ATOM   2515  OE1 GLN K  15      -8.649   6.585  89.298  0.00  0.00      A011  
ATOM   2516  NE2 GLN K  15      -8.238   6.892  87.147  0.00  0.00      A011  
ATOM   2517 HE21 GLN K  15      -7.544   6.998  86.463  0.00  0.00      A011  
ATOM   2518 HE22 GLN K  15      -9.172   6.867  86.850  0.00  0.00      A011  
ATOM   2519  C   GLN K  15      -4.086   7.298  90.767  0.00  0.00      A011  
ATOM   2520  O   GLN K  15      -4.798   7.398  91.805  0.00  0.00      A011  
ATOM   2521  N   LEU K  16      -3.305   8.311  90.395  0.00  0.00      A011  
ATOM   2522  H   LEU K  16      -2.725   8.268  89.606  0.00  0.00      A011  
ATOM   2523  CA  LEU K  16      -2.995   9.433  91.241  0.00  0.00      A011  
ATOM   2524  CB  LEU K  16      -1.738   9.086  92.067  0.00  0.00      A011  
ATOM   2525  CG  LEU K  16      -1.527   9.958  93.344  0.00  0.00      A011  
ATOM   2526  CD1 LEU K  16      -2.710   9.848  94.334  0.00  0.00      A011  
ATOM   2527  CD2 LEU K  16      -0.131   9.692  93.903  0.00  0.00      A011  
ATOM   2528  C   LEU K  16      -2.766  10.743  90.457  0.00  0.00      A011  
ATOM   2529  O   LEU K  16      -2.494  10.764  89.307  0.00  0.00      A011  
ATOM   2530  N   GLU K  17      -2.976  11.815  91.204  0.00  0.00      A011  
ATOM   2531  H   GLU K  17      -3.135  11.687  92.163  0.00  0.00      A011  
ATOM   2532  CA  GLU K  17      -2.756  13.190  90.852  0.00  0.00      A011  
ATOM   2533  CB  GLU K  17      -4.096  13.993  90.820  0.00  0.00      A011  
ATOM   2534  CG  GLU K  17      -5.125  13.261  89.938  0.00  0.00      A011  
ATOM   2535  CD  GLU K  17      -6.340  14.200  89.815  0.00  0.00      A011  
ATOM   2536  OE1 GLU K  17      -6.565  14.557  88.651  0.00  0.00      A011  
ATOM   2537  OE2 GLU K  17      -7.027  14.558  90.794  0.00  0.00      A011  
ATOM   2538  C   GLU K  17      -1.775  13.933  91.776  0.00  0.00      A011  
ATOM   2539  O   GLU K  17      -1.671  13.588  92.952  0.00  0.00      A011  
ATOM   2540  N   ASN K  18      -0.982  14.867  91.205  0.00  0.00      A011  
ATOM   2541  H   ASN K  18      -1.058  15.177  90.279  0.00  0.00      A011  
ATOM   2542  CA  ASN K  18      -0.045  15.672  92.019  0.00  0.00      A011  
ATOM   2543  CB  ASN K  18       1.417  15.202  91.768  0.00  0.00      A011  
ATOM   2544  CG  ASN K  18       2.590  15.964  92.451  0.00  0.00      A011  
ATOM   2545  OD1 ASN K  18       3.137  15.468  93.404  0.00  0.00      A011  
ATOM   2546  ND2 ASN K  18       3.025  17.109  91.909  0.00  0.00      A011  
ATOM   2547 HD21 ASN K  18       2.609  17.587  91.161  0.00  0.00      A011  
ATOM   2548 HD22 ASN K  18       3.801  17.582  92.274  0.00  0.00      A011  
ATOM   2549  C   ASN K  18      -0.272  17.167  91.879  0.00  0.00      A011  
ATOM   2550  O   ASN K  18      -0.711  17.498  90.800  0.00  0.00      A011  
ATOM   2551  N   TYR K  19       0.002  18.053  92.855  0.00  0.00      A011  
ATOM   2552  H   TYR K  19       0.382  17.723  93.696  0.00  0.00      A011  
ATOM   2553  CA  TYR K  19      -0.346  19.484  92.761  0.00  0.00      A011  
ATOM   2554  CB  TYR K  19      -1.922  19.748  93.186  0.00  0.00      A011  
ATOM   2555  CG  TYR K  19      -2.274  19.565  94.634  0.00  0.00      A011  
ATOM   2556  CD1 TYR K  19      -2.303  18.324  95.115  0.00  0.00      A011  
ATOM   2557  CE1 TYR K  19      -2.592  18.157  96.440  0.00  0.00      A011  
ATOM   2558  CD2 TYR K  19      -2.594  20.610  95.419  0.00  0.00      A011  
ATOM   2559  CE2 TYR K  19      -2.932  20.439  96.727  0.00  0.00      A011  
ATOM   2560  CZ  TYR K  19      -2.921  19.217  97.289  0.00  0.00      A011  
ATOM   2561  OH  TYR K  19      -3.220  18.915  98.617  0.00  0.00      A011  
ATOM   2562  HH  TYR K  19      -3.790  18.142  98.612  0.00  0.00      A011  
ATOM   2563  C   TYR K  19       0.589  20.214  93.704  0.00  0.00      A011  
ATOM   2564  O   TYR K  19       1.210  19.667  94.643  0.00  0.00      A011  
ATOM   2565  N   CYS K  20       0.551  21.558  93.494  0.00  0.00      A011  
ATOM   2566  H   CYS K  20      -0.114  21.901  92.861  0.00  0.00      A011  
ATOM   2567  CA  CYS K  20       1.381  22.355  94.340  0.00  0.00      A011  
ATOM   2568  CB  CYS K  20       1.683  23.713  93.708  0.00  0.00      A011  
ATOM   2569  SG  CYS K  20       3.405  24.147  93.439  0.00  0.00      A011  
ATOM   2570  C   CYS K  20       0.852  22.539  95.791  0.00  0.00      A011  
ATOM   2571  O   CYS K  20      -0.340  22.941  95.964  0.00  0.00      A011  
ATOM   2572  N   ASN K  21       1.614  22.054  96.755  0.00  0.00      A011  
ATOM   2573  H   ASN K  21       2.473  21.617  96.577  0.00  0.00      A011  
ATOM   2574  CA  ASN K  21       1.233  22.119  98.177  0.00  0.00      A011  
ATOM   2575  CB  ASN K  21       0.628  20.764  98.641  0.00  0.00      A011  
ATOM   2576  CG  ASN K  21      -0.063  20.723  99.940  0.00  0.00      A011  
ATOM   2577  OD1 ASN K  21       0.333  21.388 100.904  0.00  0.00      A011  
ATOM   2578  ND2 ASN K  21      -1.138  19.953 100.187  0.00  0.00      A011  
ATOM   2579 HD21 ASN K  21      -1.494  19.387  99.470  0.00  0.00      A011  
ATOM   2580 HD22 ASN K  21      -1.536  19.923 101.082  0.00  0.00      A011  
ATOM   2581  C   ASN K  21       2.499  22.346  99.052  0.00  0.00      A011  
ATOM   2582  O   ASN K  21       3.638  21.919  98.805  0.00  0.00      A011  
ATOM   2583  N   PHE L   1       4.254  17.012  95.375  0.00  0.00      B011  
ATOM   2584  H   PHE L   1       4.587  16.834  94.470  0.00  0.00      B011  
ATOM   2585  CA  PHE L   1       5.026  16.532  96.478  0.00  0.00      B011  
ATOM   2586  CB  PHE L   1       4.410  15.342  97.161  0.00  0.00      B011  
ATOM   2587  CG  PHE L   1       2.981  15.468  97.629  0.00  0.00      B011  
ATOM   2588  CD1 PHE L   1       2.144  14.316  97.714  0.00  0.00      B011  
ATOM   2589  CD2 PHE L   1       2.523  16.737  98.120  0.00  0.00      B011  
ATOM   2590  CE1 PHE L   1       0.927  14.451  98.285  0.00  0.00      B011  
ATOM   2591  CE2 PHE L   1       1.237  16.832  98.681  0.00  0.00      B011  
ATOM   2592  CZ  PHE L   1       0.479  15.690  98.748  0.00  0.00      B011  
ATOM   2593  C   PHE L   1       6.465  16.233  96.012  0.00  0.00      B011  
ATOM   2594  O   PHE L   1       6.747  16.055  94.844  0.00  0.00      B011  
ATOM   2595  N   VAL L   2       7.399  16.397  96.958  0.00  0.00      B011  
ATOM   2596  H   VAL L   2       7.178  17.004  97.695  0.00  0.00      B011  
ATOM   2597  CA  VAL L   2       8.712  15.995  96.731  0.00  0.00      B011  
ATOM   2598  CB  VAL L   2       9.666  17.166  96.921  0.00  0.00      B011  
ATOM   2599  CG1 VAL L   2      11.037  16.596  96.767  0.00  0.00      B011  
ATOM   2600  CG2 VAL L   2       9.621  18.263  95.822  0.00  0.00      B011  
ATOM   2601  C   VAL L   2       8.869  14.735  97.642  0.00  0.00      B011  
ATOM   2602  O   VAL L   2       8.710  14.875  98.874  0.00  0.00      B011  
ATOM   2603  N   ASN L   3       9.303  13.588  97.143  0.00  0.00      B011  
ATOM   2604  H   ASN L   3       9.793  13.497  96.298  0.00  0.00      B011  
ATOM   2605  CA  ASN L   3       9.450  12.371  97.872  0.00  0.00      B011  
ATOM   2606  CB  ASN L   3       8.253  11.448  97.527  0.00  0.00      B011  
ATOM   2607  CG  ASN L   3       8.248  10.166  98.306  0.00  0.00      B011  
ATOM   2608  OD1 ASN L   3       8.630  10.124  99.482  0.00  0.00      B011  
ATOM   2609  ND2 ASN L   3       7.989   9.043  97.721  0.00  0.00      B011  
ATOM   2610 HD21 ASN L   3       7.740   8.999  96.774  0.00  0.00      B011  
ATOM   2611 HD22 ASN L   3       8.090   8.304  98.356  0.00  0.00      B011  
ATOM   2612  C   ASN L   3      10.745  11.642  97.505  0.00  0.00      B011  
ATOM   2613  O   ASN L   3      11.253  11.564  96.354  0.00  0.00      B011  
ATOM   2614  N   GLN L   4      11.320  11.053  98.553  0.00  0.00      B011  
ATOM   2615  H   GLN L   4      10.686  11.041  99.300  0.00  0.00      B011  
ATOM   2616  CA  GLN L   4      12.580  10.300  98.632  0.00  0.00      B011  
ATOM   2617  CB  GLN L   4      13.758  11.135  99.229  0.00  0.00      B011  
ATOM   2618  CG  GLN L   4      15.083  10.446  99.250  0.00  0.00      B011  
ATOM   2619  CD  GLN L   4      16.167  11.218  99.929  0.00  0.00      B011  
ATOM   2620  OE1 GLN L   4      16.707  10.857 100.983  0.00  0.00      B011  
ATOM   2621  NE2 GLN L   4      16.582  12.346  99.279  0.00  0.00      B011  
ATOM   2622 HE21 GLN L   4      16.072  12.736  98.539  0.00  0.00      B011  
ATOM   2623 HE22 GLN L   4      17.450  12.720  99.538  0.00  0.00      B011  
ATOM   2624  C   GLN L   4      12.366   8.941  99.284  0.00  0.00      B011  
ATOM   2625  O   GLN L   4      12.025   8.818 100.454  0.00  0.00      B011  
ATOM   2626  N   HIS L   5      12.443   7.976  98.445  0.00  0.00      B011  
ATOM   2627  H   HIS L   5      12.582   8.184  97.497  0.00  0.00      B011  
ATOM   2628  CA  HIS L   5      12.646   6.592  98.861  0.00  0.00      B011  
ATOM   2629  CB  HIS L   5      11.338   5.975  99.296  0.00  0.00      B011  
ATOM   2630  CG  HIS L   5      10.300   5.474  98.309  0.00  0.00      B011  
ATOM   2631  ND1 HIS L   5      10.199   5.733  96.957  0.00  0.00      B011  
ATOM   2632  HD1 HIS L   5      10.957   5.794  96.339  0.00  0.00      B011  
ATOM   2633  CD2 HIS L   5       9.279   4.706  98.707  0.00  0.00      B011  
ATOM   2634  NE2 HIS L   5       8.588   4.498  97.623  0.00  0.00      B011  
ATOM   2635  CE1 HIS L   5       9.079   5.142  96.607  0.00  0.00      B011  
ATOM   2636  C   HIS L   5      13.445   5.786  97.839  0.00  0.00      B011  
ATOM   2637  O   HIS L   5      13.246   5.897  96.643  0.00  0.00      B011  
ATOM   2638  N   LEU L   6      14.511   5.071  98.219  0.00  0.00      B011  
ATOM   2639  H   LEU L   6      14.545   4.913  99.186  0.00  0.00      B011  
ATOM   2640  CA  LEU L   6      15.360   4.490  97.258  0.00  0.00      B011  
ATOM   2641  CB  LEU L   6      16.485   5.409  96.784  0.00  0.00      B011  
ATOM   2642  CG  LEU L   6      17.398   5.976  97.870  0.00  0.00      B011  
ATOM   2643  CD1 LEU L   6      18.626   6.459  97.077  0.00  0.00      B011  
ATOM   2644  CD2 LEU L   6      16.854   7.188  98.547  0.00  0.00      B011  
ATOM   2645  C   LEU L   6      15.975   3.106  97.516  0.00  0.00      B011  
ATOM   2646  O   LEU L   6      16.394   2.733  98.611  0.00  0.00      B011  
ATOM   2647  N   CYS L   7      16.067   2.343  96.393  0.00  0.00      B011  
ATOM   2648  H   CYS L   7      15.796   2.630  95.496  0.00  0.00      B011  
ATOM   2649  CA  CYS L   7      16.828   1.135  96.492  0.00  0.00      B011  
ATOM   2650  CB  CYS L   7      16.337   0.058  95.526  0.00  0.00      B011  
ATOM   2651  SG  CYS L   7      14.854  -0.926  95.849  0.00  0.00      B011  
ATOM   2652  C   CYS L   7      18.324   1.441  96.234  0.00  0.00      B011  
ATOM   2653  O   CYS L   7      18.878   1.179  95.233  0.00  0.00      B011  
ATOM   2654  N   GLY L   8      19.001   2.077  97.296  0.00  0.00      B011  
ATOM   2655  H   GLY L   8      18.530   2.319  98.121  0.00  0.00      B011  
ATOM   2656  CA  GLY L   8      20.381   2.367  97.159  0.00  0.00      B011  
ATOM   2657  C   GLY L   8      20.736   3.565  98.095  0.00  0.00      B011  
ATOM   2658  O   GLY L   8      20.215   3.587  99.206  0.00  0.00      B011  
ATOM   2659  N   SER L   9      21.671   4.488  97.682  0.00  0.00      B011  
ATOM   2660  H   SER L   9      21.968   4.461  96.748  0.00  0.00      B011  
ATOM   2661  CA  SER L   9      22.193   5.526  98.581  0.00  0.00      B011  
ATOM   2662  CB  SER L   9      23.518   5.095  99.056  0.00  0.00      B011  
ATOM   2663  OG  SER L   9      23.484   4.018 100.008  0.00  0.00      B011  
ATOM   2664  HG  SER L   9      22.642   3.772 100.399  0.00  0.00      B011  
ATOM   2665  C   SER L   9      22.200   6.928  97.993  0.00  0.00      B011  
ATOM   2666  O   SER L   9      22.554   7.075  96.870  0.00  0.00      B011  
ATOM   2667  N   HIS L  10      21.703   7.896  98.746  0.00  0.00      B011  
ATOM   2668  H   HIS L  10      21.306   7.682  99.616  0.00  0.00      B011  
ATOM   2669  CA  HIS L  10      21.630   9.293  98.397  0.00  0.00      B011  
ATOM   2670  CB  HIS L  10      20.186   9.807  98.715  0.00  0.00      B011  
ATOM   2671  CG  HIS L  10      19.990  11.181  98.112  0.00  0.00      B011  
ATOM   2672  ND1 HIS L  10      20.539  12.343  98.414  0.00  0.00      B011  
ATOM   2673  HD1 HIS L  10      21.025  12.654  99.206  0.00  0.00      B011  
ATOM   2674  CD2 HIS L  10      19.333  11.353  96.918  0.00  0.00      B011  
ATOM   2675  NE2 HIS L  10      19.483  12.619  96.606  0.00  0.00      B011  
ATOM   2676  CE1 HIS L  10      20.220  13.237  97.530  0.00  0.00      B011  
ATOM   2677  C   HIS L  10      22.715  10.080  99.059  0.00  0.00      B011  
ATOM   2678  O   HIS L  10      22.848   9.924 100.239  0.00  0.00      B011  
ATOM   2679  N   LEU L  11      23.436  11.012  98.398  0.00  0.00      B011  
ATOM   2680  H   LEU L  11      23.188  11.141  97.459  0.00  0.00      B011  
ATOM   2681  CA  LEU L  11      24.640  11.666  98.971  0.00  0.00      B011  
ATOM   2682  CB  LEU L  11      25.915  11.357  98.186  0.00  0.00      B011  
ATOM   2683  CG  LEU L  11      26.788  10.104  98.492  0.00  0.00      B011  
ATOM   2684  CD1 LEU L  11      26.179   8.898  97.923  0.00  0.00      B011  
ATOM   2685  CD2 LEU L  11      28.144  10.288  97.844  0.00  0.00      B011  
ATOM   2686  C   LEU L  11      24.616  13.113  99.436  0.00  0.00      B011  
ATOM   2687  O   LEU L  11      24.454  13.378 100.624  0.00  0.00      B011  
ATOM   2688  N   VAL L  12      24.776  14.067  98.494  0.00  0.00      B011  
ATOM   2689  H   VAL L  12      24.885  13.849  97.545  0.00  0.00      B011  
ATOM   2690  CA  VAL L  12      24.977  15.467  98.923  0.00  0.00      B011  
ATOM   2691  CB  VAL L  12      26.019  16.365  98.096  0.00  0.00      B011  
ATOM   2692  CG1 VAL L  12      26.374  17.737  98.915  0.00  0.00      B011  
ATOM   2693  CG2 VAL L  12      27.279  15.574  97.977  0.00  0.00      B011  
ATOM   2694  C   VAL L  12      23.761  16.318  99.057  0.00  0.00      B011  
ATOM   2695  O   VAL L  12      23.279  16.446 100.186  0.00  0.00      B011  
ATOM   2696  N   GLU L  13      23.120  16.833  97.999  0.00  0.00      B011  
ATOM   2697  H   GLU L  13      23.368  16.715  97.058  0.00  0.00      B011  
ATOM   2698  CA  GLU L  13      22.120  17.857  98.082  0.00  0.00      B011  
ATOM   2699  CB  GLU L  13      22.681  19.131  97.365  0.00  0.00      B011  
ATOM   2700  CG  GLU L  13      22.692  20.354  98.108  0.00  0.00      B011  
ATOM   2701  CD  GLU L  13      21.369  21.071  98.379  0.00  0.00      B011  
ATOM   2702  OE1 GLU L  13      20.711  20.835  99.398  0.00  0.00      B011  
ATOM   2703  OE2 GLU L  13      20.957  21.935  97.535  0.00  0.00      B011  
ATOM   2704  C   GLU L  13      20.825  17.361  97.441  0.00  0.00      B011  
ATOM   2705  O   GLU L  13      20.800  17.142  96.230  0.00  0.00      B011  
ATOM   2706  N   ALA L  14      19.718  17.293  98.193  0.00  0.00      B011  
ATOM   2707  H   ALA L  14      19.889  17.215  99.155  0.00  0.00      B011  
ATOM   2708  CA  ALA L  14      18.396  17.216  97.632  0.00  0.00      B011  
ATOM   2709  CB  ALA L  14      17.366  16.561  98.624  0.00  0.00      B011  
ATOM   2710  C   ALA L  14      17.850  18.470  96.992  0.00  0.00      B011  
ATOM   2711  O   ALA L  14      17.919  18.593  95.815  0.00  0.00      B011  
ATOM   2712  N   LEU L  15      17.328  19.476  97.731  0.00  0.00      B011  
ATOM   2713  H   LEU L  15      17.440  19.497  98.704  0.00  0.00      B011  
ATOM   2714  CA  LEU L  15      16.714  20.622  97.125  0.00  0.00      B011  
ATOM   2715  CB  LEU L  15      15.165  20.676  97.133  0.00  0.00      B011  
ATOM   2716  CG  LEU L  15      14.265  19.693  96.327  0.00  0.00      B011  
ATOM   2717  CD1 LEU L  15      14.122  18.374  97.010  0.00  0.00      B011  
ATOM   2718  CD2 LEU L  15      12.912  20.197  96.303  0.00  0.00      B011  
ATOM   2719  C   LEU L  15      16.989  21.995  97.808  0.00  0.00      B011  
ATOM   2720  O   LEU L  15      16.969  22.187  98.994  0.00  0.00      B011  
ATOM   2721  N   TYR L  16      17.098  22.930  96.889  0.00  0.00      B011  
ATOM   2722  H   TYR L  16      17.343  22.714  95.965  0.00  0.00      B011  
ATOM   2723  CA  TYR L  16      17.128  24.336  97.283  0.00  0.00      B011  
ATOM   2724  CB  TYR L  16      17.796  25.181  96.246  0.00  0.00      B011  
ATOM   2725  CG  TYR L  16      19.307  25.020  96.093  0.00  0.00      B011  
ATOM   2726  CD1 TYR L  16      19.746  24.252  95.060  0.00  0.00      B011  
ATOM   2727  CE1 TYR L  16      21.096  24.018  94.900  0.00  0.00      B011  
ATOM   2728  CD2 TYR L  16      20.137  25.677  96.928  0.00  0.00      B011  
ATOM   2729  CE2 TYR L  16      21.458  25.420  96.734  0.00  0.00      B011  
ATOM   2730  CZ  TYR L  16      21.958  24.581  95.758  0.00  0.00      B011  
ATOM   2731  OH  TYR L  16      23.225  24.111  95.730  0.00  0.00      B011  
ATOM   2732  HH  TYR L  16      23.571  24.619  96.468  0.00  0.00      B011  
ATOM   2733  C   TYR L  16      15.707  24.906  97.477  0.00  0.00      B011  
ATOM   2734  O   TYR L  16      15.307  25.190  98.616  0.00  0.00      B011  
ATOM   2735  N   LEU L  17      15.040  25.186  96.348  0.00  0.00      B011  
ATOM   2736  H   LEU L  17      15.352  24.832  95.489  0.00  0.00      B011  
ATOM   2737  CA  LEU L  17      13.661  25.718  96.385  0.00  0.00      B011  
ATOM   2738  CB  LEU L  17      13.565  27.021  95.544  0.00  0.00      B011  
ATOM   2739  CG  LEU L  17      14.328  28.319  96.064  0.00  0.00      B011  
ATOM   2740  CD1 LEU L  17      15.785  28.270  96.061  0.00  0.00      B011  
ATOM   2741  CD2 LEU L  17      13.973  29.347  95.020  0.00  0.00      B011  
ATOM   2742  C   LEU L  17      12.598  24.791  95.888  0.00  0.00      B011  
ATOM   2743  O   LEU L  17      12.733  24.317  94.758  0.00  0.00      B011  
ATOM   2744  N   VAL L  18      11.455  24.712  96.633  0.00  0.00      B011  
ATOM   2745  H   VAL L  18      11.520  25.222  97.468  0.00  0.00      B011  
ATOM   2746  CA  VAL L  18      10.301  23.969  96.162  0.00  0.00      B011  
ATOM   2747  CB  VAL L  18       9.789  23.008  97.372  0.00  0.00      B011  
ATOM   2748  CG1 VAL L  18       9.228  21.707  96.859  0.00  0.00      B011  
ATOM   2749  CG2 VAL L  18      10.932  22.533  98.327  0.00  0.00      B011  
ATOM   2750  C   VAL L  18       9.187  24.897  95.717  0.00  0.00      B011  
ATOM   2751  O   VAL L  18       9.540  26.042  95.331  0.00  0.00      B011  
ATOM   2752  N   CYS L  19       7.917  24.504  95.849  0.00  0.00      B011  
ATOM   2753  H   CYS L  19       7.719  23.584  96.122  0.00  0.00      B011  
ATOM   2754  CA  CYS L  19       6.714  25.301  95.397  0.00  0.00      B011  
ATOM   2755  CB  CYS L  19       5.498  24.434  95.642  0.00  0.00      B011  
ATOM   2756  SG  CYS L  19       4.032  25.328  95.006  0.00  0.00      B011  
ATOM   2757  C   CYS L  19       6.630  26.652  96.031  0.00  0.00      B011  
ATOM   2758  O   CYS L  19       6.910  26.738  97.255  0.00  0.00      B011  
ATOM   2759  N   GLY L  20       6.284  27.768  95.438  0.00  0.00      B011  
ATOM   2760  H   GLY L  20       6.322  27.679  94.463  0.00  0.00      B011  
ATOM   2761  CA  GLY L  20       6.211  29.022  96.140  0.00  0.00      B011  
ATOM   2762  C   GLY L  20       5.582  30.098  95.292  0.00  0.00      B011  
ATOM   2763  O   GLY L  20       5.729  30.128  94.064  0.00  0.00      B011  
ATOM   2764  N   GLU L  21       4.740  30.774  95.928  0.00  0.00      B011  
ATOM   2765  H   GLU L  21       4.340  30.509  96.783  0.00  0.00      B011  
ATOM   2766  CA  GLU L  21       4.350  32.068  95.494  0.00  0.00      B011  
ATOM   2767  CB  GLU L  21       2.888  32.269  95.912  0.00  0.00      B011  
ATOM   2768  CG  GLU L  21       1.842  31.403  95.271  0.00  0.00      B011  
ATOM   2769  CD  GLU L  21       0.624  30.976  96.084  0.00  0.00      B011  
ATOM   2770  OE1 GLU L  21      -0.127  31.934  96.433  0.00  0.00      B011  
ATOM   2771  OE2 GLU L  21       0.400  29.766  96.374  0.00  0.00      B011  
ATOM   2772  C   GLU L  21       5.280  33.170  95.961  0.00  0.00      B011  
ATOM   2773  O   GLU L  21       5.281  33.612  97.123  0.00  0.00      B011  
ATOM   2774  N   ARG L  22       6.186  33.468  95.057  0.00  0.00      B011  
ATOM   2775  H   ARG L  22       6.098  33.012  94.194  0.00  0.00      B011  
ATOM   2776  CA  ARG L  22       7.144  34.497  95.319  0.00  0.00      B011  
ATOM   2777  CB  ARG L  22       8.350  34.375  94.391  0.00  0.00      B011  
ATOM   2778  CG  ARG L  22       9.216  33.146  94.599  0.00  0.00      B011  
ATOM   2779  CD  ARG L  22       8.779  31.878  93.860  0.00  0.00      B011  
ATOM   2780  NE  ARG L  22       9.502  30.713  94.438  0.00  0.00      B011  
ATOM   2781  HE  ARG L  22      10.161  30.813  95.156  0.00  0.00      B011  
ATOM   2782  CZ  ARG L  22       9.277  29.427  94.104  0.00  0.00      B011  
ATOM   2783  NH1 ARG L  22       8.301  29.086  93.224  0.00  0.00      B011  
ATOM   2784 HH11 ARG L  22       7.668  29.798  92.919  0.00  0.00      B011  
ATOM   2785 HH12 ARG L  22       8.332  28.163  92.839  0.00  0.00      B011  
ATOM   2786  NH2 ARG L  22      10.066  28.502  94.622  0.00  0.00      B011  
ATOM   2787 HH21 ARG L  22      10.821  28.644  95.262  0.00  0.00      B011  
ATOM   2788 HH22 ARG L  22       9.804  27.557  94.426  0.00  0.00      B011  
ATOM   2789  C   ARG L  22       6.411  35.771  94.857  0.00  0.00      B011  
ATOM   2790  O   ARG L  22       5.891  35.837  93.692  0.00  0.00      B011  
ATOM   2791  N   GLY L  23       6.503  36.769  95.720  0.00  0.00      B011  
ATOM   2792  H   GLY L  23       6.827  36.567  96.623  0.00  0.00      B011  
ATOM   2793  CA  GLY L  23       5.900  38.065  95.472  0.00  0.00      B011  
ATOM   2794  C   GLY L  23       7.072  39.043  95.498  0.00  0.00      B011  
ATOM   2795  O   GLY L  23       7.815  39.165  96.467  0.00  0.00      B011  
ATOM   2796  N   PHE L  24       7.361  39.642  94.317  0.00  0.00      B011  
ATOM   2797  H   PHE L  24       6.750  39.422  93.583  0.00  0.00      B011  
ATOM   2798  CA  PHE L  24       8.470  40.656  94.161  0.00  0.00      B011  
ATOM   2799  CB  PHE L  24       9.512  40.144  93.098  0.00  0.00      B011  
ATOM   2800  CG  PHE L  24      10.461  39.056  93.568  0.00  0.00      B011  
ATOM   2801  CD1 PHE L  24      11.434  39.431  94.458  0.00  0.00      B011  
ATOM   2802  CD2 PHE L  24      10.277  37.730  93.209  0.00  0.00      B011  
ATOM   2803  CE1 PHE L  24      12.292  38.470  94.884  0.00  0.00      B011  
ATOM   2804  CE2 PHE L  24      11.155  36.778  93.691  0.00  0.00      B011  
ATOM   2805  CZ  PHE L  24      12.206  37.111  94.520  0.00  0.00      B011  
ATOM   2806  C   PHE L  24       7.896  42.042  93.797  0.00  0.00      B011  
ATOM   2807  O   PHE L  24       7.704  42.440  92.697  0.00  0.00      B011  
ATOM   2808  N   PHE L  25       7.558  42.784  94.850  0.00  0.00      B011  
ATOM   2809  H   PHE L  25       7.860  42.383  95.692  0.00  0.00      B011  
ATOM   2810  CA  PHE L  25       6.905  44.113  94.842  0.00  0.00      B011  
ATOM   2811  CB  PHE L  25       5.938  44.187  95.987  0.00  0.00      B011  
ATOM   2812  CG  PHE L  25       4.688  43.313  95.836  0.00  0.00      B011  
ATOM   2813  CD1 PHE L  25       3.524  44.015  95.560  0.00  0.00      B011  
ATOM   2814  CD2 PHE L  25       4.680  41.926  96.036  0.00  0.00      B011  
ATOM   2815  CE1 PHE L  25       2.307  43.353  95.512  0.00  0.00      B011  
ATOM   2816  CE2 PHE L  25       3.489  41.250  96.051  0.00  0.00      B011  
ATOM   2817  CZ  PHE L  25       2.304  42.026  95.844  0.00  0.00      B011  
ATOM   2818  C   PHE L  25       7.933  45.203  95.068  0.00  0.00      B011  
ATOM   2819  O   PHE L  25       8.427  45.416  96.186  0.00  0.00      B011  
ATOM   2820  N   TYR L  26       8.276  45.899  93.990  0.00  0.00      B011  
ATOM   2821  H   TYR L  26       7.821  45.638  93.162  0.00  0.00      B011  
ATOM   2822  CA  TYR L  26       9.197  47.039  93.933  0.00  0.00      B011  
ATOM   2823  CB  TYR L  26      10.168  46.819  92.820  0.00  0.00      B011  
ATOM   2824  CG  TYR L  26      10.997  45.554  92.981  0.00  0.00      B011  
ATOM   2825  CD1 TYR L  26      12.370  45.691  93.241  0.00  0.00      B011  
ATOM   2826  CE1 TYR L  26      13.093  44.530  93.399  0.00  0.00      B011  
ATOM   2827  CD2 TYR L  26      10.478  44.325  92.832  0.00  0.00      B011  
ATOM   2828  CE2 TYR L  26      11.150  43.153  92.940  0.00  0.00      B011  
ATOM   2829  CZ  TYR L  26      12.522  43.267  93.213  0.00  0.00      B011  
ATOM   2830  OH  TYR L  26      13.349  42.166  93.219  0.00  0.00      B011  
ATOM   2831  HH  TYR L  26      14.247  42.408  93.456  0.00  0.00      B011  
ATOM   2832  C   TYR L  26       8.503  48.415  93.741  0.00  0.00      B011  
ATOM   2833  O   TYR L  26       8.038  48.694  92.660  0.00  0.00      B011  
ATOM   2834  N   THR L  27       8.617  49.325  94.682  0.00  0.00      B011  
ATOM   2835  H   THR L  27       9.288  49.194  95.385  0.00  0.00      B011  
ATOM   2836  CA  THR L  27       8.129  50.660  94.577  0.00  0.00      B011  
ATOM   2837  CB  THR L  27       6.904  50.887  95.479  0.00  0.00      B011  
ATOM   2838  OG1 THR L  27       6.125  49.658  95.658  0.00  0.00      B011  
ATOM   2839  HG1 THR L  27       5.295  49.810  96.116  0.00  0.00      B011  
ATOM   2840  CG2 THR L  27       5.913  51.914  95.077  0.00  0.00      B011  
ATOM   2841  C   THR L  27       9.197  51.745  94.721  0.00  0.00      B011  
ATOM   2842  O   THR L  27       9.344  52.327  95.792  0.00  0.00      B011  
ATOM   2843  N   PRO L  28      10.063  51.995  93.736  0.00  0.00      B011  
ATOM   2844  CD  PRO L  28      10.535  51.220  92.619  0.00  0.00      B011  
ATOM   2845  CA  PRO L  28      10.918  53.184  93.919  0.00  0.00      B011  
ATOM   2846  CB  PRO L  28      11.966  53.084  92.847  0.00  0.00      B011  
ATOM   2847  CG  PRO L  28      12.027  51.608  92.561  0.00  0.00      B011  
ATOM   2848  C   PRO L  28      10.171  54.558  93.839  0.00  0.00      B011  
ATOM   2849  O   PRO L  28       9.400  54.853  92.926  0.00  0.00      B011  
ATOM   2850  N   LYS L  29      10.573  55.476  94.695  0.00  0.00      B011  
ATOM   2851  H   LYS L  29      11.256  55.300  95.376  0.00  0.00      B011  
ATOM   2852  CA  LYS L  29       9.939  56.718  94.869  0.00  0.00      B011  
ATOM   2853  CB  LYS L  29       9.159  56.625  96.161  0.00  0.00      B011  
ATOM   2854  CG  LYS L  29       7.887  57.617  96.116  0.00  0.00      B011  
ATOM   2855  CD  LYS L  29       6.929  57.579  97.200  0.00  0.00      B011  
ATOM   2856  CE  LYS L  29       6.064  58.920  97.228  0.00  0.00      B011  
ATOM   2857  NZ  LYS L  29       4.878  58.774  98.051  0.00  0.00      B011  
ATOM   2858  HZ1 LYS L  29       4.278  59.623  98.053  0.00  0.00      B011  
ATOM   2859  HZ2 LYS L  29       5.091  58.591  99.052  0.00  0.00      B011  
ATOM   2860  HZ3 LYS L  29       4.327  57.976  97.675  0.00  0.00      B011  
ATOM   2861  C   LYS L  29      10.928  57.835  94.880  0.00  0.00      B011  
ATOM   2862  O   LYS L  29      11.710  57.775  95.784  0.00  0.00      B011  
ATOM   2863  N   ALA L  30      10.933  58.816  93.969  0.00  0.00      B011  
ATOM   2864  H   ALA L  30      10.289  58.733  93.235  0.00  0.00      B011  
ATOM   2865  CA  ALA L  30      11.778  59.997  94.028  0.00  0.00      B011  
ATOM   2866  CB  ALA L  30      12.812  59.813  93.076  0.00  0.00      B011  
ATOM   2867  C   ALA L  30      10.887  61.154  93.632  0.00  0.00      B011  
ATOM   2868  O   ALA L  30      10.074  60.996  92.705  0.00  0.00      B011  
ATOM   2869  N   GLY M   1      -2.562   1.645  97.548  0.00  0.00      A012  
ATOM   2870  H   GLY M   1      -1.627   1.531  97.816  0.00  0.00      A012  
ATOM   2871  CA  GLY M   1      -3.112   2.952  97.525  0.00  0.00      A012  
ATOM   2872  C   GLY M   1      -2.442   3.664  98.714  0.00  0.00      A012  
ATOM   2873  O   GLY M   1      -3.014   3.684  99.821  0.00  0.00      A012  
ATOM   2874  N   ILE M   2      -1.266   4.294  98.654  0.00  0.00      A012  
ATOM   2875  H   ILE M   2      -0.842   4.626  99.472  0.00  0.00      A012  
ATOM   2876  CA  ILE M   2      -0.424   4.470  97.498  0.00  0.00      A012  
ATOM   2877  CB  ILE M   2      -0.053   5.968  97.227  0.00  0.00      A012  
ATOM   2878  CG2 ILE M   2       0.320   6.171  95.734  0.00  0.00      A012  
ATOM   2879  CG1 ILE M   2      -1.214   6.987  97.576  0.00  0.00      A012  
ATOM   2880  CD  ILE M   2      -0.849   8.495  97.648  0.00  0.00      A012  
ATOM   2881  C   ILE M   2       0.848   3.599  97.607  0.00  0.00      A012  
ATOM   2882  O   ILE M   2       0.749   2.467  97.211  0.00  0.00      A012  
ATOM   2883  N   VAL M   3       2.024   4.040  98.030  0.00  0.00      A012  
ATOM   2884  H   VAL M   3       2.069   4.964  98.354  0.00  0.00      A012  
ATOM   2885  CA  VAL M   3       3.196   3.180  98.169  0.00  0.00      A012  
ATOM   2886  CB  VAL M   3       4.469   3.716  97.428  0.00  0.00      A012  
ATOM   2887  CG1 VAL M   3       5.632   2.707  97.411  0.00  0.00      A012  
ATOM   2888  CG2 VAL M   3       4.261   4.035  95.955  0.00  0.00      A012  
ATOM   2889  C   VAL M   3       3.559   3.239  99.644  0.00  0.00      A012  
ATOM   2890  O   VAL M   3       3.903   4.365 100.184  0.00  0.00      A012  
ATOM   2891  N   GLU M   4       3.532   2.069 100.253  0.00  0.00      A012  
ATOM   2892  H   GLU M   4       3.435   1.224  99.765  0.00  0.00      A012  
ATOM   2893  CA  GLU M   4       3.830   1.972 101.636  0.00  0.00      A012  
ATOM   2894  CB  GLU M   4       2.830   0.990 102.267  0.00  0.00      A012  
ATOM   2895  CG  GLU M   4       1.324   1.168 102.087  0.00  0.00      A012  
ATOM   2896  CD  GLU M   4       0.757   0.748 100.801  0.00  0.00      A012  
ATOM   2897  OE1 GLU M   4       0.504  -0.490 100.662  0.00  0.00      A012  
ATOM   2898  OE2 GLU M   4       0.442   1.588  99.972  0.00  0.00      A012  
ATOM   2899  C   GLU M   4       5.272   1.485 101.803  0.00  0.00      A012  
ATOM   2900  O   GLU M   4       5.662   0.305 101.833  0.00  0.00      A012  
ATOM   2901  N   GLN M   5       6.243   2.377 102.072  0.00  0.00      A012  
ATOM   2902  H   GLN M   5       6.023   3.332 102.110  0.00  0.00      A012  
ATOM   2903  CA  GLN M   5       7.624   1.906 102.418  0.00  0.00      A012  
ATOM   2904  CB  GLN M   5       8.671   3.001 102.180  0.00  0.00      A012  
ATOM   2905  CG  GLN M   5      10.129   2.353 102.252  0.00  0.00      A012  
ATOM   2906  CD  GLN M   5      11.333   3.295 101.916  0.00  0.00      A012  
ATOM   2907  OE1 GLN M   5      12.082   3.113 100.977  0.00  0.00      A012  
ATOM   2908  NE2 GLN M   5      11.657   4.248 102.778  0.00  0.00      A012  
ATOM   2909 HE21 GLN M   5      11.165   4.275 103.625  0.00  0.00      A012  
ATOM   2910 HE22 GLN M   5      12.315   4.907 102.473  0.00  0.00      A012  
ATOM   2911  C   GLN M   5       7.669   1.533 103.871  0.00  0.00      A012  
ATOM   2912  O   GLN M   5       8.026   2.401 104.746  0.00  0.00      A012  
ATOM   2913  N   CYS M   6       7.383   0.321 104.322  0.00  0.00      A012  
ATOM   2914  H   CYS M   6       7.116  -0.406 103.722  0.00  0.00      A012  
ATOM   2915  CA  CYS M   6       7.405  -0.036 105.716  0.00  0.00      A012  
ATOM   2916  CB  CYS M   6       6.229  -0.934 106.030  0.00  0.00      A012  
ATOM   2917  SG  CYS M   6       4.712   0.013 105.811  0.00  0.00      A012  
ATOM   2918  C   CYS M   6       8.666  -0.761 106.149  0.00  0.00      A012  
ATOM   2919  O   CYS M   6       8.784  -1.107 107.367  0.00  0.00      A012  
ATOM   2920  N   CYS M   7       9.650  -0.894 105.277  0.00  0.00      A012  
ATOM   2921  H   CYS M   7       9.416  -0.495 104.413  0.00  0.00      A012  
ATOM   2922  CA  CYS M   7      10.918  -1.560 105.512  0.00  0.00      A012  
ATOM   2923  CB  CYS M   7      11.935  -0.834 106.306  0.00  0.00      A012  
ATOM   2924  SG  CYS M   7      12.282   0.866 105.705  0.00  0.00      A012  
ATOM   2925  C   CYS M   7      10.776  -3.050 105.929  0.00  0.00      A012  
ATOM   2926  O   CYS M   7      11.021  -3.944 105.167  0.00  0.00      A012  
ATOM   2927  N   ALA M   8      10.523  -3.390 107.222  0.00  0.00      A012  
ATOM   2928  H   ALA M   8      10.643  -2.600 107.790  0.00  0.00      A012  
ATOM   2929  CA  ALA M   8      10.076  -4.682 107.708  0.00  0.00      A012  
ATOM   2930  CB  ALA M   8      11.289  -5.466 108.026  0.00  0.00      A012  
ATOM   2931  C   ALA M   8       8.976  -4.659 108.772  0.00  0.00      A012  
ATOM   2932  O   ALA M   8       8.949  -5.518 109.661  0.00  0.00      A012  
ATOM   2933  N   SER M   9       8.248  -3.526 108.827  0.00  0.00      A012  
ATOM   2934  H   SER M   9       8.420  -2.794 108.198  0.00  0.00      A012  
ATOM   2935  CA  SER M   9       7.043  -3.370 109.648  0.00  0.00      A012  
ATOM   2936  CB  SER M   9       6.671  -1.901 109.972  0.00  0.00      A012  
ATOM   2937  OG  SER M   9       7.631  -1.200 110.761  0.00  0.00      A012  
ATOM   2938  HG  SER M   9       8.290  -0.797 110.191  0.00  0.00      A012  
ATOM   2939  C   SER M   9       5.842  -4.055 109.109  0.00  0.00      A012  
ATOM   2940  O   SER M   9       5.728  -4.388 107.935  0.00  0.00      A012  
ATOM   2941  N   VAL M  10       4.963  -4.354 109.995  0.00  0.00      A012  
ATOM   2942  H   VAL M  10       5.283  -4.314 110.921  0.00  0.00      A012  
ATOM   2943  CA  VAL M  10       3.608  -4.699 109.662  0.00  0.00      A012  
ATOM   2944  CB  VAL M  10       2.998  -5.761 110.694  0.00  0.00      A012  
ATOM   2945  CG1 VAL M  10       1.558  -6.105 110.364  0.00  0.00      A012  
ATOM   2946  CG2 VAL M  10       3.793  -6.999 110.852  0.00  0.00      A012  
ATOM   2947  C   VAL M  10       2.814  -3.357 109.579  0.00  0.00      A012  
ATOM   2948  O   VAL M  10       2.829  -2.613 110.563  0.00  0.00      A012  
ATOM   2949  N   CYS M  11       2.184  -3.108 108.469  0.00  0.00      A012  
ATOM   2950  H   CYS M  11       2.254  -3.730 107.716  0.00  0.00      A012  
ATOM   2951  CA  CYS M  11       1.446  -1.862 108.228  0.00  0.00      A012  
ATOM   2952  CB  CYS M  11       2.108  -1.080 107.091  0.00  0.00      A012  
ATOM   2953  SG  CYS M  11       3.613  -0.187 107.573  0.00  0.00      A012  
ATOM   2954  C   CYS M  11      -0.068  -1.996 107.981  0.00  0.00      A012  
ATOM   2955  O   CYS M  11      -0.490  -3.111 107.705  0.00  0.00      A012  
ATOM   2956  N   SER M  12      -0.931  -0.920 108.210  0.00  0.00      A012  
ATOM   2957  H   SER M  12      -0.583  -0.022 108.388  0.00  0.00      A012  
ATOM   2958  CA  SER M  12      -2.406  -1.072 108.117  0.00  0.00      A012  
ATOM   2959  CB  SER M  12      -2.887  -1.518 109.475  0.00  0.00      A012  
ATOM   2960  OG  SER M  12      -2.305  -2.712 109.988  0.00  0.00      A012  
ATOM   2961  HG  SER M  12      -1.926  -3.220 109.268  0.00  0.00      A012  
ATOM   2962  C   SER M  12      -3.236   0.188 107.691  0.00  0.00      A012  
ATOM   2963  O   SER M  12      -3.451   0.348 106.531  0.00  0.00      A012  
ATOM   2964  N   LEU M  13      -3.658   1.160 108.483  0.00  0.00      A012  
ATOM   2965  H   LEU M  13      -3.360   1.173 109.417  0.00  0.00      A012  
ATOM   2966  CA  LEU M  13      -4.569   2.239 108.156  0.00  0.00      A012  
ATOM   2967  CB  LEU M  13      -5.853   2.066 109.005  0.00  0.00      A012  
ATOM   2968  CG  LEU M  13      -6.622   0.757 108.841  0.00  0.00      A012  
ATOM   2969  CD1 LEU M  13      -7.478   0.571 110.073  0.00  0.00      A012  
ATOM   2970  CD2 LEU M  13      -7.408   0.885 107.571  0.00  0.00      A012  
ATOM   2971  C   LEU M  13      -4.012   3.673 108.401  0.00  0.00      A012  
ATOM   2972  O   LEU M  13      -3.381   4.044 109.433  0.00  0.00      A012  
ATOM   2973  N   TYR M  14      -4.319   4.495 107.404  0.00  0.00      A012  
ATOM   2974  H   TYR M  14      -4.955   4.219 106.711  0.00  0.00      A012  
ATOM   2975  CA  TYR M  14      -3.862   5.864 107.371  0.00  0.00      A012  
ATOM   2976  CB  TYR M  14      -2.349   5.942 106.934  0.00  0.00      A012  
ATOM   2977  CG  TYR M  14      -1.941   5.422 105.574  0.00  0.00      A012  
ATOM   2978  CD1 TYR M  14      -1.477   4.111 105.562  0.00  0.00      A012  
ATOM   2979  CE1 TYR M  14      -1.237   3.629 104.397  0.00  0.00      A012  
ATOM   2980  CD2 TYR M  14      -2.094   6.224 104.465  0.00  0.00      A012  
ATOM   2981  CE2 TYR M  14      -1.914   5.669 103.223  0.00  0.00      A012  
ATOM   2982  CZ  TYR M  14      -1.446   4.391 103.199  0.00  0.00      A012  
ATOM   2983  OH  TYR M  14      -1.379   3.713 102.003  0.00  0.00      A012  
ATOM   2984  HH  TYR M  14      -2.011   3.968 101.327  0.00  0.00      A012  
ATOM   2985  C   TYR M  14      -4.663   6.871 106.687  0.00  0.00      A012  
ATOM   2986  O   TYR M  14      -5.416   6.607 105.782  0.00  0.00      A012  
ATOM   2987  N   GLN M  15      -4.556   8.084 107.294  0.00  0.00      A012  
ATOM   2988  H   GLN M  15      -4.236   8.145 108.219  0.00  0.00      A012  
ATOM   2989  CA  GLN M  15      -5.187   9.255 106.634  0.00  0.00      A012  
ATOM   2990  CB  GLN M  15      -6.476   9.492 107.404  0.00  0.00      A012  
ATOM   2991  CG  GLN M  15      -7.327  10.411 106.550  0.00  0.00      A012  
ATOM   2992  CD  GLN M  15      -8.861  10.381 106.950  0.00  0.00      A012  
ATOM   2993  OE1 GLN M  15      -9.292  10.161 108.063  0.00  0.00      A012  
ATOM   2994  NE2 GLN M  15      -9.599  10.653 105.923  0.00  0.00      A012  
ATOM   2995 HE21 GLN M  15      -9.199  10.682 105.029  0.00  0.00      A012  
ATOM   2996 HE22 GLN M  15     -10.535  10.880 106.102  0.00  0.00      A012  
ATOM   2997  C   GLN M  15      -4.102  10.392 106.853  0.00  0.00      A012  
ATOM   2998  O   GLN M  15      -3.820  10.717 107.957  0.00  0.00      A012  
ATOM   2999  N   LEU M  16      -3.466  10.938 105.797  0.00  0.00      A012  
ATOM   3000  H   LEU M  16      -3.766  10.858 104.867  0.00  0.00      A012  
ATOM   3001  CA  LEU M  16      -2.415  11.941 105.939  0.00  0.00      A012  
ATOM   3002  CB  LEU M  16      -1.041  11.507 105.453  0.00  0.00      A012  
ATOM   3003  CG  LEU M  16      -0.174  10.464 106.157  0.00  0.00      A012  
ATOM   3004  CD1 LEU M  16      -0.279   9.179 105.418  0.00  0.00      A012  
ATOM   3005  CD2 LEU M  16       1.306  10.908 106.092  0.00  0.00      A012  
ATOM   3006  C   LEU M  16      -2.900  13.163 105.241  0.00  0.00      A012  
ATOM   3007  O   LEU M  16      -2.972  13.224 104.002  0.00  0.00      A012  
ATOM   3008  N   GLU M  17      -3.388  14.095 106.036  0.00  0.00      A012  
ATOM   3009  H   GLU M  17      -3.260  13.932 106.993  0.00  0.00      A012  
ATOM   3010  CA  GLU M  17      -3.908  15.398 105.522  0.00  0.00      A012  
ATOM   3011  CB  GLU M  17      -5.332  15.621 106.104  0.00  0.00      A012  
ATOM   3012  CG  GLU M  17      -6.315  16.477 105.275  0.00  0.00      A012  
ATOM   3013  CD  GLU M  17      -7.661  16.818 105.949  0.00  0.00      A012  
ATOM   3014  OE1 GLU M  17      -7.933  18.008 106.212  0.00  0.00      A012  
ATOM   3015  OE2 GLU M  17      -8.471  15.906 106.159  0.00  0.00      A012  
ATOM   3016  C   GLU M  17      -2.926  16.540 105.741  0.00  0.00      A012  
ATOM   3017  O   GLU M  17      -2.837  17.006 106.864  0.00  0.00      A012  
ATOM   3018  N   ASN M  18      -2.105  16.854 104.784  0.00  0.00      A012  
ATOM   3019  H   ASN M  18      -2.188  16.468 103.887  0.00  0.00      A012  
ATOM   3020  CA  ASN M  18      -0.976  17.806 105.016  0.00  0.00      A012  
ATOM   3021  CB  ASN M  18       0.400  17.239 104.908  0.00  0.00      A012  
ATOM   3022  CG  ASN M  18       0.987  16.365 106.043  0.00  0.00      A012  
ATOM   3023  OD1 ASN M  18       1.729  16.877 106.841  0.00  0.00      A012  
ATOM   3024  ND2 ASN M  18       0.996  15.020 106.153  0.00  0.00      A012  
ATOM   3025 HD21 ASN M  18       0.440  14.497 105.539  0.00  0.00      A012  
ATOM   3026 HD22 ASN M  18       1.647  14.669 106.797  0.00  0.00      A012  
ATOM   3027  C   ASN M  18      -1.171  18.930 104.036  0.00  0.00      A012  
ATOM   3028  O   ASN M  18      -1.279  18.732 102.812  0.00  0.00      A012  
ATOM   3029  N   TYR M  19      -1.439  20.133 104.512  0.00  0.00      A012  
ATOM   3030  H   TYR M  19      -1.600  20.333 105.458  0.00  0.00      A012  
ATOM   3031  CA  TYR M  19      -1.457  21.287 103.602  0.00  0.00      A012  
ATOM   3032  CB  TYR M  19      -2.873  21.700 103.382  0.00  0.00      A012  
ATOM   3033  CG  TYR M  19      -3.181  22.831 102.321  0.00  0.00      A012  
ATOM   3034  CD1 TYR M  19      -3.424  24.087 102.835  0.00  0.00      A012  
ATOM   3035  CE1 TYR M  19      -3.836  25.085 101.975  0.00  0.00      A012  
ATOM   3036  CD2 TYR M  19      -3.241  22.527 100.997  0.00  0.00      A012  
ATOM   3037  CE2 TYR M  19      -3.660  23.594 100.142  0.00  0.00      A012  
ATOM   3038  CZ  TYR M  19      -3.915  24.859 100.630  0.00  0.00      A012  
ATOM   3039  OH  TYR M  19      -4.176  25.897  99.794  0.00  0.00      A012  
ATOM   3040  HH  TYR M  19      -4.271  26.696 100.318  0.00  0.00      A012  
ATOM   3041  C   TYR M  19      -0.614  22.441 104.125  0.00  0.00      A012  
ATOM   3042  O   TYR M  19      -0.518  22.734 105.312  0.00  0.00      A012  
ATOM   3043  N   CYS M  20      -0.010  23.107 103.157  0.00  0.00      A012  
ATOM   3044  H   CYS M  20      -0.098  22.797 102.232  0.00  0.00      A012  
ATOM   3045  CA  CYS M  20       0.723  24.296 103.371  0.00  0.00      A012  
ATOM   3046  CB  CYS M  20       2.209  24.098 103.009  0.00  0.00      A012  
ATOM   3047  SG  CYS M  20       3.069  25.607 102.497  0.00  0.00      A012  
ATOM   3048  C   CYS M  20       0.067  25.301 102.464  0.00  0.00      A012  
ATOM   3049  O   CYS M  20      -0.263  25.003 101.308  0.00  0.00      A012  
ATOM   3050  N   ASN M  21      -0.407  26.377 103.060  0.00  0.00      A012  
ATOM   3051  H   ASN M  21      -0.360  26.336 104.038  0.00  0.00      A012  
ATOM   3052  CA  ASN M  21      -1.044  27.457 102.339  0.00  0.00      A012  
ATOM   3053  CB  ASN M  21      -2.005  28.231 103.164  0.00  0.00      A012  
ATOM   3054  CG  ASN M  21      -2.977  29.148 102.529  0.00  0.00      A012  
ATOM   3055  OD1 ASN M  21      -3.448  28.919 101.422  0.00  0.00      A012  
ATOM   3056  ND2 ASN M  21      -3.384  30.169 103.171  0.00  0.00      A012  
ATOM   3057 HD21 ASN M  21      -3.043  30.237 104.088  0.00  0.00      A012  
ATOM   3058 HD22 ASN M  21      -4.062  30.740 102.753  0.00  0.00      A012  
ATOM   3059  C   ASN M  21      -0.056  28.441 101.649  0.00  0.00      A012  
ATOM   3060  O   ASN M  21       0.865  28.961 102.289  0.00  0.00      A012  
ATOM   3061  N   PHE N   1       4.357  19.979 101.113  0.00  0.00      B012  
ATOM   3062  H   PHE N   1       3.906  19.839 100.254  0.00  0.00      B012  
ATOM   3063  CA  PHE N   1       4.855  18.759 101.778  0.00  0.00      B012  
ATOM   3064  CB  PHE N   1       3.671  17.741 101.873  0.00  0.00      B012  
ATOM   3065  CG  PHE N   1       3.790  16.478 102.718  0.00  0.00      B012  
ATOM   3066  CD1 PHE N   1       3.457  15.241 102.171  0.00  0.00      B012  
ATOM   3067  CD2 PHE N   1       4.435  16.480 103.963  0.00  0.00      B012  
ATOM   3068  CE1 PHE N   1       3.783  14.120 102.839  0.00  0.00      B012  
ATOM   3069  CE2 PHE N   1       4.730  15.341 104.651  0.00  0.00      B012  
ATOM   3070  CZ  PHE N   1       4.403  14.130 104.095  0.00  0.00      B012  
ATOM   3071  C   PHE N   1       5.963  18.104 101.002  0.00  0.00      B012  
ATOM   3072  O   PHE N   1       5.899  17.994  99.792  0.00  0.00      B012  
ATOM   3073  N   VAL N   2       6.944  17.763 101.804  0.00  0.00      B012  
ATOM   3074  H   VAL N   2       6.872  17.989 102.755  0.00  0.00      B012  
ATOM   3075  CA  VAL N   2       8.137  17.139 101.310  0.00  0.00      B012  
ATOM   3076  CB  VAL N   2       9.416  17.995 101.423  0.00  0.00      B012  
ATOM   3077  CG1 VAL N   2      10.605  17.244 100.932  0.00  0.00      B012  
ATOM   3078  CG2 VAL N   2       9.271  19.185 100.559  0.00  0.00      B012  
ATOM   3079  C   VAL N   2       8.265  15.853 102.152  0.00  0.00      B012  
ATOM   3080  O   VAL N   2       8.015  15.961 103.356  0.00  0.00      B012  
ATOM   3081  N   ASN N   3       8.730  14.731 101.632  0.00  0.00      B012  
ATOM   3082  H   ASN N   3       9.218  14.732 100.781  0.00  0.00      B012  
ATOM   3083  CA  ASN N   3       8.686  13.414 102.325  0.00  0.00      B012  
ATOM   3084  CB  ASN N   3       7.473  12.471 101.918  0.00  0.00      B012  
ATOM   3085  CG  ASN N   3       7.290  11.247 102.778  0.00  0.00      B012  
ATOM   3086  OD1 ASN N   3       6.783  11.452 103.892  0.00  0.00      B012  
ATOM   3087  ND2 ASN N   3       7.720  10.038 102.401  0.00  0.00      B012  
ATOM   3088 HD21 ASN N   3       8.262  10.049 101.585  0.00  0.00      B012  
ATOM   3089 HD22 ASN N   3       7.412   9.252 102.900  0.00  0.00      B012  
ATOM   3090  C   ASN N   3      10.105  12.781 102.086  0.00  0.00      B012  
ATOM   3091  O   ASN N   3      10.536  12.553 100.938  0.00  0.00      B012  
ATOM   3092  N   GLN N   4      10.832  12.533 103.101  0.00  0.00      B012  
ATOM   3093  H   GLN N   4      10.350  12.841 103.897  0.00  0.00      B012  
ATOM   3094  CA  GLN N   4      12.067  11.737 103.148  0.00  0.00      B012  
ATOM   3095  CB  GLN N   4      13.220  12.713 103.312  0.00  0.00      B012  
ATOM   3096  CG  GLN N   4      14.613  12.113 103.744  0.00  0.00      B012  
ATOM   3097  CD  GLN N   4      15.741  13.099 103.958  0.00  0.00      B012  
ATOM   3098  OE1 GLN N   4      15.817  13.787 104.995  0.00  0.00      B012  
ATOM   3099  NE2 GLN N   4      16.568  13.362 102.935  0.00  0.00      B012  
ATOM   3100 HE21 GLN N   4      16.546  12.945 102.048  0.00  0.00      B012  
ATOM   3101 HE22 GLN N   4      17.089  14.192 102.950  0.00  0.00      B012  
ATOM   3102  C   GLN N   4      12.109  10.577 104.166  0.00  0.00      B012  
ATOM   3103  O   GLN N   4      12.193  10.735 105.409  0.00  0.00      B012  
ATOM   3104  N   HIS N   5      12.009   9.343 103.663  0.00  0.00      B012  
ATOM   3105  H   HIS N   5      11.993   9.189 102.696  0.00  0.00      B012  
ATOM   3106  CA  HIS N   5      12.066   8.111 104.494  0.00  0.00      B012  
ATOM   3107  CB  HIS N   5      10.696   7.491 104.738  0.00  0.00      B012  
ATOM   3108  CG  HIS N   5       9.819   7.363 103.573  0.00  0.00      B012  
ATOM   3109  ND1 HIS N   5      10.123   7.250 102.263  0.00  0.00      B012  
ATOM   3110  HD1 HIS N   5      10.964   7.493 101.822  0.00  0.00      B012  
ATOM   3111  CD2 HIS N   5       8.458   7.219 103.713  0.00  0.00      B012  
ATOM   3112  NE2 HIS N   5       8.056   6.973 102.480  0.00  0.00      B012  
ATOM   3113  CE1 HIS N   5       9.019   6.954 101.634  0.00  0.00      B012  
ATOM   3114  C   HIS N   5      13.066   7.101 103.931  0.00  0.00      B012  
ATOM   3115  O   HIS N   5      13.101   6.747 102.740  0.00  0.00      B012  
ATOM   3116  N   LEU N   6      13.850   6.548 104.846  0.00  0.00      B012  
ATOM   3117  H   LEU N   6      13.878   6.890 105.764  0.00  0.00      B012  
ATOM   3118  CA  LEU N   6      14.886   5.544 104.484  0.00  0.00      B012  
ATOM   3119  CB  LEU N   6      16.244   6.137 104.052  0.00  0.00      B012  
ATOM   3120  CG  LEU N   6      16.657   6.416 102.618  0.00  0.00      B012  
ATOM   3121  CD1 LEU N   6      17.983   7.177 102.522  0.00  0.00      B012  
ATOM   3122  CD2 LEU N   6      16.821   5.160 101.739  0.00  0.00      B012  
ATOM   3123  C   LEU N   6      15.127   4.611 105.659  0.00  0.00      B012  
ATOM   3124  O   LEU N   6      14.753   4.855 106.774  0.00  0.00      B012  
ATOM   3125  N   CYS N   7      15.674   3.413 105.326  0.00  0.00      B012  
ATOM   3126  H   CYS N   7      15.771   3.279 104.360  0.00  0.00      B012  
ATOM   3127  CA  CYS N   7      16.275   2.476 106.291  0.00  0.00      B012  
ATOM   3128  CB  CYS N   7      15.448   1.183 106.270  0.00  0.00      B012  
ATOM   3129  SG  CYS N   7      13.742   1.398 107.031  0.00  0.00      B012  
ATOM   3130  C   CYS N   7      17.762   2.334 105.947  0.00  0.00      B012  
ATOM   3131  O   CYS N   7      18.154   1.497 105.166  0.00  0.00      B012  
ATOM   3132  N   GLY N   8      18.652   3.198 106.480  0.00  0.00      B012  
ATOM   3133  H   GLY N   8      18.291   3.897 107.065  0.00  0.00      B012  
ATOM   3134  CA  GLY N   8      20.062   3.218 106.056  0.00  0.00      B012  
ATOM   3135  C   GLY N   8      20.719   4.581 106.267  0.00  0.00      B012  
ATOM   3136  O   GLY N   8      20.496   5.271 107.279  0.00  0.00      B012  
ATOM   3137  N   SER N   9      21.497   5.074 105.290  0.00  0.00      B012  
ATOM   3138  H   SER N   9      21.529   4.608 104.429  0.00  0.00      B012  
ATOM   3139  CA  SER N   9      22.423   6.192 105.374  0.00  0.00      B012  
ATOM   3140  CB  SER N   9      23.890   5.710 105.294  0.00  0.00      B012  
ATOM   3141  OG  SER N   9      24.237   4.912 106.401  0.00  0.00      B012  
ATOM   3142  HG  SER N   9      25.184   4.759 106.357  0.00  0.00      B012  
ATOM   3143  C   SER N   9      22.167   7.286 104.362  0.00  0.00      B012  
ATOM   3144  O   SER N   9      21.853   6.964 103.230  0.00  0.00      B012  
ATOM   3145  N   HIS N  10      22.260   8.555 104.812  0.00  0.00      B012  
ATOM   3146  H   HIS N  10      22.286   8.669 105.785  0.00  0.00      B012  
ATOM   3147  CA  HIS N  10      22.217   9.723 103.917  0.00  0.00      B012  
ATOM   3148  CB  HIS N  10      20.875  10.382 103.752  0.00  0.00      B012  
ATOM   3149  CG  HIS N  10      20.965  11.632 102.924  0.00  0.00      B012  
ATOM   3150  ND1 HIS N  10      21.403  12.801 103.253  0.00  0.00      B012  
ATOM   3151  HD1 HIS N  10      21.791  13.022 104.126  0.00  0.00      B012  
ATOM   3152  CD2 HIS N  10      20.384  11.815 101.667  0.00  0.00      B012  
ATOM   3153  NE2 HIS N  10      20.740  12.937 101.245  0.00  0.00      B012  
ATOM   3154  CE1 HIS N  10      21.366  13.616 102.211  0.00  0.00      B012  
ATOM   3155  C   HIS N  10      23.312  10.616 104.532  0.00  0.00      B012  
ATOM   3156  O   HIS N  10      23.388  10.741 105.780  0.00  0.00      B012  
ATOM   3157  N   LEU N  11      24.061  11.241 103.679  0.00  0.00      B012  
ATOM   3158  H   LEU N  11      23.974  11.011 102.731  0.00  0.00      B012  
ATOM   3159  CA  LEU N  11      25.252  11.977 104.019  0.00  0.00      B012  
ATOM   3160  CB  LEU N  11      26.427  11.758 103.036  0.00  0.00      B012  
ATOM   3161  CG  LEU N  11      27.099  10.387 102.856  0.00  0.00      B012  
ATOM   3162  CD1 LEU N  11      26.264   9.511 102.048  0.00  0.00      B012  
ATOM   3163  CD2 LEU N  11      28.406  10.682 102.086  0.00  0.00      B012  
ATOM   3164  C   LEU N  11      25.069  13.426 104.361  0.00  0.00      B012  
ATOM   3165  O   LEU N  11      25.172  13.739 105.562  0.00  0.00      B012  
ATOM   3166  N   VAL N  12      24.946  14.338 103.434  0.00  0.00      B012  
ATOM   3167  H   VAL N  12      24.894  14.053 102.498  0.00  0.00      B012  
ATOM   3168  CA  VAL N  12      25.207  15.726 103.666  0.00  0.00      B012  
ATOM   3169  CB  VAL N  12      26.259  16.295 102.557  0.00  0.00      B012  
ATOM   3170  CG1 VAL N  12      26.828  17.602 103.074  0.00  0.00      B012  
ATOM   3171  CG2 VAL N  12      27.511  15.431 102.573  0.00  0.00      B012  
ATOM   3172  C   VAL N  12      23.920  16.560 103.902  0.00  0.00      B012  
ATOM   3173  O   VAL N  12      23.561  16.797 105.083  0.00  0.00      B012  
ATOM   3174  N   GLU N  13      23.310  17.265 102.930  0.00  0.00      B012  
ATOM   3175  H   GLU N  13      23.583  17.191 101.992  0.00  0.00      B012  
ATOM   3176  CA  GLU N  13      22.190  18.195 103.247  0.00  0.00      B012  
ATOM   3177  CB  GLU N  13      22.594  19.581 102.654  0.00  0.00      B012  
ATOM   3178  CG  GLU N  13      23.951  20.089 103.159  0.00  0.00      B012  
ATOM   3179  CD  GLU N  13      24.333  21.516 102.705  0.00  0.00      B012  
ATOM   3180  OE1 GLU N  13      24.782  21.674 101.575  0.00  0.00      B012  
ATOM   3181  OE2 GLU N  13      24.053  22.454 103.411  0.00  0.00      B012  
ATOM   3182  C   GLU N  13      20.846  17.819 102.628  0.00  0.00      B012  
ATOM   3183  O   GLU N  13      20.768  17.341 101.493  0.00  0.00      B012  
ATOM   3184  N   ALA N  14      19.707  18.166 103.279  0.00  0.00      B012  
ATOM   3185  H   ALA N  14      19.703  18.600 104.157  0.00  0.00      B012  
ATOM   3186  CA  ALA N  14      18.491  17.898 102.682  0.00  0.00      B012  
ATOM   3187  CB  ALA N  14      17.510  17.168 103.614  0.00  0.00      B012  
ATOM   3188  C   ALA N  14      17.854  19.177 102.100  0.00  0.00      B012  
ATOM   3189  O   ALA N  14      17.759  19.239 100.852  0.00  0.00      B012  
ATOM   3190  N   LEU N  15      17.444  20.248 102.880  0.00  0.00      B012  
ATOM   3191  H   LEU N  15      17.758  20.377 103.800  0.00  0.00      B012  
ATOM   3192  CA  LEU N  15      16.580  21.315 102.387  0.00  0.00      B012  
ATOM   3193  CB  LEU N  15      15.106  21.110 102.692  0.00  0.00      B012  
ATOM   3194  CG  LEU N  15      14.411  20.003 101.857  0.00  0.00      B012  
ATOM   3195  CD1 LEU N  15      13.525  19.231 102.788  0.00  0.00      B012  
ATOM   3196  CD2 LEU N  15      13.734  20.664 100.621  0.00  0.00      B012  
ATOM   3197  C   LEU N  15      16.953  22.786 102.839  0.00  0.00      B012  
ATOM   3198  O   LEU N  15      17.328  23.054 103.992  0.00  0.00      B012  
ATOM   3199  N   TYR N  16      16.758  23.718 101.899  0.00  0.00      B012  
ATOM   3200  H   TYR N  16      16.743  23.385 100.978  0.00  0.00      B012  
ATOM   3201  CA  TYR N  16      16.909  25.125 102.143  0.00  0.00      B012  
ATOM   3202  CB  TYR N  16      17.717  25.682 100.993  0.00  0.00      B012  
ATOM   3203  CG  TYR N  16      19.240  25.252 100.970  0.00  0.00      B012  
ATOM   3204  CD1 TYR N  16      19.645  23.916 100.890  0.00  0.00      B012  
ATOM   3205  CE1 TYR N  16      21.023  23.655 100.854  0.00  0.00      B012  
ATOM   3206  CD2 TYR N  16      20.215  26.284 101.025  0.00  0.00      B012  
ATOM   3207  CE2 TYR N  16      21.583  25.956 100.930  0.00  0.00      B012  
ATOM   3208  CZ  TYR N  16      21.937  24.670 100.851  0.00  0.00      B012  
ATOM   3209  OH  TYR N  16      23.286  24.368 100.659  0.00  0.00      B012  
ATOM   3210  HH  TYR N  16      23.448  23.428 100.762  0.00  0.00      B012  
ATOM   3211  C   TYR N  16      15.675  25.996 102.323  0.00  0.00      B012  
ATOM   3212  O   TYR N  16      15.566  26.569 103.365  0.00  0.00      B012  
ATOM   3213  N   LEU N  17      14.739  25.993 101.321  0.00  0.00      B012  
ATOM   3214  H   LEU N  17      14.923  25.642 100.425  0.00  0.00      B012  
ATOM   3215  CA  LEU N  17      13.423  26.565 101.512  0.00  0.00      B012  
ATOM   3216  CB  LEU N  17      13.323  27.988 100.769  0.00  0.00      B012  
ATOM   3217  CG  LEU N  17      14.428  28.972 101.192  0.00  0.00      B012  
ATOM   3218  CD1 LEU N  17      14.760  29.848 100.059  0.00  0.00      B012  
ATOM   3219  CD2 LEU N  17      14.199  29.609 102.504  0.00  0.00      B012  
ATOM   3220  C   LEU N  17      12.250  25.736 100.956  0.00  0.00      B012  
ATOM   3221  O   LEU N  17      12.059  25.385  99.782  0.00  0.00      B012  
ATOM   3222  N   VAL N  18      11.420  25.415 101.933  0.00  0.00      B012  
ATOM   3223  H   VAL N  18      11.674  25.740 102.822  0.00  0.00      B012  
ATOM   3224  CA  VAL N  18      10.323  24.458 101.738  0.00  0.00      B012  
ATOM   3225  CB  VAL N  18       9.990  23.711 102.999  0.00  0.00      B012  
ATOM   3226  CG1 VAL N  18       9.005  22.549 102.768  0.00  0.00      B012  
ATOM   3227  CG2 VAL N  18      11.228  23.126 103.694  0.00  0.00      B012  
ATOM   3228  C   VAL N  18       9.005  25.002 101.190  0.00  0.00      B012  
ATOM   3229  O   VAL N  18       8.870  24.970  99.982  0.00  0.00      B012  
ATOM   3230  N   CYS N  19       8.122  25.648 102.008  0.00  0.00      B012  
ATOM   3231  H   CYS N  19       8.371  25.971 102.899  0.00  0.00      B012  
ATOM   3232  CA  CYS N  19       6.767  25.888 101.500  0.00  0.00      B012  
ATOM   3233  CB  CYS N  19       5.869  24.618 101.695  0.00  0.00      B012  
ATOM   3234  SG  CYS N  19       4.219  24.939 100.953  0.00  0.00      B012  
ATOM   3235  C   CYS N  19       6.169  27.145 102.117  0.00  0.00      B012  
ATOM   3236  O   CYS N  19       6.447  27.411 103.274  0.00  0.00      B012  
ATOM   3237  N   GLY N  20       5.617  28.023 101.231  0.00  0.00      B012  
ATOM   3238  H   GLY N  20       5.928  27.898 100.310  0.00  0.00      B012  
ATOM   3239  CA  GLY N  20       4.749  29.112 101.678  0.00  0.00      B012  
ATOM   3240  C   GLY N  20       4.885  30.279 100.783  0.00  0.00      B012  
ATOM   3241  O   GLY N  20       5.229  30.196  99.569  0.00  0.00      B012  
ATOM   3242  N   GLU N  21       4.267  31.363 101.201  0.00  0.00      B012  
ATOM   3243  H   GLU N  21       3.728  31.237 102.009  0.00  0.00      B012  
ATOM   3244  CA  GLU N  21       4.442  32.730 100.672  0.00  0.00      B012  
ATOM   3245  CB  GLU N  21       3.204  33.520 101.197  0.00  0.00      B012  
ATOM   3246  CG  GLU N  21       2.168  33.397 100.056  0.00  0.00      B012  
ATOM   3247  CD  GLU N  21       1.396  32.048  99.834  0.00  0.00      B012  
ATOM   3248  OE1 GLU N  21       1.856  31.103  99.103  0.00  0.00      B012  
ATOM   3249  OE2 GLU N  21       0.348  31.904 100.431  0.00  0.00      B012  
ATOM   3250  C   GLU N  21       5.708  33.425 101.057  0.00  0.00      B012  
ATOM   3251  O   GLU N  21       6.044  33.471 102.259  0.00  0.00      B012  
ATOM   3252  N   ARG N  22       6.455  33.942 100.100  0.00  0.00      B012  
ATOM   3253  H   ARG N  22       6.020  33.907  99.222  0.00  0.00      B012  
ATOM   3254  CA  ARG N  22       7.606  34.776 100.343  0.00  0.00      B012  
ATOM   3255  CB  ARG N  22       8.903  34.065  99.723  0.00  0.00      B012  
ATOM   3256  CG  ARG N  22       9.282  32.652 100.188  0.00  0.00      B012  
ATOM   3257  CD  ARG N  22      10.458  31.944  99.580  0.00  0.00      B012  
ATOM   3258  NE  ARG N  22      10.093  30.508  99.592  0.00  0.00      B012  
ATOM   3259  HE  ARG N  22      10.252  29.934 100.370  0.00  0.00      B012  
ATOM   3260  CZ  ARG N  22       9.478  29.966  98.553  0.00  0.00      B012  
ATOM   3261  NH1 ARG N  22       9.163  30.753  97.414  0.00  0.00      B012  
ATOM   3262 HH11 ARG N  22       9.321  31.740  97.389  0.00  0.00      B012  
ATOM   3263 HH12 ARG N  22       8.668  30.354  96.642  0.00  0.00      B012  
ATOM   3264  NH2 ARG N  22       9.165  28.696  98.726  0.00  0.00      B012  
ATOM   3265 HH21 ARG N  22       9.520  28.194  99.515  0.00  0.00      B012  
ATOM   3266 HH22 ARG N  22       8.807  28.105  98.002  0.00  0.00      B012  
ATOM   3267  C   ARG N  22       7.357  36.177  99.742  0.00  0.00      B012  
ATOM   3268  O   ARG N  22       7.563  36.386  98.506  0.00  0.00      B012  
ATOM   3269  N   GLY N  23       7.012  37.159 100.605  0.00  0.00      B012  
ATOM   3270  H   GLY N  23       6.832  36.899 101.533  0.00  0.00      B012  
ATOM   3271  CA  GLY N  23       6.770  38.503 100.254  0.00  0.00      B012  
ATOM   3272  C   GLY N  23       7.913  39.503 100.333  0.00  0.00      B012  
ATOM   3273  O   GLY N  23       8.400  39.854 101.443  0.00  0.00      B012  
ATOM   3274  N   PHE N  24       8.554  39.760  99.155  0.00  0.00      B012  
ATOM   3275  H   PHE N  24       8.307  39.214  98.379  0.00  0.00      B012  
ATOM   3276  CA  PHE N  24       9.610  40.769  99.120  0.00  0.00      B012  
ATOM   3277  CB  PHE N  24      10.640  40.532  98.088  0.00  0.00      B012  
ATOM   3278  CG  PHE N  24      11.686  39.547  98.573  0.00  0.00      B012  
ATOM   3279  CD1 PHE N  24      11.567  38.178  98.425  0.00  0.00      B012  
ATOM   3280  CD2 PHE N  24      12.810  40.072  99.152  0.00  0.00      B012  
ATOM   3281  CE1 PHE N  24      12.548  37.367  99.031  0.00  0.00      B012  
ATOM   3282  CE2 PHE N  24      13.809  39.247  99.670  0.00  0.00      B012  
ATOM   3283  CZ  PHE N  24      13.596  37.905  99.719  0.00  0.00      B012  
ATOM   3284  C   PHE N  24       9.021  42.119  98.792  0.00  0.00      B012  
ATOM   3285  O   PHE N  24       8.584  42.337  97.680  0.00  0.00      B012  
ATOM   3286  N   PHE N  25       8.907  42.966  99.810  0.00  0.00      B012  
ATOM   3287  H   PHE N  25       9.220  42.690 100.696  0.00  0.00      B012  
ATOM   3288  CA  PHE N  25       8.534  44.316  99.563  0.00  0.00      B012  
ATOM   3289  CB  PHE N  25       7.541  44.737 100.642  0.00  0.00      B012  
ATOM   3290  CG  PHE N  25       6.836  46.101 100.428  0.00  0.00      B012  
ATOM   3291  CD1 PHE N  25       6.342  46.379  99.129  0.00  0.00      B012  
ATOM   3292  CD2 PHE N  25       6.686  47.115 101.422  0.00  0.00      B012  
ATOM   3293  CE1 PHE N  25       5.675  47.535  98.860  0.00  0.00      B012  
ATOM   3294  CE2 PHE N  25       6.013  48.269 101.103  0.00  0.00      B012  
ATOM   3295  CZ  PHE N  25       5.484  48.499  99.854  0.00  0.00      B012  
ATOM   3296  C   PHE N  25       9.776  45.162  99.531  0.00  0.00      B012  
ATOM   3297  O   PHE N  25      10.568  45.146 100.457  0.00  0.00      B012  
ATOM   3298  N   TYR N  26       9.953  45.985  98.499  0.00  0.00      B012  
ATOM   3299  H   TYR N  26       9.224  46.076  97.850  0.00  0.00      B012  
ATOM   3300  CA  TYR N  26      11.089  46.896  98.330  0.00  0.00      B012  
ATOM   3301  CB  TYR N  26      11.868  46.467  97.050  0.00  0.00      B012  
ATOM   3302  CG  TYR N  26      13.026  45.432  97.259  0.00  0.00      B012  
ATOM   3303  CD1 TYR N  26      12.733  44.136  97.294  0.00  0.00      B012  
ATOM   3304  CE1 TYR N  26      13.713  43.184  97.470  0.00  0.00      B012  
ATOM   3305  CD2 TYR N  26      14.340  45.852  97.480  0.00  0.00      B012  
ATOM   3306  CE2 TYR N  26      15.358  44.915  97.711  0.00  0.00      B012  
ATOM   3307  CZ  TYR N  26      14.974  43.599  97.708  0.00  0.00      B012  
ATOM   3308  OH  TYR N  26      15.908  42.589  97.907  0.00  0.00      B012  
ATOM   3309  HH  TYR N  26      15.595  41.690  97.785  0.00  0.00      B012  
ATOM   3310  C   TYR N  26      10.540  48.306  98.160  0.00  0.00      B012  
ATOM   3311  O   TYR N  26       9.858  48.505  97.159  0.00  0.00      B012  
ATOM   3312  N   THR N  27      10.722  49.218  99.167  0.00  0.00      B012  
ATOM   3313  H   THR N  27      11.019  48.935 100.057  0.00  0.00      B012  
ATOM   3314  CA  THR N  27      10.492  50.631  98.887  0.00  0.00      B012  
ATOM   3315  CB  THR N  27       9.288  51.179  99.637  0.00  0.00      B012  
ATOM   3316  OG1 THR N  27       8.236  50.147  99.480  0.00  0.00      B012  
ATOM   3317  HG1 THR N  27       8.367  49.810  98.591  0.00  0.00      B012  
ATOM   3318  CG2 THR N  27       8.772  52.634  99.291  0.00  0.00      B012  
ATOM   3319  C   THR N  27      11.719  51.519  98.796  0.00  0.00      B012  
ATOM   3320  O   THR N  27      12.106  52.233  99.747  0.00  0.00      B012  
ATOM   3321  N   PRO N  28      12.459  51.586  97.646  0.00  0.00      B012  
ATOM   3322  CD  PRO N  28      12.391  50.527  96.587  0.00  0.00      B012  
ATOM   3323  CA  PRO N  28      13.584  52.413  97.499  0.00  0.00      B012  
ATOM   3324  CB  PRO N  28      14.174  51.860  96.135  0.00  0.00      B012  
ATOM   3325  CG  PRO N  28      13.787  50.415  96.079  0.00  0.00      B012  
ATOM   3326  C   PRO N  28      13.236  53.952  97.425  0.00  0.00      B012  
ATOM   3327  O   PRO N  28      12.877  54.591  96.486  0.00  0.00      B012  
ATOM   3328  N   LYS N  29      13.253  54.518  98.625  0.00  0.00      B012  
ATOM   3329  H   LYS N  29      13.429  54.037  99.461  0.00  0.00      B012  
ATOM   3330  CA  LYS N  29      13.122  55.982  98.822  0.00  0.00      B012  
ATOM   3331  CB  LYS N  29      12.802  56.326 100.259  0.00  0.00      B012  
ATOM   3332  CG  LYS N  29      11.476  55.602 100.660  0.00  0.00      B012  
ATOM   3333  CD  LYS N  29      11.030  55.964 102.165  0.00  0.00      B012  
ATOM   3334  CE  LYS N  29      10.311  57.356 102.023  0.00  0.00      B012  
ATOM   3335  NZ  LYS N  29       9.361  57.524 103.128  0.00  0.00      B012  
ATOM   3336  HZ1 LYS N  29       9.982  57.460 103.959  0.00  0.00      B012  
ATOM   3337  HZ2 LYS N  29       8.672  56.744 103.122  0.00  0.00      B012  
ATOM   3338  HZ3 LYS N  29       8.816  58.397 102.976  0.00  0.00      B012  
ATOM   3339  C   LYS N  29      14.430  56.777  98.456  0.00  0.00      B012  
ATOM   3340  O   LYS N  29      15.378  56.709  99.182  0.00  0.00      B012  
ATOM   3341  N   ALA N  30      14.408  57.653  97.447  0.00  0.00      B012  
ATOM   3342  H   ALA N  30      13.626  57.873  96.899  0.00  0.00      B012  
ATOM   3343  CA  ALA N  30      15.638  58.256  96.995  0.00  0.00      B012  
ATOM   3344  CB  ALA N  30      16.197  57.582  95.720  0.00  0.00      B012  
ATOM   3345  C   ALA N  30      15.577  59.764  96.722  0.00  0.00      B012  
ATOM   3346  O   ALA N  30      14.875  60.183  95.804  0.00  0.00      B012  
ATOM   3347  N   GLY O   1       5.647   6.540 100.528  0.00  0.00      A013  
ATOM   3348  H   GLY O   1       4.948   5.889 100.747  0.00  0.00      A013  
ATOM   3349  CA  GLY O   1       5.307   7.492  99.498  0.00  0.00      A013  
ATOM   3350  C   GLY O   1       3.783   7.576  99.321  0.00  0.00      A013  
ATOM   3351  O   GLY O   1       3.141   6.828  98.601  0.00  0.00      A013  
ATOM   3352  N   ILE O   2       3.092   8.407 100.177  0.00  0.00      A013  
ATOM   3353  H   ILE O   2       2.215   8.755  99.913  0.00  0.00      A013  
ATOM   3354  CA  ILE O   2       3.593   8.988 101.429  0.00  0.00      A013  
ATOM   3355  CB  ILE O   2       2.980  10.471 101.513  0.00  0.00      A013  
ATOM   3356  CG2 ILE O   2       3.616  11.343 100.445  0.00  0.00      A013  
ATOM   3357  CG1 ILE O   2       1.492  10.425 101.495  0.00  0.00      A013  
ATOM   3358  CD  ILE O   2       0.724  11.760 101.746  0.00  0.00      A013  
ATOM   3359  C   ILE O   2       3.227   8.200 102.674  0.00  0.00      A013  
ATOM   3360  O   ILE O   2       2.077   7.713 102.699  0.00  0.00      A013  
ATOM   3361  N   VAL O   3       4.084   7.971 103.693  0.00  0.00      A013  
ATOM   3362  H   VAL O   3       5.051   8.128 103.687  0.00  0.00      A013  
ATOM   3363  CA  VAL O   3       3.750   7.312 104.937  0.00  0.00      A013  
ATOM   3364  CB  VAL O   3       4.071   5.787 104.844  0.00  0.00      A013  
ATOM   3365  CG1 VAL O   3       2.973   4.975 104.264  0.00  0.00      A013  
ATOM   3366  CG2 VAL O   3       5.398   5.452 104.123  0.00  0.00      A013  
ATOM   3367  C   VAL O   3       4.646   7.939 105.999  0.00  0.00      A013  
ATOM   3368  O   VAL O   3       5.509   8.748 105.700  0.00  0.00      A013  
ATOM   3369  N   GLU O   4       4.322   7.585 107.299  0.00  0.00      A013  
ATOM   3370  H   GLU O   4       3.423   7.415 107.652  0.00  0.00      A013  
ATOM   3371  CA  GLU O   4       5.272   7.697 108.372  0.00  0.00      A013  
ATOM   3372  CB  GLU O   4       4.612   7.875 109.664  0.00  0.00      A013  
ATOM   3373  CG  GLU O   4       3.766   9.241 109.783  0.00  0.00      A013  
ATOM   3374  CD  GLU O   4       4.499  10.591 109.709  0.00  0.00      A013  
ATOM   3375  OE1 GLU O   4       4.028  11.396 108.922  0.00  0.00      A013  
ATOM   3376  OE2 GLU O   4       5.465  10.794 110.459  0.00  0.00      A013  
ATOM   3377  C   GLU O   4       6.124   6.404 108.372  0.00  0.00      A013  
ATOM   3378  O   GLU O   4       5.609   5.267 108.261  0.00  0.00      A013  
ATOM   3379  N   GLN O   5       7.388   6.492 108.458  0.00  0.00      A013  
ATOM   3380  H   GLN O   5       7.787   7.387 108.475  0.00  0.00      A013  
ATOM   3381  CA  GLN O   5       8.243   5.320 108.452  0.00  0.00      A013  
ATOM   3382  CB  GLN O   5       9.523   5.740 107.783  0.00  0.00      A013  
ATOM   3383  CG  GLN O   5      10.639   4.778 107.759  0.00  0.00      A013  
ATOM   3384  CD  GLN O   5      10.549   3.774 106.663  0.00  0.00      A013  
ATOM   3385  OE1 GLN O   5      11.224   4.080 105.660  0.00  0.00      A013  
ATOM   3386  NE2 GLN O   5       9.767   2.686 106.683  0.00  0.00      A013  
ATOM   3387 HE21 GLN O   5       9.352   2.451 107.539  0.00  0.00      A013  
ATOM   3388 HE22 GLN O   5       9.595   2.200 105.849  0.00  0.00      A013  
ATOM   3389  C   GLN O   5       8.456   4.764 109.839  0.00  0.00      A013  
ATOM   3390  O   GLN O   5       9.017   5.301 110.759  0.00  0.00      A013  
ATOM   3391  N   CYS O   6       7.800   3.615 109.885  0.00  0.00      A013  
ATOM   3392  H   CYS O   6       7.231   3.408 109.115  0.00  0.00      A013  
ATOM   3393  CA  CYS O   6       7.968   2.671 110.918  0.00  0.00      A013  
ATOM   3394  CB  CYS O   6       6.662   1.914 111.151  0.00  0.00      A013  
ATOM   3395  SG  CYS O   6       5.192   2.980 111.112  0.00  0.00      A013  
ATOM   3396  C   CYS O   6       9.062   1.690 110.551  0.00  0.00      A013  
ATOM   3397  O   CYS O   6       9.329   1.520 109.360  0.00  0.00      A013  
ATOM   3398  N   CYS O   7       9.916   1.203 111.453  0.00  0.00      A013  
ATOM   3399  H   CYS O   7       9.901   1.616 112.341  0.00  0.00      A013  
ATOM   3400  CA  CYS O   7      11.044   0.345 111.075  0.00  0.00      A013  
ATOM   3401  CB  CYS O   7      12.284   0.615 111.955  0.00  0.00      A013  
ATOM   3402  SG  CYS O   7      13.124   2.192 111.972  0.00  0.00      A013  
ATOM   3403  C   CYS O   7      10.695  -1.128 111.072  0.00  0.00      A013  
ATOM   3404  O   CYS O   7      10.545  -1.668 110.007  0.00  0.00      A013  
ATOM   3405  N   ALA O   8      10.415  -1.636 112.204  0.00  0.00      A013  
ATOM   3406  H   ALA O   8      10.474  -1.105 113.026  0.00  0.00      A013  
ATOM   3407  CA  ALA O   8      10.236  -3.068 112.338  0.00  0.00      A013  
ATOM   3408  CB  ALA O   8      11.534  -3.602 112.721  0.00  0.00      A013  
ATOM   3409  C   ALA O   8       9.133  -3.420 113.390  0.00  0.00      A013  
ATOM   3410  O   ALA O   8       9.294  -4.205 114.306  0.00  0.00      A013  
ATOM   3411  N   SER O   9       8.023  -2.708 113.209  0.00  0.00      A013  
ATOM   3412  H   SER O   9       7.870  -2.384 112.296  0.00  0.00      A013  
ATOM   3413  CA  SER O   9       7.045  -2.448 114.249  0.00  0.00      A013  
ATOM   3414  CB  SER O   9       6.938  -0.943 114.474  0.00  0.00      A013  
ATOM   3415  OG  SER O   9       8.205  -0.512 114.953  0.00  0.00      A013  
ATOM   3416  HG  SER O   9       8.657  -0.175 114.176  0.00  0.00      A013  
ATOM   3417  C   SER O   9       5.724  -3.027 113.851  0.00  0.00      A013  
ATOM   3418  O   SER O   9       5.586  -3.658 112.807  0.00  0.00      A013  
ATOM   3419  N   VAL O  10       4.695  -2.809 114.688  0.00  0.00      A013  
ATOM   3420  H   VAL O  10       4.906  -2.669 115.635  0.00  0.00      A013  
ATOM   3421  CA  VAL O  10       3.350  -2.655 114.162  0.00  0.00      A013  
ATOM   3422  CB  VAL O  10       2.289  -3.398 114.978  0.00  0.00      A013  
ATOM   3423  CG1 VAL O  10       0.796  -3.159 114.598  0.00  0.00      A013  
ATOM   3424  CG2 VAL O  10       2.663  -4.902 114.989  0.00  0.00      A013  
ATOM   3425  C   VAL O  10       2.938  -1.188 114.155  0.00  0.00      A013  
ATOM   3426  O   VAL O  10       3.253  -0.399 115.029  0.00  0.00      A013  
ATOM   3427  N   CYS O  11       2.377  -0.695 113.063  0.00  0.00      A013  
ATOM   3428  H   CYS O  11       2.167  -1.380 112.395  0.00  0.00      A013  
ATOM   3429  CA  CYS O  11       1.931   0.612 112.879  0.00  0.00      A013  
ATOM   3430  CB  CYS O  11       2.750   1.410 111.883  0.00  0.00      A013  
ATOM   3431  SG  CYS O  11       4.110   2.357 112.675  0.00  0.00      A013  
ATOM   3432  C   CYS O  11       0.515   0.426 112.397  0.00  0.00      A013  
ATOM   3433  O   CYS O  11       0.256   0.060 111.193  0.00  0.00      A013  
ATOM   3434  N   SER O  12      -0.469   0.723 113.337  0.00  0.00      A013  
ATOM   3435  H   SER O  12      -0.129   1.235 114.101  0.00  0.00      A013  
ATOM   3436  CA  SER O  12      -1.842   0.321 113.109  0.00  0.00      A013  
ATOM   3437  CB  SER O  12      -2.603  -0.274 114.296  0.00  0.00      A013  
ATOM   3438  OG  SER O  12      -2.078  -1.550 114.668  0.00  0.00      A013  
ATOM   3439  HG  SER O  12      -2.340  -2.274 114.095  0.00  0.00      A013  
ATOM   3440  C   SER O  12      -2.713   1.347 112.515  0.00  0.00      A013  
ATOM   3441  O   SER O  12      -3.277   1.163 111.407  0.00  0.00      A013  
ATOM   3442  N   LEU O  13      -2.910   2.553 113.125  0.00  0.00      A013  
ATOM   3443  H   LEU O  13      -2.552   2.678 114.029  0.00  0.00      A013  
ATOM   3444  CA  LEU O  13      -3.913   3.459 112.611  0.00  0.00      A013  
ATOM   3445  CB  LEU O  13      -5.237   3.134 113.182  0.00  0.00      A013  
ATOM   3446  CG  LEU O  13      -6.507   3.988 113.143  0.00  0.00      A013  
ATOM   3447  CD1 LEU O  13      -6.831   4.395 111.740  0.00  0.00      A013  
ATOM   3448  CD2 LEU O  13      -7.792   3.499 113.771  0.00  0.00      A013  
ATOM   3449  C   LEU O  13      -3.451   4.764 113.072  0.00  0.00      A013  
ATOM   3450  O   LEU O  13      -3.098   5.058 114.254  0.00  0.00      A013  
ATOM   3451  N   TYR O  14      -3.422   5.668 112.006  0.00  0.00      A013  
ATOM   3452  H   TYR O  14      -3.415   5.382 111.069  0.00  0.00      A013  
ATOM   3453  CA  TYR O  14      -3.294   7.040 112.277  0.00  0.00      A013  
ATOM   3454  CB  TYR O  14      -1.839   7.372 112.473  0.00  0.00      A013  
ATOM   3455  CG  TYR O  14      -0.926   7.083 111.340  0.00  0.00      A013  
ATOM   3456  CD1 TYR O  14      -0.510   8.054 110.536  0.00  0.00      A013  
ATOM   3457  CE1 TYR O  14       0.327   7.733 109.518  0.00  0.00      A013  
ATOM   3458  CD2 TYR O  14      -0.474   5.792 111.184  0.00  0.00      A013  
ATOM   3459  CE2 TYR O  14       0.354   5.478 110.183  0.00  0.00      A013  
ATOM   3460  CZ  TYR O  14       0.799   6.498 109.315  0.00  0.00      A013  
ATOM   3461  OH  TYR O  14       1.723   6.241 108.306  0.00  0.00      A013  
ATOM   3462  HH  TYR O  14       1.996   5.324 108.386  0.00  0.00      A013  
ATOM   3463  C   TYR O  14      -4.005   8.000 111.345  0.00  0.00      A013  
ATOM   3464  O   TYR O  14      -4.103   7.811 110.164  0.00  0.00      A013  
ATOM   3465  N   GLN O  15      -4.552   9.018 112.010  0.00  0.00      A013  
ATOM   3466  H   GLN O  15      -4.621   8.789 112.961  0.00  0.00      A013  
ATOM   3467  CA  GLN O  15      -5.154  10.123 111.332  0.00  0.00      A013  
ATOM   3468  CB  GLN O  15      -6.544  10.549 111.846  0.00  0.00      A013  
ATOM   3469  CG  GLN O  15      -7.785   9.756 111.411  0.00  0.00      A013  
ATOM   3470  CD  GLN O  15      -9.170  10.277 111.885  0.00  0.00      A013  
ATOM   3471  OE1 GLN O  15      -9.460  10.595 113.052  0.00  0.00      A013  
ATOM   3472  NE2 GLN O  15     -10.133  10.150 111.020  0.00  0.00      A013  
ATOM   3473 HE21 GLN O  15     -10.000   9.500 110.299  0.00  0.00      A013  
ATOM   3474 HE22 GLN O  15     -10.972  10.650 111.101  0.00  0.00      A013  
ATOM   3475  C   GLN O  15      -4.217  11.334 111.627  0.00  0.00      A013  
ATOM   3476  O   GLN O  15      -3.894  11.668 112.768  0.00  0.00      A013  
ATOM   3477  N   LEU O  16      -3.588  11.882 110.538  0.00  0.00      A013  
ATOM   3478  H   LEU O  16      -3.593  11.302 109.748  0.00  0.00      A013  
ATOM   3479  CA  LEU O  16      -2.803  13.103 110.552  0.00  0.00      A013  
ATOM   3480  CB  LEU O  16      -1.453  12.865 109.926  0.00  0.00      A013  
ATOM   3481  CG  LEU O  16      -0.451  11.848 110.470  0.00  0.00      A013  
ATOM   3482  CD1 LEU O  16       0.888  11.870 109.651  0.00  0.00      A013  
ATOM   3483  CD2 LEU O  16       0.034  12.209 111.860  0.00  0.00      A013  
ATOM   3484  C   LEU O  16      -3.544  14.222 109.937  0.00  0.00      A013  
ATOM   3485  O   LEU O  16      -4.072  14.084 108.808  0.00  0.00      A013  
ATOM   3486  N   GLU O  17      -3.781  15.334 110.657  0.00  0.00      A013  
ATOM   3487  H   GLU O  17      -3.757  15.351 111.637  0.00  0.00      A013  
ATOM   3488  CA  GLU O  17      -4.254  16.592 110.166  0.00  0.00      A013  
ATOM   3489  CB  GLU O  17      -5.697  17.018 110.598  0.00  0.00      A013  
ATOM   3490  CG  GLU O  17      -6.861  16.108 110.180  0.00  0.00      A013  
ATOM   3491  CD  GLU O  17      -6.989  14.815 110.911  0.00  0.00      A013  
ATOM   3492  OE1 GLU O  17      -7.153  13.777 110.240  0.00  0.00      A013  
ATOM   3493  OE2 GLU O  17      -6.956  14.828 112.123  0.00  0.00      A013  
ATOM   3494  C   GLU O  17      -3.202  17.636 110.502  0.00  0.00      A013  
ATOM   3495  O   GLU O  17      -2.979  17.961 111.677  0.00  0.00      A013  
ATOM   3496  N   ASN O  18      -2.558  18.165 109.491  0.00  0.00      A013  
ATOM   3497  H   ASN O  18      -2.715  17.779 108.603  0.00  0.00      A013  
ATOM   3498  CA  ASN O  18      -1.402  18.990 109.765  0.00  0.00      A013  
ATOM   3499  CB  ASN O  18      -0.026  18.208 109.624  0.00  0.00      A013  
ATOM   3500  CG  ASN O  18       1.073  19.234 109.624  0.00  0.00      A013  
ATOM   3501  OD1 ASN O  18       1.213  20.013 110.536  0.00  0.00      A013  
ATOM   3502  ND2 ASN O  18       1.862  19.333 108.552  0.00  0.00      A013  
ATOM   3503 HD21 ASN O  18       1.804  18.754 107.763  0.00  0.00      A013  
ATOM   3504 HD22 ASN O  18       2.580  19.990 108.669  0.00  0.00      A013  
ATOM   3505  C   ASN O  18      -1.540  20.078 108.715  0.00  0.00      A013  
ATOM   3506  O   ASN O  18      -1.457  19.849 107.528  0.00  0.00      A013  
ATOM   3507  N   TYR O  19      -1.707  21.368 109.206  0.00  0.00      A013  
ATOM   3508  H   TYR O  19      -1.584  21.533 110.165  0.00  0.00      A013  
ATOM   3509  CA  TYR O  19      -1.929  22.507 108.372  0.00  0.00      A013  
ATOM   3510  CB  TYR O  19      -3.375  22.990 108.644  0.00  0.00      A013  
ATOM   3511  CG  TYR O  19      -4.378  22.544 107.645  0.00  0.00      A013  
ATOM   3512  CD1 TYR O  19      -4.985  21.309 107.828  0.00  0.00      A013  
ATOM   3513  CE1 TYR O  19      -5.825  20.863 106.808  0.00  0.00      A013  
ATOM   3514  CD2 TYR O  19      -4.788  23.350 106.571  0.00  0.00      A013  
ATOM   3515  CE2 TYR O  19      -5.619  22.908 105.604  0.00  0.00      A013  
ATOM   3516  CZ  TYR O  19      -6.145  21.682 105.708  0.00  0.00      A013  
ATOM   3517  OH  TYR O  19      -6.974  21.144 104.771  0.00  0.00      A013  
ATOM   3518  HH  TYR O  19      -7.009  21.732 104.013  0.00  0.00      A013  
ATOM   3519  C   TYR O  19      -1.014  23.669 108.771  0.00  0.00      A013  
ATOM   3520  O   TYR O  19      -0.725  23.841 109.988  0.00  0.00      A013  
ATOM   3521  N   CYS O  20      -0.499  24.388 107.743  0.00  0.00      A013  
ATOM   3522  H   CYS O  20      -0.642  24.073 106.826  0.00  0.00      A013  
ATOM   3523  CA  CYS O  20       0.362  25.596 107.969  0.00  0.00      A013  
ATOM   3524  CB  CYS O  20       1.811  25.178 107.514  0.00  0.00      A013  
ATOM   3525  SG  CYS O  20       3.097  26.398 107.727  0.00  0.00      A013  
ATOM   3526  C   CYS O  20      -0.172  26.760 107.150  0.00  0.00      A013  
ATOM   3527  O   CYS O  20      -0.687  26.612 106.013  0.00  0.00      A013  
ATOM   3528  N   ASN O  21      -0.015  27.996 107.727  0.00  0.00      A013  
ATOM   3529  H   ASN O  21       0.732  28.089 108.353  0.00  0.00      A013  
ATOM   3530  CA  ASN O  21      -0.490  29.151 107.114  0.00  0.00      A013  
ATOM   3531  CB  ASN O  21      -1.472  29.799 108.003  0.00  0.00      A013  
ATOM   3532  CG  ASN O  21      -2.446  30.674 107.241  0.00  0.00      A013  
ATOM   3533  OD1 ASN O  21      -2.523  30.685 105.992  0.00  0.00      A013  
ATOM   3534  ND2 ASN O  21      -3.158  31.484 107.978  0.00  0.00      A013  
ATOM   3535 HD21 ASN O  21      -2.935  31.572 108.928  0.00  0.00      A013  
ATOM   3536 HD22 ASN O  21      -3.805  32.046 107.503  0.00  0.00      A013  
ATOM   3537  C   ASN O  21       0.638  30.134 106.761  0.00  0.00      A013  
ATOM   3538  O   ASN O  21       1.584  30.399 107.500  0.00  0.00      A013  
ATOM   3539  N   PHE P   1       5.294  21.359 104.940  0.00  0.00      B013  
ATOM   3540  H   PHE P   1       5.452  21.219 103.983  0.00  0.00      B013  
ATOM   3541  CA  PHE P   1       6.109  20.639 105.912  0.00  0.00      B013  
ATOM   3542  CB  PHE P   1       5.379  20.329 107.235  0.00  0.00      B013  
ATOM   3543  CG  PHE P   1       5.381  21.399 108.269  0.00  0.00      B013  
ATOM   3544  CD1 PHE P   1       4.230  22.123 108.583  0.00  0.00      B013  
ATOM   3545  CD2 PHE P   1       6.598  21.751 108.807  0.00  0.00      B013  
ATOM   3546  CE1 PHE P   1       4.317  23.185 109.450  0.00  0.00      B013  
ATOM   3547  CE2 PHE P   1       6.664  22.850 109.660  0.00  0.00      B013  
ATOM   3548  CZ  PHE P   1       5.522  23.580 110.038  0.00  0.00      B013  
ATOM   3549  C   PHE P   1       6.852  19.449 105.352  0.00  0.00      B013  
ATOM   3550  O   PHE P   1       6.587  18.961 104.264  0.00  0.00      B013  
ATOM   3551  N   VAL P   2       7.791  18.931 106.262  0.00  0.00      B013  
ATOM   3552  H   VAL P   2       7.896  19.301 107.164  0.00  0.00      B013  
ATOM   3553  CA  VAL P   2       8.633  17.799 105.870  0.00  0.00      B013  
ATOM   3554  CB  VAL P   2      10.145  18.216 105.882  0.00  0.00      B013  
ATOM   3555  CG1 VAL P   2      11.136  17.115 105.414  0.00  0.00      B013  
ATOM   3556  CG2 VAL P   2      10.476  19.479 105.034  0.00  0.00      B013  
ATOM   3557  C   VAL P   2       8.334  16.606 106.747  0.00  0.00      B013  
ATOM   3558  O   VAL P   2       8.222  16.835 107.983  0.00  0.00      B013  
ATOM   3559  N   ASN P   3       8.328  15.360 106.165  0.00  0.00      B013  
ATOM   3560  H   ASN P   3       8.285  15.294 105.188  0.00  0.00      B013  
ATOM   3561  CA  ASN P   3       8.321  14.193 106.947  0.00  0.00      B013  
ATOM   3562  CB  ASN P   3       7.151  13.172 106.632  0.00  0.00      B013  
ATOM   3563  CG  ASN P   3       7.303  11.864 107.320  0.00  0.00      B013  
ATOM   3564  OD1 ASN P   3       7.760  11.783 108.431  0.00  0.00      B013  
ATOM   3565  ND2 ASN P   3       6.702  10.816 106.736  0.00  0.00      B013  
ATOM   3566 HD21 ASN P   3       6.177  10.922 105.915  0.00  0.00      B013  
ATOM   3567 HD22 ASN P   3       6.943   9.928 107.074  0.00  0.00      B013  
ATOM   3568  C   ASN P   3       9.750  13.662 106.693  0.00  0.00      B013  
ATOM   3569  O   ASN P   3      10.083  13.020 105.699  0.00  0.00      B013  
ATOM   3570  N   GLN P   4      10.467  13.789 107.773  0.00  0.00      B013  
ATOM   3571  H   GLN P   4      10.061  14.200 108.565  0.00  0.00      B013  
ATOM   3572  CA  GLN P   4      11.866  13.246 107.824  0.00  0.00      B013  
ATOM   3573  CB  GLN P   4      12.868  14.472 108.142  0.00  0.00      B013  
ATOM   3574  CG  GLN P   4      14.348  14.132 107.974  0.00  0.00      B013  
ATOM   3575  CD  GLN P   4      15.190  15.297 108.175  0.00  0.00      B013  
ATOM   3576  OE1 GLN P   4      14.883  16.129 109.001  0.00  0.00      B013  
ATOM   3577  NE2 GLN P   4      16.248  15.517 107.365  0.00  0.00      B013  
ATOM   3578 HE21 GLN P   4      16.440  14.945 106.594  0.00  0.00      B013  
ATOM   3579 HE22 GLN P   4      16.731  16.332 107.617  0.00  0.00      B013  
ATOM   3580  C   GLN P   4      12.180  12.127 108.823  0.00  0.00      B013  
ATOM   3581  O   GLN P   4      12.457  12.330 109.990  0.00  0.00      B013  
ATOM   3582  N   HIS P   5      12.247  10.883 108.309  0.00  0.00      B013  
ATOM   3583  H   HIS P   5      12.392  10.816 107.342  0.00  0.00      B013  
ATOM   3584  CA  HIS P   5      12.515   9.705 109.205  0.00  0.00      B013  
ATOM   3585  CB  HIS P   5      11.196   9.038 109.471  0.00  0.00      B013  
ATOM   3586  CG  HIS P   5      10.440   9.668 110.614  0.00  0.00      B013  
ATOM   3587  ND1 HIS P   5      10.919  10.437 111.540  0.00  0.00      B013  
ATOM   3588  HD1 HIS P   5      11.784  10.898 111.551  0.00  0.00      B013  
ATOM   3589  CD2 HIS P   5       9.123   9.479 110.972  0.00  0.00      B013  
ATOM   3590  NE2 HIS P   5       9.022  10.073 112.103  0.00  0.00      B013  
ATOM   3591  CE1 HIS P   5      10.071  10.676 112.475  0.00  0.00      B013  
ATOM   3592  C   HIS P   5      13.436   8.698 108.557  0.00  0.00      B013  
ATOM   3593  O   HIS P   5      13.053   8.054 107.613  0.00  0.00      B013  
ATOM   3594  N   LEU P   6      14.624   8.565 109.056  0.00  0.00      B013  
ATOM   3595  H   LEU P   6      14.929   9.192 109.745  0.00  0.00      B013  
ATOM   3596  CA  LEU P   6      15.539   7.602 108.536  0.00  0.00      B013  
ATOM   3597  CB  LEU P   6      16.847   8.293 108.154  0.00  0.00      B013  
ATOM   3598  CG  LEU P   6      17.045   8.983 106.773  0.00  0.00      B013  
ATOM   3599  CD1 LEU P   6      16.467  10.429 106.722  0.00  0.00      B013  
ATOM   3600  CD2 LEU P   6      18.544   8.949 106.493  0.00  0.00      B013  
ATOM   3601  C   LEU P   6      15.722   6.608 109.571  0.00  0.00      B013  
ATOM   3602  O   LEU P   6      15.997   7.036 110.725  0.00  0.00      B013  
ATOM   3603  N   CYS P   7      15.473   5.351 109.393  0.00  0.00      B013  
ATOM   3604  H   CYS P   7      15.030   5.100 108.556  0.00  0.00      B013  
ATOM   3605  CA  CYS P   7      15.881   4.287 110.300  0.00  0.00      B013  
ATOM   3606  CB  CYS P   7      15.142   2.991 110.030  0.00  0.00      B013  
ATOM   3607  SG  CYS P   7      15.009   1.845 111.470  0.00  0.00      B013  
ATOM   3608  C   CYS P   7      17.369   4.115 110.123  0.00  0.00      B013  
ATOM   3609  O   CYS P   7      17.758   3.231 109.345  0.00  0.00      B013  
ATOM   3610  N   GLY P   8      18.303   4.835 110.803  0.00  0.00      B013  
ATOM   3611  H   GLY P   8      18.017   5.198 111.668  0.00  0.00      B013  
ATOM   3612  CA  GLY P   8      19.742   4.746 110.471  0.00  0.00      B013  
ATOM   3613  C   GLY P   8      20.506   6.012 110.879  0.00  0.00      B013  
ATOM   3614  O   GLY P   8      20.527   6.472 112.016  0.00  0.00      B013  
ATOM   3615  N   SER P   9      21.135   6.499 109.791  0.00  0.00      B013  
ATOM   3616  H   SER P   9      20.908   6.131 108.911  0.00  0.00      B013  
ATOM   3617  CA  SER P   9      22.012   7.660 109.904  0.00  0.00      B013  
ATOM   3618  CB  SER P   9      23.513   7.364 109.849  0.00  0.00      B013  
ATOM   3619  OG  SER P   9      23.712   6.444 110.848  0.00  0.00      B013  
ATOM   3620  HG  SER P   9      23.771   6.865 111.709  0.00  0.00      B013  
ATOM   3621  C   SER P   9      21.730   8.787 108.873  0.00  0.00      B013  
ATOM   3622  O   SER P   9      21.642   8.571 107.657  0.00  0.00      B013  
ATOM   3623  N   HIS P  10      21.593   9.992 109.449  0.00  0.00      B013  
ATOM   3624  H   HIS P  10      21.313  10.064 110.386  0.00  0.00      B013  
ATOM   3625  CA  HIS P  10      21.679  11.184 108.608  0.00  0.00      B013  
ATOM   3626  CB  HIS P  10      20.345  11.844 108.726  0.00  0.00      B013  
ATOM   3627  CG  HIS P  10      20.071  12.971 107.756  0.00  0.00      B013  
ATOM   3628  ND1 HIS P  10      20.598  14.231 107.903  0.00  0.00      B013  
ATOM   3629  HD1 HIS P  10      20.887  14.629 108.751  0.00  0.00      B013  
ATOM   3630  CD2 HIS P  10      19.294  12.933 106.642  0.00  0.00      B013  
ATOM   3631  NE2 HIS P  10      19.293  14.131 106.159  0.00  0.00      B013  
ATOM   3632  CE1 HIS P  10      20.072  14.860 106.876  0.00  0.00      B013  
ATOM   3633  C   HIS P  10      22.840  12.104 109.082  0.00  0.00      B013  
ATOM   3634  O   HIS P  10      22.785  12.454 110.276  0.00  0.00      B013  
ATOM   3635  N   LEU P  11      23.864  12.470 108.318  0.00  0.00      B013  
ATOM   3636  H   LEU P  11      23.937  12.235 107.369  0.00  0.00      B013  
ATOM   3637  CA  LEU P  11      25.035  13.016 108.948  0.00  0.00      B013  
ATOM   3638  CB  LEU P  11      26.312  12.505 108.228  0.00  0.00      B013  
ATOM   3639  CG  LEU P  11      26.617  11.028 107.927  0.00  0.00      B013  
ATOM   3640  CD1 LEU P  11      28.015  10.835 107.290  0.00  0.00      B013  
ATOM   3641  CD2 LEU P  11      26.523  10.140 109.158  0.00  0.00      B013  
ATOM   3642  C   LEU P  11      25.139  14.560 109.065  0.00  0.00      B013  
ATOM   3643  O   LEU P  11      25.119  15.019 110.224  0.00  0.00      B013  
ATOM   3644  N   VAL P  12      25.260  15.490 108.069  0.00  0.00      B013  
ATOM   3645  H   VAL P  12      25.116  15.209 107.142  0.00  0.00      B013  
ATOM   3646  CA  VAL P  12      25.587  16.887 108.282  0.00  0.00      B013  
ATOM   3647  CB  VAL P  12      26.398  17.452 107.085  0.00  0.00      B013  
ATOM   3648  CG1 VAL P  12      26.920  18.896 107.251  0.00  0.00      B013  
ATOM   3649  CG2 VAL P  12      27.499  16.459 106.709  0.00  0.00      B013  
ATOM   3650  C   VAL P  12      24.436  17.852 108.562  0.00  0.00      B013  
ATOM   3651  O   VAL P  12      24.215  18.195 109.704  0.00  0.00      B013  
ATOM   3652  N   GLU P  13      23.613  18.405 107.665  0.00  0.00      B013  
ATOM   3653  H   GLU P  13      23.584  17.960 106.792  0.00  0.00      B013  
ATOM   3654  CA  GLU P  13      22.710  19.525 107.832  0.00  0.00      B013  
ATOM   3655  CB  GLU P  13      23.167  20.863 107.285  0.00  0.00      B013  
ATOM   3656  CG  GLU P  13      24.380  21.592 107.885  0.00  0.00      B013  
ATOM   3657  CD  GLU P  13      24.567  23.016 107.501  0.00  0.00      B013  
ATOM   3658  OE1 GLU P  13      23.882  23.832 108.159  0.00  0.00      B013  
ATOM   3659  OE2 GLU P  13      25.275  23.220 106.549  0.00  0.00      B013  
ATOM   3660  C   GLU P  13      21.353  19.238 107.290  0.00  0.00      B013  
ATOM   3661  O   GLU P  13      21.237  18.987 106.075  0.00  0.00      B013  
ATOM   3662  N   ALA P  14      20.281  19.301 108.101  0.00  0.00      B013  
ATOM   3663  H   ALA P  14      20.547  19.522 109.018  0.00  0.00      B013  
ATOM   3664  CA  ALA P  14      18.956  18.831 107.706  0.00  0.00      B013  
ATOM   3665  CB  ALA P  14      18.243  18.216 108.895  0.00  0.00      B013  
ATOM   3666  C   ALA P  14      18.131  19.875 107.058  0.00  0.00      B013  
ATOM   3667  O   ALA P  14      17.944  19.904 105.836  0.00  0.00      B013  
ATOM   3668  N   LEU P  15      17.690  20.842 107.838  0.00  0.00      B013  
ATOM   3669  H   LEU P  15      18.082  20.946 108.731  0.00  0.00      B013  
ATOM   3670  CA  LEU P  15      16.849  21.902 107.384  0.00  0.00      B013  
ATOM   3671  CB  LEU P  15      15.418  21.567 107.876  0.00  0.00      B013  
ATOM   3672  CG  LEU P  15      14.654  20.401 107.168  0.00  0.00      B013  
ATOM   3673  CD1 LEU P  15      14.130  19.380 108.174  0.00  0.00      B013  
ATOM   3674  CD2 LEU P  15      13.421  20.922 106.441  0.00  0.00      B013  
ATOM   3675  C   LEU P  15      17.213  23.313 107.700  0.00  0.00      B013  
ATOM   3676  O   LEU P  15      17.455  23.655 108.881  0.00  0.00      B013  
ATOM   3677  N   TYR P  16      17.277  24.145 106.697  0.00  0.00      B013  
ATOM   3678  H   TYR P  16      17.146  23.780 105.796  0.00  0.00      B013  
ATOM   3679  CA  TYR P  16      17.469  25.581 106.871  0.00  0.00      B013  
ATOM   3680  CB  TYR P  16      18.067  26.154 105.564  0.00  0.00      B013  
ATOM   3681  CG  TYR P  16      19.598  26.041 105.545  0.00  0.00      B013  
ATOM   3682  CD1 TYR P  16      20.379  27.191 105.529  0.00  0.00      B013  
ATOM   3683  CE1 TYR P  16      21.769  27.055 105.403  0.00  0.00      B013  
ATOM   3684  CD2 TYR P  16      20.214  24.810 105.302  0.00  0.00      B013  
ATOM   3685  CE2 TYR P  16      21.607  24.730 105.067  0.00  0.00      B013  
ATOM   3686  CZ  TYR P  16      22.345  25.828 105.212  0.00  0.00      B013  
ATOM   3687  OH  TYR P  16      23.709  25.788 105.034  0.00  0.00      B013  
ATOM   3688  HH  TYR P  16      23.887  25.195 104.300  0.00  0.00      B013  
ATOM   3689  C   TYR P  16      16.222  26.358 107.222  0.00  0.00      B013  
ATOM   3690  O   TYR P  16      16.090  26.767 108.376  0.00  0.00      B013  
ATOM   3691  N   LEU P  17      15.280  26.698 106.329  0.00  0.00      B013  
ATOM   3692  H   LEU P  17      15.444  26.567 105.372  0.00  0.00      B013  
ATOM   3693  CA  LEU P  17      13.949  27.262 106.688  0.00  0.00      B013  
ATOM   3694  CB  LEU P  17      13.786  28.582 105.972  0.00  0.00      B013  
ATOM   3695  CG  LEU P  17      14.406  29.860 106.503  0.00  0.00      B013  
ATOM   3696  CD1 LEU P  17      15.737  30.058 105.812  0.00  0.00      B013  
ATOM   3697  CD2 LEU P  17      13.505  31.052 106.422  0.00  0.00      B013  
ATOM   3698  C   LEU P  17      12.813  26.349 106.279  0.00  0.00      B013  
ATOM   3699  O   LEU P  17      12.891  25.908 105.146  0.00  0.00      B013  
ATOM   3700  N   VAL P  18      11.882  25.984 107.163  0.00  0.00      B013  
ATOM   3701  H   VAL P  18      11.949  26.116 108.132  0.00  0.00      B013  
ATOM   3702  CA  VAL P  18      10.662  25.247 106.686  0.00  0.00      B013  
ATOM   3703  CB  VAL P  18      10.151  24.152 107.731  0.00  0.00      B013  
ATOM   3704  CG1 VAL P  18       9.545  23.038 106.941  0.00  0.00      B013  
ATOM   3705  CG2 VAL P  18      11.281  23.635 108.576  0.00  0.00      B013  
ATOM   3706  C   VAL P  18       9.418  26.002 106.228  0.00  0.00      B013  
ATOM   3707  O   VAL P  18       9.446  26.340 105.045  0.00  0.00      B013  
ATOM   3708  N   CYS P  19       8.423  26.311 107.018  0.00  0.00      B013  
ATOM   3709  H   CYS P  19       8.479  26.423 107.990  0.00  0.00      B013  
ATOM   3710  CA  CYS P  19       7.085  26.711 106.540  0.00  0.00      B013  
ATOM   3711  CB  CYS P  19       6.093  25.677 106.896  0.00  0.00      B013  
ATOM   3712  SG  CYS P  19       4.398  26.017 106.221  0.00  0.00      B013  
ATOM   3713  C   CYS P  19       6.586  28.057 107.127  0.00  0.00      B013  
ATOM   3714  O   CYS P  19       6.936  28.504 108.206  0.00  0.00      B013  
ATOM   3715  N   GLY P  20       5.714  28.804 106.435  0.00  0.00      B013  
ATOM   3716  H   GLY P  20       5.422  28.477 105.559  0.00  0.00      B013  
ATOM   3717  CA  GLY P  20       5.054  29.864 107.146  0.00  0.00      B013  
ATOM   3718  C   GLY P  20       4.710  30.930 106.134  0.00  0.00      B013  
ATOM   3719  O   GLY P  20       4.674  30.682 104.959  0.00  0.00      B013  
ATOM   3720  N   GLU P  21       4.552  32.173 106.566  0.00  0.00      B013  
ATOM   3721  H   GLU P  21       4.531  32.380 107.524  0.00  0.00      B013  
ATOM   3722  CA  GLU P  21       4.615  33.299 105.717  0.00  0.00      B013  
ATOM   3723  CB  GLU P  21       3.328  34.069 105.597  0.00  0.00      B013  
ATOM   3724  CG  GLU P  21       2.531  34.295 106.933  0.00  0.00      B013  
ATOM   3725  CD  GLU P  21       1.174  34.933 106.612  0.00  0.00      B013  
ATOM   3726  OE1 GLU P  21       0.187  34.279 107.052  0.00  0.00      B013  
ATOM   3727  OE2 GLU P  21       0.983  35.974 105.995  0.00  0.00      B013  
ATOM   3728  C   GLU P  21       5.789  34.210 106.126  0.00  0.00      B013  
ATOM   3729  O   GLU P  21       6.022  34.535 107.296  0.00  0.00      B013  
ATOM   3730  N   ARG P  22       6.678  34.519 105.196  0.00  0.00      B013  
ATOM   3731  H   ARG P  22       6.551  34.290 104.252  0.00  0.00      B013  
ATOM   3732  CA  ARG P  22       7.910  35.283 105.325  0.00  0.00      B013  
ATOM   3733  CB  ARG P  22       8.987  34.582 104.552  0.00  0.00      B013  
ATOM   3734  CG  ARG P  22       9.269  33.111 104.958  0.00  0.00      B013  
ATOM   3735  CD  ARG P  22       9.904  32.348 103.768  0.00  0.00      B013  
ATOM   3736  NE  ARG P  22       9.799  30.880 104.032  0.00  0.00      B013  
ATOM   3737  HE  ARG P  22      10.554  30.367 104.389  0.00  0.00      B013  
ATOM   3738  CZ  ARG P  22       8.656  30.212 103.947  0.00  0.00      B013  
ATOM   3739  NH1 ARG P  22       7.411  30.679 103.749  0.00  0.00      B013  
ATOM   3740 HH11 ARG P  22       7.333  31.664 103.594  0.00  0.00      B013  
ATOM   3741 HH12 ARG P  22       6.606  30.086 103.755  0.00  0.00      B013  
ATOM   3742  NH2 ARG P  22       8.732  28.843 103.955  0.00  0.00      B013  
ATOM   3743 HH21 ARG P  22       9.616  28.395 104.088  0.00  0.00      B013  
ATOM   3744 HH22 ARG P  22       7.869  28.349 103.844  0.00  0.00      B013  
ATOM   3745  C   ARG P  22       7.623  36.669 104.760  0.00  0.00      B013  
ATOM   3746  O   ARG P  22       7.210  36.898 103.666  0.00  0.00      B013  
ATOM   3747  N   GLY P  23       7.746  37.619 105.667  0.00  0.00      B013  
ATOM   3748  H   GLY P  23       8.110  37.415 106.554  0.00  0.00      B013  
ATOM   3749  CA  GLY P  23       7.492  38.981 105.240  0.00  0.00      B013  
ATOM   3750  C   GLY P  23       8.757  39.891 105.221  0.00  0.00      B013  
ATOM   3751  O   GLY P  23       9.152  40.440 106.289  0.00  0.00      B013  
ATOM   3752  N   PHE P  24       9.346  40.088 104.066  0.00  0.00      B013  
ATOM   3753  H   PHE P  24       8.872  39.616 103.349  0.00  0.00      B013  
ATOM   3754  CA  PHE P  24      10.599  40.868 103.908  0.00  0.00      B013  
ATOM   3755  CB  PHE P  24      11.612  40.217 102.993  0.00  0.00      B013  
ATOM   3756  CG  PHE P  24      11.917  38.789 103.515  0.00  0.00      B013  
ATOM   3757  CD1 PHE P  24      12.546  38.542 104.684  0.00  0.00      B013  
ATOM   3758  CD2 PHE P  24      11.626  37.721 102.712  0.00  0.00      B013  
ATOM   3759  CE1 PHE P  24      12.873  37.265 105.118  0.00  0.00      B013  
ATOM   3760  CE2 PHE P  24      11.921  36.473 103.133  0.00  0.00      B013  
ATOM   3761  CZ  PHE P  24      12.479  36.214 104.373  0.00  0.00      B013  
ATOM   3762  C   PHE P  24      10.308  42.201 103.423  0.00  0.00      B013  
ATOM   3763  O   PHE P  24      10.125  42.426 102.237  0.00  0.00      B013  
ATOM   3764  N   PHE P  25      10.233  43.014 104.371  0.00  0.00      B013  
ATOM   3765  H   PHE P  25      10.370  42.777 105.312  0.00  0.00      B013  
ATOM   3766  CA  PHE P  25       9.911  44.420 104.157  0.00  0.00      B013  
ATOM   3767  CB  PHE P  25       8.984  44.979 105.247  0.00  0.00      B013  
ATOM   3768  CG  PHE P  25       7.479  44.690 105.197  0.00  0.00      B013  
ATOM   3769  CD1 PHE P  25       7.042  43.421 105.596  0.00  0.00      B013  
ATOM   3770  CD2 PHE P  25       6.603  45.609 104.622  0.00  0.00      B013  
ATOM   3771  CE1 PHE P  25       5.670  43.138 105.466  0.00  0.00      B013  
ATOM   3772  CE2 PHE P  25       5.267  45.295 104.491  0.00  0.00      B013  
ATOM   3773  CZ  PHE P  25       4.804  44.073 104.898  0.00  0.00      B013  
ATOM   3774  C   PHE P  25      11.246  45.268 104.076  0.00  0.00      B013  
ATOM   3775  O   PHE P  25      11.690  45.930 105.038  0.00  0.00      B013  
ATOM   3776  N   TYR P  26      11.888  45.322 102.940  0.00  0.00      B013  
ATOM   3777  H   TYR P  26      11.610  44.846 102.130  0.00  0.00      B013  
ATOM   3778  CA  TYR P  26      12.924  46.290 102.734  0.00  0.00      B013  
ATOM   3779  CB  TYR P  26      13.805  45.914 101.510  0.00  0.00      B013  
ATOM   3780  CG  TYR P  26      14.730  44.728 101.654  0.00  0.00      B013  
ATOM   3781  CD1 TYR P  26      16.124  44.930 101.519  0.00  0.00      B013  
ATOM   3782  CE1 TYR P  26      17.017  43.844 101.610  0.00  0.00      B013  
ATOM   3783  CD2 TYR P  26      14.329  43.458 101.881  0.00  0.00      B013  
ATOM   3784  CE2 TYR P  26      15.274  42.377 101.982  0.00  0.00      B013  
ATOM   3785  CZ  TYR P  26      16.569  42.632 101.823  0.00  0.00      B013  
ATOM   3786  OH  TYR P  26      17.448  41.670 102.017  0.00  0.00      B013  
ATOM   3787  HH  TYR P  26      17.048  40.906 102.439  0.00  0.00      B013  
ATOM   3788  C   TYR P  26      12.484  47.735 102.372  0.00  0.00      B013  
ATOM   3789  O   TYR P  26      11.881  48.047 101.326  0.00  0.00      B013  
ATOM   3790  N   THR P  27      12.928  48.710 103.148  0.00  0.00      B013  
ATOM   3791  H   THR P  27      13.283  48.426 104.016  0.00  0.00      B013  
ATOM   3792  CA  THR P  27      12.838  50.116 102.985  0.00  0.00      B013  
ATOM   3793  CB  THR P  27      11.841  50.797 103.993  0.00  0.00      B013  
ATOM   3794  OG1 THR P  27      10.663  49.957 104.095  0.00  0.00      B013  
ATOM   3795  HG1 THR P  27      10.471  49.658 103.204  0.00  0.00      B013  
ATOM   3796  CG2 THR P  27      11.507  52.227 103.619  0.00  0.00      B013  
ATOM   3797  C   THR P  27      14.198  50.770 103.004  0.00  0.00      B013  
ATOM   3798  O   THR P  27      14.731  51.198 104.061  0.00  0.00      B013  
ATOM   3799  N   PRO P  28      14.746  50.930 101.794  0.00  0.00      B013  
ATOM   3800  CD  PRO P  28      14.459  50.157 100.644  0.00  0.00      B013  
ATOM   3801  CA  PRO P  28      16.004  51.709 101.583  0.00  0.00      B013  
ATOM   3802  CB  PRO P  28      16.491  51.223 100.239  0.00  0.00      B013  
ATOM   3803  CG  PRO P  28      15.755  49.874 100.038  0.00  0.00      B013  
ATOM   3804  C   PRO P  28      15.695  53.236 101.585  0.00  0.00      B013  
ATOM   3805  O   PRO P  28      14.970  53.714 100.755  0.00  0.00      B013  
ATOM   3806  N   LYS P  29      16.239  53.916 102.618  0.00  0.00      B013  
ATOM   3807  H   LYS P  29      16.569  53.411 103.390  0.00  0.00      B013  
ATOM   3808  CA  LYS P  29      16.391  55.334 102.650  0.00  0.00      B013  
ATOM   3809  CB  LYS P  29      16.013  55.851 104.035  0.00  0.00      B013  
ATOM   3810  CG  LYS P  29      14.582  55.727 104.386  0.00  0.00      B013  
ATOM   3811  CD  LYS P  29      14.309  56.478 105.667  0.00  0.00      B013  
ATOM   3812  CE  LYS P  29      14.189  57.942 105.510  0.00  0.00      B013  
ATOM   3813  NZ  LYS P  29      13.989  58.413 106.846  0.00  0.00      B013  
ATOM   3814  HZ1 LYS P  29      14.579  57.823 107.467  0.00  0.00      B013  
ATOM   3815  HZ2 LYS P  29      12.956  58.302 106.886  0.00  0.00      B013  
ATOM   3816  HZ3 LYS P  29      14.184  59.434 106.895  0.00  0.00      B013  
ATOM   3817  C   LYS P  29      17.797  55.738 102.210  0.00  0.00      B013  
ATOM   3818  O   LYS P  29      18.801  55.583 102.903  0.00  0.00      B013  
ATOM   3819  N   ALA P  30      17.900  56.409 101.063  0.00  0.00      B013  
ATOM   3820  H   ALA P  30      17.117  56.879 100.707  0.00  0.00      B013  
ATOM   3821  CA  ALA P  30      19.165  56.628 100.401  0.00  0.00      B013  
ATOM   3822  CB  ALA P  30      19.392  55.785  99.105  0.00  0.00      B013  
ATOM   3823  C   ALA P  30      19.035  58.032  99.850  0.00  0.00      B013  
ATOM   3824  O   ALA P  30      18.815  59.023 100.574  0.00  0.00      B013  
ATOM   3825  N   GLY Q   1       3.995  17.725 108.318  0.00  0.00      A014  
ATOM   3826  H   GLY Q   1       3.323  17.522 107.634  0.00  0.00      A014  
ATOM   3827  CA  GLY Q   1       4.660  16.547 108.885  0.00  0.00      A014  
ATOM   3828  C   GLY Q   1       3.770  15.260 108.917  0.00  0.00      A014  
ATOM   3829  O   GLY Q   1       3.345  14.785 107.884  0.00  0.00      A014  
ATOM   3830  N   ILE Q   2       3.400  14.632 110.001  0.00  0.00      A014  
ATOM   3831  H   ILE Q   2       3.049  13.733 109.832  0.00  0.00      A014  
ATOM   3832  CA  ILE Q   2       3.761  15.090 111.332  0.00  0.00      A014  
ATOM   3833  CB  ILE Q   2       2.537  15.169 112.375  0.00  0.00      A014  
ATOM   3834  CG2 ILE Q   2       3.121  15.721 113.621  0.00  0.00      A014  
ATOM   3835  CG1 ILE Q   2       1.462  16.069 111.784  0.00  0.00      A014  
ATOM   3836  CD  ILE Q   2       0.189  16.109 112.589  0.00  0.00      A014  
ATOM   3837  C   ILE Q   2       4.707  14.020 111.902  0.00  0.00      A014  
ATOM   3838  O   ILE Q   2       4.207  12.879 111.960  0.00  0.00      A014  
ATOM   3839  N   VAL Q   3       5.926  14.275 112.296  0.00  0.00      A014  
ATOM   3840  H   VAL Q   3       6.198  15.213 112.371  0.00  0.00      A014  
ATOM   3841  CA  VAL Q   3       6.845  13.234 112.680  0.00  0.00      A014  
ATOM   3842  CB  VAL Q   3       8.214  13.857 113.094  0.00  0.00      A014  
ATOM   3843  CG1 VAL Q   3       8.862  14.329 111.735  0.00  0.00      A014  
ATOM   3844  CG2 VAL Q   3       8.137  15.062 114.113  0.00  0.00      A014  
ATOM   3845  C   VAL Q   3       6.430  12.269 113.792  0.00  0.00      A014  
ATOM   3846  O   VAL Q   3       6.096  12.664 114.882  0.00  0.00      A014  
ATOM   3847  N   GLU Q   4       6.496  10.958 113.431  0.00  0.00      A014  
ATOM   3848  H   GLU Q   4       6.759  10.678 112.530  0.00  0.00      A014  
ATOM   3849  CA  GLU Q   4       5.885   9.943 114.348  0.00  0.00      A014  
ATOM   3850  CB  GLU Q   4       4.338   9.903 114.123  0.00  0.00      A014  
ATOM   3851  CG  GLU Q   4       3.396   9.303 115.171  0.00  0.00      A014  
ATOM   3852  CD  GLU Q   4       2.135   8.773 114.505  0.00  0.00      A014  
ATOM   3853  OE1 GLU Q   4       2.223   7.775 113.758  0.00  0.00      A014  
ATOM   3854  OE2 GLU Q   4       1.104   9.446 114.605  0.00  0.00      A014  
ATOM   3855  C   GLU Q   4       6.512   8.657 113.986  0.00  0.00      A014  
ATOM   3856  O   GLU Q   4       6.100   7.853 113.152  0.00  0.00      A014  
ATOM   3857  N   GLN Q   5       7.632   8.366 114.657  0.00  0.00      A014  
ATOM   3858  H   GLN Q   5       8.046   9.046 115.229  0.00  0.00      A014  
ATOM   3859  CA  GLN Q   5       8.317   7.139 114.458  0.00  0.00      A014  
ATOM   3860  CB  GLN Q   5       9.793   7.465 114.366  0.00  0.00      A014  
ATOM   3861  CG  GLN Q   5      10.670   6.363 113.858  0.00  0.00      A014  
ATOM   3862  CD  GLN Q   5      12.046   6.894 113.819  0.00  0.00      A014  
ATOM   3863  OE1 GLN Q   5      12.934   6.637 114.632  0.00  0.00      A014  
ATOM   3864  NE2 GLN Q   5      12.561   7.489 112.750  0.00  0.00      A014  
ATOM   3865 HE21 GLN Q   5      11.971   7.578 111.972  0.00  0.00      A014  
ATOM   3866 HE22 GLN Q   5      13.339   8.045 112.964  0.00  0.00      A014  
ATOM   3867  C   GLN Q   5       7.937   6.136 115.516  0.00  0.00      A014  
ATOM   3868  O   GLN Q   5       7.758   6.359 116.709  0.00  0.00      A014  
ATOM   3869  N   CYS Q   6       7.791   4.913 114.981  0.00  0.00      A014  
ATOM   3870  H   CYS Q   6       7.749   4.870 114.003  0.00  0.00      A014  
ATOM   3871  CA  CYS Q   6       7.718   3.696 115.750  0.00  0.00      A014  
ATOM   3872  CB  CYS Q   6       6.386   2.965 115.597  0.00  0.00      A014  
ATOM   3873  SG  CYS Q   6       4.903   3.950 115.954  0.00  0.00      A014  
ATOM   3874  C   CYS Q   6       8.939   2.808 115.346  0.00  0.00      A014  
ATOM   3875  O   CYS Q   6       9.044   2.304 114.183  0.00  0.00      A014  
ATOM   3876  N   CYS Q   7       9.901   2.531 116.237  0.00  0.00      A014  
ATOM   3877  H   CYS Q   7       9.881   2.869 117.156  0.00  0.00      A014  
ATOM   3878  CA  CYS Q   7      11.111   1.754 115.826  0.00  0.00      A014  
ATOM   3879  CB  CYS Q   7      12.464   2.283 116.313  0.00  0.00      A014  
ATOM   3880  SG  CYS Q   7      13.006   3.784 115.511  0.00  0.00      A014  
ATOM   3881  C   CYS Q   7      10.969   0.225 115.839  0.00  0.00      A014  
ATOM   3882  O   CYS Q   7      11.027  -0.517 114.827  0.00  0.00      A014  
ATOM   3883  N   ALA Q   8      10.979  -0.300 117.058  0.00  0.00      A014  
ATOM   3884  H   ALA Q   8      11.297   0.251 117.804  0.00  0.00      A014  
ATOM   3885  CA  ALA Q   8      10.600  -1.648 117.418  0.00  0.00      A014  
ATOM   3886  CB  ALA Q   8      11.842  -2.433 118.021  0.00  0.00      A014  
ATOM   3887  C   ALA Q   8       9.464  -1.698 118.411  0.00  0.00      A014  
ATOM   3888  O   ALA Q   8       9.524  -2.303 119.489  0.00  0.00      A014  
ATOM   3889  N   SER Q   9       8.309  -1.161 117.925  0.00  0.00      A014  
ATOM   3890  H   SER Q   9       8.000  -1.120 116.996  0.00  0.00      A014  
ATOM   3891  CA  SER Q   9       7.226  -0.914 118.860  0.00  0.00      A014  
ATOM   3892  CB  SER Q   9       7.101   0.542 119.111  0.00  0.00      A014  
ATOM   3893  OG  SER Q   9       8.262   1.169 119.762  0.00  0.00      A014  
ATOM   3894  HG  SER Q   9       9.046   1.281 119.218  0.00  0.00      A014  
ATOM   3895  C   SER Q   9       5.872  -1.455 118.422  0.00  0.00      A014  
ATOM   3896  O   SER Q   9       5.698  -1.907 117.277  0.00  0.00      A014  
ATOM   3897  N   VAL Q  10       4.947  -1.706 119.359  0.00  0.00      A014  
ATOM   3898  H   VAL Q  10       5.110  -1.705 120.325  0.00  0.00      A014  
ATOM   3899  CA  VAL Q  10       3.535  -2.019 119.054  0.00  0.00      A014  
ATOM   3900  CB  VAL Q  10       2.838  -3.064 120.020  0.00  0.00      A014  
ATOM   3901  CG1 VAL Q  10       1.372  -3.176 119.842  0.00  0.00      A014  
ATOM   3902  CG2 VAL Q  10       3.629  -4.395 119.899  0.00  0.00      A014  
ATOM   3903  C   VAL Q  10       2.858  -0.663 119.143  0.00  0.00      A014  
ATOM   3904  O   VAL Q  10       2.557  -0.229 120.261  0.00  0.00      A014  
ATOM   3905  N   CYS Q  11       2.667   0.013 118.010  0.00  0.00      A014  
ATOM   3906  H   CYS Q  11       2.941  -0.505 117.225  0.00  0.00      A014  
ATOM   3907  CA  CYS Q  11       1.958   1.246 117.947  0.00  0.00      A014  
ATOM   3908  CB  CYS Q  11       2.555   2.320 116.993  0.00  0.00      A014  
ATOM   3909  SG  CYS Q  11       3.999   3.254 117.611  0.00  0.00      A014  
ATOM   3910  C   CYS Q  11       0.534   1.106 117.479  0.00  0.00      A014  
ATOM   3911  O   CYS Q  11       0.278   0.948 116.302  0.00  0.00      A014  
ATOM   3912  N   SER Q  12      -0.394   1.354 118.394  0.00  0.00      A014  
ATOM   3913  H   SER Q  12      -0.049   1.519 119.296  0.00  0.00      A014  
ATOM   3914  CA  SER Q  12      -1.812   1.098 118.147  0.00  0.00      A014  
ATOM   3915  CB  SER Q  12      -2.413   0.686 119.515  0.00  0.00      A014  
ATOM   3916  OG  SER Q  12      -1.841  -0.510 119.991  0.00  0.00      A014  
ATOM   3917  HG  SER Q  12      -0.916  -0.489 119.737  0.00  0.00      A014  
ATOM   3918  C   SER Q  12      -2.625   2.229 117.455  0.00  0.00      A014  
ATOM   3919  O   SER Q  12      -2.938   2.123 116.256  0.00  0.00      A014  
ATOM   3920  N   LEU Q  13      -3.089   3.205 118.216  0.00  0.00      A014  
ATOM   3921  H   LEU Q  13      -2.571   3.439 119.014  0.00  0.00      A014  
ATOM   3922  CA  LEU Q  13      -4.105   4.053 117.644  0.00  0.00      A014  
ATOM   3923  CB  LEU Q  13      -5.464   3.693 118.426  0.00  0.00      A014  
ATOM   3924  CG  LEU Q  13      -6.802   4.054 117.871  0.00  0.00      A014  
ATOM   3925  CD1 LEU Q  13      -7.939   3.404 118.636  0.00  0.00      A014  
ATOM   3926  CD2 LEU Q  13      -7.092   5.560 117.843  0.00  0.00      A014  
ATOM   3927  C   LEU Q  13      -3.612   5.493 117.882  0.00  0.00      A014  
ATOM   3928  O   LEU Q  13      -3.534   6.017 119.029  0.00  0.00      A014  
ATOM   3929  N   TYR Q  14      -3.379   6.249 116.772  0.00  0.00      A014  
ATOM   3930  H   TYR Q  14      -3.539   5.892 115.873  0.00  0.00      A014  
ATOM   3931  CA  TYR Q  14      -2.888   7.593 116.843  0.00  0.00      A014  
ATOM   3932  CB  TYR Q  14      -1.578   7.661 116.125  0.00  0.00      A014  
ATOM   3933  CG  TYR Q  14      -0.290   7.166 116.857  0.00  0.00      A014  
ATOM   3934  CD1 TYR Q  14       0.251   8.009 117.820  0.00  0.00      A014  
ATOM   3935  CE1 TYR Q  14       1.465   7.627 118.369  0.00  0.00      A014  
ATOM   3936  CD2 TYR Q  14       0.341   5.995 116.502  0.00  0.00      A014  
ATOM   3937  CE2 TYR Q  14       1.522   5.640 117.117  0.00  0.00      A014  
ATOM   3938  CZ  TYR Q  14       2.002   6.457 118.139  0.00  0.00      A014  
ATOM   3939  OH  TYR Q  14       3.020   5.963 118.942  0.00  0.00      A014  
ATOM   3940  HH  TYR Q  14       3.511   5.236 118.553  0.00  0.00      A014  
ATOM   3941  C   TYR Q  14      -3.700   8.691 116.159  0.00  0.00      A014  
ATOM   3942  O   TYR Q  14      -4.058   8.540 114.974  0.00  0.00      A014  
ATOM   3943  N   GLN Q  15      -4.150   9.701 116.850  0.00  0.00      A014  
ATOM   3944  H   GLN Q  15      -4.142   9.701 117.830  0.00  0.00      A014  
ATOM   3945  CA  GLN Q  15      -4.856  10.824 116.262  0.00  0.00      A014  
ATOM   3946  CB  GLN Q  15      -6.349  10.715 116.849  0.00  0.00      A014  
ATOM   3947  CG  GLN Q  15      -7.488  11.541 116.139  0.00  0.00      A014  
ATOM   3948  CD  GLN Q  15      -8.771  11.339 116.903  0.00  0.00      A014  
ATOM   3949  OE1 GLN Q  15      -8.844  11.294 118.092  0.00  0.00      A014  
ATOM   3950  NE2 GLN Q  15      -9.745  11.072 116.064  0.00  0.00      A014  
ATOM   3951 HE21 GLN Q  15      -9.602  11.088 115.095  0.00  0.00      A014  
ATOM   3952 HE22 GLN Q  15     -10.596  10.738 116.418  0.00  0.00      A014  
ATOM   3953  C   GLN Q  15      -4.201  12.170 116.508  0.00  0.00      A014  
ATOM   3954  O   GLN Q  15      -4.221  12.693 117.635  0.00  0.00      A014  
ATOM   3955  N   LEU Q  16      -3.520  12.659 115.492  0.00  0.00      A014  
ATOM   3956  H   LEU Q  16      -3.672  12.303 114.592  0.00  0.00      A014  
ATOM   3957  CA  LEU Q  16      -2.551  13.770 115.658  0.00  0.00      A014  
ATOM   3958  CB  LEU Q  16      -1.161  13.405 115.221  0.00  0.00      A014  
ATOM   3959  CG  LEU Q  16      -0.135  12.887 116.304  0.00  0.00      A014  
ATOM   3960  CD1 LEU Q  16      -0.539  11.516 116.601  0.00  0.00      A014  
ATOM   3961  CD2 LEU Q  16       1.171  12.820 115.558  0.00  0.00      A014  
ATOM   3962  C   LEU Q  16      -2.941  14.992 114.831  0.00  0.00      A014  
ATOM   3963  O   LEU Q  16      -3.136  14.901 113.625  0.00  0.00      A014  
ATOM   3964  N   GLU Q  17      -2.988  16.137 115.474  0.00  0.00      A014  
ATOM   3965  H   GLU Q  17      -2.852  16.121 116.444  0.00  0.00      A014  
ATOM   3966  CA  GLU Q  17      -3.389  17.356 114.836  0.00  0.00      A014  
ATOM   3967  CB  GLU Q  17      -4.823  17.862 115.124  0.00  0.00      A014  
ATOM   3968  CG  GLU Q  17      -5.863  17.143 114.388  0.00  0.00      A014  
ATOM   3969  CD  GLU Q  17      -7.252  17.708 114.333  0.00  0.00      A014  
ATOM   3970  OE1 GLU Q  17      -7.940  17.577 115.415  0.00  0.00      A014  
ATOM   3971  OE2 GLU Q  17      -7.635  18.227 113.295  0.00  0.00      A014  
ATOM   3972  C   GLU Q  17      -2.332  18.413 115.094  0.00  0.00      A014  
ATOM   3973  O   GLU Q  17      -1.860  18.565 116.223  0.00  0.00      A014  
ATOM   3974  N   ASN Q  18      -1.900  19.110 114.065  0.00  0.00      A014  
ATOM   3975  H   ASN Q  18      -2.274  18.977 113.169  0.00  0.00      A014  
ATOM   3976  CA  ASN Q  18      -0.941  20.213 114.222  0.00  0.00      A014  
ATOM   3977  CB  ASN Q  18       0.360  19.613 113.747  0.00  0.00      A014  
ATOM   3978  CG  ASN Q  18       1.552  20.463 113.973  0.00  0.00      A014  
ATOM   3979  OD1 ASN Q  18       2.154  20.507 115.011  0.00  0.00      A014  
ATOM   3980  ND2 ASN Q  18       1.970  21.237 112.969  0.00  0.00      A014  
ATOM   3981 HD21 ASN Q  18       1.537  21.092 112.102  0.00  0.00      A014  
ATOM   3982 HD22 ASN Q  18       2.736  21.825 113.135  0.00  0.00      A014  
ATOM   3983  C   ASN Q  18      -1.357  21.381 113.367  0.00  0.00      A014  
ATOM   3984  O   ASN Q  18      -1.339  21.285 112.144  0.00  0.00      A014  
ATOM   3985  N   TYR Q  19      -1.668  22.490 113.966  0.00  0.00      A014  
ATOM   3986  H   TYR Q  19      -1.667  22.515 114.946  0.00  0.00      A014  
ATOM   3987  CA  TYR Q  19      -2.071  23.708 113.309  0.00  0.00      A014  
ATOM   3988  CB  TYR Q  19      -3.460  24.183 113.850  0.00  0.00      A014  
ATOM   3989  CG  TYR Q  19      -4.588  23.417 113.243  0.00  0.00      A014  
ATOM   3990  CD1 TYR Q  19      -5.366  22.632 114.067  0.00  0.00      A014  
ATOM   3991  CE1 TYR Q  19      -6.436  21.851 113.585  0.00  0.00      A014  
ATOM   3992  CD2 TYR Q  19      -4.828  23.500 111.906  0.00  0.00      A014  
ATOM   3993  CE2 TYR Q  19      -5.979  22.855 111.417  0.00  0.00      A014  
ATOM   3994  CZ  TYR Q  19      -6.808  22.076 112.260  0.00  0.00      A014  
ATOM   3995  OH  TYR Q  19      -8.002  21.501 111.751  0.00  0.00      A014  
ATOM   3996  HH  TYR Q  19      -8.428  20.954 112.415  0.00  0.00      A014  
ATOM   3997  C   TYR Q  19      -1.007  24.795 113.425  0.00  0.00      A014  
ATOM   3998  O   TYR Q  19      -0.991  25.454 114.457  0.00  0.00      A014  
ATOM   3999  N   CYS Q  20      -0.098  24.997 112.489  0.00  0.00      A014  
ATOM   4000  H   CYS Q  20      -0.271  24.496 111.665  0.00  0.00      A014  
ATOM   4001  CA  CYS Q  20       0.820  26.067 112.655  0.00  0.00      A014  
ATOM   4002  CB  CYS Q  20       2.294  25.656 112.334  0.00  0.00      A014  
ATOM   4003  SG  CYS Q  20       3.519  26.890 112.713  0.00  0.00      A014  
ATOM   4004  C   CYS Q  20       0.464  27.310 111.963  0.00  0.00      A014  
ATOM   4005  O   CYS Q  20       0.596  27.384 110.761  0.00  0.00      A014  
ATOM   4006  N   ASN Q  21       0.015  28.249 112.668  0.00  0.00      A014  
ATOM   4007  H   ASN Q  21      -0.018  28.012 113.618  0.00  0.00      A014  
ATOM   4008  CA  ASN Q  21      -0.440  29.499 112.105  0.00  0.00      A014  
ATOM   4009  CB  ASN Q  21      -1.903  29.755 112.512  0.00  0.00      A014  
ATOM   4010  CG  ASN Q  21      -2.559  31.102 112.181  0.00  0.00      A014  
ATOM   4011  OD1 ASN Q  21      -2.707  31.477 110.999  0.00  0.00      A014  
ATOM   4012  ND2 ASN Q  21      -2.989  31.835 113.165  0.00  0.00      A014  
ATOM   4013 HD21 ASN Q  21      -3.067  31.373 114.026  0.00  0.00      A014  
ATOM   4014 HD22 ASN Q  21      -3.113  32.787 112.966  0.00  0.00      A014  
ATOM   4015  C   ASN Q  21       0.523  30.667 112.427  0.00  0.00      A014  
ATOM   4016  O   ASN Q  21       0.857  30.940 113.538  0.00  0.00      A014  
ATOM   4017  N   PHE R   1       4.319  19.186 111.355  0.00  0.00      B014  
ATOM   4018  H   PHE R   1       3.614  19.813 111.619  0.00  0.00      B014  
ATOM   4019  CA  PHE R   1       5.560  19.626 111.932  0.00  0.00      B014  
ATOM   4020  CB  PHE R   1       5.223  19.952 113.376  0.00  0.00      B014  
ATOM   4021  CG  PHE R   1       6.345  20.588 114.210  0.00  0.00      B014  
ATOM   4022  CD1 PHE R   1       7.129  19.863 115.053  0.00  0.00      B014  
ATOM   4023  CD2 PHE R   1       6.490  21.943 114.095  0.00  0.00      B014  
ATOM   4024  CE1 PHE R   1       8.139  20.490 115.740  0.00  0.00      B014  
ATOM   4025  CE2 PHE R   1       7.424  22.560 114.867  0.00  0.00      B014  
ATOM   4026  CZ  PHE R   1       8.289  21.885 115.731  0.00  0.00      B014  
ATOM   4027  C   PHE R   1       6.686  18.639 111.824  0.00  0.00      B014  
ATOM   4028  O   PHE R   1       6.524  17.444 112.027  0.00  0.00      B014  
ATOM   4029  N   VAL R   2       7.871  19.195 111.491  0.00  0.00      B014  
ATOM   4030  H   VAL R   2       7.871  20.171 111.399  0.00  0.00      B014  
ATOM   4031  CA  VAL R   2       9.115  18.454 111.458  0.00  0.00      B014  
ATOM   4032  CB  VAL R   2       9.877  18.649 110.055  0.00  0.00      B014  
ATOM   4033  CG1 VAL R   2      10.329  20.070 109.762  0.00  0.00      B014  
ATOM   4034  CG2 VAL R   2      11.026  17.633 110.017  0.00  0.00      B014  
ATOM   4035  C   VAL R   2       9.987  18.626 112.765  0.00  0.00      B014  
ATOM   4036  O   VAL R   2      10.364  19.735 113.139  0.00  0.00      B014  
ATOM   4037  N   ASN R   3      10.458  17.483 113.378  0.00  0.00      B014  
ATOM   4038  H   ASN R   3      10.176  16.573 113.150  0.00  0.00      B014  
ATOM   4039  CA  ASN R   3      11.519  17.443 114.463  0.00  0.00      B014  
ATOM   4040  CB  ASN R   3      10.707  17.444 115.875  0.00  0.00      B014  
ATOM   4041  CG  ASN R   3      11.528  17.384 117.150  0.00  0.00      B014  
ATOM   4042  OD1 ASN R   3      11.602  18.257 118.000  0.00  0.00      B014  
ATOM   4043  ND2 ASN R   3      12.151  16.241 117.361  0.00  0.00      B014  
ATOM   4044 HD21 ASN R   3      12.097  15.495 116.728  0.00  0.00      B014  
ATOM   4045 HD22 ASN R   3      12.738  16.279 118.145  0.00  0.00      B014  
ATOM   4046  C   ASN R   3      12.287  16.182 114.252  0.00  0.00      B014  
ATOM   4047  O   ASN R   3      11.629  15.151 114.029  0.00  0.00      B014  
ATOM   4048  N   GLN R   4      13.623  16.117 114.373  0.00  0.00      B014  
ATOM   4049  H   GLN R   4      13.927  16.797 115.010  0.00  0.00      B014  
ATOM   4050  CA  GLN R   4      14.448  15.005 113.834  0.00  0.00      B014  
ATOM   4051  CB  GLN R   4      15.924  15.380 113.585  0.00  0.00      B014  
ATOM   4052  CG  GLN R   4      16.268  16.098 112.276  0.00  0.00      B014  
ATOM   4053  CD  GLN R   4      15.845  17.556 112.138  0.00  0.00      B014  
ATOM   4054  OE1 GLN R   4      15.927  18.207 113.151  0.00  0.00      B014  
ATOM   4055  NE2 GLN R   4      15.352  18.074 111.018  0.00  0.00      B014  
ATOM   4056 HE21 GLN R   4      15.173  17.627 110.164  0.00  0.00      B014  
ATOM   4057 HE22 GLN R   4      15.186  19.031 111.144  0.00  0.00      B014  
ATOM   4058  C   GLN R   4      14.393  13.742 114.679  0.00  0.00      B014  
ATOM   4059  O   GLN R   4      15.224  13.533 115.547  0.00  0.00      B014  
ATOM   4060  N   HIS R   5      13.365  12.925 114.393  0.00  0.00      B014  
ATOM   4061  H   HIS R   5      12.568  13.310 113.972  0.00  0.00      B014  
ATOM   4062  CA  HIS R   5      13.244  11.596 114.952  0.00  0.00      B014  
ATOM   4063  CB  HIS R   5      11.802  11.147 115.102  0.00  0.00      B014  
ATOM   4064  CG  HIS R   5      11.130  11.811 116.267  0.00  0.00      B014  
ATOM   4065  ND1 HIS R   5      11.654  12.067 117.447  0.00  0.00      B014  
ATOM   4066  HD1 HIS R   5      12.574  12.063 117.785  0.00  0.00      B014  
ATOM   4067  CD2 HIS R   5       9.842  12.279 116.188  0.00  0.00      B014  
ATOM   4068  NE2 HIS R   5       9.638  12.783 117.401  0.00  0.00      B014  
ATOM   4069  CE1 HIS R   5      10.749  12.736 118.085  0.00  0.00      B014  
ATOM   4070  C   HIS R   5      13.937  10.555 114.138  0.00  0.00      B014  
ATOM   4071  O   HIS R   5      13.499  10.231 113.066  0.00  0.00      B014  
ATOM   4072  N   LEU R   6      15.090  10.109 114.624  0.00  0.00      B014  
ATOM   4073  H   LEU R   6      15.295  10.269 115.569  0.00  0.00      B014  
ATOM   4074  CA  LEU R   6      15.783   8.951 114.054  0.00  0.00      B014  
ATOM   4075  CB  LEU R   6      17.093   9.388 113.429  0.00  0.00      B014  
ATOM   4076  CG  LEU R   6      17.065  10.282 112.144  0.00  0.00      B014  
ATOM   4077  CD1 LEU R   6      16.998  11.761 112.353  0.00  0.00      B014  
ATOM   4078  CD2 LEU R   6      18.352   9.834 111.324  0.00  0.00      B014  
ATOM   4079  C   LEU R   6      16.088   7.975 115.194  0.00  0.00      B014  
ATOM   4080  O   LEU R   6      16.346   8.370 116.339  0.00  0.00      B014  
ATOM   4081  N   CYS R   7      15.885   6.678 115.028  0.00  0.00      B014  
ATOM   4082  H   CYS R   7      15.179   6.336 114.439  0.00  0.00      B014  
ATOM   4083  CA  CYS R   7      16.696   5.678 115.727  0.00  0.00      B014  
ATOM   4084  CB  CYS R   7      15.963   4.310 115.908  0.00  0.00      B014  
ATOM   4085  SG  CYS R   7      14.357   4.570 116.756  0.00  0.00      B014  
ATOM   4086  C   CYS R   7      17.947   5.496 114.938  0.00  0.00      B014  
ATOM   4087  O   CYS R   7      17.998   5.301 113.700  0.00  0.00      B014  
ATOM   4088  N   GLY R   8      19.087   5.667 115.678  0.00  0.00      B014  
ATOM   4089  H   GLY R   8      18.933   5.745 116.643  0.00  0.00      B014  
ATOM   4090  CA  GLY R   8      20.445   5.799 115.127  0.00  0.00      B014  
ATOM   4091  C   GLY R   8      21.025   7.170 115.397  0.00  0.00      B014  
ATOM   4092  O   GLY R   8      21.128   7.618 116.521  0.00  0.00      B014  
ATOM   4093  N   SER R   9      21.488   7.865 114.368  0.00  0.00      B014  
ATOM   4094  H   SER R   9      21.202   7.542 113.488  0.00  0.00      B014  
ATOM   4095  CA  SER R   9      22.405   8.914 114.599  0.00  0.00      B014  
ATOM   4096  CB  SER R   9      23.818   8.429 114.534  0.00  0.00      B014  
ATOM   4097  OG  SER R   9      24.266   7.923 115.768  0.00  0.00      B014  
ATOM   4098  HG  SER R   9      23.613   7.254 115.987  0.00  0.00      B014  
ATOM   4099  C   SER R   9      22.345  10.055 113.676  0.00  0.00      B014  
ATOM   4100  O   SER R   9      22.128   9.866 112.478  0.00  0.00      B014  
ATOM   4101  N   HIS R  10      22.510  11.298 114.214  0.00  0.00      B014  
ATOM   4102  H   HIS R  10      22.757  11.374 115.160  0.00  0.00      B014  
ATOM   4103  CA  HIS R  10      22.367  12.542 113.403  0.00  0.00      B014  
ATOM   4104  CB  HIS R  10      21.054  13.231 113.619  0.00  0.00      B014  
ATOM   4105  CG  HIS R  10      20.771  14.462 112.738  0.00  0.00      B014  
ATOM   4106  ND1 HIS R  10      21.339  15.677 112.807  0.00  0.00      B014  
ATOM   4107  HD1 HIS R  10      21.783  16.079 113.583  0.00  0.00      B014  
ATOM   4108  CD2 HIS R  10      19.926  14.514 111.651  0.00  0.00      B014  
ATOM   4109  NE2 HIS R  10      20.115  15.618 111.004  0.00  0.00      B014  
ATOM   4110  CE1 HIS R  10      20.989  16.332 111.714  0.00  0.00      B014  
ATOM   4111  C   HIS R  10      23.509  13.466 113.840  0.00  0.00      B014  
ATOM   4112  O   HIS R  10      23.462  13.949 114.980  0.00  0.00      B014  
ATOM   4113  N   LEU R  11      24.506  13.673 113.018  0.00  0.00      B014  
ATOM   4114  H   LEU R  11      24.326  13.360 112.107  0.00  0.00      B014  
ATOM   4115  CA  LEU R  11      25.761  14.202 113.474  0.00  0.00      B014  
ATOM   4116  CB  LEU R  11      26.882  13.929 112.379  0.00  0.00      B014  
ATOM   4117  CG  LEU R  11      27.298  12.592 111.923  0.00  0.00      B014  
ATOM   4118  CD1 LEU R  11      28.589  12.688 111.037  0.00  0.00      B014  
ATOM   4119  CD2 LEU R  11      27.326  11.721 113.138  0.00  0.00      B014  
ATOM   4120  C   LEU R  11      25.802  15.737 113.762  0.00  0.00      B014  
ATOM   4121  O   LEU R  11      25.964  16.064 114.947  0.00  0.00      B014  
ATOM   4122  N   VAL R  12      25.717  16.601 112.693  0.00  0.00      B014  
ATOM   4123  H   VAL R  12      25.498  16.331 111.777  0.00  0.00      B014  
ATOM   4124  CA  VAL R  12      26.101  17.999 112.919  0.00  0.00      B014  
ATOM   4125  CB  VAL R  12      27.030  18.339 111.700  0.00  0.00      B014  
ATOM   4126  CG1 VAL R  12      27.334  19.841 111.618  0.00  0.00      B014  
ATOM   4127  CG2 VAL R  12      28.326  17.565 111.950  0.00  0.00      B014  
ATOM   4128  C   VAL R  12      25.039  19.026 113.207  0.00  0.00      B014  
ATOM   4129  O   VAL R  12      25.066  19.690 114.211  0.00  0.00      B014  
ATOM   4130  N   GLU R  13      24.136  19.328 112.242  0.00  0.00      B014  
ATOM   4131  H   GLU R  13      24.088  18.800 111.418  0.00  0.00      B014  
ATOM   4132  CA  GLU R  13      23.244  20.418 112.430  0.00  0.00      B014  
ATOM   4133  CB  GLU R  13      23.846  21.631 111.826  0.00  0.00      B014  
ATOM   4134  CG  GLU R  13      23.205  22.918 112.338  0.00  0.00      B014  
ATOM   4135  CD  GLU R  13      24.087  24.240 112.175  0.00  0.00      B014  
ATOM   4136  OE1 GLU R  13      24.519  24.450 111.042  0.00  0.00      B014  
ATOM   4137  OE2 GLU R  13      24.329  24.928 113.189  0.00  0.00      B014  
ATOM   4138  C   GLU R  13      21.861  20.066 111.907  0.00  0.00      B014  
ATOM   4139  O   GLU R  13      21.633  19.704 110.734  0.00  0.00      B014  
ATOM   4140  N   ALA R  14      20.933  20.184 112.850  0.00  0.00      B014  
ATOM   4141  H   ALA R  14      21.158  20.663 113.675  0.00  0.00      B014  
ATOM   4142  CA  ALA R  14      19.533  19.865 112.663  0.00  0.00      B014  
ATOM   4143  CB  ALA R  14      18.945  19.331 113.904  0.00  0.00      B014  
ATOM   4144  C   ALA R  14      18.667  20.983 112.022  0.00  0.00      B014  
ATOM   4145  O   ALA R  14      18.334  20.862 110.859  0.00  0.00      B014  
ATOM   4146  N   LEU R  15      18.339  22.072 112.710  0.00  0.00      B014  
ATOM   4147  H   LEU R  15      18.761  22.244 113.577  0.00  0.00      B014  
ATOM   4148  CA  LEU R  15      17.404  23.079 112.152  0.00  0.00      B014  
ATOM   4149  CB  LEU R  15      16.001  22.719 112.580  0.00  0.00      B014  
ATOM   4150  CG  LEU R  15      14.963  22.452 111.524  0.00  0.00      B014  
ATOM   4151  CD1 LEU R  15      13.719  21.811 112.011  0.00  0.00      B014  
ATOM   4152  CD2 LEU R  15      14.611  23.653 110.809  0.00  0.00      B014  
ATOM   4153  C   LEU R  15      17.552  24.532 112.529  0.00  0.00      B014  
ATOM   4154  O   LEU R  15      17.711  24.927 113.716  0.00  0.00      B014  
ATOM   4155  N   TYR R  16      17.502  25.438 111.492  0.00  0.00      B014  
ATOM   4156  H   TYR R  16      17.385  24.975 110.637  0.00  0.00      B014  
ATOM   4157  CA  TYR R  16      17.394  26.872 111.727  0.00  0.00      B014  
ATOM   4158  CB  TYR R  16      18.083  27.757 110.604  0.00  0.00      B014  
ATOM   4159  CG  TYR R  16      19.567  27.664 110.379  0.00  0.00      B014  
ATOM   4160  CD1 TYR R  16      20.388  28.775 110.510  0.00  0.00      B014  
ATOM   4161  CE1 TYR R  16      21.747  28.588 110.254  0.00  0.00      B014  
ATOM   4162  CD2 TYR R  16      20.077  26.447 109.905  0.00  0.00      B014  
ATOM   4163  CE2 TYR R  16      21.424  26.351 109.678  0.00  0.00      B014  
ATOM   4164  CZ  TYR R  16      22.240  27.383 109.927  0.00  0.00      B014  
ATOM   4165  OH  TYR R  16      23.654  27.305 109.988  0.00  0.00      B014  
ATOM   4166  HH  TYR R  16      23.843  26.462 109.570  0.00  0.00      B014  
ATOM   4167  C   TYR R  16      15.952  27.317 112.028  0.00  0.00      B014  
ATOM   4168  O   TYR R  16      15.613  27.460 113.187  0.00  0.00      B014  
ATOM   4169  N   LEU R  17      15.218  27.710 111.007  0.00  0.00      B014  
ATOM   4170  H   LEU R  17      15.531  27.506 110.101  0.00  0.00      B014  
ATOM   4171  CA  LEU R  17      13.965  28.368 111.285  0.00  0.00      B014  
ATOM   4172  CB  LEU R  17      13.774  29.607 110.569  0.00  0.00      B014  
ATOM   4173  CG  LEU R  17      14.431  30.844 111.191  0.00  0.00      B014  
ATOM   4174  CD1 LEU R  17      15.945  30.902 110.956  0.00  0.00      B014  
ATOM   4175  CD2 LEU R  17      13.768  32.100 110.521  0.00  0.00      B014  
ATOM   4176  C   LEU R  17      12.853  27.409 110.887  0.00  0.00      B014  
ATOM   4177  O   LEU R  17      12.847  27.106 109.684  0.00  0.00      B014  
ATOM   4178  N   VAL R  18      11.893  27.088 111.809  0.00  0.00      B014  
ATOM   4179  H   VAL R  18      11.874  27.631 112.624  0.00  0.00      B014  
ATOM   4180  CA  VAL R  18      10.865  26.138 111.569  0.00  0.00      B014  
ATOM   4181  CB  VAL R  18      10.475  25.267 112.840  0.00  0.00      B014  
ATOM   4182  CG1 VAL R  18       9.588  24.123 112.475  0.00  0.00      B014  
ATOM   4183  CG2 VAL R  18      11.650  24.556 113.484  0.00  0.00      B014  
ATOM   4184  C   VAL R  18       9.552  26.827 111.031  0.00  0.00      B014  
ATOM   4185  O   VAL R  18       9.264  26.756 109.820  0.00  0.00      B014  
ATOM   4186  N   CYS R  19       8.672  27.424 111.872  0.00  0.00      B014  
ATOM   4187  H   CYS R  19       8.621  27.573 112.840  0.00  0.00      B014  
ATOM   4188  CA  CYS R  19       7.412  28.000 111.361  0.00  0.00      B014  
ATOM   4189  CB  CYS R  19       6.302  26.851 111.440  0.00  0.00      B014  
ATOM   4190  SG  CYS R  19       4.606  27.403 111.091  0.00  0.00      B014  
ATOM   4191  C   CYS R  19       6.977  29.251 112.102  0.00  0.00      B014  
ATOM   4192  O   CYS R  19       7.570  29.436 113.136  0.00  0.00      B014  
ATOM   4193  N   GLY R  20       6.119  30.169 111.579  0.00  0.00      B014  
ATOM   4194  H   GLY R  20       6.109  30.314 110.610  0.00  0.00      B014  
ATOM   4195  CA  GLY R  20       5.464  31.127 112.500  0.00  0.00      B014  
ATOM   4196  C   GLY R  20       5.281  32.403 111.616  0.00  0.00      B014  
ATOM   4197  O   GLY R  20       5.597  32.441 110.442  0.00  0.00      B014  
ATOM   4198  N   GLU R  21       4.917  33.536 112.255  0.00  0.00      B014  
ATOM   4199  H   GLU R  21       4.665  33.544 113.202  0.00  0.00      B014  
ATOM   4200  CA  GLU R  21       4.888  34.782 111.550  0.00  0.00      B014  
ATOM   4201  CB  GLU R  21       3.879  35.674 112.131  0.00  0.00      B014  
ATOM   4202  CG  GLU R  21       2.447  35.065 112.027  0.00  0.00      B014  
ATOM   4203  CD  GLU R  21       1.689  35.114 110.720  0.00  0.00      B014  
ATOM   4204  OE1 GLU R  21       1.353  36.195 110.283  0.00  0.00      B014  
ATOM   4205  OE2 GLU R  21       1.440  34.076 110.107  0.00  0.00      B014  
ATOM   4206  C   GLU R  21       6.231  35.495 111.274  0.00  0.00      B014  
ATOM   4207  O   GLU R  21       6.745  36.179 112.179  0.00  0.00      B014  
ATOM   4208  N   ARG R  22       6.908  35.256 110.126  0.00  0.00      B014  
ATOM   4209  H   ARG R  22       6.565  34.646 109.439  0.00  0.00      B014  
ATOM   4210  CA  ARG R  22       8.228  35.881 109.918  0.00  0.00      B014  
ATOM   4211  CB  ARG R  22       9.107  35.098 108.957  0.00  0.00      B014  
ATOM   4212  CG  ARG R  22       9.123  33.640 109.374  0.00  0.00      B014  
ATOM   4213  CD  ARG R  22      10.171  32.883 108.558  0.00  0.00      B014  
ATOM   4214  NE  ARG R  22      10.234  31.527 109.091  0.00  0.00      B014  
ATOM   4215  HE  ARG R  22      10.901  31.324 109.780  0.00  0.00      B014  
ATOM   4216  CZ  ARG R  22       9.324  30.592 108.720  0.00  0.00      B014  
ATOM   4217  NH1 ARG R  22       8.278  30.890 107.860  0.00  0.00      B014  
ATOM   4218 HH11 ARG R  22       8.180  31.801 107.458  0.00  0.00      B014  
ATOM   4219 HH12 ARG R  22       7.674  30.149 107.567  0.00  0.00      B014  
ATOM   4220  NH2 ARG R  22       9.453  29.342 109.174  0.00  0.00      B014  
ATOM   4221 HH21 ARG R  22      10.092  29.144 109.917  0.00  0.00      B014  
ATOM   4222 HH22 ARG R  22       8.905  28.595 108.797  0.00  0.00      B014  
ATOM   4223  C   ARG R  22       8.195  37.354 109.495  0.00  0.00      B014  
ATOM   4224  O   ARG R  22       7.900  37.676 108.348  0.00  0.00      B014  
ATOM   4225  N   GLY R  23       8.248  38.231 110.507  0.00  0.00      B014  
ATOM   4226  H   GLY R  23       8.121  37.867 111.408  0.00  0.00      B014  
ATOM   4227  CA  GLY R  23       8.187  39.652 110.369  0.00  0.00      B014  
ATOM   4228  C   GLY R  23       9.588  40.244 110.253  0.00  0.00      B014  
ATOM   4229  O   GLY R  23      10.120  40.456 111.257  0.00  0.00      B014  
ATOM   4230  N   PHE R  24      10.075  40.508 109.049  0.00  0.00      B014  
ATOM   4231  H   PHE R  24       9.470  40.395 108.287  0.00  0.00      B014  
ATOM   4232  CA  PHE R  24      11.440  41.171 109.008  0.00  0.00      B014  
ATOM   4233  CB  PHE R  24      12.427  40.326 108.217  0.00  0.00      B014  
ATOM   4234  CG  PHE R  24      12.845  39.036 108.856  0.00  0.00      B014  
ATOM   4235  CD1 PHE R  24      12.126  37.907 108.693  0.00  0.00      B014  
ATOM   4236  CD2 PHE R  24      14.039  38.947 109.506  0.00  0.00      B014  
ATOM   4237  CE1 PHE R  24      12.603  36.631 109.064  0.00  0.00      B014  
ATOM   4238  CE2 PHE R  24      14.525  37.690 109.890  0.00  0.00      B014  
ATOM   4239  CZ  PHE R  24      13.841  36.511 109.616  0.00  0.00      B014  
ATOM   4240  C   PHE R  24      11.293  42.511 108.284  0.00  0.00      B014  
ATOM   4241  O   PHE R  24      10.927  42.656 107.121  0.00  0.00      B014  
ATOM   4242  N   PHE R  25      11.733  43.555 109.021  0.00  0.00      B014  
ATOM   4243  H   PHE R  25      12.076  43.307 109.905  0.00  0.00      B014  
ATOM   4244  CA  PHE R  25      11.819  44.913 108.506  0.00  0.00      B014  
ATOM   4245  CB  PHE R  25      10.956  45.937 109.270  0.00  0.00      B014  
ATOM   4246  CG  PHE R  25       9.445  45.524 109.419  0.00  0.00      B014  
ATOM   4247  CD1 PHE R  25       8.498  46.248 108.788  0.00  0.00      B014  
ATOM   4248  CD2 PHE R  25       9.022  44.545 110.214  0.00  0.00      B014  
ATOM   4249  CE1 PHE R  25       7.125  45.964 108.862  0.00  0.00      B014  
ATOM   4250  CE2 PHE R  25       7.650  44.228 110.386  0.00  0.00      B014  
ATOM   4251  CZ  PHE R  25       6.723  44.952 109.640  0.00  0.00      B014  
ATOM   4252  C   PHE R  25      13.223  45.350 108.410  0.00  0.00      B014  
ATOM   4253  O   PHE R  25      13.862  45.496 109.414  0.00  0.00      B014  
ATOM   4254  N   TYR R  26      13.659  45.683 107.198  0.00  0.00      B014  
ATOM   4255  H   TYR R  26      13.128  45.728 106.375  0.00  0.00      B014  
ATOM   4256  CA  TYR R  26      15.044  46.160 106.955  0.00  0.00      B014  
ATOM   4257  CB  TYR R  26      15.813  45.257 105.912  0.00  0.00      B014  
ATOM   4258  CG  TYR R  26      15.834  43.793 106.205  0.00  0.00      B014  
ATOM   4259  CD1 TYR R  26      16.955  43.176 106.764  0.00  0.00      B014  
ATOM   4260  CE1 TYR R  26      17.039  41.835 106.925  0.00  0.00      B014  
ATOM   4261  CD2 TYR R  26      14.767  42.956 105.781  0.00  0.00      B014  
ATOM   4262  CE2 TYR R  26      14.807  41.621 105.949  0.00  0.00      B014  
ATOM   4263  CZ  TYR R  26      15.936  41.065 106.596  0.00  0.00      B014  
ATOM   4264  OH  TYR R  26      15.841  39.731 107.025  0.00  0.00      B014  
ATOM   4265  HH  TYR R  26      14.961  39.370 107.157  0.00  0.00      B014  
ATOM   4266  C   TYR R  26      15.009  47.610 106.440  0.00  0.00      B014  
ATOM   4267  O   TYR R  26      14.423  47.865 105.363  0.00  0.00      B014  
ATOM   4268  N   THR R  27      15.670  48.573 107.153  0.00  0.00      B014  
ATOM   4269  H   THR R  27      16.012  48.420 108.058  0.00  0.00      B014  
ATOM   4270  CA  THR R  27      15.823  49.899 106.678  0.00  0.00      B014  
ATOM   4271  CB  THR R  27      14.935  50.884 107.618  0.00  0.00      B014  
ATOM   4272  OG1 THR R  27      13.671  50.238 107.855  0.00  0.00      B014  
ATOM   4273  HG1 THR R  27      13.170  50.304 107.039  0.00  0.00      B014  
ATOM   4274  CG2 THR R  27      14.789  52.254 106.974  0.00  0.00      B014  
ATOM   4275  C   THR R  27      17.246  50.371 106.545  0.00  0.00      B014  
ATOM   4276  O   THR R  27      17.834  50.936 107.474  0.00  0.00      B014  
ATOM   4277  N   PRO R  28      18.008  50.119 105.391  0.00  0.00      B014  
ATOM   4278  CD  PRO R  28      17.735  49.071 104.398  0.00  0.00      B014  
ATOM   4279  CA  PRO R  28      19.310  50.720 105.108  0.00  0.00      B014  
ATOM   4280  CB  PRO R  28      19.829  50.136 103.855  0.00  0.00      B014  
ATOM   4281  CG  PRO R  28      19.159  48.756 103.862  0.00  0.00      B014  
ATOM   4282  C   PRO R  28      19.107  52.210 105.018  0.00  0.00      B014  
ATOM   4283  O   PRO R  28      18.264  52.797 104.327  0.00  0.00      B014  
ATOM   4284  N   LYS R  29      19.864  52.878 105.922  0.00  0.00      B014  
ATOM   4285  H   LYS R  29      20.504  52.387 106.480  0.00  0.00      B014  
ATOM   4286  CA  LYS R  29      19.725  54.352 105.970  0.00  0.00      B014  
ATOM   4287  CB  LYS R  29      19.263  54.922 107.302  0.00  0.00      B014  
ATOM   4288  CG  LYS R  29      18.984  56.327 107.375  0.00  0.00      B014  
ATOM   4289  CD  LYS R  29      18.213  56.550 108.645  0.00  0.00      B014  
ATOM   4290  CE  LYS R  29      17.475  57.852 108.644  0.00  0.00      B014  
ATOM   4291  NZ  LYS R  29      17.201  58.192 110.023  0.00  0.00      B014  
ATOM   4292  HZ1 LYS R  29      18.101  58.275 110.537  0.00  0.00      B014  
ATOM   4293  HZ2 LYS R  29      16.667  57.382 110.396  0.00  0.00      B014  
ATOM   4294  HZ3 LYS R  29      16.690  59.085 110.181  0.00  0.00      B014  
ATOM   4295  C   LYS R  29      21.087  54.919 105.542  0.00  0.00      B014  
ATOM   4296  O   LYS R  29      22.009  55.138 106.349  0.00  0.00      B014  
ATOM   4297  N   ALA R  30      21.176  55.158 104.223  0.00  0.00      B014  
ATOM   4298  H   ALA R  30      20.433  54.873 103.652  0.00  0.00      B014  
ATOM   4299  CA  ALA R  30      22.404  55.586 103.672  0.00  0.00      B014  
ATOM   4300  CB  ALA R  30      22.359  55.187 102.212  0.00  0.00      B014  
ATOM   4301  C   ALA R  30      22.469  57.130 103.854  0.00  0.00      B014  
ATOM   4302  O   ALA R  30      23.258  57.824 103.186  0.00  0.00      B014  
ATOM   4303  N   GLY S   1       3.906  20.314 120.474  0.00  0.00      A015  
ATOM   4304  H   GLY S   1       3.171  20.493 119.851  0.00  0.00      A015  
ATOM   4305  CA  GLY S   1       4.946  19.567 119.871  0.00  0.00      A015  
ATOM   4306  C   GLY S   1       4.904  19.449 118.362  0.00  0.00      A015  
ATOM   4307  O   GLY S   1       4.707  20.457 117.670  0.00  0.00      A015  
ATOM   4308  N   ILE S   2       4.877  18.292 117.710  0.00  0.00      A015  
ATOM   4309  H   ILE S   2       5.130  18.403 116.770  0.00  0.00      A015  
ATOM   4310  CA  ILE S   2       4.668  17.017 118.358  0.00  0.00      A015  
ATOM   4311  CB  ILE S   2       3.420  16.360 117.704  0.00  0.00      A015  
ATOM   4312  CG2 ILE S   2       3.089  14.925 118.355  0.00  0.00      A015  
ATOM   4313  CG1 ILE S   2       2.107  17.222 117.983  0.00  0.00      A015  
ATOM   4314  CD  ILE S   2       0.990  16.865 116.974  0.00  0.00      A015  
ATOM   4315  C   ILE S   2       5.833  16.064 118.260  0.00  0.00      A015  
ATOM   4316  O   ILE S   2       6.104  15.392 117.243  0.00  0.00      A015  
ATOM   4317  N   VAL S   3       6.496  15.932 119.435  0.00  0.00      A015  
ATOM   4318  H   VAL S   3       6.114  16.269 120.272  0.00  0.00      A015  
ATOM   4319  CA  VAL S   3       7.637  15.077 119.646  0.00  0.00      A015  
ATOM   4320  CB  VAL S   3       8.684  15.700 120.662  0.00  0.00      A015  
ATOM   4321  CG1 VAL S   3       9.853  14.677 120.849  0.00  0.00      A015  
ATOM   4322  CG2 VAL S   3       9.378  16.935 120.203  0.00  0.00      A015  
ATOM   4323  C   VAL S   3       7.275  13.638 120.011  0.00  0.00      A015  
ATOM   4324  O   VAL S   3       6.985  13.430 121.180  0.00  0.00      A015  
ATOM   4325  N   GLU S   4       7.240  12.685 119.064  0.00  0.00      A015  
ATOM   4326  H   GLU S   4       7.512  12.991 118.174  0.00  0.00      A015  
ATOM   4327  CA  GLU S   4       6.844  11.313 119.239  0.00  0.00      A015  
ATOM   4328  CB  GLU S   4       5.481  11.157 118.516  0.00  0.00      A015  
ATOM   4329  CG  GLU S   4       4.714   9.845 118.745  0.00  0.00      A015  
ATOM   4330  CD  GLU S   4       4.083   9.790 120.088  0.00  0.00      A015  
ATOM   4331  OE1 GLU S   4       4.619   9.078 120.935  0.00  0.00      A015  
ATOM   4332  OE2 GLU S   4       3.055  10.418 120.348  0.00  0.00      A015  
ATOM   4333  C   GLU S   4       7.877  10.250 118.717  0.00  0.00      A015  
ATOM   4334  O   GLU S   4       7.934   9.995 117.542  0.00  0.00      A015  
ATOM   4335  N   GLN S   5       8.623   9.616 119.611  0.00  0.00      A015  
ATOM   4336  H   GLN S   5       8.702   9.887 120.549  0.00  0.00      A015  
ATOM   4337  CA  GLN S   5       9.557   8.520 119.235  0.00  0.00      A015  
ATOM   4338  CB  GLN S   5      10.978   8.939 119.225  0.00  0.00      A015  
ATOM   4339  CG  GLN S   5      11.756   7.898 118.441  0.00  0.00      A015  
ATOM   4340  CD  GLN S   5      13.207   8.330 118.370  0.00  0.00      A015  
ATOM   4341  OE1 GLN S   5      13.924   8.530 119.361  0.00  0.00      A015  
ATOM   4342  NE2 GLN S   5      13.633   8.528 117.128  0.00  0.00      A015  
ATOM   4343 HE21 GLN S   5      13.136   8.042 116.437  0.00  0.00      A015  
ATOM   4344 HE22 GLN S   5      14.346   9.194 117.041  0.00  0.00      A015  
ATOM   4345  C   GLN S   5       9.339   7.337 120.114  0.00  0.00      A015  
ATOM   4346  O   GLN S   5       9.389   7.364 121.303  0.00  0.00      A015  
ATOM   4347  N   CYS S   6       8.772   6.310 119.549  0.00  0.00      A015  
ATOM   4348  H   CYS S   6       8.457   6.420 118.628  0.00  0.00      A015  
ATOM   4349  CA  CYS S   6       8.517   5.061 120.237  0.00  0.00      A015  
ATOM   4350  CB  CYS S   6       7.095   4.513 119.860  0.00  0.00      A015  
ATOM   4351  SG  CYS S   6       5.819   5.313 120.810  0.00  0.00      A015  
ATOM   4352  C   CYS S   6       9.592   4.132 119.813  0.00  0.00      A015  
ATOM   4353  O   CYS S   6       9.556   3.422 118.820  0.00  0.00      A015  
ATOM   4354  N   CYS S   7      10.530   3.937 120.749  0.00  0.00      A015  
ATOM   4355  H   CYS S   7      10.313   4.210 121.665  0.00  0.00      A015  
ATOM   4356  CA  CYS S   7      11.721   3.121 120.431  0.00  0.00      A015  
ATOM   4357  CB  CYS S   7      12.906   3.643 121.152  0.00  0.00      A015  
ATOM   4358  SG  CYS S   7      13.424   5.392 120.766  0.00  0.00      A015  
ATOM   4359  C   CYS S   7      11.564   1.627 120.670  0.00  0.00      A015  
ATOM   4360  O   CYS S   7      11.712   0.852 119.711  0.00  0.00      A015  
ATOM   4361  N   ALA S   8      11.360   1.140 121.912  0.00  0.00      A015  
ATOM   4362  H   ALA S   8      11.636   1.677 122.684  0.00  0.00      A015  
ATOM   4363  CA  ALA S   8      11.153  -0.322 122.170  0.00  0.00      A015  
ATOM   4364  CB  ALA S   8      12.440  -0.976 122.717  0.00  0.00      A015  
ATOM   4365  C   ALA S   8      10.070  -0.332 123.285  0.00  0.00      A015  
ATOM   4366  O   ALA S   8      10.221  -0.880 124.400  0.00  0.00      A015  
ATOM   4367  N   SER S   9       8.867   0.220 122.953  0.00  0.00      A015  
ATOM   4368  H   SER S   9       8.673   0.657 122.098  0.00  0.00      A015  
ATOM   4369  CA  SER S   9       7.694   0.288 123.853  0.00  0.00      A015  
ATOM   4370  CB  SER S   9       7.486   1.751 124.239  0.00  0.00      A015  
ATOM   4371  OG  SER S   9       8.517   2.130 125.047  0.00  0.00      A015  
ATOM   4372  HG  SER S   9       9.349   1.839 124.669  0.00  0.00      A015  
ATOM   4373  C   SER S   9       6.419  -0.257 123.139  0.00  0.00      A015  
ATOM   4374  O   SER S   9       6.506  -0.942 122.106  0.00  0.00      A015  
ATOM   4375  N   VAL S  10       5.310  -0.107 123.898  0.00  0.00      A015  
ATOM   4376  H   VAL S  10       5.519   0.115 124.829  0.00  0.00      A015  
ATOM   4377  CA  VAL S  10       3.981  -0.414 123.383  0.00  0.00      A015  
ATOM   4378  CB  VAL S  10       3.218  -1.608 124.121  0.00  0.00      A015  
ATOM   4379  CG1 VAL S  10       1.796  -1.703 123.492  0.00  0.00      A015  
ATOM   4380  CG2 VAL S  10       3.875  -2.888 123.881  0.00  0.00      A015  
ATOM   4381  C   VAL S  10       3.309   0.917 123.461  0.00  0.00      A015  
ATOM   4382  O   VAL S  10       3.075   1.424 124.559  0.00  0.00      A015  
ATOM   4383  N   CYS S  11       3.062   1.520 122.354  0.00  0.00      A015  
ATOM   4384  H   CYS S  11       3.189   0.972 121.551  0.00  0.00      A015  
ATOM   4385  CA  CYS S  11       2.523   2.893 122.276  0.00  0.00      A015  
ATOM   4386  CB  CYS S  11       3.313   3.675 121.181  0.00  0.00      A015  
ATOM   4387  SG  CYS S  11       4.962   3.862 121.870  0.00  0.00      A015  
ATOM   4388  C   CYS S  11       1.048   2.683 121.933  0.00  0.00      A015  
ATOM   4389  O   CYS S  11       0.713   2.403 120.783  0.00  0.00      A015  
ATOM   4390  N   SER S  12       0.106   2.840 122.867  0.00  0.00      A015  
ATOM   4391  H   SER S  12       0.453   3.173 123.721  0.00  0.00      A015  
ATOM   4392  CA  SER S  12      -1.339   2.589 122.640  0.00  0.00      A015  
ATOM   4393  CB  SER S  12      -1.997   1.968 123.921  0.00  0.00      A015  
ATOM   4394  OG  SER S  12      -1.382   0.709 124.203  0.00  0.00      A015  
ATOM   4395  HG  SER S  12      -0.475   0.905 123.956  0.00  0.00      A015  
ATOM   4396  C   SER S  12      -2.240   3.739 122.115  0.00  0.00      A015  
ATOM   4397  O   SER S  12      -2.323   3.954 120.882  0.00  0.00      A015  
ATOM   4398  N   LEU S  13      -3.030   4.341 122.971  0.00  0.00      A015  
ATOM   4399  H   LEU S  13      -2.667   4.427 123.877  0.00  0.00      A015  
ATOM   4400  CA  LEU S  13      -4.113   5.264 122.558  0.00  0.00      A015  
ATOM   4401  CB  LEU S  13      -5.504   5.033 123.182  0.00  0.00      A015  
ATOM   4402  CG  LEU S  13      -6.385   3.902 122.691  0.00  0.00      A015  
ATOM   4403  CD1 LEU S  13      -5.835   2.532 122.766  0.00  0.00      A015  
ATOM   4404  CD2 LEU S  13      -7.629   3.866 123.529  0.00  0.00      A015  
ATOM   4405  C   LEU S  13      -3.748   6.737 122.693  0.00  0.00      A015  
ATOM   4406  O   LEU S  13      -3.470   7.095 123.803  0.00  0.00      A015  
ATOM   4407  N   TYR S  14      -3.580   7.410 121.553  0.00  0.00      A015  
ATOM   4408  H   TYR S  14      -3.735   7.030 120.664  0.00  0.00      A015  
ATOM   4409  CA  TYR S  14      -3.127   8.807 121.589  0.00  0.00      A015  
ATOM   4410  CB  TYR S  14      -1.735   8.986 120.982  0.00  0.00      A015  
ATOM   4411  CG  TYR S  14      -0.546   8.340 121.724  0.00  0.00      A015  
ATOM   4412  CD1 TYR S  14       0.323   9.142 122.385  0.00  0.00      A015  
ATOM   4413  CE1 TYR S  14       1.457   8.577 122.919  0.00  0.00      A015  
ATOM   4414  CD2 TYR S  14      -0.453   6.975 121.657  0.00  0.00      A015  
ATOM   4415  CE2 TYR S  14       0.659   6.407 122.263  0.00  0.00      A015  
ATOM   4416  CZ  TYR S  14       1.610   7.200 122.913  0.00  0.00      A015  
ATOM   4417  OH  TYR S  14       2.708   6.675 123.575  0.00  0.00      A015  
ATOM   4418  HH  TYR S  14       3.161   7.405 124.004  0.00  0.00      A015  
ATOM   4419  C   TYR S  14      -4.095   9.839 121.008  0.00  0.00      A015  
ATOM   4420  O   TYR S  14      -4.491   9.699 119.908  0.00  0.00      A015  
ATOM   4421  N   GLN S  15      -4.492  10.872 121.777  0.00  0.00      A015  
ATOM   4422  H   GLN S  15      -4.039  10.955 122.642  0.00  0.00      A015  
ATOM   4423  CA  GLN S  15      -5.226  11.941 121.148  0.00  0.00      A015  
ATOM   4424  CB  GLN S  15      -6.580  11.949 121.836  0.00  0.00      A015  
ATOM   4425  CG  GLN S  15      -7.711  12.638 121.066  0.00  0.00      A015  
ATOM   4426  CD  GLN S  15      -9.134  12.591 121.664  0.00  0.00      A015  
ATOM   4427  OE1 GLN S  15      -9.394  12.881 122.815  0.00  0.00      A015  
ATOM   4428  NE2 GLN S  15     -10.166  12.160 120.935  0.00  0.00      A015  
ATOM   4429 HE21 GLN S  15     -10.103  11.744 120.050  0.00  0.00      A015  
ATOM   4430 HE22 GLN S  15     -11.023  12.345 121.371  0.00  0.00      A015  
ATOM   4431  C   GLN S  15      -4.486  13.233 121.469  0.00  0.00      A015  
ATOM   4432  O   GLN S  15      -4.526  13.718 122.626  0.00  0.00      A015  
ATOM   4433  N   LEU S  16      -3.688  13.718 120.489  0.00  0.00      A015  
ATOM   4434  H   LEU S  16      -3.758  13.430 119.555  0.00  0.00      A015  
ATOM   4435  CA  LEU S  16      -2.897  14.903 120.696  0.00  0.00      A015  
ATOM   4436  CB  LEU S  16      -1.389  14.523 120.415  0.00  0.00      A015  
ATOM   4437  CG  LEU S  16      -0.842  13.354 121.292  0.00  0.00      A015  
ATOM   4438  CD1 LEU S  16       0.481  12.898 120.715  0.00  0.00      A015  
ATOM   4439  CD2 LEU S  16      -0.687  13.632 122.748  0.00  0.00      A015  
ATOM   4440  C   LEU S  16      -3.249  16.037 119.697  0.00  0.00      A015  
ATOM   4441  O   LEU S  16      -3.047  15.878 118.504  0.00  0.00      A015  
ATOM   4442  N   GLU S  17      -3.832  17.120 120.157  0.00  0.00      A015  
ATOM   4443  H   GLU S  17      -3.837  17.217 121.133  0.00  0.00      A015  
ATOM   4444  CA  GLU S  17      -4.041  18.258 119.379  0.00  0.00      A015  
ATOM   4445  CB  GLU S  17      -5.416  18.797 119.727  0.00  0.00      A015  
ATOM   4446  CG  GLU S  17      -6.591  17.869 119.365  0.00  0.00      A015  
ATOM   4447  CD  GLU S  17      -8.013  18.382 119.174  0.00  0.00      A015  
ATOM   4448  OE1 GLU S  17      -8.857  17.562 119.465  0.00  0.00      A015  
ATOM   4449  OE2 GLU S  17      -8.203  19.494 118.710  0.00  0.00      A015  
ATOM   4450  C   GLU S  17      -3.071  19.403 119.644  0.00  0.00      A015  
ATOM   4451  O   GLU S  17      -2.845  19.842 120.801  0.00  0.00      A015  
ATOM   4452  N   ASN S  18      -2.422  19.938 118.617  0.00  0.00      A015  
ATOM   4453  H   ASN S  18      -2.572  19.366 117.836  0.00  0.00      A015  
ATOM   4454  CA  ASN S  18      -1.352  20.918 118.827  0.00  0.00      A015  
ATOM   4455  CB  ASN S  18      -0.025  20.189 118.532  0.00  0.00      A015  
ATOM   4456  CG  ASN S  18       1.197  21.025 118.835  0.00  0.00      A015  
ATOM   4457  OD1 ASN S  18       1.468  21.356 119.979  0.00  0.00      A015  
ATOM   4458  ND2 ASN S  18       2.057  21.436 117.902  0.00  0.00      A015  
ATOM   4459 HD21 ASN S  18       1.813  21.242 116.973  0.00  0.00      A015  
ATOM   4460 HD22 ASN S  18       2.858  21.969 118.086  0.00  0.00      A015  
ATOM   4461  C   ASN S  18      -1.465  22.164 117.895  0.00  0.00      A015  
ATOM   4462  O   ASN S  18      -1.472  22.005 116.697  0.00  0.00      A015  
ATOM   4463  N   TYR S  19      -1.680  23.296 118.491  0.00  0.00      A015  
ATOM   4464  H   TYR S  19      -1.609  23.387 119.464  0.00  0.00      A015  
ATOM   4465  CA  TYR S  19      -1.786  24.579 117.846  0.00  0.00      A015  
ATOM   4466  CB  TYR S  19      -3.113  25.200 118.284  0.00  0.00      A015  
ATOM   4467  CG  TYR S  19      -3.579  26.561 117.697  0.00  0.00      A015  
ATOM   4468  CD1 TYR S  19      -3.635  27.710 118.433  0.00  0.00      A015  
ATOM   4469  CE1 TYR S  19      -4.110  28.881 117.768  0.00  0.00      A015  
ATOM   4470  CD2 TYR S  19      -4.031  26.534 116.416  0.00  0.00      A015  
ATOM   4471  CE2 TYR S  19      -4.420  27.669 115.706  0.00  0.00      A015  
ATOM   4472  CZ  TYR S  19      -4.501  28.829 116.416  0.00  0.00      A015  
ATOM   4473  OH  TYR S  19      -4.939  29.889 115.685  0.00  0.00      A015  
ATOM   4474  HH  TYR S  19      -4.544  30.695 116.028  0.00  0.00      A015  
ATOM   4475  C   TYR S  19      -0.605  25.433 118.258  0.00  0.00      A015  
ATOM   4476  O   TYR S  19      -0.258  25.434 119.467  0.00  0.00      A015  
ATOM   4477  N   CYS S  20       0.002  26.057 117.278  0.00  0.00      A015  
ATOM   4478  H   CYS S  20      -0.409  25.899 116.403  0.00  0.00      A015  
ATOM   4479  CA  CYS S  20       1.078  27.087 117.424  0.00  0.00      A015  
ATOM   4480  CB  CYS S  20       2.410  26.545 117.137  0.00  0.00      A015  
ATOM   4481  SG  CYS S  20       3.728  27.704 117.586  0.00  0.00      A015  
ATOM   4482  C   CYS S  20       0.754  28.312 116.541  0.00  0.00      A015  
ATOM   4483  O   CYS S  20       0.562  28.212 115.354  0.00  0.00      A015  
ATOM   4484  N   ASN S  21       0.431  29.387 117.238  0.00  0.00      A015  
ATOM   4485  H   ASN S  21       0.802  29.330 118.143  0.00  0.00      A015  
ATOM   4486  CA  ASN S  21      -0.203  30.592 116.694  0.00  0.00      A015  
ATOM   4487  CB  ASN S  21      -1.375  31.054 117.498  0.00  0.00      A015  
ATOM   4488  CG  ASN S  21      -2.039  32.308 116.841  0.00  0.00      A015  
ATOM   4489  OD1 ASN S  21      -2.884  32.157 115.957  0.00  0.00      A015  
ATOM   4490  ND2 ASN S  21      -1.842  33.512 117.331  0.00  0.00      A015  
ATOM   4491 HD21 ASN S  21      -1.363  33.558 118.184  0.00  0.00      A015  
ATOM   4492 HD22 ASN S  21      -2.287  34.304 116.963  0.00  0.00      A015  
ATOM   4493  C   ASN S  21       0.788  31.706 116.413  0.00  0.00      A015  
ATOM   4494  O   ASN S  21       1.447  32.328 117.260  0.00  0.00      A015  
ATOM   4495  N   PHE T   1       7.837  22.660 123.663  0.00  0.00      B015  
ATOM   4496  H   PHE T   1       7.644  21.917 124.272  0.00  0.00      B015  
ATOM   4497  CA  PHE T   1       7.317  22.498 122.331  0.00  0.00      B015  
ATOM   4498  CB  PHE T   1       7.272  23.844 121.559  0.00  0.00      B015  
ATOM   4499  CG  PHE T   1       6.259  23.833 120.499  0.00  0.00      B015  
ATOM   4500  CD1 PHE T   1       4.911  24.005 120.877  0.00  0.00      B015  
ATOM   4501  CD2 PHE T   1       6.748  23.832 119.165  0.00  0.00      B015  
ATOM   4502  CE1 PHE T   1       4.083  24.177 119.835  0.00  0.00      B015  
ATOM   4503  CE2 PHE T   1       5.838  24.175 118.181  0.00  0.00      B015  
ATOM   4504  CZ  PHE T   1       4.536  24.228 118.529  0.00  0.00      B015  
ATOM   4505  C   PHE T   1       8.317  21.545 121.619  0.00  0.00      B015  
ATOM   4506  O   PHE T   1       7.863  20.487 121.222  0.00  0.00      B015  
ATOM   4507  N   VAL T   2       9.602  21.882 121.394  0.00  0.00      B015  
ATOM   4508  H   VAL T   2       9.867  22.767 121.721  0.00  0.00      B015  
ATOM   4509  CA  VAL T   2      10.572  20.928 120.811  0.00  0.00      B015  
ATOM   4510  CB  VAL T   2      11.633  21.624 119.957  0.00  0.00      B015  
ATOM   4511  CG1 VAL T   2      10.999  21.734 118.594  0.00  0.00      B015  
ATOM   4512  CG2 VAL T   2      12.001  23.047 120.534  0.00  0.00      B015  
ATOM   4513  C   VAL T   2      11.367  20.052 121.792  0.00  0.00      B015  
ATOM   4514  O   VAL T   2      11.426  20.239 123.017  0.00  0.00      B015  
ATOM   4515  N   ASN T   3      11.949  18.946 121.200  0.00  0.00      B015  
ATOM   4516  H   ASN T   3      11.569  18.714 120.328  0.00  0.00      B015  
ATOM   4517  CA  ASN T   3      12.946  18.007 121.827  0.00  0.00      B015  
ATOM   4518  CB  ASN T   3      12.277  17.236 122.945  0.00  0.00      B015  
ATOM   4519  CG  ASN T   3      13.247  16.551 123.921  0.00  0.00      B015  
ATOM   4520  OD1 ASN T   3      14.472  16.342 123.575  0.00  0.00      B015  
ATOM   4521  ND2 ASN T   3      12.828  16.162 125.107  0.00  0.00      B015  
ATOM   4522 HD21 ASN T   3      11.874  16.153 125.332  0.00  0.00      B015  
ATOM   4523 HD22 ASN T   3      13.423  15.927 125.850  0.00  0.00      B015  
ATOM   4524  C   ASN T   3      13.529  16.955 120.879  0.00  0.00      B015  
ATOM   4525  O   ASN T   3      12.845  16.249 120.155  0.00  0.00      B015  
ATOM   4526  N   GLN T   4      14.829  16.917 120.629  0.00  0.00      B015  
ATOM   4527  H   GLN T   4      15.427  17.405 121.233  0.00  0.00      B015  
ATOM   4528  CA  GLN T   4      15.383  16.017 119.695  0.00  0.00      B015  
ATOM   4529  CB  GLN T   4      16.702  16.579 119.129  0.00  0.00      B015  
ATOM   4530  CG  GLN T   4      16.398  17.920 118.336  0.00  0.00      B015  
ATOM   4531  CD  GLN T   4      15.861  17.735 116.936  0.00  0.00      B015  
ATOM   4532  OE1 GLN T   4      14.734  17.303 116.748  0.00  0.00      B015  
ATOM   4533  NE2 GLN T   4      16.573  18.135 115.970  0.00  0.00      B015  
ATOM   4534 HE21 GLN T   4      17.471  18.429 116.231  0.00  0.00      B015  
ATOM   4535 HE22 GLN T   4      16.200  18.030 115.070  0.00  0.00      B015  
ATOM   4536  C   GLN T   4      15.639  14.684 120.341  0.00  0.00      B015  
ATOM   4537  O   GLN T   4      16.728  14.196 120.672  0.00  0.00      B015  
ATOM   4538  N   HIS T   5      14.526  13.977 120.530  0.00  0.00      B015  
ATOM   4539  H   HIS T   5      13.627  14.349 120.415  0.00  0.00      B015  
ATOM   4540  CA  HIS T   5      14.500  12.584 120.917  0.00  0.00      B015  
ATOM   4541  CB  HIS T   5      13.155  12.241 121.480  0.00  0.00      B015  
ATOM   4542  CG  HIS T   5      13.091  10.950 122.270  0.00  0.00      B015  
ATOM   4543  ND1 HIS T   5      13.153   9.719 121.752  0.00  0.00      B015  
ATOM   4544  HD1 HIS T   5      13.240   9.418 120.823  0.00  0.00      B015  
ATOM   4545  CD2 HIS T   5      13.249  10.744 123.641  0.00  0.00      B015  
ATOM   4546  NE2 HIS T   5      13.274   9.423 123.804  0.00  0.00      B015  
ATOM   4547  CE1 HIS T   5      13.159   8.770 122.669  0.00  0.00      B015  
ATOM   4548  C   HIS T   5      14.896  11.617 119.787  0.00  0.00      B015  
ATOM   4549  O   HIS T   5      14.151  11.425 118.830  0.00  0.00      B015  
ATOM   4550  N   LEU T   6      16.169  11.219 119.994  0.00  0.00      B015  
ATOM   4551  H   LEU T   6      16.645  11.787 120.636  0.00  0.00      B015  
ATOM   4552  CA  LEU T   6      16.742  10.186 119.210  0.00  0.00      B015  
ATOM   4553  CB  LEU T   6      17.988  10.737 118.431  0.00  0.00      B015  
ATOM   4554  CG  LEU T   6      17.621  11.654 117.291  0.00  0.00      B015  
ATOM   4555  CD1 LEU T   6      17.704  13.182 117.730  0.00  0.00      B015  
ATOM   4556  CD2 LEU T   6      18.729  11.420 116.225  0.00  0.00      B015  
ATOM   4557  C   LEU T   6      17.162   9.093 120.172  0.00  0.00      B015  
ATOM   4558  O   LEU T   6      18.029   9.343 121.047  0.00  0.00      B015  
ATOM   4559  N   CYS T   7      16.564   7.879 120.063  0.00  0.00      B015  
ATOM   4560  H   CYS T   7      15.684   7.843 119.634  0.00  0.00      B015  
ATOM   4561  CA  CYS T   7      17.240   6.643 120.563  0.00  0.00      B015  
ATOM   4562  CB  CYS T   7      16.303   5.443 120.813  0.00  0.00      B015  
ATOM   4563  SG  CYS T   7      15.002   5.755 122.039  0.00  0.00      B015  
ATOM   4564  C   CYS T   7      18.547   6.298 119.768  0.00  0.00      B015  
ATOM   4565  O   CYS T   7      18.643   5.467 118.812  0.00  0.00      B015  
ATOM   4566  N   GLY T   8      19.581   6.992 120.187  0.00  0.00      B015  
ATOM   4567  H   GLY T   8      19.328   7.732 120.777  0.00  0.00      B015  
ATOM   4568  CA  GLY T   8      20.954   6.812 119.813  0.00  0.00      B015  
ATOM   4569  C   GLY T   8      21.652   8.128 119.990  0.00  0.00      B015  
ATOM   4570  O   GLY T   8      21.659   8.665 121.144  0.00  0.00      B015  
ATOM   4571  N   SER T   9      22.264   8.805 118.986  0.00  0.00      B015  
ATOM   4572  H   SER T   9      21.956   8.652 118.069  0.00  0.00      B015  
ATOM   4573  CA  SER T   9      23.224   9.871 119.224  0.00  0.00      B015  
ATOM   4574  CB  SER T   9      24.651   9.438 119.067  0.00  0.00      B015  
ATOM   4575  OG  SER T   9      25.028   8.651 120.115  0.00  0.00      B015  
ATOM   4576  HG  SER T   9      25.930   8.330 120.041  0.00  0.00      B015  
ATOM   4577  C   SER T   9      22.980  11.069 118.351  0.00  0.00      B015  
ATOM   4578  O   SER T   9      22.791  10.927 117.141  0.00  0.00      B015  
ATOM   4579  N   HIS T  10      22.857  12.232 118.960  0.00  0.00      B015  
ATOM   4580  H   HIS T  10      22.963  12.271 119.934  0.00  0.00      B015  
ATOM   4581  CA  HIS T  10      22.813  13.490 118.197  0.00  0.00      B015  
ATOM   4582  CB  HIS T  10      21.424  14.272 118.385  0.00  0.00      B015  
ATOM   4583  CG  HIS T  10      21.192  15.516 117.540  0.00  0.00      B015  
ATOM   4584  ND1 HIS T  10      21.764  15.805 116.450  0.00  0.00      B015  
ATOM   4585  HD1 HIS T  10      22.303  15.196 115.904  0.00  0.00      B015  
ATOM   4586  CD2 HIS T  10      20.216  16.477 117.882  0.00  0.00      B015  
ATOM   4587  NE2 HIS T  10      20.223  17.293 116.863  0.00  0.00      B015  
ATOM   4588  CE1 HIS T  10      21.107  16.858 116.024  0.00  0.00      B015  
ATOM   4589  C   HIS T  10      24.037  14.262 118.803  0.00  0.00      B015  
ATOM   4590  O   HIS T  10      24.174  14.352 120.026  0.00  0.00      B015  
ATOM   4591  N   LEU T  11      24.831  14.856 117.908  0.00  0.00      B015  
ATOM   4592  H   LEU T  11      24.496  15.042 117.005  0.00  0.00      B015  
ATOM   4593  CA  LEU T  11      26.088  15.424 118.329  0.00  0.00      B015  
ATOM   4594  CB  LEU T  11      27.284  15.002 117.434  0.00  0.00      B015  
ATOM   4595  CG  LEU T  11      27.764  13.546 117.316  0.00  0.00      B015  
ATOM   4596  CD1 LEU T  11      26.621  12.654 116.776  0.00  0.00      B015  
ATOM   4597  CD2 LEU T  11      28.911  13.434 116.326  0.00  0.00      B015  
ATOM   4598  C   LEU T  11      26.089  17.016 118.542  0.00  0.00      B015  
ATOM   4599  O   LEU T  11      26.049  17.447 119.732  0.00  0.00      B015  
ATOM   4600  N   VAL T  12      26.078  17.838 117.486  0.00  0.00      B015  
ATOM   4601  H   VAL T  12      25.966  17.353 116.642  0.00  0.00      B015  
ATOM   4602  CA  VAL T  12      26.649  19.182 117.675  0.00  0.00      B015  
ATOM   4603  CB  VAL T  12      27.754  19.477 116.581  0.00  0.00      B015  
ATOM   4604  CG1 VAL T  12      28.441  20.851 116.792  0.00  0.00      B015  
ATOM   4605  CG2 VAL T  12      28.868  18.495 116.526  0.00  0.00      B015  
ATOM   4606  C   VAL T  12      25.650  20.322 117.827  0.00  0.00      B015  
ATOM   4607  O   VAL T  12      25.536  20.893 118.921  0.00  0.00      B015  
ATOM   4608  N   GLU T  13      24.862  20.822 116.836  0.00  0.00      B015  
ATOM   4609  H   GLU T  13      24.789  20.239 116.051  0.00  0.00      B015  
ATOM   4610  CA  GLU T  13      23.863  21.880 117.033  0.00  0.00      B015  
ATOM   4611  CB  GLU T  13      24.222  23.105 116.316  0.00  0.00      B015  
ATOM   4612  CG  GLU T  13      25.436  23.882 116.958  0.00  0.00      B015  
ATOM   4613  CD  GLU T  13      26.309  24.515 115.908  0.00  0.00      B015  
ATOM   4614  OE1 GLU T  13      26.948  23.818 115.129  0.00  0.00      B015  
ATOM   4615  OE2 GLU T  13      26.371  25.728 115.876  0.00  0.00      B015  
ATOM   4616  C   GLU T  13      22.416  21.489 116.692  0.00  0.00      B015  
ATOM   4617  O   GLU T  13      22.191  21.065 115.591  0.00  0.00      B015  
ATOM   4618  N   ALA T  14      21.436  21.469 117.581  0.00  0.00      B015  
ATOM   4619  H   ALA T  14      21.572  21.592 118.544  0.00  0.00      B015  
ATOM   4620  CA  ALA T  14      20.084  21.182 117.225  0.00  0.00      B015  
ATOM   4621  CB  ALA T  14      19.523  20.523 118.383  0.00  0.00      B015  
ATOM   4622  C   ALA T  14      19.113  22.180 116.611  0.00  0.00      B015  
ATOM   4623  O   ALA T  14      19.081  22.202 115.396  0.00  0.00      B015  
ATOM   4624  N   LEU T  15      18.329  22.960 117.378  0.00  0.00      B015  
ATOM   4625  H   LEU T  15      18.542  23.232 118.295  0.00  0.00      B015  
ATOM   4626  CA  LEU T  15      17.257  23.731 116.787  0.00  0.00      B015  
ATOM   4627  CB  LEU T  15      15.894  23.202 117.171  0.00  0.00      B015  
ATOM   4628  CG  LEU T  15      15.133  22.347 116.263  0.00  0.00      B015  
ATOM   4629  CD1 LEU T  15      14.746  21.009 116.859  0.00  0.00      B015  
ATOM   4630  CD2 LEU T  15      13.896  23.044 115.748  0.00  0.00      B015  
ATOM   4631  C   LEU T  15      17.346  25.157 117.349  0.00  0.00      B015  
ATOM   4632  O   LEU T  15      17.594  25.430 118.543  0.00  0.00      B015  
ATOM   4633  N   TYR T  16      17.232  26.041 116.349  0.00  0.00      B015  
ATOM   4634  H   TYR T  16      17.007  25.719 115.451  0.00  0.00      B015  
ATOM   4635  CA  TYR T  16      17.345  27.438 116.613  0.00  0.00      B015  
ATOM   4636  CB  TYR T  16      18.155  28.195 115.562  0.00  0.00      B015  
ATOM   4637  CG  TYR T  16      19.636  27.845 115.541  0.00  0.00      B015  
ATOM   4638  CD1 TYR T  16      20.285  27.288 114.441  0.00  0.00      B015  
ATOM   4639  CE1 TYR T  16      21.557  26.852 114.543  0.00  0.00      B015  
ATOM   4640  CD2 TYR T  16      20.373  28.017 116.685  0.00  0.00      B015  
ATOM   4641  CE2 TYR T  16      21.685  27.660 116.766  0.00  0.00      B015  
ATOM   4642  CZ  TYR T  16      22.302  27.011 115.660  0.00  0.00      B015  
ATOM   4643  OH  TYR T  16      23.606  26.680 115.582  0.00  0.00      B015  
ATOM   4644  HH  TYR T  16      23.882  26.379 114.713  0.00  0.00      B015  
ATOM   4645  C   TYR T  16      16.043  28.254 116.843  0.00  0.00      B015  
ATOM   4646  O   TYR T  16      15.704  28.646 117.951  0.00  0.00      B015  
ATOM   4647  N   LEU T  17      15.333  28.556 115.775  0.00  0.00      B015  
ATOM   4648  H   LEU T  17      15.546  28.162 114.903  0.00  0.00      B015  
ATOM   4649  CA  LEU T  17      14.128  29.372 115.897  0.00  0.00      B015  
ATOM   4650  CB  LEU T  17      14.149  30.552 114.902  0.00  0.00      B015  
ATOM   4651  CG  LEU T  17      14.954  31.775 115.212  0.00  0.00      B015  
ATOM   4652  CD1 LEU T  17      16.350  31.433 114.827  0.00  0.00      B015  
ATOM   4653  CD2 LEU T  17      14.444  33.003 114.515  0.00  0.00      B015  
ATOM   4654  C   LEU T  17      12.984  28.468 115.512  0.00  0.00      B015  
ATOM   4655  O   LEU T  17      12.803  28.076 114.370  0.00  0.00      B015  
ATOM   4656  N   VAL T  18      12.151  28.163 116.510  0.00  0.00      B015  
ATOM   4657  H   VAL T  18      12.380  28.590 117.362  0.00  0.00      B015  
ATOM   4658  CA  VAL T  18      11.109  27.203 116.333  0.00  0.00      B015  
ATOM   4659  CB  VAL T  18      10.940  26.342 117.654  0.00  0.00      B015  
ATOM   4660  CG1 VAL T  18       9.935  25.141 117.551  0.00  0.00      B015  
ATOM   4661  CG2 VAL T  18      12.259  25.848 118.079  0.00  0.00      B015  
ATOM   4662  C   VAL T  18       9.870  27.895 115.863  0.00  0.00      B015  
ATOM   4663  O   VAL T  18       9.612  27.982 114.661  0.00  0.00      B015  
ATOM   4664  N   CYS T  19       8.950  28.350 116.799  0.00  0.00      B015  
ATOM   4665  H   CYS T  19       9.164  28.497 117.745  0.00  0.00      B015  
ATOM   4666  CA  CYS T  19       7.553  28.661 116.503  0.00  0.00      B015  
ATOM   4667  CB  CYS T  19       6.630  27.471 116.783  0.00  0.00      B015  
ATOM   4668  SG  CYS T  19       5.023  27.866 116.082  0.00  0.00      B015  
ATOM   4669  C   CYS T  19       7.127  29.951 117.281  0.00  0.00      B015  
ATOM   4670  O   CYS T  19       7.671  30.345 118.301  0.00  0.00      B015  
ATOM   4671  N   GLY T  20       6.110  30.587 116.688  0.00  0.00      B015  
ATOM   4672  H   GLY T  20       5.684  30.335 115.842  0.00  0.00      B015  
ATOM   4673  CA  GLY T  20       5.393  31.652 117.427  0.00  0.00      B015  
ATOM   4674  C   GLY T  20       5.284  32.861 116.500  0.00  0.00      B015  
ATOM   4675  O   GLY T  20       4.840  32.791 115.300  0.00  0.00      B015  
ATOM   4676  N   GLU T  21       5.574  34.005 117.116  0.00  0.00      B015  
ATOM   4677  H   GLU T  21       5.904  33.963 118.038  0.00  0.00      B015  
ATOM   4678  CA  GLU T  21       5.705  35.300 116.457  0.00  0.00      B015  
ATOM   4679  CB  GLU T  21       4.578  36.364 116.866  0.00  0.00      B015  
ATOM   4680  CG  GLU T  21       3.213  35.669 116.978  0.00  0.00      B015  
ATOM   4681  CD  GLU T  21       2.102  36.478 117.568  0.00  0.00      B015  
ATOM   4682  OE1 GLU T  21       1.705  36.149 118.625  0.00  0.00      B015  
ATOM   4683  OE2 GLU T  21       1.470  37.342 116.882  0.00  0.00      B015  
ATOM   4684  C   GLU T  21       7.128  35.723 116.509  0.00  0.00      B015  
ATOM   4685  O   GLU T  21       7.919  35.533 117.437  0.00  0.00      B015  
ATOM   4686  N   ARG T  22       7.470  36.415 115.371  0.00  0.00      B015  
ATOM   4687  H   ARG T  22       6.917  36.525 114.569  0.00  0.00      B015  
ATOM   4688  CA  ARG T  22       8.764  37.093 115.059  0.00  0.00      B015  
ATOM   4689  CB  ARG T  22       9.553  36.164 114.086  0.00  0.00      B015  
ATOM   4690  CG  ARG T  22      10.019  34.729 114.501  0.00  0.00      B015  
ATOM   4691  CD  ARG T  22      10.478  33.963 113.384  0.00  0.00      B015  
ATOM   4692  NE  ARG T  22      11.020  32.678 113.646  0.00  0.00      B015  
ATOM   4693  HE  ARG T  22      12.000  32.651 113.635  0.00  0.00      B015  
ATOM   4694  CZ  ARG T  22      10.267  31.589 113.852  0.00  0.00      B015  
ATOM   4695  NH1 ARG T  22       8.917  31.700 113.926  0.00  0.00      B015  
ATOM   4696 HH11 ARG T  22       8.607  32.635 113.754  0.00  0.00      B015  
ATOM   4697 HH12 ARG T  22       8.334  30.893 114.014  0.00  0.00      B015  
ATOM   4698  NH2 ARG T  22      10.716  30.316 113.735  0.00  0.00      B015  
ATOM   4699 HH21 ARG T  22      11.709  30.248 113.636  0.00  0.00      B015  
ATOM   4700 HH22 ARG T  22      10.191  29.517 114.027  0.00  0.00      B015  
ATOM   4701  C   ARG T  22       8.560  38.511 114.505  0.00  0.00      B015  
ATOM   4702  O   ARG T  22       7.900  38.686 113.495  0.00  0.00      B015  
ATOM   4703  N   GLY T  23       9.166  39.434 115.223  0.00  0.00      B015  
ATOM   4704  H   GLY T  23       9.675  39.155 116.012  0.00  0.00      B015  
ATOM   4705  CA  GLY T  23       9.308  40.788 114.761  0.00  0.00      B015  
ATOM   4706  C   GLY T  23      10.743  41.287 114.931  0.00  0.00      B015  
ATOM   4707  O   GLY T  23      11.392  41.209 115.986  0.00  0.00      B015  
ATOM   4708  N   PHE T  24      11.225  41.765 113.774  0.00  0.00      B015  
ATOM   4709  H   PHE T  24      10.660  41.569 112.998  0.00  0.00      B015  
ATOM   4710  CA  PHE T  24      12.575  42.274 113.619  0.00  0.00      B015  
ATOM   4711  CB  PHE T  24      13.403  41.351 112.727  0.00  0.00      B015  
ATOM   4712  CG  PHE T  24      13.993  40.057 113.218  0.00  0.00      B015  
ATOM   4713  CD1 PHE T  24      13.181  38.979 113.215  0.00  0.00      B015  
ATOM   4714  CD2 PHE T  24      15.305  39.971 113.648  0.00  0.00      B015  
ATOM   4715  CE1 PHE T  24      13.604  37.715 113.607  0.00  0.00      B015  
ATOM   4716  CE2 PHE T  24      15.718  38.710 114.002  0.00  0.00      B015  
ATOM   4717  CZ  PHE T  24      14.906  37.552 113.948  0.00  0.00      B015  
ATOM   4718  C   PHE T  24      12.639  43.642 112.977  0.00  0.00      B015  
ATOM   4719  O   PHE T  24      11.904  43.878 112.047  0.00  0.00      B015  
ATOM   4720  N   PHE T  25      13.335  44.593 113.585  0.00  0.00      B015  
ATOM   4721  H   PHE T  25      13.700  44.389 114.471  0.00  0.00      B015  
ATOM   4722  CA  PHE T  25      13.349  45.943 113.160  0.00  0.00      B015  
ATOM   4723  CB  PHE T  25      12.684  46.832 114.259  0.00  0.00      B015  
ATOM   4724  CG  PHE T  25      11.154  46.739 114.213  0.00  0.00      B015  
ATOM   4725  CD1 PHE T  25      10.472  46.026 115.168  0.00  0.00      B015  
ATOM   4726  CD2 PHE T  25      10.373  47.355 113.247  0.00  0.00      B015  
ATOM   4727  CE1 PHE T  25       9.059  46.031 115.142  0.00  0.00      B015  
ATOM   4728  CE2 PHE T  25       9.005  47.392 113.195  0.00  0.00      B015  
ATOM   4729  CZ  PHE T  25       8.357  46.743 114.209  0.00  0.00      B015  
ATOM   4730  C   PHE T  25      14.778  46.402 113.079  0.00  0.00      B015  
ATOM   4731  O   PHE T  25      15.442  46.994 113.889  0.00  0.00      B015  
ATOM   4732  N   TYR T  26      15.225  46.102 111.826  0.00  0.00      B015  
ATOM   4733  H   TYR T  26      14.610  45.853 111.105  0.00  0.00      B015  
ATOM   4734  CA  TYR T  26      16.595  46.455 111.436  0.00  0.00      B015  
ATOM   4735  CB  TYR T  26      17.239  45.558 110.420  0.00  0.00      B015  
ATOM   4736  CG  TYR T  26      17.669  44.222 110.970  0.00  0.00      B015  
ATOM   4737  CD1 TYR T  26      16.836  43.191 110.995  0.00  0.00      B015  
ATOM   4738  CE1 TYR T  26      17.253  41.973 111.539  0.00  0.00      B015  
ATOM   4739  CD2 TYR T  26      18.982  44.081 111.355  0.00  0.00      B015  
ATOM   4740  CE2 TYR T  26      19.405  42.869 111.870  0.00  0.00      B015  
ATOM   4741  CZ  TYR T  26      18.541  41.797 111.926  0.00  0.00      B015  
ATOM   4742  OH  TYR T  26      18.938  40.525 112.424  0.00  0.00      B015  
ATOM   4743  HH  TYR T  26      19.764  40.620 112.904  0.00  0.00      B015  
ATOM   4744  C   TYR T  26      16.706  47.840 110.880  0.00  0.00      B015  
ATOM   4745  O   TYR T  26      16.126  48.199 109.828  0.00  0.00      B015  
ATOM   4746  N   THR T  27      17.380  48.785 111.542  0.00  0.00      B015  
ATOM   4747  H   THR T  27      17.630  48.629 112.477  0.00  0.00      B015  
ATOM   4748  CA  THR T  27      17.787  50.041 110.845  0.00  0.00      B015  
ATOM   4749  CB  THR T  27      17.221  51.222 111.612  0.00  0.00      B015  
ATOM   4750  OG1 THR T  27      15.837  50.930 112.040  0.00  0.00      B015  
ATOM   4751  HG1 THR T  27      15.939  50.498 112.892  0.00  0.00      B015  
ATOM   4752  CG2 THR T  27      17.242  52.433 110.752  0.00  0.00      B015  
ATOM   4753  C   THR T  27      19.335  50.134 110.855  0.00  0.00      B015  
ATOM   4754  O   THR T  27      19.908  50.454 111.877  0.00  0.00      B015  
ATOM   4755  N   PRO T  28      19.982  49.697 109.712  0.00  0.00      B015  
ATOM   4756  CD  PRO T  28      19.707  48.398 109.040  0.00  0.00      B015  
ATOM   4757  CA  PRO T  28      21.309  50.035 109.361  0.00  0.00      B015  
ATOM   4758  CB  PRO T  28      21.662  49.081 108.187  0.00  0.00      B015  
ATOM   4759  CG  PRO T  28      21.026  47.773 108.492  0.00  0.00      B015  
ATOM   4760  C   PRO T  28      21.637  51.443 108.987  0.00  0.00      B015  
ATOM   4761  O   PRO T  28      21.565  51.757 107.821  0.00  0.00      B015  
ATOM   4762  N   LYS T  29      21.887  52.295 109.972  0.00  0.00      B015  
ATOM   4763  H   LYS T  29      21.882  51.990 110.903  0.00  0.00      B015  
ATOM   4764  CA  LYS T  29      22.262  53.658 109.836  0.00  0.00      B015  
ATOM   4765  CB  LYS T  29      21.934  54.312 111.156  0.00  0.00      B015  
ATOM   4766  CG  LYS T  29      21.957  55.821 110.969  0.00  0.00      B015  
ATOM   4767  CD  LYS T  29      21.859  56.480 112.336  0.00  0.00      B015  
ATOM   4768  CE  LYS T  29      21.277  57.867 112.022  0.00  0.00      B015  
ATOM   4769  NZ  LYS T  29      21.028  58.574 113.257  0.00  0.00      B015  
ATOM   4770  HZ1 LYS T  29      20.512  57.979 113.936  0.00  0.00      B015  
ATOM   4771  HZ2 LYS T  29      20.354  59.343 113.062  0.00  0.00      B015  
ATOM   4772  HZ3 LYS T  29      21.929  58.868 113.686  0.00  0.00      B015  
ATOM   4773  C   LYS T  29      23.719  53.629 109.529  0.00  0.00      B015  
ATOM   4774  O   LYS T  29      24.580  53.148 110.290  0.00  0.00      B015  
ATOM   4775  N   ALA T  30      24.074  54.111 108.344  0.00  0.00      B015  
ATOM   4776  H   ALA T  30      23.362  54.184 107.675  0.00  0.00      B015  
ATOM   4777  CA  ALA T  30      25.419  54.119 107.885  0.00  0.00      B015  
ATOM   4778  CB  ALA T  30      25.633  52.985 106.846  0.00  0.00      B015  
ATOM   4779  C   ALA T  30      25.884  55.509 107.385  0.00  0.00      B015  
ATOM   4780  O   ALA T  30      25.202  56.511 107.227  0.00  0.00      B015  
END
