# Supplementary material for: Virtual Quasi-2D Intermediates as Building Blocks for Plausible Structural Models of Amyloid Fibrils from Proteins with Complex Topologies: A Case Study of Insulin
Source: Langmuir. 2022 May 26;38(22):7024–34. doi: 10.1021/acs.langmuir.2c00699 (PMC9178918; doi:10.1021/acs.langmuir.2c00699)
Supplement: Supplementary file 1 — la2c00699_si_001.zip [file la2c00699_si_001.zip › fc6_10l.cf.pdb]

CRYST1    1.000    1.000    1.000  90.00  90.00  90.00 P 1           1
ATOM      1  N   GLY A   1     -37.193   8.997 103.830  0.00  0.00      A011  
ATOM      2  H   GLY A   1     -36.266   8.853 103.547  0.00  0.00      A011  
ATOM      3  CA  GLY A   1     -37.499  10.210 104.668  0.00  0.00      A011  
ATOM      4  C   GLY A   1     -37.197   9.774 106.166  0.00  0.00      A011  
ATOM      5  O   GLY A   1     -38.099   9.292 106.810  0.00  0.00      A011  
ATOM      6  N   ILE A   2     -35.987   9.817 106.682  0.00  0.00      A011  
ATOM      7  H   ILE A   2     -35.928   9.522 107.615  0.00  0.00      A011  
ATOM      8  CA  ILE A   2     -34.730   9.958 105.907  0.00  0.00      A011  
ATOM      9  CB  ILE A   2     -33.852  11.063 106.584  0.00  0.00      A011  
ATOM     10  CG2 ILE A   2     -32.551  11.248 105.885  0.00  0.00      A011  
ATOM     11  CG1 ILE A   2     -34.538  12.418 106.562  0.00  0.00      A011  
ATOM     12  CD  ILE A   2     -33.686  13.605 107.152  0.00  0.00      A011  
ATOM     13  C   ILE A   2     -34.098   8.563 105.668  0.00  0.00      A011  
ATOM     14  O   ILE A   2     -33.861   8.232 104.488  0.00  0.00      A011  
ATOM     15  N   VAL A   3     -33.801   7.726 106.641  0.00  0.00      A011  
ATOM     16  H   VAL A   3     -33.943   8.167 107.505  0.00  0.00      A011  
ATOM     17  CA  VAL A   3     -33.258   6.394 106.546  0.00  0.00      A011  
ATOM     18  CB  VAL A   3     -31.845   6.191 107.132  0.00  0.00      A011  
ATOM     19  CG1 VAL A   3     -31.427   4.837 106.679  0.00  0.00      A011  
ATOM     20  CG2 VAL A   3     -30.708   7.171 106.732  0.00  0.00      A011  
ATOM     21  C   VAL A   3     -34.371   5.590 107.252  0.00  0.00      A011  
ATOM     22  O   VAL A   3     -34.508   5.596 108.508  0.00  0.00      A011  
ATOM     23  N   GLU A   4     -35.100   4.815 106.459  0.00  0.00      A011  
ATOM     24  H   GLU A   4     -34.843   4.581 105.543  0.00  0.00      A011  
ATOM     25  CA  GLU A   4     -36.191   4.018 107.039  0.00  0.00      A011  
ATOM     26  CB  GLU A   4     -37.544   4.280 106.441  0.00  0.00      A011  
ATOM     27  CG  GLU A   4     -38.262   5.590 106.906  0.00  0.00      A011  
ATOM     28  CD  GLU A   4     -38.448   5.746 108.440  0.00  0.00      A011  
ATOM     29  OE1 GLU A   4     -38.171   6.818 108.993  0.00  0.00      A011  
ATOM     30  OE2 GLU A   4     -38.867   4.740 108.999  0.00  0.00      A011  
ATOM     31  C   GLU A   4     -35.708   2.542 106.853  0.00  0.00      A011  
ATOM     32  O   GLU A   4     -35.531   2.086 105.713  0.00  0.00      A011  
ATOM     33  N   GLN A   5     -35.587   1.818 107.988  0.00  0.00      A011  
ATOM     34  H   GLN A   5     -35.446   2.326 108.814  0.00  0.00      A011  
ATOM     35  CA  GLN A   5     -35.497   0.341 108.035  0.00  0.00      A011  
ATOM     36  CB  GLN A   5     -36.778  -0.328 107.472  0.00  0.00      A011  
ATOM     37  CG  GLN A   5     -38.002  -0.207 108.370  0.00  0.00      A011  
ATOM     38  CD  GLN A   5     -38.350   1.127 108.914  0.00  0.00      A011  
ATOM     39  OE1 GLN A   5     -38.032   1.548 110.061  0.00  0.00      A011  
ATOM     40  NE2 GLN A   5     -38.954   1.945 108.003  0.00  0.00      A011  
ATOM     41 HE21 GLN A   5     -39.079   1.538 107.121  0.00  0.00      A011  
ATOM     42 HE22 GLN A   5     -39.307   2.827 108.245  0.00  0.00      A011  
ATOM     43  C   GLN A   5     -34.245  -0.256 107.361  0.00  0.00      A011  
ATOM     44  O   GLN A   5     -34.270  -0.925 106.329  0.00  0.00      A011  
ATOM     45  N   CYS A   6     -33.138   0.221 107.929  0.00  0.00      A011  
ATOM     46  H   CYS A   6     -33.130   0.776 108.736  0.00  0.00      A011  
ATOM     47  CA  CYS A   6     -31.807  -0.007 107.359  0.00  0.00      A011  
ATOM     48  CB  CYS A   6     -30.815   1.179 107.568  0.00  0.00      A011  
ATOM     49  SG  CYS A   6     -29.297   0.957 106.619  0.00  0.00      A011  
ATOM     50  C   CYS A   6     -31.223  -1.275 107.884  0.00  0.00      A011  
ATOM     51  O   CYS A   6     -30.729  -1.240 109.056  0.00  0.00      A011  
ATOM     52  N   CYS A   7     -31.311  -2.406 107.213  0.00  0.00      A011  
ATOM     53  H   CYS A   7     -31.927  -2.441 106.451  0.00  0.00      A011  
ATOM     54  CA  CYS A   7     -30.579  -3.610 107.455  0.00  0.00      A011  
ATOM     55  CB  CYS A   7     -31.443  -4.895 107.377  0.00  0.00      A011  
ATOM     56  SG  CYS A   7     -32.707  -5.072 108.673  0.00  0.00      A011  
ATOM     57  C   CYS A   7     -29.440  -3.626 106.414  0.00  0.00      A011  
ATOM     58  O   CYS A   7     -29.403  -4.313 105.416  0.00  0.00      A011  
ATOM     59  N   ALA A   8     -28.295  -3.069 106.858  0.00  0.00      A011  
ATOM     60  H   ALA A   8     -28.126  -2.993 107.820  0.00  0.00      A011  
ATOM     61  CA  ALA A   8     -27.183  -2.687 106.015  0.00  0.00      A011  
ATOM     62  CB  ALA A   8     -27.365  -1.289 105.508  0.00  0.00      A011  
ATOM     63  C   ALA A   8     -25.916  -2.714 106.808  0.00  0.00      A011  
ATOM     64  O   ALA A   8     -25.931  -2.976 108.026  0.00  0.00      A011  
ATOM     65  N   SER A   9     -24.747  -2.691 106.174  0.00  0.00      A011  
ATOM     66  H   SER A   9     -24.616  -2.644 105.204  0.00  0.00      A011  
ATOM     67  CA  SER A   9     -23.440  -2.476 106.795  0.00  0.00      A011  
ATOM     68  CB  SER A   9     -22.310  -2.927 105.924  0.00  0.00      A011  
ATOM     69  OG  SER A   9     -22.356  -4.253 105.335  0.00  0.00      A011  
ATOM     70  HG  SER A   9     -22.153  -4.823 106.081  0.00  0.00      A011  
ATOM     71  C   SER A   9     -23.306  -1.027 107.151  0.00  0.00      A011  
ATOM     72  O   SER A   9     -23.300  -0.635 108.315  0.00  0.00      A011  
ATOM     73  N   VAL A  10     -23.351  -0.277 106.077  0.00  0.00      A011  
ATOM     74  H   VAL A  10     -23.462  -0.622 105.166  0.00  0.00      A011  
ATOM     75  CA  VAL A  10     -23.309   1.200 106.128  0.00  0.00      A011  
ATOM     76  CB  VAL A  10     -21.870   1.804 105.715  0.00  0.00      A011  
ATOM     77  CG1 VAL A  10     -21.817   3.329 105.966  0.00  0.00      A011  
ATOM     78  CG2 VAL A  10     -20.651   1.247 106.505  0.00  0.00      A011  
ATOM     79  C   VAL A  10     -24.515   1.714 105.389  0.00  0.00      A011  
ATOM     80  O   VAL A  10     -24.814   1.312 104.306  0.00  0.00      A011  
ATOM     81  N   CYS A  11     -25.262   2.654 106.006  0.00  0.00      A011  
ATOM     82  H   CYS A  11     -25.038   2.811 106.947  0.00  0.00      A011  
ATOM     83  CA  CYS A  11     -26.409   3.140 105.361  0.00  0.00      A011  
ATOM     84  CB  CYS A  11     -27.471   3.495 106.357  0.00  0.00      A011  
ATOM     85  SG  CYS A  11     -27.895   2.148 107.472  0.00  0.00      A011  
ATOM     86  C   CYS A  11     -26.064   4.354 104.485  0.00  0.00      A011  
ATOM     87  O   CYS A  11     -26.518   4.417 103.346  0.00  0.00      A011  
ATOM     88  N   SER A  12     -25.585   5.383 105.160  0.00  0.00      A011  
ATOM     89  H   SER A  12     -25.299   5.138 106.065  0.00  0.00      A011  
ATOM     90  CA  SER A  12     -25.169   6.611 104.519  0.00  0.00      A011  
ATOM     91  CB  SER A  12     -26.265   7.659 104.339  0.00  0.00      A011  
ATOM     92  OG  SER A  12     -27.456   7.189 103.775  0.00  0.00      A011  
ATOM     93  HG  SER A  12     -27.231   6.365 103.337  0.00  0.00      A011  
ATOM     94  C   SER A  12     -24.012   7.207 105.270  0.00  0.00      A011  
ATOM     95  O   SER A  12     -24.133   7.702 106.384  0.00  0.00      A011  
ATOM     96  N   LEU A  13     -22.745   7.369 104.739  0.00  0.00      A011  
ATOM     97  H   LEU A  13     -22.026   7.696 105.320  0.00  0.00      A011  
ATOM     98  CA  LEU A  13     -22.290   6.964 103.434  0.00  0.00      A011  
ATOM     99  CB  LEU A  13     -22.189   8.180 102.495  0.00  0.00      A011  
ATOM    100  CG  LEU A  13     -21.380   9.411 102.627  0.00  0.00      A011  
ATOM    101  CD1 LEU A  13     -20.942   9.743 101.165  0.00  0.00      A011  
ATOM    102  CD2 LEU A  13     -22.069  10.453 103.352  0.00  0.00      A011  
ATOM    103  C   LEU A  13     -20.962   6.316 103.545  0.00  0.00      A011  
ATOM    104  O   LEU A  13     -20.271   6.456 104.528  0.00  0.00      A011  
ATOM    105  N   TYR A  14     -20.575   5.359 102.619  0.00  0.00      A011  
ATOM    106  H   TYR A  14     -21.109   5.127 101.830  0.00  0.00      A011  
ATOM    107  CA  TYR A  14     -19.299   4.668 102.642  0.00  0.00      A011  
ATOM    108  CB  TYR A  14     -19.484   3.252 102.096  0.00  0.00      A011  
ATOM    109  CG  TYR A  14     -18.328   2.220 102.319  0.00  0.00      A011  
ATOM    110  CD1 TYR A  14     -18.323   1.466 103.490  0.00  0.00      A011  
ATOM    111  CE1 TYR A  14     -17.232   0.590 103.695  0.00  0.00      A011  
ATOM    112  CD2 TYR A  14     -17.298   2.201 101.341  0.00  0.00      A011  
ATOM    113  CE2 TYR A  14     -16.208   1.376 101.628  0.00  0.00      A011  
ATOM    114  CZ  TYR A  14     -16.214   0.529 102.742  0.00  0.00      A011  
ATOM    115  OH  TYR A  14     -15.195  -0.404 102.824  0.00  0.00      A011  
ATOM    116  HH  TYR A  14     -14.658  -0.255 102.042  0.00  0.00      A011  
ATOM    117  C   TYR A  14     -18.234   5.537 101.864  0.00  0.00      A011  
ATOM    118  O   TYR A  14     -18.386   5.736 100.664  0.00  0.00      A011  
ATOM    119  N   GLN A  15     -17.174   5.979 102.605  0.00  0.00      A011  
ATOM    120  H   GLN A  15     -17.265   6.298 103.527  0.00  0.00      A011  
ATOM    121  CA  GLN A  15     -15.847   6.254 102.025  0.00  0.00      A011  
ATOM    122  CB  GLN A  15     -15.552   7.760 101.994  0.00  0.00      A011  
ATOM    123  CG  GLN A  15     -16.609   8.745 101.392  0.00  0.00      A011  
ATOM    124  CD  GLN A  15     -16.080  10.148 101.223  0.00  0.00      A011  
ATOM    125  OE1 GLN A  15     -15.769  10.851 102.214  0.00  0.00      A011  
ATOM    126  NE2 GLN A  15     -15.951  10.435  99.935  0.00  0.00      A011  
ATOM    127 HE21 GLN A  15     -16.306   9.802  99.277  0.00  0.00      A011  
ATOM    128 HE22 GLN A  15     -15.480  11.263  99.703  0.00  0.00      A011  
ATOM    129  C   GLN A  15     -14.721   5.578 102.870  0.00  0.00      A011  
ATOM    130  O   GLN A  15     -14.835   5.596 104.122  0.00  0.00      A011  
ATOM    131  N   LEU A  16     -13.570   5.070 102.376  0.00  0.00      A011  
ATOM    132  H   LEU A  16     -12.915   4.775 103.043  0.00  0.00      A011  
ATOM    133  CA  LEU A  16     -13.270   5.136 100.969  0.00  0.00      A011  
ATOM    134  CB  LEU A  16     -12.372   6.387 100.715  0.00  0.00      A011  
ATOM    135  CG  LEU A  16     -12.113   6.907  99.331  0.00  0.00      A011  
ATOM    136  CD1 LEU A  16     -13.063   8.096  99.005  0.00  0.00      A011  
ATOM    137  CD2 LEU A  16     -10.674   7.412  99.225  0.00  0.00      A011  
ATOM    138  C   LEU A  16     -12.593   3.797 100.640  0.00  0.00      A011  
ATOM    139  O   LEU A  16     -12.941   3.152  99.655  0.00  0.00      A011  
ATOM    140  N   GLU A  17     -11.612   3.372 101.405  0.00  0.00      A011  
ATOM    141  H   GLU A  17     -11.488   3.836 102.259  0.00  0.00      A011  
ATOM    142  CA  GLU A  17     -10.742   2.221 100.963  0.00  0.00      A011  
ATOM    143  CB  GLU A  17      -9.346   2.846 100.999  0.00  0.00      A011  
ATOM    144  CG  GLU A  17      -9.064   3.763  99.810  0.00  0.00      A011  
ATOM    145  CD  GLU A  17      -9.273   3.146  98.438  0.00  0.00      A011  
ATOM    146  OE1 GLU A  17     -10.096   3.641  97.667  0.00  0.00      A011  
ATOM    147  OE2 GLU A  17      -8.538   2.270  98.024  0.00  0.00      A011  
ATOM    148  C   GLU A  17     -10.798   1.006 101.861  0.00  0.00      A011  
ATOM    149  O   GLU A  17     -10.843   1.033 103.063  0.00  0.00      A011  
ATOM    150  N   ASN A  18     -10.850  -0.074 101.059  0.00  0.00      A011  
ATOM    151  H   ASN A  18     -10.742  -0.037 100.086  0.00  0.00      A011  
ATOM    152  CA  ASN A  18     -10.982  -1.347 101.635  0.00  0.00      A011  
ATOM    153  CB  ASN A  18     -12.339  -1.928 101.454  0.00  0.00      A011  
ATOM    154  CG  ASN A  18     -12.531  -3.177 102.291  0.00  0.00      A011  
ATOM    155  OD1 ASN A  18     -12.742  -3.161 103.551  0.00  0.00      A011  
ATOM    156  ND2 ASN A  18     -12.591  -4.328 101.567  0.00  0.00      A011  
ATOM    157 HD21 ASN A  18     -12.388  -4.115 100.633  0.00  0.00      A011  
ATOM    158 HD22 ASN A  18     -12.758  -5.221 101.934  0.00  0.00      A011  
ATOM    159  C   ASN A  18      -9.855  -2.250 101.050  0.00  0.00      A011  
ATOM    160  O   ASN A  18      -9.980  -2.634  99.864  0.00  0.00      A011  
ATOM    161  N   TYR A  19      -8.693  -2.464 101.739  0.00  0.00      A011  
ATOM    162  H   TYR A  19      -8.564  -2.139 102.655  0.00  0.00      A011  
ATOM    163  CA  TYR A  19      -7.641  -3.196 101.138  0.00  0.00      A011  
ATOM    164  CB  TYR A  19      -6.250  -2.690 101.498  0.00  0.00      A011  
ATOM    165  CG  TYR A  19      -5.895  -1.233 101.082  0.00  0.00      A011  
ATOM    166  CD1 TYR A  19      -6.292  -0.225 101.928  0.00  0.00      A011  
ATOM    167  CE1 TYR A  19      -5.943   1.120 101.609  0.00  0.00      A011  
ATOM    168  CD2 TYR A  19      -5.255  -0.968  99.938  0.00  0.00      A011  
ATOM    169  CE2 TYR A  19      -4.977   0.380  99.656  0.00  0.00      A011  
ATOM    170  CZ  TYR A  19      -5.249   1.391 100.467  0.00  0.00      A011  
ATOM    171  OH  TYR A  19      -4.649   2.585 100.201  0.00  0.00      A011  
ATOM    172  HH  TYR A  19      -4.522   3.104 100.999  0.00  0.00      A011  
ATOM    173  C   TYR A  19      -7.891  -4.745 101.279  0.00  0.00      A011  
ATOM    174  O   TYR A  19      -8.020  -5.511 100.251  0.00  0.00      A011  
ATOM    175  N   CYS A  20      -7.911  -5.253 102.574  0.00  0.00      A011  
ATOM    176  H   CYS A  20      -7.687  -4.771 103.397  0.00  0.00      A011  
ATOM    177  CA  CYS A  20      -8.175  -6.672 102.742  0.00  0.00      A011  
ATOM    178  CB  CYS A  20      -6.910  -7.552 103.045  0.00  0.00      A011  
ATOM    179  SG  CYS A  20      -6.732  -9.102 102.113  0.00  0.00      A011  
ATOM    180  C   CYS A  20      -9.278  -7.040 103.666  0.00  0.00      A011  
ATOM    181  O   CYS A  20      -9.308  -6.776 104.911  0.00  0.00      A011  
ATOM    182  N   ASN A  21     -10.254  -7.705 102.968  0.00  0.00      A011  
ATOM    183  H   ASN A  21     -10.167  -7.817 101.998  0.00  0.00      A011  
ATOM    184  CA  ASN A  21     -11.463  -8.307 103.524  0.00  0.00      A011  
ATOM    185  CB  ASN A  21     -11.116  -9.341 104.616  0.00  0.00      A011  
ATOM    186  CG  ASN A  21     -12.257  -9.877 105.458  0.00  0.00      A011  
ATOM    187  OD1 ASN A  21     -12.131  -9.830 106.679  0.00  0.00      A011  
ATOM    188  ND2 ASN A  21     -13.285 -10.547 104.954  0.00  0.00      A011  
ATOM    189 HD21 ASN A  21     -13.262 -10.651 103.980  0.00  0.00      A011  
ATOM    190 HD22 ASN A  21     -14.002 -10.842 105.553  0.00  0.00      A011  
ATOM    191  C   ASN A  21     -12.391  -7.188 104.056  0.00  0.00      A011  
ATOM    192  O   ASN A  21     -12.991  -6.520 103.260  0.00  0.00      A011  
ATOM    193  N   PHE B   1     -19.592  -5.064 107.384  0.00  0.00      B011  
ATOM    194  H   PHE B   1     -19.865  -5.452 106.526  0.00  0.00      B011  
ATOM    195  CA  PHE B   1     -18.425  -5.574 108.022  0.00  0.00      B011  
ATOM    196  CB  PHE B   1     -17.694  -4.339 108.609  0.00  0.00      B011  
ATOM    197  CG  PHE B   1     -16.833  -3.596 107.619  0.00  0.00      B011  
ATOM    198  CD1 PHE B   1     -15.806  -4.266 106.998  0.00  0.00      B011  
ATOM    199  CD2 PHE B   1     -17.150  -2.297 107.269  0.00  0.00      B011  
ATOM    200  CE1 PHE B   1     -15.148  -3.625 105.955  0.00  0.00      B011  
ATOM    201  CE2 PHE B   1     -16.445  -1.676 106.340  0.00  0.00      B011  
ATOM    202  CZ  PHE B   1     -15.494  -2.321 105.649  0.00  0.00      B011  
ATOM    203  C   PHE B   1     -18.659  -6.601 109.151  0.00  0.00      B011  
ATOM    204  O   PHE B   1     -19.215  -6.248 110.153  0.00  0.00      B011  
ATOM    205  N   VAL B   2     -18.194  -7.864 109.097  0.00  0.00      B011  
ATOM    206  H   VAL B   2     -18.403  -8.282 109.958  0.00  0.00      B011  
ATOM    207  CA  VAL B   2     -17.529  -8.451 107.889  0.00  0.00      B011  
ATOM    208  CB  VAL B   2     -15.985  -8.669 107.847  0.00  0.00      B011  
ATOM    209  CG1 VAL B   2     -15.468  -9.893 108.558  0.00  0.00      B011  
ATOM    210  CG2 VAL B   2     -15.467  -8.595 106.509  0.00  0.00      B011  
ATOM    211  C   VAL B   2     -18.323  -9.722 107.536  0.00  0.00      B011  
ATOM    212  O   VAL B   2     -18.709 -10.120 106.464  0.00  0.00      B011  
ATOM    213  N   ASN B   3     -18.589 -10.350 108.707  0.00  0.00      B011  
ATOM    214  H   ASN B   3     -18.424 -10.011 109.612  0.00  0.00      B011  
ATOM    215  CA  ASN B   3     -19.473 -11.557 108.734  0.00  0.00      B011  
ATOM    216  CB  ASN B   3     -18.770 -12.724 109.438  0.00  0.00      B011  
ATOM    217  CG  ASN B   3     -19.618 -13.969 109.462  0.00  0.00      B011  
ATOM    218  OD1 ASN B   3     -19.921 -14.569 108.423  0.00  0.00      B011  
ATOM    219  ND2 ASN B   3     -20.048 -14.321 110.663  0.00  0.00      B011  
ATOM    220 HD21 ASN B   3     -19.850 -13.719 111.411  0.00  0.00      B011  
ATOM    221 HD22 ASN B   3     -20.524 -15.158 110.843  0.00  0.00      B011  
ATOM    222  C   ASN B   3     -20.677 -11.013 109.481  0.00  0.00      B011  
ATOM    223  O   ASN B   3     -20.581 -10.675 110.619  0.00  0.00      B011  
ATOM    224  N   GLN B   4     -21.767 -10.902 108.777  0.00  0.00      B011  
ATOM    225  H   GLN B   4     -21.825 -11.160 107.833  0.00  0.00      B011  
ATOM    226  CA  GLN B   4     -22.966 -10.334 109.354  0.00  0.00      B011  
ATOM    227  CB  GLN B   4     -23.398  -9.053 108.609  0.00  0.00      B011  
ATOM    228  CG  GLN B   4     -22.516  -7.810 108.994  0.00  0.00      B011  
ATOM    229  CD  GLN B   4     -22.884  -6.543 108.206  0.00  0.00      B011  
ATOM    230  OE1 GLN B   4     -22.802  -6.517 106.944  0.00  0.00      B011  
ATOM    231  NE2 GLN B   4     -23.258  -5.445 108.825  0.00  0.00      B011  
ATOM    232 HE21 GLN B   4     -23.357  -5.503 109.798  0.00  0.00      B011  
ATOM    233 HE22 GLN B   4     -23.307  -4.597 108.336  0.00  0.00      B011  
ATOM    234  C   GLN B   4     -24.180 -11.171 109.383  0.00  0.00      B011  
ATOM    235  O   GLN B   4     -24.572 -11.906 108.392  0.00  0.00      B011  
ATOM    236  N   HIS B   5     -24.767 -11.315 110.502  0.00  0.00      B011  
ATOM    237  H   HIS B   5     -24.330 -11.052 111.339  0.00  0.00      B011  
ATOM    238  CA  HIS B   5     -26.074 -11.933 110.472  0.00  0.00      B011  
ATOM    239  CB  HIS B   5     -26.230 -13.092 111.557  0.00  0.00      B011  
ATOM    240  CG  HIS B   5     -25.042 -14.033 111.734  0.00  0.00      B011  
ATOM    241  ND1 HIS B   5     -23.959 -13.777 112.456  0.00  0.00      B011  
ATOM    242  HD1 HIS B   5     -23.783 -12.969 112.983  0.00  0.00      B011  
ATOM    243  CD2 HIS B   5     -24.870 -15.278 111.119  0.00  0.00      B011  
ATOM    244  NE2 HIS B   5     -23.665 -15.666 111.508  0.00  0.00      B011  
ATOM    245  CE1 HIS B   5     -23.091 -14.727 112.265  0.00  0.00      B011  
ATOM    246  C   HIS B   5     -26.878 -10.668 110.892  0.00  0.00      B011  
ATOM    247  O   HIS B   5     -26.742 -10.168 112.016  0.00  0.00      B011  
ATOM    248  N   LEU B   6     -27.847 -10.365 110.069  0.00  0.00      B011  
ATOM    249  H   LEU B   6     -28.057 -10.964 109.322  0.00  0.00      B011  
ATOM    250  CA  LEU B   6     -28.603  -9.134 110.192  0.00  0.00      B011  
ATOM    251  CB  LEU B   6     -28.494  -8.412 108.899  0.00  0.00      B011  
ATOM    252  CG  LEU B   6     -27.233  -7.576 108.650  0.00  0.00      B011  
ATOM    253  CD1 LEU B   6     -26.691  -8.008 107.351  0.00  0.00      B011  
ATOM    254  CD2 LEU B   6     -27.537  -6.064 108.557  0.00  0.00      B011  
ATOM    255  C   LEU B   6     -30.015  -9.299 110.652  0.00  0.00      B011  
ATOM    256  O   LEU B   6     -30.230  -9.172 111.875  0.00  0.00      B011  
ATOM    257  N   CYS B   7     -31.042  -9.524 109.807  0.00  0.00      B011  
ATOM    258  H   CYS B   7     -30.813  -9.412 108.861  0.00  0.00      B011  
ATOM    259  CA  CYS B   7     -32.468  -9.379 110.285  0.00  0.00      B011  
ATOM    260  CB  CYS B   7     -33.055  -8.090 109.602  0.00  0.00      B011  
ATOM    261  SG  CYS B   7     -32.047  -6.572 109.836  0.00  0.00      B011  
ATOM    262  C   CYS B   7     -33.403 -10.587 110.040  0.00  0.00      B011  
ATOM    263  O   CYS B   7     -33.839 -10.991 108.985  0.00  0.00      B011  
ATOM    264  N   GLY B   8     -33.431 -11.378 111.144  0.00  0.00      B011  
ATOM    265  H   GLY B   8     -32.916 -10.968 111.870  0.00  0.00      B011  
ATOM    266  CA  GLY B   8     -34.148 -12.656 111.229  0.00  0.00      B011  
ATOM    267  C   GLY B   8     -33.267 -13.855 110.846  0.00  0.00      B011  
ATOM    268  O   GLY B   8     -33.716 -14.737 110.087  0.00  0.00      B011  
ATOM    269  N   SER B   9     -32.032 -14.041 111.333  0.00  0.00      B011  
ATOM    270  H   SER B   9     -31.785 -13.478 112.096  0.00  0.00      B011  
ATOM    271  CA  SER B   9     -31.094 -15.063 110.927  0.00  0.00      B011  
ATOM    272  CB  SER B   9     -29.693 -14.329 110.923  0.00  0.00      B011  
ATOM    273  OG  SER B   9     -29.826 -12.996 110.432  0.00  0.00      B011  
ATOM    274  HG  SER B   9     -29.938 -13.049 109.480  0.00  0.00      B011  
ATOM    275  C   SER B   9     -31.096 -16.318 111.779  0.00  0.00      B011  
ATOM    276  O   SER B   9     -30.563 -16.455 112.890  0.00  0.00      B011  
ATOM    277  N   HIS B  10     -31.684 -17.282 111.116  0.00  0.00      B011  
ATOM    278  H   HIS B  10     -31.798 -17.224 110.144  0.00  0.00      B011  
ATOM    279  CA  HIS B  10     -31.892 -18.494 111.857  0.00  0.00      B011  
ATOM    280  CB  HIS B  10     -33.315 -18.841 111.997  0.00  0.00      B011  
ATOM    281  CG  HIS B  10     -34.142 -17.801 112.811  0.00  0.00      B011  
ATOM    282  ND1 HIS B  10     -35.353 -17.437 112.457  0.00  0.00      B011  
ATOM    283  HD1 HIS B  10     -35.992 -17.693 111.759  0.00  0.00      B011  
ATOM    284  CD2 HIS B  10     -33.769 -17.080 113.926  0.00  0.00      B011  
ATOM    285  NE2 HIS B  10     -34.795 -16.261 114.128  0.00  0.00      B011  
ATOM    286  CE1 HIS B  10     -35.732 -16.430 113.261  0.00  0.00      B011  
ATOM    287  C   HIS B  10     -31.158 -19.676 111.212  0.00  0.00      B011  
ATOM    288  O   HIS B  10     -31.261 -19.934 110.030  0.00  0.00      B011  
ATOM    289  N   LEU B  11     -30.326 -20.314 112.115  0.00  0.00      B011  
ATOM    290  H   LEU B  11     -30.247 -19.908 113.004  0.00  0.00      B011  
ATOM    291  CA  LEU B  11     -29.618 -21.650 111.943  0.00  0.00      B011  
ATOM    292  CB  LEU B  11     -30.471 -22.878 111.817  0.00  0.00      B011  
ATOM    293  CG  LEU B  11     -31.184 -23.638 112.868  0.00  0.00      B011  
ATOM    294  CD1 LEU B  11     -32.207 -22.730 113.485  0.00  0.00      B011  
ATOM    295  CD2 LEU B  11     -31.952 -24.813 112.386  0.00  0.00      B011  
ATOM    296  C   LEU B  11     -28.427 -21.703 110.916  0.00  0.00      B011  
ATOM    297  O   LEU B  11     -28.596 -22.140 109.739  0.00  0.00      B011  
ATOM    298  N   VAL B  12     -27.439 -21.088 111.392  0.00  0.00      B011  
ATOM    299  H   VAL B  12     -27.576 -20.802 112.319  0.00  0.00      B011  
ATOM    300  CA  VAL B  12     -26.213 -20.920 110.663  0.00  0.00      B011  
ATOM    301  CB  VAL B  12     -25.696 -19.429 110.725  0.00  0.00      B011  
ATOM    302  CG1 VAL B  12     -24.461 -19.115 109.828  0.00  0.00      B011  
ATOM    303  CG2 VAL B  12     -26.819 -18.413 110.462  0.00  0.00      B011  
ATOM    304  C   VAL B  12     -25.091 -21.866 110.991  0.00  0.00      B011  
ATOM    305  O   VAL B  12     -24.515 -21.737 112.085  0.00  0.00      B011  
ATOM    306  N   GLU B  13     -24.763 -22.901 110.228  0.00  0.00      B011  
ATOM    307  H   GLU B  13     -25.174 -22.958 109.340  0.00  0.00      B011  
ATOM    308  CA  GLU B  13     -23.797 -23.902 110.711  0.00  0.00      B011  
ATOM    309  CB  GLU B  13     -24.059 -25.344 110.172  0.00  0.00      B011  
ATOM    310  CG  GLU B  13     -25.362 -26.133 110.519  0.00  0.00      B011  
ATOM    311  CD  GLU B  13     -25.454 -27.452 109.788  0.00  0.00      B011  
ATOM    312  OE1 GLU B  13     -26.181 -27.642 108.856  0.00  0.00      B011  
ATOM    313  OE2 GLU B  13     -24.782 -28.420 110.172  0.00  0.00      B011  
ATOM    314  C   GLU B  13     -22.266 -23.647 110.695  0.00  0.00      B011  
ATOM    315  O   GLU B  13     -21.678 -23.641 111.802  0.00  0.00      B011  
ATOM    316  N   ALA B  14     -21.616 -23.446 109.577  0.00  0.00      B011  
ATOM    317  H   ALA B  14     -22.080 -23.592 108.726  0.00  0.00      B011  
ATOM    318  CA  ALA B  14     -20.111 -23.145 109.563  0.00  0.00      B011  
ATOM    319  CB  ALA B  14     -19.389 -24.442 109.292  0.00  0.00      B011  
ATOM    320  C   ALA B  14     -19.716 -22.175 108.513  0.00  0.00      B011  
ATOM    321  O   ALA B  14     -20.132 -22.280 107.368  0.00  0.00      B011  
ATOM    322  N   LEU B  15     -18.896 -21.222 109.027  0.00  0.00      B011  
ATOM    323  H   LEU B  15     -18.615 -21.214 109.966  0.00  0.00      B011  
ATOM    324  CA  LEU B  15     -18.497 -20.155 108.164  0.00  0.00      B011  
ATOM    325  CB  LEU B  15     -19.061 -18.864 108.636  0.00  0.00      B011  
ATOM    326  CG  LEU B  15     -20.631 -18.641 108.806  0.00  0.00      B011  
ATOM    327  CD1 LEU B  15     -20.949 -17.484 109.662  0.00  0.00      B011  
ATOM    328  CD2 LEU B  15     -21.314 -18.483 107.522  0.00  0.00      B011  
ATOM    329  C   LEU B  15     -16.971 -20.054 108.244  0.00  0.00      B011  
ATOM    330  O   LEU B  15     -16.399 -20.076 109.296  0.00  0.00      B011  
ATOM    331  N   TYR B  16     -16.277 -20.097 107.065  0.00  0.00      B011  
ATOM    332  H   TYR B  16     -16.805 -20.140 106.240  0.00  0.00      B011  
ATOM    333  CA  TYR B  16     -14.820 -20.016 107.021  0.00  0.00      B011  
ATOM    334  CB  TYR B  16     -14.260 -21.345 106.455  0.00  0.00      B011  
ATOM    335  CG  TYR B  16     -14.627 -22.536 107.244  0.00  0.00      B011  
ATOM    336  CD1 TYR B  16     -15.640 -23.224 106.741  0.00  0.00      B011  
ATOM    337  CE1 TYR B  16     -16.050 -24.338 107.400  0.00  0.00      B011  
ATOM    338  CD2 TYR B  16     -13.875 -22.909 108.348  0.00  0.00      B011  
ATOM    339  CE2 TYR B  16     -14.182 -24.086 108.975  0.00  0.00      B011  
ATOM    340  CZ  TYR B  16     -15.353 -24.707 108.522  0.00  0.00      B011  
ATOM    341  OH  TYR B  16     -15.867 -25.823 109.228  0.00  0.00      B011  
ATOM    342  HH  TYR B  16     -15.405 -26.032 110.043  0.00  0.00      B011  
ATOM    343  C   TYR B  16     -14.376 -18.820 106.177  0.00  0.00      B011  
ATOM    344  O   TYR B  16     -14.655 -18.745 104.979  0.00  0.00      B011  
ATOM    345  N   LEU B  17     -13.761 -17.805 106.792  0.00  0.00      B011  
ATOM    346  H   LEU B  17     -13.368 -17.852 107.688  0.00  0.00      B011  
ATOM    347  CA  LEU B  17     -13.499 -16.555 106.070  0.00  0.00      B011  
ATOM    348  CB  LEU B  17     -14.355 -15.402 106.527  0.00  0.00      B011  
ATOM    349  CG  LEU B  17     -15.921 -15.545 106.764  0.00  0.00      B011  
ATOM    350  CD1 LEU B  17     -16.273 -16.183 108.074  0.00  0.00      B011  
ATOM    351  CD2 LEU B  17     -16.502 -14.134 106.743  0.00  0.00      B011  
ATOM    352  C   LEU B  17     -12.047 -16.168 106.208  0.00  0.00      B011  
ATOM    353  O   LEU B  17     -11.595 -15.931 107.343  0.00  0.00      B011  
ATOM    354  N   VAL B  18     -11.198 -16.065 105.107  0.00  0.00      B011  
ATOM    355  H   VAL B  18     -11.683 -16.287 104.285  0.00  0.00      B011  
ATOM    356  CA  VAL B  18      -9.781 -15.688 105.206  0.00  0.00      B011  
ATOM    357  CB  VAL B  18      -8.907 -16.995 105.467  0.00  0.00      B011  
ATOM    358  CG1 VAL B  18      -8.841 -18.195 104.501  0.00  0.00      B011  
ATOM    359  CG2 VAL B  18      -7.492 -16.416 105.748  0.00  0.00      B011  
ATOM    360  C   VAL B  18      -9.380 -14.894 104.006  0.00  0.00      B011  
ATOM    361  O   VAL B  18      -9.564 -15.293 102.844  0.00  0.00      B011  
ATOM    362  N   CYS B  19      -8.798 -13.660 104.191  0.00  0.00      B011  
ATOM    363  H   CYS B  19      -8.750 -13.345 105.117  0.00  0.00      B011  
ATOM    364  CA  CYS B  19      -8.295 -12.862 103.119  0.00  0.00      B011  
ATOM    365  CB  CYS B  19      -8.214 -11.427 103.572  0.00  0.00      B011  
ATOM    366  SG  CYS B  19      -8.449 -10.094 102.349  0.00  0.00      B011  
ATOM    367  C   CYS B  19      -7.041 -13.459 102.392  0.00  0.00      B011  
ATOM    368  O   CYS B  19      -7.055 -13.946 101.233  0.00  0.00      B011  
ATOM    369  N   GLY B  20      -5.986 -13.630 103.165  0.00  0.00      B011  
ATOM    370  H   GLY B  20      -6.061 -13.432 104.122  0.00  0.00      B011  
ATOM    371  CA  GLY B  20      -4.782 -14.253 102.681  0.00  0.00      B011  
ATOM    372  C   GLY B  20      -4.608 -15.598 103.446  0.00  0.00      B011  
ATOM    373  O   GLY B  20      -4.339 -15.525 104.667  0.00  0.00      B011  
ATOM    374  N   GLU B  21      -4.646 -16.712 102.775  0.00  0.00      B011  
ATOM    375  H   GLU B  21      -4.642 -16.634 101.798  0.00  0.00      B011  
ATOM    376  CA  GLU B  21      -4.357 -17.980 103.419  0.00  0.00      B011  
ATOM    377  CB  GLU B  21      -5.324 -18.994 102.799  0.00  0.00      B011  
ATOM    378  CG  GLU B  21      -5.341 -20.248 103.690  0.00  0.00      B011  
ATOM    379  CD  GLU B  21      -6.307 -21.352 103.355  0.00  0.00      B011  
ATOM    380  OE1 GLU B  21      -6.138 -22.089 102.394  0.00  0.00      B011  
ATOM    381  OE2 GLU B  21      -7.253 -21.603 104.097  0.00  0.00      B011  
ATOM    382  C   GLU B  21      -2.964 -18.541 103.539  0.00  0.00      B011  
ATOM    383  O   GLU B  21      -2.542 -18.895 104.620  0.00  0.00      B011  
ATOM    384  N   ARG B  22      -2.202 -18.634 102.435  0.00  0.00      B011  
ATOM    385  H   ARG B  22      -2.588 -18.848 101.560  0.00  0.00      B011  
ATOM    386  CA  ARG B  22      -0.731 -18.579 102.501  0.00  0.00      B011  
ATOM    387  CB  ARG B  22      -0.076 -19.917 101.982  0.00  0.00      B011  
ATOM    388  CG  ARG B  22      -0.563 -21.344 102.438  0.00  0.00      B011  
ATOM    389  CD  ARG B  22      -0.074 -21.716 103.887  0.00  0.00      B011  
ATOM    390  NE  ARG B  22      -0.802 -22.947 104.307  0.00  0.00      B011  
ATOM    391  HE  ARG B  22      -0.503 -23.826 103.992  0.00  0.00      B011  
ATOM    392  CZ  ARG B  22      -1.848 -22.829 105.118  0.00  0.00      B011  
ATOM    393  NH1 ARG B  22      -2.418 -21.666 105.383  0.00  0.00      B011  
ATOM    394 HH11 ARG B  22      -2.278 -20.793 104.917  0.00  0.00      B011  
ATOM    395 HH12 ARG B  22      -3.204 -21.692 106.001  0.00  0.00      B011  
ATOM    396  NH2 ARG B  22      -2.420 -23.937 105.550  0.00  0.00      B011  
ATOM    397 HH21 ARG B  22      -1.933 -24.790 105.361  0.00  0.00      B011  
ATOM    398 HH22 ARG B  22      -3.136 -23.972 106.247  0.00  0.00      B011  
ATOM    399  C   ARG B  22      -0.298 -17.408 101.610  0.00  0.00      B011  
ATOM    400  O   ARG B  22      -0.817 -17.211 100.440  0.00  0.00      B011  
ATOM    401  N   GLY B  23       0.555 -16.488 102.060  0.00  0.00      B011  
ATOM    402  H   GLY B  23       0.876 -16.584 102.981  0.00  0.00      B011  
ATOM    403  CA  GLY B  23       1.004 -15.455 101.218  0.00  0.00      B011  
ATOM    404  C   GLY B  23       2.545 -15.222 101.182  0.00  0.00      B011  
ATOM    405  O   GLY B  23       3.151 -14.885 102.258  0.00  0.00      B011  
ATOM    406  N   PHE B  24       3.237 -15.318 100.022  0.00  0.00      B011  
ATOM    407  H   PHE B  24       2.772 -15.490  99.176  0.00  0.00      B011  
ATOM    408  CA  PHE B  24       4.717 -15.261 100.086  0.00  0.00      B011  
ATOM    409  CB  PHE B  24       5.264 -16.073  98.867  0.00  0.00      B011  
ATOM    410  CG  PHE B  24       6.753 -16.139  98.977  0.00  0.00      B011  
ATOM    411  CD1 PHE B  24       7.298 -17.154  99.736  0.00  0.00      B011  
ATOM    412  CD2 PHE B  24       7.632 -15.271  98.387  0.00  0.00      B011  
ATOM    413  CE1 PHE B  24       8.737 -17.277  99.876  0.00  0.00      B011  
ATOM    414  CE2 PHE B  24       8.976 -15.339  98.514  0.00  0.00      B011  
ATOM    415  CZ  PHE B  24       9.547 -16.362  99.269  0.00  0.00      B011  
ATOM    416  C   PHE B  24       5.032 -13.785 100.020  0.00  0.00      B011  
ATOM    417  O   PHE B  24       5.844 -13.317 100.819  0.00  0.00      B011  
ATOM    418  N   PHE B  25       4.414 -13.132  98.972  0.00  0.00      B011  
ATOM    419  H   PHE B  25       4.069 -13.509  98.136  0.00  0.00      B011  
ATOM    420  CA  PHE B  25       4.227 -11.746  98.879  0.00  0.00      B011  
ATOM    421  CB  PHE B  25       5.251 -11.299  97.779  0.00  0.00      B011  
ATOM    422  CG  PHE B  25       5.374  -9.755  97.718  0.00  0.00      B011  
ATOM    423  CD1 PHE B  25       5.860  -9.022  98.804  0.00  0.00      B011  
ATOM    424  CD2 PHE B  25       5.020  -9.152  96.589  0.00  0.00      B011  
ATOM    425  CE1 PHE B  25       6.057  -7.632  98.672  0.00  0.00      B011  
ATOM    426  CE2 PHE B  25       5.173  -7.817  96.363  0.00  0.00      B011  
ATOM    427  CZ  PHE B  25       5.780  -7.115  97.396  0.00  0.00      B011  
ATOM    428  C   PHE B  25       2.772 -11.556  98.537  0.00  0.00      B011  
ATOM    429  O   PHE B  25       2.284 -11.755  97.405  0.00  0.00      B011  
ATOM    430  N   TYR B  26       2.158 -11.136  99.663  0.00  0.00      B011  
ATOM    431  H   TYR B  26       2.534 -10.999 100.557  0.00  0.00      B011  
ATOM    432  CA  TYR B  26       0.744 -10.834  99.561  0.00  0.00      B011  
ATOM    433  CB  TYR B  26      -0.111 -11.478 100.621  0.00  0.00      B011  
ATOM    434  CG  TYR B  26      -1.574 -11.550 100.227  0.00  0.00      B011  
ATOM    435  CD1 TYR B  26      -1.995 -12.763  99.768  0.00  0.00      B011  
ATOM    436  CE1 TYR B  26      -3.279 -12.867  99.320  0.00  0.00      B011  
ATOM    437  CD2 TYR B  26      -2.417 -10.423 100.296  0.00  0.00      B011  
ATOM    438  CE2 TYR B  26      -3.720 -10.604  99.928  0.00  0.00      B011  
ATOM    439  CZ  TYR B  26      -4.172 -11.829  99.456  0.00  0.00      B011  
ATOM    440  OH  TYR B  26      -5.529 -12.066  99.184  0.00  0.00      B011  
ATOM    441  HH  TYR B  26      -6.117 -11.320  99.320  0.00  0.00      B011  
ATOM    442  C   TYR B  26       0.736  -9.300  99.706  0.00  0.00      B011  
ATOM    443  O   TYR B  26       0.914  -8.763 100.788  0.00  0.00      B011  
ATOM    444  N   THR B  27       0.456  -8.568  98.596  0.00  0.00      B011  
ATOM    445  H   THR B  27       0.129  -9.061  97.814  0.00  0.00      B011  
ATOM    446  CA  THR B  27       0.352  -7.118  98.674  0.00  0.00      B011  
ATOM    447  CB  THR B  27       1.823  -6.655  98.177  0.00  0.00      B011  
ATOM    448  OG1 THR B  27       2.768  -7.328  99.023  0.00  0.00      B011  
ATOM    449  HG1 THR B  27       2.556  -7.103  99.932  0.00  0.00      B011  
ATOM    450  CG2 THR B  27       1.967  -5.125  98.136  0.00  0.00      B011  
ATOM    451  C   THR B  27      -0.741  -6.453  97.870  0.00  0.00      B011  
ATOM    452  O   THR B  27      -0.735  -6.611  96.636  0.00  0.00      B011  
ATOM    453  N   PRO B  28      -1.656  -5.683  98.427  0.00  0.00      B011  
ATOM    454  CD  PRO B  28      -2.073  -5.890  99.814  0.00  0.00      B011  
ATOM    455  CA  PRO B  28      -2.523  -4.896  97.637  0.00  0.00      B011  
ATOM    456  CB  PRO B  28      -3.571  -4.418  98.619  0.00  0.00      B011  
ATOM    457  CG  PRO B  28      -3.580  -5.447  99.697  0.00  0.00      B011  
ATOM    458  C   PRO B  28      -1.911  -3.675  96.948  0.00  0.00      B011  
ATOM    459  O   PRO B  28      -1.956  -3.674  95.700  0.00  0.00      B011  
ATOM    460  N   LYS B  29      -1.355  -2.688  97.695  0.00  0.00      B011  
ATOM    461  H   LYS B  29      -1.426  -2.713  98.673  0.00  0.00      B011  
ATOM    462  CA  LYS B  29      -0.818  -1.497  97.029  0.00  0.00      B011  
ATOM    463  CB  LYS B  29      -1.248  -0.196  97.879  0.00  0.00      B011  
ATOM    464  CG  LYS B  29      -1.057   1.070  97.070  0.00  0.00      B011  
ATOM    465  CD  LYS B  29      -1.436   2.069  98.153  0.00  0.00      B011  
ATOM    466  CE  LYS B  29      -1.925   3.307  97.366  0.00  0.00      B011  
ATOM    467  NZ  LYS B  29      -2.287   4.287  98.275  0.00  0.00      B011  
ATOM    468  HZ1 LYS B  29      -1.451   4.586  98.817  0.00  0.00      B011  
ATOM    469  HZ2 LYS B  29      -3.040   3.879  98.865  0.00  0.00      B011  
ATOM    470  HZ3 LYS B  29      -2.735   5.028  97.698  0.00  0.00      B011  
ATOM    471  C   LYS B  29       0.694  -1.517  96.949  0.00  0.00      B011  
ATOM    472  O   LYS B  29       1.322  -1.595  97.965  0.00  0.00      B011  
ATOM    473  N   ALA B  30       1.265  -1.412  95.764  0.00  0.00      B011  
ATOM    474  H   ALA B  30       0.696  -1.725  95.030  0.00  0.00      B011  
ATOM    475  CA  ALA B  30       2.728  -1.291  95.678  0.00  0.00      B011  
ATOM    476  CB  ALA B  30       3.410  -2.350  94.843  0.00  0.00      B011  
ATOM    477  C   ALA B  30       3.035  -0.045  94.870  0.00  0.00      B011  
ATOM    478  O   ALA B  30       3.307   1.017  95.477  0.00  0.00      B011  
ATOM    479  N   GLY C   1     -37.074   9.254 109.885  0.00  0.00      A012  
ATOM    480  H   GLY C   1     -37.901   8.732 109.953  0.00  0.00      A012  
ATOM    481  CA  GLY C   1     -36.973  10.588 110.406  0.00  0.00      A012  
ATOM    482  C   GLY C   1     -36.328  10.716 111.802  0.00  0.00      A012  
ATOM    483  O   GLY C   1     -36.952  10.707 112.856  0.00  0.00      A012  
ATOM    484  N   ILE C   2     -35.006  10.718 111.971  0.00  0.00      A012  
ATOM    485  H   ILE C   2     -34.550  10.591 112.829  0.00  0.00      A012  
ATOM    486  CA  ILE C   2     -34.086  10.850 110.866  0.00  0.00      A012  
ATOM    487  CB  ILE C   2     -32.924  11.756 111.341  0.00  0.00      A012  
ATOM    488  CG2 ILE C   2     -31.776  11.932 110.354  0.00  0.00      A012  
ATOM    489  CG1 ILE C   2     -33.317  13.153 111.834  0.00  0.00      A012  
ATOM    490  CD  ILE C   2     -33.997  14.003 110.746  0.00  0.00      A012  
ATOM    491  C   ILE C   2     -33.643   9.424 110.429  0.00  0.00      A012  
ATOM    492  O   ILE C   2     -33.979   8.889 109.325  0.00  0.00      A012  
ATOM    493  N   VAL C   3     -32.860   8.866 111.315  0.00  0.00      A012  
ATOM    494  H   VAL C   3     -32.622   9.328 112.146  0.00  0.00      A012  
ATOM    495  CA  VAL C   3     -32.397   7.509 111.146  0.00  0.00      A012  
ATOM    496  CB  VAL C   3     -30.891   7.392 111.519  0.00  0.00      A012  
ATOM    497  CG1 VAL C   3     -30.259   5.989 111.144  0.00  0.00      A012  
ATOM    498  CG2 VAL C   3     -30.041   8.414 110.591  0.00  0.00      A012  
ATOM    499  C   VAL C   3     -33.262   6.648 112.048  0.00  0.00      A012  
ATOM    500  O   VAL C   3     -33.258   6.769 113.278  0.00  0.00      A012  
ATOM    501  N   GLU C   4     -34.004   5.651 111.443  0.00  0.00      A012  
ATOM    502  H   GLU C   4     -33.843   5.343 110.527  0.00  0.00      A012  
ATOM    503  CA  GLU C   4     -35.030   4.935 112.197  0.00  0.00      A012  
ATOM    504  CB  GLU C   4     -36.443   5.437 111.852  0.00  0.00      A012  
ATOM    505  CG  GLU C   4     -37.443   5.330 113.035  0.00  0.00      A012  
ATOM    506  CD  GLU C   4     -38.856   5.644 112.556  0.00  0.00      A012  
ATOM    507  OE1 GLU C   4     -39.661   4.710 112.547  0.00  0.00      A012  
ATOM    508  OE2 GLU C   4     -39.181   6.823 112.253  0.00  0.00      A012  
ATOM    509  C   GLU C   4     -35.015   3.400 111.882  0.00  0.00      A012  
ATOM    510  O   GLU C   4     -35.295   3.098 110.741  0.00  0.00      A012  
ATOM    511  N   GLN C   5     -34.732   2.564 112.873  0.00  0.00      A012  
ATOM    512  H   GLN C   5     -34.737   3.088 113.701  0.00  0.00      A012  
ATOM    513  CA  GLN C   5     -34.524   1.122 112.850  0.00  0.00      A012  
ATOM    514  CB  GLN C   5     -35.743   0.299 112.402  0.00  0.00      A012  
ATOM    515  CG  GLN C   5     -36.961   0.051 113.229  0.00  0.00      A012  
ATOM    516  CD  GLN C   5     -37.681   1.252 113.785  0.00  0.00      A012  
ATOM    517  OE1 GLN C   5     -37.725   1.612 114.949  0.00  0.00      A012  
ATOM    518  NE2 GLN C   5     -38.238   2.018 112.872  0.00  0.00      A012  
ATOM    519 HE21 GLN C   5     -38.141   1.866 111.909  0.00  0.00      A012  
ATOM    520 HE22 GLN C   5     -38.749   2.747 113.282  0.00  0.00      A012  
ATOM    521  C   GLN C   5     -33.289   0.794 112.000  0.00  0.00      A012  
ATOM    522  O   GLN C   5     -33.288   0.543 110.805  0.00  0.00      A012  
ATOM    523  N   CYS C   6     -32.160   0.970 112.730  0.00  0.00      A012  
ATOM    524  H   CYS C   6     -32.153   1.151 113.693  0.00  0.00      A012  
ATOM    525  CA  CYS C   6     -30.894   0.734 112.180  0.00  0.00      A012  
ATOM    526  CB  CYS C   6     -30.010   1.986 112.425  0.00  0.00      A012  
ATOM    527  SG  CYS C   6     -28.443   1.888 111.566  0.00  0.00      A012  
ATOM    528  C   CYS C   6     -30.298  -0.510 112.736  0.00  0.00      A012  
ATOM    529  O   CYS C   6     -29.843  -0.536 113.912  0.00  0.00      A012  
ATOM    530  N   CYS C   7     -30.169  -1.655 112.013  0.00  0.00      A012  
ATOM    531  H   CYS C   7     -30.479  -1.736 111.087  0.00  0.00      A012  
ATOM    532  CA  CYS C   7     -29.370  -2.776 112.410  0.00  0.00      A012  
ATOM    533  CB  CYS C   7     -30.163  -4.123 112.229  0.00  0.00      A012  
ATOM    534  SG  CYS C   7     -31.620  -4.453 113.301  0.00  0.00      A012  
ATOM    535  C   CYS C   7     -28.189  -2.736 111.459  0.00  0.00      A012  
ATOM    536  O   CYS C   7     -28.321  -3.196 110.337  0.00  0.00      A012  
ATOM    537  N   ALA C   8     -27.009  -2.281 111.964  0.00  0.00      A012  
ATOM    538  H   ALA C   8     -26.872  -2.126 112.922  0.00  0.00      A012  
ATOM    539  CA  ALA C   8     -25.854  -2.052 111.044  0.00  0.00      A012  
ATOM    540  CB  ALA C   8     -25.700  -0.626 110.598  0.00  0.00      A012  
ATOM    541  C   ALA C   8     -24.437  -2.342 111.627  0.00  0.00      A012  
ATOM    542  O   ALA C   8     -24.267  -2.779 112.717  0.00  0.00      A012  
ATOM    543  N   SER C   9     -23.402  -2.174 110.829  0.00  0.00      A012  
ATOM    544  H   SER C   9     -23.567  -2.127 109.864  0.00  0.00      A012  
ATOM    545  CA  SER C   9     -22.052  -1.954 111.291  0.00  0.00      A012  
ATOM    546  CB  SER C   9     -21.024  -2.173 110.193  0.00  0.00      A012  
ATOM    547  OG  SER C   9     -21.422  -3.489 109.695  0.00  0.00      A012  
ATOM    548  HG  SER C   9     -21.517  -4.165 110.370  0.00  0.00      A012  
ATOM    549  C   SER C   9     -22.008  -0.511 111.708  0.00  0.00      A012  
ATOM    550  O   SER C   9     -21.715  -0.176 112.815  0.00  0.00      A012  
ATOM    551  N   VAL C  10     -22.389   0.405 110.754  0.00  0.00      A012  
ATOM    552  H   VAL C  10     -22.601   0.196 109.820  0.00  0.00      A012  
ATOM    553  CA  VAL C  10     -22.175   1.851 110.957  0.00  0.00      A012  
ATOM    554  CB  VAL C  10     -20.860   2.305 110.225  0.00  0.00      A012  
ATOM    555  CG1 VAL C  10     -20.662   3.811 110.054  0.00  0.00      A012  
ATOM    556  CG2 VAL C  10     -19.587   1.710 110.872  0.00  0.00      A012  
ATOM    557  C   VAL C  10     -23.435   2.463 110.341  0.00  0.00      A012  
ATOM    558  O   VAL C  10     -23.540   2.374 109.122  0.00  0.00      A012  
ATOM    559  N   CYS C  11     -24.187   3.152 111.134  0.00  0.00      A012  
ATOM    560  H   CYS C  11     -23.993   3.175 112.094  0.00  0.00      A012  
ATOM    561  CA  CYS C  11     -25.388   3.812 110.678  0.00  0.00      A012  
ATOM    562  CB  CYS C  11     -26.314   4.111 111.821  0.00  0.00      A012  
ATOM    563  SG  CYS C  11     -26.981   2.636 112.722  0.00  0.00      A012  
ATOM    564  C   CYS C  11     -25.026   4.989 109.768  0.00  0.00      A012  
ATOM    565  O   CYS C  11     -25.309   4.844 108.539  0.00  0.00      A012  
ATOM    566  N   SER C  12     -24.459   6.092 110.269  0.00  0.00      A012  
ATOM    567  H   SER C  12     -24.326   6.155 111.238  0.00  0.00      A012  
ATOM    568  CA  SER C  12     -24.036   7.301 109.524  0.00  0.00      A012  
ATOM    569  CB  SER C  12     -25.122   8.353 109.512  0.00  0.00      A012  
ATOM    570  OG  SER C  12     -26.396   7.927 109.013  0.00  0.00      A012  
ATOM    571  HG  SER C  12     -26.267   7.705 108.089  0.00  0.00      A012  
ATOM    572  C   SER C  12     -22.766   7.882 110.156  0.00  0.00      A012  
ATOM    573  O   SER C  12     -22.801   8.274 111.312  0.00  0.00      A012  
ATOM    574  N   LEU C  13     -21.492   7.950 109.630  0.00  0.00      A012  
ATOM    575  H   LEU C  13     -20.749   8.007 110.265  0.00  0.00      A012  
ATOM    576  CA  LEU C  13     -21.090   7.649 108.246  0.00  0.00      A012  
ATOM    577  CB  LEU C  13     -21.004   9.006 107.425  0.00  0.00      A012  
ATOM    578  CG  LEU C  13     -20.381  10.273 108.023  0.00  0.00      A012  
ATOM    579  CD1 LEU C  13     -19.465  10.900 107.059  0.00  0.00      A012  
ATOM    580  CD2 LEU C  13     -21.500  11.231 108.432  0.00  0.00      A012  
ATOM    581  C   LEU C  13     -19.688   7.028 108.343  0.00  0.00      A012  
ATOM    582  O   LEU C  13     -19.048   7.134 109.413  0.00  0.00      A012  
ATOM    583  N   TYR C  14     -19.244   6.397 107.246  0.00  0.00      A012  
ATOM    584  H   TYR C  14     -19.671   6.288 106.370  0.00  0.00      A012  
ATOM    585  CA  TYR C  14     -17.928   5.672 107.287  0.00  0.00      A012  
ATOM    586  CB  TYR C  14     -18.049   4.435 106.504  0.00  0.00      A012  
ATOM    587  CG  TYR C  14     -16.974   3.363 106.798  0.00  0.00      A012  
ATOM    588  CD1 TYR C  14     -15.766   3.372 106.104  0.00  0.00      A012  
ATOM    589  CE1 TYR C  14     -14.842   2.503 106.469  0.00  0.00      A012  
ATOM    590  CD2 TYR C  14     -17.235   2.486 107.820  0.00  0.00      A012  
ATOM    591  CE2 TYR C  14     -16.299   1.588 108.128  0.00  0.00      A012  
ATOM    592  CZ  TYR C  14     -15.143   1.563 107.420  0.00  0.00      A012  
ATOM    593  OH  TYR C  14     -14.229   0.525 107.581  0.00  0.00      A012  
ATOM    594  HH  TYR C  14     -14.641  -0.228 108.011  0.00  0.00      A012  
ATOM    595  C   TYR C  14     -16.817   6.592 106.796  0.00  0.00      A012  
ATOM    596  O   TYR C  14     -16.880   7.294 105.744  0.00  0.00      A012  
ATOM    597  N   GLN C  15     -15.768   6.676 107.555  0.00  0.00      A012  
ATOM    598  H   GLN C  15     -15.775   6.437 108.506  0.00  0.00      A012  
ATOM    599  CA  GLN C  15     -14.464   7.215 107.132  0.00  0.00      A012  
ATOM    600  CB  GLN C  15     -14.222   8.621 107.748  0.00  0.00      A012  
ATOM    601  CG  GLN C  15     -15.225   9.766 107.406  0.00  0.00      A012  
ATOM    602  CD  GLN C  15     -15.043  10.564 106.131  0.00  0.00      A012  
ATOM    603  OE1 GLN C  15     -14.266  11.519 106.099  0.00  0.00      A012  
ATOM    604  NE2 GLN C  15     -15.681  10.012 105.009  0.00  0.00      A012  
ATOM    605 HE21 GLN C  15     -16.200   9.187 105.105  0.00  0.00      A012  
ATOM    606 HE22 GLN C  15     -15.727  10.584 104.215  0.00  0.00      A012  
ATOM    607  C   GLN C  15     -13.407   6.283 107.613  0.00  0.00      A012  
ATOM    608  O   GLN C  15     -13.460   5.799 108.705  0.00  0.00      A012  
ATOM    609  N   LEU C  16     -12.257   5.924 106.974  0.00  0.00      A012  
ATOM    610  H   LEU C  16     -11.586   5.403 107.464  0.00  0.00      A012  
ATOM    611  CA  LEU C  16     -11.855   6.289 105.669  0.00  0.00      A012  
ATOM    612  CB  LEU C  16     -11.075   7.625 105.608  0.00  0.00      A012  
ATOM    613  CG  LEU C  16     -10.591   8.225 104.209  0.00  0.00      A012  
ATOM    614  CD1 LEU C  16     -11.627   8.918 103.322  0.00  0.00      A012  
ATOM    615  CD2 LEU C  16      -9.665   9.397 104.476  0.00  0.00      A012  
ATOM    616  C   LEU C  16     -10.999   5.172 105.092  0.00  0.00      A012  
ATOM    617  O   LEU C  16     -11.213   4.768 103.896  0.00  0.00      A012  
ATOM    618  N   GLU C  17     -10.000   4.629 105.809  0.00  0.00      A012  
ATOM    619  H   GLU C  17      -9.683   5.136 106.585  0.00  0.00      A012  
ATOM    620  CA  GLU C  17      -9.327   3.429 105.372  0.00  0.00      A012  
ATOM    621  CB  GLU C  17      -7.848   3.768 105.018  0.00  0.00      A012  
ATOM    622  CG  GLU C  17      -7.666   4.745 103.877  0.00  0.00      A012  
ATOM    623  CD  GLU C  17      -6.279   5.219 103.456  0.00  0.00      A012  
ATOM    624  OE1 GLU C  17      -5.556   4.496 102.755  0.00  0.00      A012  
ATOM    625  OE2 GLU C  17      -5.905   6.320 103.801  0.00  0.00      A012  
ATOM    626  C   GLU C  17      -9.253   2.240 106.310  0.00  0.00      A012  
ATOM    627  O   GLU C  17      -9.018   2.278 107.544  0.00  0.00      A012  
ATOM    628  N   ASN C  18      -9.610   1.147 105.672  0.00  0.00      A012  
ATOM    629  H   ASN C  18      -9.904   1.194 104.738  0.00  0.00      A012  
ATOM    630  CA  ASN C  18      -9.614  -0.155 106.371  0.00  0.00      A012  
ATOM    631  CB  ASN C  18     -11.015  -0.741 106.493  0.00  0.00      A012  
ATOM    632  CG  ASN C  18     -11.067  -1.984 107.382  0.00  0.00      A012  
ATOM    633  OD1 ASN C  18     -10.216  -2.197 108.288  0.00  0.00      A012  
ATOM    634  ND2 ASN C  18     -11.966  -2.867 107.019  0.00  0.00      A012  
ATOM    635 HD21 ASN C  18     -12.491  -2.590 106.239  0.00  0.00      A012  
ATOM    636 HD22 ASN C  18     -12.072  -3.730 107.472  0.00  0.00      A012  
ATOM    637  C   ASN C  18      -8.607  -1.116 105.749  0.00  0.00      A012  
ATOM    638  O   ASN C  18      -8.695  -1.364 104.550  0.00  0.00      A012  
ATOM    639  N   TYR C  19      -7.654  -1.535 106.538  0.00  0.00      A012  
ATOM    640  H   TYR C  19      -7.777  -1.346 107.491  0.00  0.00      A012  
ATOM    641  CA  TYR C  19      -6.470  -2.358 106.175  0.00  0.00      A012  
ATOM    642  CB  TYR C  19      -5.254  -1.815 106.895  0.00  0.00      A012  
ATOM    643  CG  TYR C  19      -4.934  -0.373 106.560  0.00  0.00      A012  
ATOM    644  CD1 TYR C  19      -4.997   0.600 107.576  0.00  0.00      A012  
ATOM    645  CE1 TYR C  19      -4.605   1.890 107.348  0.00  0.00      A012  
ATOM    646  CD2 TYR C  19      -4.528  -0.043 105.273  0.00  0.00      A012  
ATOM    647  CE2 TYR C  19      -4.208   1.250 104.959  0.00  0.00      A012  
ATOM    648  CZ  TYR C  19      -4.249   2.202 106.021  0.00  0.00      A012  
ATOM    649  OH  TYR C  19      -3.825   3.474 105.733  0.00  0.00      A012  
ATOM    650  HH  TYR C  19      -3.714   3.999 106.529  0.00  0.00      A012  
ATOM    651  C   TYR C  19      -6.730  -3.860 106.303  0.00  0.00      A012  
ATOM    652  O   TYR C  19      -6.978  -4.483 105.264  0.00  0.00      A012  
ATOM    653  N   CYS C  20      -6.721  -4.477 107.509  0.00  0.00      A012  
ATOM    654  H   CYS C  20      -6.538  -3.924 108.297  0.00  0.00      A012  
ATOM    655  CA  CYS C  20      -7.080  -5.883 107.567  0.00  0.00      A012  
ATOM    656  CB  CYS C  20      -5.918  -6.818 107.821  0.00  0.00      A012  
ATOM    657  SG  CYS C  20      -5.995  -8.343 106.906  0.00  0.00      A012  
ATOM    658  C   CYS C  20      -8.262  -6.173 108.465  0.00  0.00      A012  
ATOM    659  O   CYS C  20      -8.229  -5.996 109.691  0.00  0.00      A012  
ATOM    660  N   ASN C  21      -9.323  -6.477 107.760  0.00  0.00      A012  
ATOM    661  H   ASN C  21      -9.230  -6.437 106.785  0.00  0.00      A012  
ATOM    662  CA  ASN C  21     -10.557  -6.856 108.380  0.00  0.00      A012  
ATOM    663  CB  ASN C  21     -10.346  -8.227 109.101  0.00  0.00      A012  
ATOM    664  CG  ASN C  21     -11.472  -8.738 110.038  0.00  0.00      A012  
ATOM    665  OD1 ASN C  21     -11.464  -8.526 111.263  0.00  0.00      A012  
ATOM    666  ND2 ASN C  21     -12.372  -9.665 109.675  0.00  0.00      A012  
ATOM    667 HD21 ASN C  21     -12.365 -10.100 108.797  0.00  0.00      A012  
ATOM    668 HD22 ASN C  21     -13.052  -9.830 110.361  0.00  0.00      A012  
ATOM    669  C   ASN C  21     -11.140  -5.824 109.317  0.00  0.00      A012  
ATOM    670  O   ASN C  21     -12.274  -5.291 109.185  0.00  0.00      A012  
ATOM    671  N   PHE D   1     -18.459  -3.501 112.416  0.00  0.00      B012  
ATOM    672  H   PHE D   1     -19.167  -3.480 113.093  0.00  0.00      B012  
ATOM    673  CA  PHE D   1     -17.382  -4.417 112.752  0.00  0.00      B012  
ATOM    674  CB  PHE D   1     -16.257  -3.605 113.325  0.00  0.00      B012  
ATOM    675  CG  PHE D   1     -15.544  -2.676 112.415  0.00  0.00      B012  
ATOM    676  CD1 PHE D   1     -16.078  -1.369 112.209  0.00  0.00      B012  
ATOM    677  CD2 PHE D   1     -14.436  -3.000 111.759  0.00  0.00      B012  
ATOM    678  CE1 PHE D   1     -15.518  -0.543 111.249  0.00  0.00      B012  
ATOM    679  CE2 PHE D   1     -13.854  -2.144 110.880  0.00  0.00      B012  
ATOM    680  CZ  PHE D   1     -14.353  -0.904 110.639  0.00  0.00      B012  
ATOM    681  C   PHE D   1     -17.746  -5.442 113.847  0.00  0.00      B012  
ATOM    682  O   PHE D   1     -18.564  -5.114 114.710  0.00  0.00      B012  
ATOM    683  N   VAL D   2     -17.376  -6.749 113.878  0.00  0.00      B012  
ATOM    684  H   VAL D   2     -17.569  -7.273 114.683  0.00  0.00      B012  
ATOM    685  CA  VAL D   2     -16.870  -7.333 112.699  0.00  0.00      B012  
ATOM    686  CB  VAL D   2     -15.301  -7.366 112.781  0.00  0.00      B012  
ATOM    687  CG1 VAL D   2     -14.740  -8.636 113.547  0.00  0.00      B012  
ATOM    688  CG2 VAL D   2     -14.874  -7.256 111.350  0.00  0.00      B012  
ATOM    689  C   VAL D   2     -17.551  -8.717 112.524  0.00  0.00      B012  
ATOM    690  O   VAL D   2     -17.921  -9.197 111.445  0.00  0.00      B012  
ATOM    691  N   ASN D   3     -17.737  -9.345 113.625  0.00  0.00      B012  
ATOM    692  H   ASN D   3     -17.370  -9.074 114.493  0.00  0.00      B012  
ATOM    693  CA  ASN D   3     -18.522 -10.513 113.589  0.00  0.00      B012  
ATOM    694  CB  ASN D   3     -17.733 -11.580 114.353  0.00  0.00      B012  
ATOM    695  CG  ASN D   3     -18.557 -12.917 114.407  0.00  0.00      B012  
ATOM    696  OD1 ASN D   3     -19.174 -13.331 113.446  0.00  0.00      B012  
ATOM    697  ND2 ASN D   3     -18.618 -13.576 115.543  0.00  0.00      B012  
ATOM    698 HD21 ASN D   3     -18.238 -13.274 116.394  0.00  0.00      B012  
ATOM    699 HD22 ASN D   3     -18.979 -14.485 115.486  0.00  0.00      B012  
ATOM    700  C   ASN D   3     -19.786 -10.173 114.274  0.00  0.00      B012  
ATOM    701  O   ASN D   3     -19.762  -9.976 115.505  0.00  0.00      B012  
ATOM    702  N   GLN D   4     -20.909 -10.150 113.565  0.00  0.00      B012  
ATOM    703  H   GLN D   4     -20.904 -10.598 112.693  0.00  0.00      B012  
ATOM    704  CA  GLN D   4     -22.115  -9.528 114.098  0.00  0.00      B012  
ATOM    705  CB  GLN D   4     -22.609  -8.291 113.308  0.00  0.00      B012  
ATOM    706  CG  GLN D   4     -21.736  -7.055 113.327  0.00  0.00      B012  
ATOM    707  CD  GLN D   4     -22.358  -5.875 112.710  0.00  0.00      B012  
ATOM    708  OE1 GLN D   4     -22.709  -5.736 111.526  0.00  0.00      B012  
ATOM    709  NE2 GLN D   4     -22.533  -4.939 113.634  0.00  0.00      B012  
ATOM    710 HE21 GLN D   4     -22.229  -5.098 114.552  0.00  0.00      B012  
ATOM    711 HE22 GLN D   4     -22.925  -4.058 113.459  0.00  0.00      B012  
ATOM    712  C   GLN D   4     -23.350 -10.474 114.210  0.00  0.00      B012  
ATOM    713  O   GLN D   4     -23.800 -11.049 113.197  0.00  0.00      B012  
ATOM    714  N   HIS D   5     -23.865 -10.568 115.440  0.00  0.00      B012  
ATOM    715  H   HIS D   5     -23.515  -9.974 116.137  0.00  0.00      B012  
ATOM    716  CA  HIS D   5     -25.159 -11.186 115.640  0.00  0.00      B012  
ATOM    717  CB  HIS D   5     -25.025 -12.020 116.923  0.00  0.00      B012  
ATOM    718  CG  HIS D   5     -23.952 -13.054 116.801  0.00  0.00      B012  
ATOM    719  ND1 HIS D   5     -22.638 -12.863 116.703  0.00  0.00      B012  
ATOM    720  HD1 HIS D   5     -22.071 -12.066 116.776  0.00  0.00      B012  
ATOM    721  CD2 HIS D   5     -24.225 -14.369 116.566  0.00  0.00      B012  
ATOM    722  NE2 HIS D   5     -23.121 -14.923 116.279  0.00  0.00      B012  
ATOM    723  CE1 HIS D   5     -22.185 -13.983 116.356  0.00  0.00      B012  
ATOM    724  C   HIS D   5     -26.122 -10.014 115.866  0.00  0.00      B012  
ATOM    725  O   HIS D   5     -26.525  -9.668 116.961  0.00  0.00      B012  
ATOM    726  N   LEU D   6     -26.448  -9.367 114.806  0.00  0.00      B012  
ATOM    727  H   LEU D   6     -26.316  -9.824 113.949  0.00  0.00      B012  
ATOM    728  CA  LEU D   6     -27.237  -8.167 114.876  0.00  0.00      B012  
ATOM    729  CB  LEU D   6     -27.154  -7.324 113.588  0.00  0.00      B012  
ATOM    730  CG  LEU D   6     -25.894  -6.539 113.230  0.00  0.00      B012  
ATOM    731  CD1 LEU D   6     -26.098  -5.886 111.949  0.00  0.00      B012  
ATOM    732  CD2 LEU D   6     -25.586  -5.419 114.236  0.00  0.00      B012  
ATOM    733  C   LEU D   6     -28.706  -8.178 115.343  0.00  0.00      B012  
ATOM    734  O   LEU D   6     -28.940  -7.915 116.500  0.00  0.00      B012  
ATOM    735  N   CYS D   7     -29.744  -8.577 114.551  0.00  0.00      B012  
ATOM    736  H   CYS D   7     -29.404  -9.106 113.799  0.00  0.00      B012  
ATOM    737  CA  CYS D   7     -31.106  -8.336 114.874  0.00  0.00      B012  
ATOM    738  CB  CYS D   7     -31.621  -7.144 114.147  0.00  0.00      B012  
ATOM    739  SG  CYS D   7     -30.893  -5.629 114.743  0.00  0.00      B012  
ATOM    740  C   CYS D   7     -31.910  -9.596 114.626  0.00  0.00      B012  
ATOM    741  O   CYS D   7     -32.535  -9.794 113.580  0.00  0.00      B012  
ATOM    742  N   GLY D   8     -32.013 -10.296 115.724  0.00  0.00      B012  
ATOM    743  H   GLY D   8     -31.520  -9.871 116.456  0.00  0.00      B012  
ATOM    744  CA  GLY D   8     -32.645 -11.529 115.875  0.00  0.00      B012  
ATOM    745  C   GLY D   8     -31.892 -12.698 115.279  0.00  0.00      B012  
ATOM    746  O   GLY D   8     -31.844 -12.950 114.050  0.00  0.00      B012  
ATOM    747  N   SER D   9     -31.203 -13.368 116.104  0.00  0.00      B012  
ATOM    748  H   SER D   9     -31.202 -13.061 117.035  0.00  0.00      B012  
ATOM    749  CA  SER D   9     -30.461 -14.536 115.667  0.00  0.00      B012  
ATOM    750  CB  SER D   9     -28.962 -14.144 115.647  0.00  0.00      B012  
ATOM    751  OG  SER D   9     -28.668 -12.998 114.864  0.00  0.00      B012  
ATOM    752  HG  SER D   9     -29.077 -13.026 113.996  0.00  0.00      B012  
ATOM    753  C   SER D   9     -30.570 -15.731 116.565  0.00  0.00      B012  
ATOM    754  O   SER D   9     -30.421 -15.659 117.770  0.00  0.00      B012  
ATOM    755  N   HIS D  10     -30.763 -16.933 115.995  0.00  0.00      B012  
ATOM    756  H   HIS D  10     -30.803 -17.067 115.025  0.00  0.00      B012  
ATOM    757  CA  HIS D  10     -30.701 -18.154 116.792  0.00  0.00      B012  
ATOM    758  CB  HIS D  10     -32.136 -18.626 117.171  0.00  0.00      B012  
ATOM    759  CG  HIS D  10     -32.175 -20.054 117.814  0.00  0.00      B012  
ATOM    760  ND1 HIS D  10     -31.485 -20.486 118.888  0.00  0.00      B012  
ATOM    761  HD1 HIS D  10     -30.742 -19.956 119.246  0.00  0.00      B012  
ATOM    762  CD2 HIS D  10     -32.911 -21.058 117.356  0.00  0.00      B012  
ATOM    763  NE2 HIS D  10     -32.650 -22.060 118.235  0.00  0.00      B012  
ATOM    764  CE1 HIS D  10     -31.760 -21.696 119.105  0.00  0.00      B012  
ATOM    765  C   HIS D  10     -29.988 -19.214 116.011  0.00  0.00      B012  
ATOM    766  O   HIS D  10     -30.258 -19.449 114.837  0.00  0.00      B012  
ATOM    767  N   LEU D  11     -29.062 -19.830 116.750  0.00  0.00      B012  
ATOM    768  H   LEU D  11     -29.038 -19.601 117.702  0.00  0.00      B012  
ATOM    769  CA  LEU D  11     -28.079 -20.798 116.244  0.00  0.00      B012  
ATOM    770  CB  LEU D  11     -28.720 -22.115 115.664  0.00  0.00      B012  
ATOM    771  CG  LEU D  11     -29.333 -23.132 116.606  0.00  0.00      B012  
ATOM    772  CD1 LEU D  11     -29.345 -24.467 115.828  0.00  0.00      B012  
ATOM    773  CD2 LEU D  11     -28.554 -23.246 117.939  0.00  0.00      B012  
ATOM    774  C   LEU D  11     -26.967 -20.375 115.261  0.00  0.00      B012  
ATOM    775  O   LEU D  11     -27.169 -20.350 114.086  0.00  0.00      B012  
ATOM    776  N   VAL D  12     -25.857 -19.931 115.808  0.00  0.00      B012  
ATOM    777  H   VAL D  12     -25.798 -19.760 116.771  0.00  0.00      B012  
ATOM    778  CA  VAL D  12     -24.596 -19.746 115.097  0.00  0.00      B012  
ATOM    779  CB  VAL D  12     -24.165 -18.299 115.141  0.00  0.00      B012  
ATOM    780  CG1 VAL D  12     -22.766 -17.989 114.581  0.00  0.00      B012  
ATOM    781  CG2 VAL D  12     -25.236 -17.380 114.495  0.00  0.00      B012  
ATOM    782  C   VAL D  12     -23.650 -20.816 115.626  0.00  0.00      B012  
ATOM    783  O   VAL D  12     -23.297 -20.740 116.838  0.00  0.00      B012  
ATOM    784  N   GLU D  13     -23.227 -21.709 114.780  0.00  0.00      B012  
ATOM    785  H   GLU D  13     -23.578 -21.806 113.870  0.00  0.00      B012  
ATOM    786  CA  GLU D  13     -22.202 -22.672 115.227  0.00  0.00      B012  
ATOM    787  CB  GLU D  13     -22.557 -24.084 114.628  0.00  0.00      B012  
ATOM    788  CG  GLU D  13     -23.789 -24.824 115.091  0.00  0.00      B012  
ATOM    789  CD  GLU D  13     -25.139 -24.152 114.659  0.00  0.00      B012  
ATOM    790  OE1 GLU D  13     -25.740 -24.445 113.625  0.00  0.00      B012  
ATOM    791  OE2 GLU D  13     -25.632 -23.325 115.456  0.00  0.00      B012  
ATOM    792  C   GLU D  13     -20.733 -22.339 114.997  0.00  0.00      B012  
ATOM    793  O   GLU D  13     -20.219 -21.851 116.014  0.00  0.00      B012  
ATOM    794  N   ALA D  14     -20.021 -22.561 113.874  0.00  0.00      B012  
ATOM    795  H   ALA D  14     -20.557 -22.833 113.100  0.00  0.00      B012  
ATOM    796  CA  ALA D  14     -18.510 -22.362 113.832  0.00  0.00      B012  
ATOM    797  CB  ALA D  14     -17.859 -23.616 113.465  0.00  0.00      B012  
ATOM    798  C   ALA D  14     -18.073 -21.270 112.844  0.00  0.00      B012  
ATOM    799  O   ALA D  14     -18.626 -21.106 111.779  0.00  0.00      B012  
ATOM    800  N   LEU D  15     -17.103 -20.550 113.444  0.00  0.00      B012  
ATOM    801  H   LEU D  15     -16.869 -20.775 114.368  0.00  0.00      B012  
ATOM    802  CA  LEU D  15     -16.535 -19.445 112.743  0.00  0.00      B012  
ATOM    803  CB  LEU D  15     -16.790 -18.134 113.496  0.00  0.00      B012  
ATOM    804  CG  LEU D  15     -16.603 -16.885 112.825  0.00  0.00      B012  
ATOM    805  CD1 LEU D  15     -17.882 -16.486 112.220  0.00  0.00      B012  
ATOM    806  CD2 LEU D  15     -16.298 -15.836 113.859  0.00  0.00      B012  
ATOM    807  C   LEU D  15     -14.986 -19.532 112.716  0.00  0.00      B012  
ATOM    808  O   LEU D  15     -14.299 -19.561 113.723  0.00  0.00      B012  
ATOM    809  N   TYR D  16     -14.410 -19.454 111.585  0.00  0.00      B012  
ATOM    810  H   TYR D  16     -14.955 -19.471 110.771  0.00  0.00      B012  
ATOM    811  CA  TYR D  16     -13.029 -19.372 111.376  0.00  0.00      B012  
ATOM    812  CB  TYR D  16     -12.525 -20.574 110.509  0.00  0.00      B012  
ATOM    813  CG  TYR D  16     -11.026 -20.748 110.461  0.00  0.00      B012  
ATOM    814  CD1 TYR D  16     -10.411 -20.319 109.329  0.00  0.00      B012  
ATOM    815  CE1 TYR D  16      -9.048 -20.368 109.243  0.00  0.00      B012  
ATOM    816  CD2 TYR D  16     -10.281 -21.205 111.561  0.00  0.00      B012  
ATOM    817  CE2 TYR D  16      -8.896 -21.370 111.416  0.00  0.00      B012  
ATOM    818  CZ  TYR D  16      -8.332 -20.930 110.230  0.00  0.00      B012  
ATOM    819  OH  TYR D  16      -6.999 -21.152 110.035  0.00  0.00      B012  
ATOM    820  HH  TYR D  16      -6.519 -20.354 110.271  0.00  0.00      B012  
ATOM    821  C   TYR D  16     -12.863 -18.034 110.708  0.00  0.00      B012  
ATOM    822  O   TYR D  16     -13.017 -17.882 109.462  0.00  0.00      B012  
ATOM    823  N   LEU D  17     -12.788 -16.907 111.432  0.00  0.00      B012  
ATOM    824  H   LEU D  17     -12.921 -16.948 112.402  0.00  0.00      B012  
ATOM    825  CA  LEU D  17     -12.461 -15.666 110.728  0.00  0.00      B012  
ATOM    826  CB  LEU D  17     -13.404 -14.621 111.274  0.00  0.00      B012  
ATOM    827  CG  LEU D  17     -13.211 -13.227 110.754  0.00  0.00      B012  
ATOM    828  CD1 LEU D  17     -13.463 -13.189 109.242  0.00  0.00      B012  
ATOM    829  CD2 LEU D  17     -14.238 -12.255 111.385  0.00  0.00      B012  
ATOM    830  C   LEU D  17     -11.016 -15.230 110.988  0.00  0.00      B012  
ATOM    831  O   LEU D  17     -10.659 -14.991 112.190  0.00  0.00      B012  
ATOM    832  N   VAL D  18     -10.251 -15.099 109.860  0.00  0.00      B012  
ATOM    833  H   VAL D  18     -10.662 -15.238 108.981  0.00  0.00      B012  
ATOM    834  CA  VAL D  18      -8.805 -14.905 109.962  0.00  0.00      B012  
ATOM    835  CB  VAL D  18      -8.017 -16.173 109.829  0.00  0.00      B012  
ATOM    836  CG1 VAL D  18      -6.562 -15.827 110.106  0.00  0.00      B012  
ATOM    837  CG2 VAL D  18      -8.473 -17.231 110.896  0.00  0.00      B012  
ATOM    838  C   VAL D  18      -8.422 -13.877 108.892  0.00  0.00      B012  
ATOM    839  O   VAL D  18      -8.787 -14.050 107.711  0.00  0.00      B012  
ATOM    840  N   CYS D  19      -7.629 -12.862 109.155  0.00  0.00      B012  
ATOM    841  H   CYS D  19      -7.425 -12.715 110.102  0.00  0.00      B012  
ATOM    842  CA  CYS D  19      -7.214 -11.954 108.129  0.00  0.00      B012  
ATOM    843  CB  CYS D  19      -7.119 -10.542 108.721  0.00  0.00      B012  
ATOM    844  SG  CYS D  19      -7.680  -9.364 107.491  0.00  0.00      B012  
ATOM    845  C   CYS D  19      -5.960 -12.510 107.441  0.00  0.00      B012  
ATOM    846  O   CYS D  19      -5.988 -12.728 106.261  0.00  0.00      B012  
ATOM    847  N   GLY D  20      -4.836 -12.660 108.204  0.00  0.00      B012  
ATOM    848  H   GLY D  20      -4.874 -12.731 109.180  0.00  0.00      B012  
ATOM    849  CA  GLY D  20      -3.666 -13.096 107.603  0.00  0.00      B012  
ATOM    850  C   GLY D  20      -3.292 -14.402 108.305  0.00  0.00      B012  
ATOM    851  O   GLY D  20      -3.003 -14.455 109.523  0.00  0.00      B012  
ATOM    852  N   GLU D  21      -3.184 -15.528 107.541  0.00  0.00      B012  
ATOM    853  H   GLU D  21      -3.341 -15.397 106.583  0.00  0.00      B012  
ATOM    854  CA  GLU D  21      -2.956 -16.851 108.144  0.00  0.00      B012  
ATOM    855  CB  GLU D  21      -3.638 -17.900 107.371  0.00  0.00      B012  
ATOM    856  CG  GLU D  21      -4.247 -19.159 108.073  0.00  0.00      B012  
ATOM    857  CD  GLU D  21      -5.180 -19.971 107.303  0.00  0.00      B012  
ATOM    858  OE1 GLU D  21      -4.878 -21.126 107.058  0.00  0.00      B012  
ATOM    859  OE2 GLU D  21      -6.274 -19.503 107.005  0.00  0.00      B012  
ATOM    860  C   GLU D  21      -1.444 -17.222 108.285  0.00  0.00      B012  
ATOM    861  O   GLU D  21      -0.875 -17.110 109.376  0.00  0.00      B012  
ATOM    862  N   ARG D  22      -0.918 -17.580 107.153  0.00  0.00      B012  
ATOM    863  H   ARG D  22      -1.472 -17.505 106.348  0.00  0.00      B012  
ATOM    864  CA  ARG D  22       0.485 -17.625 106.865  0.00  0.00      B012  
ATOM    865  CB  ARG D  22       1.043 -18.983 106.401  0.00  0.00      B012  
ATOM    866  CG  ARG D  22       2.480 -18.971 105.849  0.00  0.00      B012  
ATOM    867  CD  ARG D  22       3.024 -20.381 105.598  0.00  0.00      B012  
ATOM    868  NE  ARG D  22       3.108 -21.287 106.707  0.00  0.00      B012  
ATOM    869  HE  ARG D  22       3.340 -20.829 107.542  0.00  0.00      B012  
ATOM    870  CZ  ARG D  22       2.909 -22.580 106.669  0.00  0.00      B012  
ATOM    871  NH1 ARG D  22       2.533 -23.253 105.637  0.00  0.00      B012  
ATOM    872 HH11 ARG D  22       2.104 -22.704 104.919  0.00  0.00      B012  
ATOM    873 HH12 ARG D  22       2.296 -24.218 105.751  0.00  0.00      B012  
ATOM    874  NH2 ARG D  22       3.144 -23.178 107.806  0.00  0.00      B012  
ATOM    875 HH21 ARG D  22       3.362 -22.644 108.623  0.00  0.00      B012  
ATOM    876 HH22 ARG D  22       3.131 -24.174 107.889  0.00  0.00      B012  
ATOM    877  C   ARG D  22       0.978 -16.480 106.048  0.00  0.00      B012  
ATOM    878  O   ARG D  22       0.746 -16.371 104.864  0.00  0.00      B012  
ATOM    879  N   GLY D  23       1.722 -15.601 106.689  0.00  0.00      B012  
ATOM    880  H   GLY D  23       2.010 -15.816 107.601  0.00  0.00      B012  
ATOM    881  CA  GLY D  23       2.090 -14.369 106.071  0.00  0.00      B012  
ATOM    882  C   GLY D  23       3.567 -14.281 106.028  0.00  0.00      B012  
ATOM    883  O   GLY D  23       4.155 -13.861 106.974  0.00  0.00      B012  
ATOM    884  N   PHE D  24       4.118 -14.641 104.929  0.00  0.00      B012  
ATOM    885  H   PHE D  24       3.612 -14.976 104.160  0.00  0.00      B012  
ATOM    886  CA  PHE D  24       5.548 -14.283 104.743  0.00  0.00      B012  
ATOM    887  CB  PHE D  24       6.342 -15.272 103.780  0.00  0.00      B012  
ATOM    888  CG  PHE D  24       7.828 -14.989 103.620  0.00  0.00      B012  
ATOM    889  CD1 PHE D  24       8.282 -14.436 102.431  0.00  0.00      B012  
ATOM    890  CD2 PHE D  24       8.728 -15.280 104.657  0.00  0.00      B012  
ATOM    891  CE1 PHE D  24       9.648 -14.175 102.323  0.00  0.00      B012  
ATOM    892  CE2 PHE D  24      10.071 -15.005 104.522  0.00  0.00      B012  
ATOM    893  CZ  PHE D  24      10.541 -14.463 103.357  0.00  0.00      B012  
ATOM    894  C   PHE D  24       5.841 -12.793 104.519  0.00  0.00      B012  
ATOM    895  O   PHE D  24       6.620 -12.253 105.292  0.00  0.00      B012  
ATOM    896  N   PHE D  25       5.301 -12.203 103.459  0.00  0.00      B012  
ATOM    897  H   PHE D  25       4.923 -12.740 102.732  0.00  0.00      B012  
ATOM    898  CA  PHE D  25       5.299 -10.703 103.389  0.00  0.00      B012  
ATOM    899  CB  PHE D  25       5.888 -10.151 102.083  0.00  0.00      B012  
ATOM    900  CG  PHE D  25       7.446 -10.150 101.973  0.00  0.00      B012  
ATOM    901  CD1 PHE D  25       8.088 -11.107 101.224  0.00  0.00      B012  
ATOM    902  CD2 PHE D  25       8.122  -9.222 102.645  0.00  0.00      B012  
ATOM    903  CE1 PHE D  25       9.434 -11.065 101.088  0.00  0.00      B012  
ATOM    904  CE2 PHE D  25       9.503  -9.180 102.495  0.00  0.00      B012  
ATOM    905  CZ  PHE D  25      10.153 -10.100 101.667  0.00  0.00      B012  
ATOM    906  C   PHE D  25       3.775 -10.309 103.426  0.00  0.00      B012  
ATOM    907  O   PHE D  25       3.049 -10.720 102.556  0.00  0.00      B012  
ATOM    908  N   TYR D  26       3.355  -9.742 104.539  0.00  0.00      B012  
ATOM    909  H   TYR D  26       3.922  -9.762 105.338  0.00  0.00      B012  
ATOM    910  CA  TYR D  26       1.986  -9.189 104.611  0.00  0.00      B012  
ATOM    911  CB  TYR D  26       1.195  -9.747 105.699  0.00  0.00      B012  
ATOM    912  CG  TYR D  26      -0.317  -9.798 105.387  0.00  0.00      B012  
ATOM    913  CD1 TYR D  26      -0.767 -10.891 104.667  0.00  0.00      B012  
ATOM    914  CE1 TYR D  26      -2.040 -10.995 104.323  0.00  0.00      B012  
ATOM    915  CD2 TYR D  26      -1.236  -8.859 105.869  0.00  0.00      B012  
ATOM    916  CE2 TYR D  26      -2.537  -8.977 105.582  0.00  0.00      B012  
ATOM    917  CZ  TYR D  26      -2.927 -10.053 104.813  0.00  0.00      B012  
ATOM    918  OH  TYR D  26      -4.237 -10.252 104.486  0.00  0.00      B012  
ATOM    919  HH  TYR D  26      -4.899  -9.641 104.819  0.00  0.00      B012  
ATOM    920  C   TYR D  26       2.069  -7.640 104.763  0.00  0.00      B012  
ATOM    921  O   TYR D  26       2.339  -7.144 105.893  0.00  0.00      B012  
ATOM    922  N   THR D  27       1.636  -6.986 103.686  0.00  0.00      B012  
ATOM    923  H   THR D  27       1.357  -7.546 102.932  0.00  0.00      B012  
ATOM    924  CA  THR D  27       1.653  -5.547 103.630  0.00  0.00      B012  
ATOM    925  CB  THR D  27       3.000  -4.901 103.138  0.00  0.00      B012  
ATOM    926  OG1 THR D  27       4.004  -5.219 104.126  0.00  0.00      B012  
ATOM    927  HG1 THR D  27       3.631  -5.205 105.011  0.00  0.00      B012  
ATOM    928  CG2 THR D  27       2.879  -3.429 103.024  0.00  0.00      B012  
ATOM    929  C   THR D  27       0.515  -5.070 102.732  0.00  0.00      B012  
ATOM    930  O   THR D  27       0.555  -5.251 101.501  0.00  0.00      B012  
ATOM    931  N   PRO D  28      -0.502  -4.526 103.357  0.00  0.00      B012  
ATOM    932  CD  PRO D  28      -1.086  -4.961 104.687  0.00  0.00      B012  
ATOM    933  CA  PRO D  28      -1.509  -3.730 102.650  0.00  0.00      B012  
ATOM    934  CB  PRO D  28      -2.523  -3.381 103.734  0.00  0.00      B012  
ATOM    935  CG  PRO D  28      -2.568  -4.596 104.567  0.00  0.00      B012  
ATOM    936  C   PRO D  28      -1.007  -2.475 101.917  0.00  0.00      B012  
ATOM    937  O   PRO D  28      -1.241  -2.385 100.720  0.00  0.00      B012  
ATOM    938  N   LYS D  29      -0.482  -1.453 102.667  0.00  0.00      B012  
ATOM    939  H   LYS D  29      -0.295  -1.608 103.617  0.00  0.00      B012  
ATOM    940  CA  LYS D  29      -0.236  -0.166 102.024  0.00  0.00      B012  
ATOM    941  CB  LYS D  29      -1.109   0.850 102.753  0.00  0.00      B012  
ATOM    942  CG  LYS D  29      -1.092   2.201 102.109  0.00  0.00      B012  
ATOM    943  CD  LYS D  29      -1.844   3.347 102.940  0.00  0.00      B012  
ATOM    944  CE  LYS D  29      -1.494   4.726 102.402  0.00  0.00      B012  
ATOM    945  NZ  LYS D  29      -2.431   5.594 103.112  0.00  0.00      B012  
ATOM    946  HZ1 LYS D  29      -3.352   5.144 102.936  0.00  0.00      B012  
ATOM    947  HZ2 LYS D  29      -2.498   6.530 102.665  0.00  0.00      B012  
ATOM    948  HZ3 LYS D  29      -2.194   5.555 104.124  0.00  0.00      B012  
ATOM    949  C   LYS D  29       1.346   0.050 102.071  0.00  0.00      B012  
ATOM    950  O   LYS D  29       1.913   0.349 103.140  0.00  0.00      B012  
ATOM    951  N   ALA D  30       1.994  -0.071 100.904  0.00  0.00      B012  
ATOM    952  H   ALA D  30       1.413  -0.436 100.204  0.00  0.00      B012  
ATOM    953  CA  ALA D  30       3.430   0.183 100.708  0.00  0.00      B012  
ATOM    954  CB  ALA D  30       4.017  -0.722  99.661  0.00  0.00      B012  
ATOM    955  C   ALA D  30       3.699   1.675 100.363  0.00  0.00      B012  
ATOM    956  O   ALA D  30       3.815   2.454 101.312  0.00  0.00      B012  
ATOM    957  N   GLY E   1     -36.252  14.550 116.641  0.00  0.00      A013  
ATOM    958  H   GLY E   1     -36.554  14.474 117.570  0.00  0.00      A013  
ATOM    959  CA  GLY E   1     -35.520  13.407 116.127  0.00  0.00      A013  
ATOM    960  C   GLY E   1     -34.720  12.711 117.237  0.00  0.00      A013  
ATOM    961  O   GLY E   1     -35.115  12.669 118.430  0.00  0.00      A013  
ATOM    962  N   ILE E   2     -33.527  12.078 117.015  0.00  0.00      A013  
ATOM    963  H   ILE E   2     -33.305  11.494 117.771  0.00  0.00      A013  
ATOM    964  CA  ILE E   2     -32.788  12.014 115.792  0.00  0.00      A013  
ATOM    965  CB  ILE E   2     -31.394  12.618 115.933  0.00  0.00      A013  
ATOM    966  CG2 ILE E   2     -30.592  12.250 114.678  0.00  0.00      A013  
ATOM    967  CG1 ILE E   2     -31.476  14.070 116.279  0.00  0.00      A013  
ATOM    968  CD  ILE E   2     -30.272  14.998 116.002  0.00  0.00      A013  
ATOM    969  C   ILE E   2     -32.729  10.575 115.294  0.00  0.00      A013  
ATOM    970  O   ILE E   2     -33.189  10.197 114.215  0.00  0.00      A013  
ATOM    971  N   VAL E   3     -32.236   9.817 116.242  0.00  0.00      A013  
ATOM    972  H   VAL E   3     -32.086  10.117 117.163  0.00  0.00      A013  
ATOM    973  CA  VAL E   3     -31.842   8.449 116.039  0.00  0.00      A013  
ATOM    974  CB  VAL E   3     -30.401   8.160 116.495  0.00  0.00      A013  
ATOM    975  CG1 VAL E   3     -30.035   6.706 116.394  0.00  0.00      A013  
ATOM    976  CG2 VAL E   3     -29.399   9.015 115.648  0.00  0.00      A013  
ATOM    977  C   VAL E   3     -32.816   7.584 116.810  0.00  0.00      A013  
ATOM    978  O   VAL E   3     -32.836   7.629 118.053  0.00  0.00      A013  
ATOM    979  N   GLU E   4     -33.691   6.734 116.193  0.00  0.00      A013  
ATOM    980  H   GLU E   4     -33.653   6.636 115.219  0.00  0.00      A013  
ATOM    981  CA  GLU E   4     -34.787   6.017 116.807  0.00  0.00      A013  
ATOM    982  CB  GLU E   4     -36.182   6.539 116.421  0.00  0.00      A013  
ATOM    983  CG  GLU E   4     -37.257   5.838 117.167  0.00  0.00      A013  
ATOM    984  CD  GLU E   4     -38.704   6.245 116.778  0.00  0.00      A013  
ATOM    985  OE1 GLU E   4     -39.343   5.532 116.021  0.00  0.00      A013  
ATOM    986  OE2 GLU E   4     -39.225   7.247 117.305  0.00  0.00      A013  
ATOM    987  C   GLU E   4     -34.550   4.538 116.537  0.00  0.00      A013  
ATOM    988  O   GLU E   4     -34.873   3.978 115.473  0.00  0.00      A013  
ATOM    989  N   GLN E   5     -33.953   3.995 117.597  0.00  0.00      A013  
ATOM    990  H   GLN E   5     -33.763   4.571 118.367  0.00  0.00      A013  
ATOM    991  CA  GLN E   5     -33.398   2.578 117.674  0.00  0.00      A013  
ATOM    992  CB  GLN E   5     -34.447   1.569 117.194  0.00  0.00      A013  
ATOM    993  CG  GLN E   5     -35.505   1.054 118.174  0.00  0.00      A013  
ATOM    994  CD  GLN E   5     -36.626   2.001 118.543  0.00  0.00      A013  
ATOM    995  OE1 GLN E   5     -36.709   2.503 119.656  0.00  0.00      A013  
ATOM    996  NE2 GLN E   5     -37.526   2.300 117.663  0.00  0.00      A013  
ATOM    997 HE21 GLN E   5     -37.446   1.920 116.763  0.00  0.00      A013  
ATOM    998 HE22 GLN E   5     -38.220   2.967 117.848  0.00  0.00      A013  
ATOM    999  C   GLN E   5     -32.090   2.406 116.892  0.00  0.00      A013  
ATOM   1000  O   GLN E   5     -32.041   2.741 115.698  0.00  0.00      A013  
ATOM   1001  N   CYS E   6     -31.075   1.929 117.705  0.00  0.00      A013  
ATOM   1002  H   CYS E   6     -31.223   1.759 118.659  0.00  0.00      A013  
ATOM   1003  CA  CYS E   6     -29.771   1.567 117.185  0.00  0.00      A013  
ATOM   1004  CB  CYS E   6     -28.646   2.629 117.476  0.00  0.00      A013  
ATOM   1005  SG  CYS E   6     -27.164   2.243 116.534  0.00  0.00      A013  
ATOM   1006  C   CYS E   6     -29.352   0.321 117.787  0.00  0.00      A013  
ATOM   1007  O   CYS E   6     -29.271   0.174 119.014  0.00  0.00      A013  
ATOM   1008  N   CYS E   7     -29.074  -0.674 116.881  0.00  0.00      A013  
ATOM   1009  H   CYS E   7     -29.352  -0.427 115.974  0.00  0.00      A013  
ATOM   1010  CA  CYS E   7     -28.458  -1.953 117.185  0.00  0.00      A013  
ATOM   1011  CB  CYS E   7     -29.372  -3.200 117.081  0.00  0.00      A013  
ATOM   1012  SG  CYS E   7     -30.598  -3.395 118.395  0.00  0.00      A013  
ATOM   1013  C   CYS E   7     -27.296  -2.044 116.225  0.00  0.00      A013  
ATOM   1014  O   CYS E   7     -27.456  -2.224 115.017  0.00  0.00      A013  
ATOM   1015  N   ALA E   8     -26.056  -1.758 116.528  0.00  0.00      A013  
ATOM   1016  H   ALA E   8     -25.827  -1.560 117.460  0.00  0.00      A013  
ATOM   1017  CA  ALA E   8     -24.927  -1.603 115.618  0.00  0.00      A013  
ATOM   1018  CB  ALA E   8     -25.127  -0.321 114.752  0.00  0.00      A013  
ATOM   1019  C   ALA E   8     -23.585  -1.480 116.239  0.00  0.00      A013  
ATOM   1020  O   ALA E   8     -23.436  -1.461 117.457  0.00  0.00      A013  
ATOM   1021  N   SER E   9     -22.545  -1.245 115.418  0.00  0.00      A013  
ATOM   1022  H   SER E   9     -22.593  -1.446 114.460  0.00  0.00      A013  
ATOM   1023  CA  SER E   9     -21.092  -1.106 115.975  0.00  0.00      A013  
ATOM   1024  CB  SER E   9     -20.046  -1.535 114.982  0.00  0.00      A013  
ATOM   1025  OG  SER E   9     -20.431  -2.834 114.507  0.00  0.00      A013  
ATOM   1026  HG  SER E   9     -20.567  -3.451 115.230  0.00  0.00      A013  
ATOM   1027  C   SER E   9     -21.002   0.360 116.350  0.00  0.00      A013  
ATOM   1028  O   SER E   9     -20.972   0.646 117.572  0.00  0.00      A013  
ATOM   1029  N   VAL E  10     -20.805   1.297 115.344  0.00  0.00      A013  
ATOM   1030  H   VAL E  10     -20.722   1.112 114.385  0.00  0.00      A013  
ATOM   1031  CA  VAL E  10     -20.736   2.714 115.647  0.00  0.00      A013  
ATOM   1032  CB  VAL E  10     -19.467   3.269 115.033  0.00  0.00      A013  
ATOM   1033  CG1 VAL E  10     -19.279   4.740 115.498  0.00  0.00      A013  
ATOM   1034  CG2 VAL E  10     -18.305   2.434 115.526  0.00  0.00      A013  
ATOM   1035  C   VAL E  10     -21.970   3.274 114.974  0.00  0.00      A013  
ATOM   1036  O   VAL E  10     -22.081   3.196 113.759  0.00  0.00      A013  
ATOM   1037  N   CYS E  11     -22.856   3.910 115.775  0.00  0.00      A013  
ATOM   1038  H   CYS E  11     -22.760   3.824 116.746  0.00  0.00      A013  
ATOM   1039  CA  CYS E  11     -24.085   4.461 115.174  0.00  0.00      A013  
ATOM   1040  CB  CYS E  11     -25.148   4.647 116.344  0.00  0.00      A013  
ATOM   1041  SG  CYS E  11     -25.604   3.244 117.410  0.00  0.00      A013  
ATOM   1042  C   CYS E  11     -23.881   5.735 114.347  0.00  0.00      A013  
ATOM   1043  O   CYS E  11     -24.294   5.915 113.191  0.00  0.00      A013  
ATOM   1044  N   SER E  12     -23.239   6.701 114.975  0.00  0.00      A013  
ATOM   1045  H   SER E  12     -22.970   6.613 115.913  0.00  0.00      A013  
ATOM   1046  CA  SER E  12     -22.789   7.934 114.351  0.00  0.00      A013  
ATOM   1047  CB  SER E  12     -23.972   8.920 114.408  0.00  0.00      A013  
ATOM   1048  OG  SER E  12     -25.214   8.321 114.165  0.00  0.00      A013  
ATOM   1049  HG  SER E  12     -25.071   7.881 113.324  0.00  0.00      A013  
ATOM   1050  C   SER E  12     -21.494   8.558 114.971  0.00  0.00      A013  
ATOM   1051  O   SER E  12     -21.598   8.944 116.153  0.00  0.00      A013  
ATOM   1052  N   LEU E  13     -20.296   8.692 114.442  0.00  0.00      A013  
ATOM   1053  H   LEU E  13     -19.730   9.323 114.935  0.00  0.00      A013  
ATOM   1054  CA  LEU E  13     -19.895   8.223 113.180  0.00  0.00      A013  
ATOM   1055  CB  LEU E  13     -19.837   9.487 112.285  0.00  0.00      A013  
ATOM   1056  CG  LEU E  13     -18.932  10.664 112.382  0.00  0.00      A013  
ATOM   1057  CD1 LEU E  13     -18.845  11.497 111.112  0.00  0.00      A013  
ATOM   1058  CD2 LEU E  13     -19.496  11.502 113.497  0.00  0.00      A013  
ATOM   1059  C   LEU E  13     -18.487   7.642 113.287  0.00  0.00      A013  
ATOM   1060  O   LEU E  13     -17.808   7.865 114.324  0.00  0.00      A013  
ATOM   1061  N   TYR E  14     -17.969   6.940 112.290  0.00  0.00      A013  
ATOM   1062  H   TYR E  14     -18.515   6.903 111.478  0.00  0.00      A013  
ATOM   1063  CA  TYR E  14     -16.734   6.203 112.398  0.00  0.00      A013  
ATOM   1064  CB  TYR E  14     -16.799   4.743 111.994  0.00  0.00      A013  
ATOM   1065  CG  TYR E  14     -15.530   3.922 112.185  0.00  0.00      A013  
ATOM   1066  CD1 TYR E  14     -15.163   3.423 113.376  0.00  0.00      A013  
ATOM   1067  CE1 TYR E  14     -13.977   2.719 113.488  0.00  0.00      A013  
ATOM   1068  CD2 TYR E  14     -14.679   3.762 111.032  0.00  0.00      A013  
ATOM   1069  CE2 TYR E  14     -13.490   3.109 111.163  0.00  0.00      A013  
ATOM   1070  CZ  TYR E  14     -13.133   2.557 112.397  0.00  0.00      A013  
ATOM   1071  OH  TYR E  14     -11.942   1.845 112.421  0.00  0.00      A013  
ATOM   1072  HH  TYR E  14     -11.732   1.545 113.309  0.00  0.00      A013  
ATOM   1073  C   TYR E  14     -15.631   6.883 111.630  0.00  0.00      A013  
ATOM   1074  O   TYR E  14     -15.847   7.259 110.468  0.00  0.00      A013  
ATOM   1075  N   GLN E  15     -14.500   7.167 112.220  0.00  0.00      A013  
ATOM   1076  H   GLN E  15     -14.476   7.180 113.199  0.00  0.00      A013  
ATOM   1077  CA  GLN E  15     -13.399   7.761 111.437  0.00  0.00      A013  
ATOM   1078  CB  GLN E  15     -13.181   9.299 111.747  0.00  0.00      A013  
ATOM   1079  CG  GLN E  15     -14.447  10.215 111.610  0.00  0.00      A013  
ATOM   1080  CD  GLN E  15     -14.113  11.731 111.609  0.00  0.00      A013  
ATOM   1081  OE1 GLN E  15     -14.268  12.387 112.631  0.00  0.00      A013  
ATOM   1082  NE2 GLN E  15     -13.656  12.272 110.466  0.00  0.00      A013  
ATOM   1083 HE21 GLN E  15     -13.728  11.890 109.567  0.00  0.00      A013  
ATOM   1084 HE22 GLN E  15     -13.288  13.173 110.583  0.00  0.00      A013  
ATOM   1085  C   GLN E  15     -12.147   6.906 111.824  0.00  0.00      A013  
ATOM   1086  O   GLN E  15     -12.219   6.245 112.798  0.00  0.00      A013  
ATOM   1087  N   LEU E  16     -10.977   6.756 111.233  0.00  0.00      A013  
ATOM   1088  H   LEU E  16     -10.308   6.272 111.761  0.00  0.00      A013  
ATOM   1089  CA  LEU E  16     -10.480   7.262 109.975  0.00  0.00      A013  
ATOM   1090  CB  LEU E  16      -9.635   8.548 110.255  0.00  0.00      A013  
ATOM   1091  CG  LEU E  16      -9.170   9.470 109.115  0.00  0.00      A013  
ATOM   1092  CD1 LEU E  16     -10.352  10.267 108.617  0.00  0.00      A013  
ATOM   1093  CD2 LEU E  16      -8.338  10.536 109.793  0.00  0.00      A013  
ATOM   1094  C   LEU E  16      -9.622   6.174 109.527  0.00  0.00      A013  
ATOM   1095  O   LEU E  16      -9.762   5.672 108.390  0.00  0.00      A013  
ATOM   1096  N   GLU E  17      -8.632   5.706 110.301  0.00  0.00      A013  
ATOM   1097  H   GLU E  17      -8.631   5.942 111.252  0.00  0.00      A013  
ATOM   1098  CA  GLU E  17      -7.742   4.647 109.848  0.00  0.00      A013  
ATOM   1099  CB  GLU E  17      -6.240   5.081 109.709  0.00  0.00      A013  
ATOM   1100  CG  GLU E  17      -5.849   6.207 108.760  0.00  0.00      A013  
ATOM   1101  CD  GLU E  17      -4.407   6.441 108.774  0.00  0.00      A013  
ATOM   1102  OE1 GLU E  17      -3.888   7.111 109.678  0.00  0.00      A013  
ATOM   1103  OE2 GLU E  17      -3.678   5.896 107.927  0.00  0.00      A013  
ATOM   1104  C   GLU E  17      -7.734   3.443 110.761  0.00  0.00      A013  
ATOM   1105  O   GLU E  17      -7.158   3.507 111.818  0.00  0.00      A013  
ATOM   1106  N   ASN E  18      -8.540   2.414 110.350  0.00  0.00      A013  
ATOM   1107  H   ASN E  18      -9.136   2.487 109.575  0.00  0.00      A013  
ATOM   1108  CA  ASN E  18      -8.424   1.094 110.956  0.00  0.00      A013  
ATOM   1109  CB  ASN E  18      -9.729   0.338 110.795  0.00  0.00      A013  
ATOM   1110  CG  ASN E  18     -10.047  -0.649 111.863  0.00  0.00      A013  
ATOM   1111  OD1 ASN E  18     -10.084  -0.347 113.088  0.00  0.00      A013  
ATOM   1112  ND2 ASN E  18     -10.276  -1.876 111.434  0.00  0.00      A013  
ATOM   1113 HD21 ASN E  18     -10.119  -2.062 110.485  0.00  0.00      A013  
ATOM   1114 HD22 ASN E  18     -10.512  -2.555 112.101  0.00  0.00      A013  
ATOM   1115  C   ASN E  18      -7.353   0.158 110.407  0.00  0.00      A013  
ATOM   1116  O   ASN E  18      -7.443  -0.409 109.283  0.00  0.00      A013  
ATOM   1117  N   TYR E  19      -6.425  -0.196 111.384  0.00  0.00      A013  
ATOM   1118  H   TYR E  19      -6.562   0.116 112.303  0.00  0.00      A013  
ATOM   1119  CA  TYR E  19      -5.336  -1.125 111.061  0.00  0.00      A013  
ATOM   1120  CB  TYR E  19      -4.082  -0.777 111.793  0.00  0.00      A013  
ATOM   1121  CG  TYR E  19      -3.401   0.517 111.479  0.00  0.00      A013  
ATOM   1122  CD1 TYR E  19      -2.395   0.623 110.537  0.00  0.00      A013  
ATOM   1123  CE1 TYR E  19      -1.865   1.837 110.209  0.00  0.00      A013  
ATOM   1124  CD2 TYR E  19      -3.865   1.703 112.153  0.00  0.00      A013  
ATOM   1125  CE2 TYR E  19      -3.303   2.860 111.900  0.00  0.00      A013  
ATOM   1126  CZ  TYR E  19      -2.317   2.949 110.972  0.00  0.00      A013  
ATOM   1127  OH  TYR E  19      -1.711   4.179 110.807  0.00  0.00      A013  
ATOM   1128  HH  TYR E  19      -1.773   4.720 111.598  0.00  0.00      A013  
ATOM   1129  C   TYR E  19      -5.629  -2.651 111.129  0.00  0.00      A013  
ATOM   1130  O   TYR E  19      -5.599  -3.245 110.062  0.00  0.00      A013  
ATOM   1131  N   CYS E  20      -5.928  -3.300 112.201  0.00  0.00      A013  
ATOM   1132  H   CYS E  20      -6.144  -2.739 112.976  0.00  0.00      A013  
ATOM   1133  CA  CYS E  20      -6.108  -4.805 112.307  0.00  0.00      A013  
ATOM   1134  CB  CYS E  20      -4.932  -5.603 112.841  0.00  0.00      A013  
ATOM   1135  SG  CYS E  20      -4.538  -7.119 111.936  0.00  0.00      A013  
ATOM   1136  C   CYS E  20      -7.223  -5.117 113.195  0.00  0.00      A013  
ATOM   1137  O   CYS E  20      -7.536  -4.515 114.242  0.00  0.00      A013  
ATOM   1138  N   ASN E  21      -8.049  -6.045 112.552  0.00  0.00      A013  
ATOM   1139  H   ASN E  21      -7.875  -6.328 111.630  0.00  0.00      A013  
ATOM   1140  CA  ASN E  21      -9.227  -6.652 113.161  0.00  0.00      A013  
ATOM   1141  CB  ASN E  21      -8.972  -7.462 114.438  0.00  0.00      A013  
ATOM   1142  CG  ASN E  21     -10.171  -8.304 114.869  0.00  0.00      A013  
ATOM   1143  OD1 ASN E  21     -10.378  -8.549 116.031  0.00  0.00      A013  
ATOM   1144  ND2 ASN E  21     -11.042  -8.909 114.054  0.00  0.00      A013  
ATOM   1145 HD21 ASN E  21     -10.870  -8.898 113.090  0.00  0.00      A013  
ATOM   1146 HD22 ASN E  21     -11.767  -9.429 114.460  0.00  0.00      A013  
ATOM   1147  C   ASN E  21     -10.398  -5.668 113.259  0.00  0.00      A013  
ATOM   1148  O   ASN E  21     -10.319  -4.593 112.653  0.00  0.00      A013  
ATOM   1149  N   PHE F   1     -11.847  -6.474 117.427  0.00  0.00      B013  
ATOM   1150  H   PHE F   1     -11.935  -7.325 116.949  0.00  0.00      B013  
ATOM   1151  CA  PHE F   1     -12.704  -5.368 117.351  0.00  0.00      B013  
ATOM   1152  CB  PHE F   1     -11.868  -4.123 117.085  0.00  0.00      B013  
ATOM   1153  CG  PHE F   1     -12.434  -2.717 116.696  0.00  0.00      B013  
ATOM   1154  CD1 PHE F   1     -12.519  -2.332 115.357  0.00  0.00      B013  
ATOM   1155  CD2 PHE F   1     -12.764  -1.775 117.672  0.00  0.00      B013  
ATOM   1156  CE1 PHE F   1     -12.683  -1.002 115.024  0.00  0.00      B013  
ATOM   1157  CE2 PHE F   1     -13.022  -0.464 117.324  0.00  0.00      B013  
ATOM   1158  CZ  PHE F   1     -13.014  -0.061 116.005  0.00  0.00      B013  
ATOM   1159  C   PHE F   1     -13.692  -5.730 116.170  0.00  0.00      B013  
ATOM   1160  O   PHE F   1     -13.243  -5.686 115.062  0.00  0.00      B013  
ATOM   1161  N   VAL F   2     -14.986  -6.052 116.310  0.00  0.00      B013  
ATOM   1162  H   VAL F   2     -15.537  -6.147 115.506  0.00  0.00      B013  
ATOM   1163  CA  VAL F   2     -15.692  -6.232 117.593  0.00  0.00      B013  
ATOM   1164  CB  VAL F   2     -16.695  -5.011 117.740  0.00  0.00      B013  
ATOM   1165  CG1 VAL F   2     -17.412  -5.091 119.038  0.00  0.00      B013  
ATOM   1166  CG2 VAL F   2     -16.084  -3.654 117.779  0.00  0.00      B013  
ATOM   1167  C   VAL F   2     -16.494  -7.531 117.454  0.00  0.00      B013  
ATOM   1168  O   VAL F   2     -16.964  -7.889 116.371  0.00  0.00      B013  
ATOM   1169  N   ASN F   3     -16.772  -8.181 118.568  0.00  0.00      B013  
ATOM   1170  H   ASN F   3     -16.399  -7.807 119.393  0.00  0.00      B013  
ATOM   1171  CA  ASN F   3     -17.494  -9.404 118.495  0.00  0.00      B013  
ATOM   1172  CB  ASN F   3     -16.773 -10.532 119.098  0.00  0.00      B013  
ATOM   1173  CG  ASN F   3     -17.395 -11.854 118.854  0.00  0.00      B013  
ATOM   1174  OD1 ASN F   3     -17.576 -12.328 117.747  0.00  0.00      B013  
ATOM   1175  ND2 ASN F   3     -17.848 -12.426 119.953  0.00  0.00      B013  
ATOM   1176 HD21 ASN F   3     -17.665 -12.025 120.828  0.00  0.00      B013  
ATOM   1177 HD22 ASN F   3     -18.212 -13.334 120.003  0.00  0.00      B013  
ATOM   1178  C   ASN F   3     -18.806  -9.243 119.243  0.00  0.00      B013  
ATOM   1179  O   ASN F   3     -18.975  -9.184 120.483  0.00  0.00      B013  
ATOM   1180  N   GLN F   4     -19.717  -8.802 118.332  0.00  0.00      B013  
ATOM   1181  H   GLN F   4     -19.545  -8.977 117.383  0.00  0.00      B013  
ATOM   1182  CA  GLN F   4     -20.973  -8.331 118.745  0.00  0.00      B013  
ATOM   1183  CB  GLN F   4     -21.628  -7.248 117.893  0.00  0.00      B013  
ATOM   1184  CG  GLN F   4     -20.762  -5.910 118.184  0.00  0.00      B013  
ATOM   1185  CD  GLN F   4     -21.456  -4.595 117.751  0.00  0.00      B013  
ATOM   1186  OE1 GLN F   4     -21.793  -4.372 116.588  0.00  0.00      B013  
ATOM   1187  NE2 GLN F   4     -21.606  -3.606 118.640  0.00  0.00      B013  
ATOM   1188 HE21 GLN F   4     -21.299  -3.760 119.558  0.00  0.00      B013  
ATOM   1189 HE22 GLN F   4     -22.067  -2.752 118.508  0.00  0.00      B013  
ATOM   1190  C   GLN F   4     -21.945  -9.483 118.854  0.00  0.00      B013  
ATOM   1191  O   GLN F   4     -22.238 -10.094 117.771  0.00  0.00      B013  
ATOM   1192  N   HIS F   5     -22.385  -9.701 120.047  0.00  0.00      B013  
ATOM   1193  H   HIS F   5     -21.988  -9.386 120.886  0.00  0.00      B013  
ATOM   1194  CA  HIS F   5     -23.560 -10.511 120.236  0.00  0.00      B013  
ATOM   1195  CB  HIS F   5     -23.472 -11.505 121.493  0.00  0.00      B013  
ATOM   1196  CG  HIS F   5     -22.141 -12.136 121.601  0.00  0.00      B013  
ATOM   1197  ND1 HIS F   5     -21.252 -11.800 122.552  0.00  0.00      B013  
ATOM   1198  HD1 HIS F   5     -21.262 -10.974 123.078  0.00  0.00      B013  
ATOM   1199  CD2 HIS F   5     -21.629 -13.158 120.878  0.00  0.00      B013  
ATOM   1200  NE2 HIS F   5     -20.459 -13.382 121.402  0.00  0.00      B013  
ATOM   1201  CE1 HIS F   5     -20.234 -12.557 122.378  0.00  0.00      B013  
ATOM   1202  C   HIS F   5     -24.551  -9.391 120.491  0.00  0.00      B013  
ATOM   1203  O   HIS F   5     -24.251  -8.639 121.448  0.00  0.00      B013  
ATOM   1204  N   LEU F   6     -25.696  -9.154 119.810  0.00  0.00      B013  
ATOM   1205  H   LEU F   6     -26.032  -9.780 119.134  0.00  0.00      B013  
ATOM   1206  CA  LEU F   6     -26.478  -7.920 119.972  0.00  0.00      B013  
ATOM   1207  CB  LEU F   6     -26.159  -7.039 118.682  0.00  0.00      B013  
ATOM   1208  CG  LEU F   6     -25.717  -5.596 118.833  0.00  0.00      B013  
ATOM   1209  CD1 LEU F   6     -25.438  -5.066 117.552  0.00  0.00      B013  
ATOM   1210  CD2 LEU F   6     -26.654  -4.669 119.690  0.00  0.00      B013  
ATOM   1211  C   LEU F   6     -27.952  -8.294 120.132  0.00  0.00      B013  
ATOM   1212  O   LEU F   6     -28.230  -9.145 120.960  0.00  0.00      B013  
ATOM   1213  N   CYS F   7     -28.956  -7.843 119.308  0.00  0.00      B013  
ATOM   1214  H   CYS F   7     -28.712  -7.664 118.376  0.00  0.00      B013  
ATOM   1215  CA  CYS F   7     -30.333  -7.633 119.697  0.00  0.00      B013  
ATOM   1216  CB  CYS F   7     -30.960  -6.426 118.952  0.00  0.00      B013  
ATOM   1217  SG  CYS F   7     -30.171  -4.898 119.657  0.00  0.00      B013  
ATOM   1218  C   CYS F   7     -31.158  -8.895 119.521  0.00  0.00      B013  
ATOM   1219  O   CYS F   7     -31.914  -9.176 118.604  0.00  0.00      B013  
ATOM   1220  N   GLY F   8     -31.009  -9.708 120.521  0.00  0.00      B013  
ATOM   1221  H   GLY F   8     -30.266  -9.553 121.141  0.00  0.00      B013  
ATOM   1222  CA  GLY F   8     -31.772 -10.933 120.615  0.00  0.00      B013  
ATOM   1223  C   GLY F   8     -30.970 -12.051 120.027  0.00  0.00      B013  
ATOM   1224  O   GLY F   8     -31.296 -12.607 118.980  0.00  0.00      B013  
ATOM   1225  N   SER F   9     -29.959 -12.419 120.800  0.00  0.00      B013  
ATOM   1226  H   SER F   9     -29.869 -12.072 121.712  0.00  0.00      B013  
ATOM   1227  CA  SER F   9     -29.009 -13.383 120.363  0.00  0.00      B013  
ATOM   1228  CB  SER F   9     -27.537 -12.988 120.770  0.00  0.00      B013  
ATOM   1229  OG  SER F   9     -27.097 -11.701 120.247  0.00  0.00      B013  
ATOM   1230  HG  SER F   9     -27.508 -11.009 120.771  0.00  0.00      B013  
ATOM   1231  C   SER F   9     -29.389 -14.616 121.145  0.00  0.00      B013  
ATOM   1232  O   SER F   9     -29.669 -14.574 122.392  0.00  0.00      B013  
ATOM   1233  N   HIS F  10     -29.501 -15.864 120.515  0.00  0.00      B013  
ATOM   1234  H   HIS F  10     -29.531 -15.962 119.541  0.00  0.00      B013  
ATOM   1235  CA  HIS F  10     -29.813 -17.129 121.238  0.00  0.00      B013  
ATOM   1236  CB  HIS F  10     -31.228 -17.482 120.905  0.00  0.00      B013  
ATOM   1237  CG  HIS F  10     -32.393 -16.565 121.473  0.00  0.00      B013  
ATOM   1238  ND1 HIS F  10     -32.214 -15.747 122.486  0.00  0.00      B013  
ATOM   1239  HD1 HIS F  10     -31.354 -15.374 122.774  0.00  0.00      B013  
ATOM   1240  CD2 HIS F  10     -33.702 -16.454 121.049  0.00  0.00      B013  
ATOM   1241  NE2 HIS F  10     -34.248 -15.563 121.822  0.00  0.00      B013  
ATOM   1242  CE1 HIS F  10     -33.336 -15.170 122.643  0.00  0.00      B013  
ATOM   1243  C   HIS F  10     -28.862 -18.198 120.616  0.00  0.00      B013  
ATOM   1244  O   HIS F  10     -29.087 -18.632 119.440  0.00  0.00      B013  
ATOM   1245  N   LEU F  11     -28.029 -18.814 121.437  0.00  0.00      B013  
ATOM   1246  H   LEU F  11     -27.942 -18.440 122.339  0.00  0.00      B013  
ATOM   1247  CA  LEU F  11     -27.213 -20.002 121.143  0.00  0.00      B013  
ATOM   1248  CB  LEU F  11     -27.941 -21.247 120.889  0.00  0.00      B013  
ATOM   1249  CG  LEU F  11     -28.370 -22.078 122.076  0.00  0.00      B013  
ATOM   1250  CD1 LEU F  11     -29.608 -21.649 122.735  0.00  0.00      B013  
ATOM   1251  CD2 LEU F  11     -28.768 -23.573 121.671  0.00  0.00      B013  
ATOM   1252  C   LEU F  11     -26.136 -19.787 120.107  0.00  0.00      B013  
ATOM   1253  O   LEU F  11     -26.258 -19.985 118.831  0.00  0.00      B013  
ATOM   1254  N   VAL F  12     -24.926 -19.475 120.635  0.00  0.00      B013  
ATOM   1255  H   VAL F  12     -24.919 -19.448 121.615  0.00  0.00      B013  
ATOM   1256  CA  VAL F  12     -23.788 -19.277 119.766  0.00  0.00      B013  
ATOM   1257  CB  VAL F  12     -23.453 -17.771 119.841  0.00  0.00      B013  
ATOM   1258  CG1 VAL F  12     -22.404 -17.488 118.830  0.00  0.00      B013  
ATOM   1259  CG2 VAL F  12     -24.586 -16.719 119.781  0.00  0.00      B013  
ATOM   1260  C   VAL F  12     -22.779 -20.192 120.427  0.00  0.00      B013  
ATOM   1261  O   VAL F  12     -22.467 -20.144 121.658  0.00  0.00      B013  
ATOM   1262  N   GLU F  13     -22.098 -20.870 119.536  0.00  0.00      B013  
ATOM   1263  H   GLU F  13     -22.332 -20.743 118.592  0.00  0.00      B013  
ATOM   1264  CA  GLU F  13     -21.283 -22.039 119.964  0.00  0.00      B013  
ATOM   1265  CB  GLU F  13     -21.736 -23.311 119.096  0.00  0.00      B013  
ATOM   1266  CG  GLU F  13     -21.088 -24.658 119.466  0.00  0.00      B013  
ATOM   1267  CD  GLU F  13     -21.818 -25.382 120.532  0.00  0.00      B013  
ATOM   1268  OE1 GLU F  13     -21.320 -25.337 121.650  0.00  0.00      B013  
ATOM   1269  OE2 GLU F  13     -22.797 -26.057 120.323  0.00  0.00      B013  
ATOM   1270  C   GLU F  13     -19.718 -21.767 119.901  0.00  0.00      B013  
ATOM   1271  O   GLU F  13     -19.165 -21.450 120.968  0.00  0.00      B013  
ATOM   1272  N   ALA F  14     -19.050 -21.658 118.726  0.00  0.00      B013  
ATOM   1273  H   ALA F  14     -19.551 -21.553 117.889  0.00  0.00      B013  
ATOM   1274  CA  ALA F  14     -17.644 -21.737 118.677  0.00  0.00      B013  
ATOM   1275  CB  ALA F  14     -17.080 -23.093 118.360  0.00  0.00      B013  
ATOM   1276  C   ALA F  14     -16.960 -20.788 117.688  0.00  0.00      B013  
ATOM   1277  O   ALA F  14     -16.906 -21.091 116.557  0.00  0.00      B013  
ATOM   1278  N   LEU F  15     -16.412 -19.696 118.183  0.00  0.00      B013  
ATOM   1279  H   LEU F  15     -16.467 -19.512 119.144  0.00  0.00      B013  
ATOM   1280  CA  LEU F  15     -15.944 -18.601 117.367  0.00  0.00      B013  
ATOM   1281  CB  LEU F  15     -16.721 -17.345 117.692  0.00  0.00      B013  
ATOM   1282  CG  LEU F  15     -18.231 -17.248 117.632  0.00  0.00      B013  
ATOM   1283  CD1 LEU F  15     -18.634 -15.851 117.886  0.00  0.00      B013  
ATOM   1284  CD2 LEU F  15     -18.858 -17.815 116.382  0.00  0.00      B013  
ATOM   1285  C   LEU F  15     -14.456 -18.315 117.415  0.00  0.00      B013  
ATOM   1286  O   LEU F  15     -13.954 -17.788 118.464  0.00  0.00      B013  
ATOM   1287  N   TYR F  16     -13.693 -18.567 116.306  0.00  0.00      B013  
ATOM   1288  H   TYR F  16     -14.099 -18.991 115.521  0.00  0.00      B013  
ATOM   1289  CA  TYR F  16     -12.336 -18.163 116.186  0.00  0.00      B013  
ATOM   1290  CB  TYR F  16     -11.591 -19.290 115.522  0.00  0.00      B013  
ATOM   1291  CG  TYR F  16     -10.609 -20.010 116.434  0.00  0.00      B013  
ATOM   1292  CD1 TYR F  16      -9.269 -19.645 116.511  0.00  0.00      B013  
ATOM   1293  CE1 TYR F  16      -8.502 -20.310 117.391  0.00  0.00      B013  
ATOM   1294  CD2 TYR F  16     -11.127 -21.138 117.089  0.00  0.00      B013  
ATOM   1295  CE2 TYR F  16     -10.296 -21.855 117.968  0.00  0.00      B013  
ATOM   1296  CZ  TYR F  16      -9.006 -21.378 118.169  0.00  0.00      B013  
ATOM   1297  OH  TYR F  16      -8.136 -21.930 119.085  0.00  0.00      B013  
ATOM   1298  HH  TYR F  16      -8.485 -22.795 119.311  0.00  0.00      B013  
ATOM   1299  C   TYR F  16     -12.172 -16.892 115.443  0.00  0.00      B013  
ATOM   1300  O   TYR F  16     -12.530 -16.764 114.307  0.00  0.00      B013  
ATOM   1301  N   LEU F  17     -11.766 -15.878 116.187  0.00  0.00      B013  
ATOM   1302  H   LEU F  17     -11.639 -15.905 117.159  0.00  0.00      B013  
ATOM   1303  CA  LEU F  17     -11.460 -14.622 115.554  0.00  0.00      B013  
ATOM   1304  CB  LEU F  17     -12.264 -13.453 116.011  0.00  0.00      B013  
ATOM   1305  CG  LEU F  17     -13.711 -13.324 115.688  0.00  0.00      B013  
ATOM   1306  CD1 LEU F  17     -14.551 -13.651 116.913  0.00  0.00      B013  
ATOM   1307  CD2 LEU F  17     -14.068 -11.886 115.491  0.00  0.00      B013  
ATOM   1308  C   LEU F  17      -9.965 -14.209 115.768  0.00  0.00      B013  
ATOM   1309  O   LEU F  17      -9.505 -14.123 116.930  0.00  0.00      B013  
ATOM   1310  N   VAL F  18      -9.230 -14.068 114.682  0.00  0.00      B013  
ATOM   1311  H   VAL F  18      -9.654 -14.015 113.799  0.00  0.00      B013  
ATOM   1312  CA  VAL F  18      -7.766 -13.953 114.774  0.00  0.00      B013  
ATOM   1313  CB  VAL F  18      -6.986 -15.237 114.459  0.00  0.00      B013  
ATOM   1314  CG1 VAL F  18      -5.437 -15.077 114.270  0.00  0.00      B013  
ATOM   1315  CG2 VAL F  18      -7.207 -16.332 115.483  0.00  0.00      B013  
ATOM   1316  C   VAL F  18      -7.347 -12.930 113.675  0.00  0.00      B013  
ATOM   1317  O   VAL F  18      -7.678 -13.094 112.458  0.00  0.00      B013  
ATOM   1318  N   CYS F  19      -6.622 -11.815 113.925  0.00  0.00      B013  
ATOM   1319  H   CYS F  19      -6.450 -11.668 114.878  0.00  0.00      B013  
ATOM   1320  CA  CYS F  19      -6.189 -10.918 112.862  0.00  0.00      B013  
ATOM   1321  CB  CYS F  19      -5.750  -9.563 113.365  0.00  0.00      B013  
ATOM   1322  SG  CYS F  19      -6.163  -8.231 112.156  0.00  0.00      B013  
ATOM   1323  C   CYS F  19      -5.074 -11.602 112.063  0.00  0.00      B013  
ATOM   1324  O   CYS F  19      -5.173 -11.730 110.862  0.00  0.00      B013  
ATOM   1325  N   GLY F  20      -3.958 -11.963 112.732  0.00  0.00      B013  
ATOM   1326  H   GLY F  20      -3.794 -11.959 113.699  0.00  0.00      B013  
ATOM   1327  CA  GLY F  20      -2.660 -12.390 112.186  0.00  0.00      B013  
ATOM   1328  C   GLY F  20      -2.223 -13.663 112.885  0.00  0.00      B013  
ATOM   1329  O   GLY F  20      -1.790 -13.587 114.037  0.00  0.00      B013  
ATOM   1330  N   GLU F  21      -2.405 -14.862 112.265  0.00  0.00      B013  
ATOM   1331  H   GLU F  21      -2.808 -14.768 111.376  0.00  0.00      B013  
ATOM   1332  CA  GLU F  21      -1.978 -16.187 112.822  0.00  0.00      B013  
ATOM   1333  CB  GLU F  21      -2.705 -17.231 111.917  0.00  0.00      B013  
ATOM   1334  CG  GLU F  21      -3.011 -18.548 112.743  0.00  0.00      B013  
ATOM   1335  CD  GLU F  21      -3.662 -19.662 111.934  0.00  0.00      B013  
ATOM   1336  OE1 GLU F  21      -4.711 -19.426 111.375  0.00  0.00      B013  
ATOM   1337  OE2 GLU F  21      -3.084 -20.764 111.952  0.00  0.00      B013  
ATOM   1338  C   GLU F  21      -0.419 -16.372 112.804  0.00  0.00      B013  
ATOM   1339  O   GLU F  21       0.159 -16.448 113.893  0.00  0.00      B013  
ATOM   1340  N   ARG F  22       0.308 -16.482 111.680  0.00  0.00      B013  
ATOM   1341  H   ARG F  22      -0.139 -16.302 110.827  0.00  0.00      B013  
ATOM   1342  CA  ARG F  22       1.732 -16.804 111.626  0.00  0.00      B013  
ATOM   1343  CB  ARG F  22       1.991 -18.169 110.935  0.00  0.00      B013  
ATOM   1344  CG  ARG F  22       3.020 -19.068 111.409  0.00  0.00      B013  
ATOM   1345  CD  ARG F  22       2.829 -19.916 112.686  0.00  0.00      B013  
ATOM   1346  NE  ARG F  22       1.465 -20.550 112.626  0.00  0.00      B013  
ATOM   1347  HE  ARG F  22       1.177 -21.273 112.030  0.00  0.00      B013  
ATOM   1348  CZ  ARG F  22       0.537 -20.107 113.491  0.00  0.00      B013  
ATOM   1349  NH1 ARG F  22       0.835 -19.201 114.445  0.00  0.00      B013  
ATOM   1350 HH11 ARG F  22       1.760 -18.842 114.570  0.00  0.00      B013  
ATOM   1351 HH12 ARG F  22       0.145 -18.783 115.035  0.00  0.00      B013  
ATOM   1352  NH2 ARG F  22      -0.670 -20.649 113.362  0.00  0.00      B013  
ATOM   1353 HH21 ARG F  22      -0.912 -21.186 112.554  0.00  0.00      B013  
ATOM   1354 HH22 ARG F  22      -1.380 -20.490 114.048  0.00  0.00      B013  
ATOM   1355  C   ARG F  22       2.348 -15.614 110.873  0.00  0.00      B013  
ATOM   1356  O   ARG F  22       2.589 -15.617 109.662  0.00  0.00      B013  
ATOM   1357  N   GLY F  23       2.661 -14.535 111.643  0.00  0.00      B013  
ATOM   1358  H   GLY F  23       2.706 -14.664 112.614  0.00  0.00      B013  
ATOM   1359  CA  GLY F  23       2.937 -13.291 110.935  0.00  0.00      B013  
ATOM   1360  C   GLY F  23       4.402 -13.066 110.933  0.00  0.00      B013  
ATOM   1361  O   GLY F  23       4.988 -12.508 111.886  0.00  0.00      B013  
ATOM   1362  N   PHE F  24       5.035 -13.565 109.828  0.00  0.00      B013  
ATOM   1363  H   PHE F  24       4.554 -14.078 109.146  0.00  0.00      B013  
ATOM   1364  CA  PHE F  24       6.404 -13.385 109.696  0.00  0.00      B013  
ATOM   1365  CB  PHE F  24       7.048 -14.318 108.687  0.00  0.00      B013  
ATOM   1366  CG  PHE F  24       6.747 -15.789 108.843  0.00  0.00      B013  
ATOM   1367  CD1 PHE F  24       5.754 -16.376 108.031  0.00  0.00      B013  
ATOM   1368  CD2 PHE F  24       7.464 -16.465 109.805  0.00  0.00      B013  
ATOM   1369  CE1 PHE F  24       5.510 -17.706 108.249  0.00  0.00      B013  
ATOM   1370  CE2 PHE F  24       7.266 -17.838 109.949  0.00  0.00      B013  
ATOM   1371  CZ  PHE F  24       6.228 -18.430 109.232  0.00  0.00      B013  
ATOM   1372  C   PHE F  24       7.016 -12.029 109.503  0.00  0.00      B013  
ATOM   1373  O   PHE F  24       7.651 -11.448 110.367  0.00  0.00      B013  
ATOM   1374  N   PHE F  25       6.700 -11.450 108.351  0.00  0.00      B013  
ATOM   1375  H   PHE F  25       6.248 -11.886 107.598  0.00  0.00      B013  
ATOM   1376  CA  PHE F  25       6.863  -9.999 108.105  0.00  0.00      B013  
ATOM   1377  CB  PHE F  25       7.745  -9.818 106.861  0.00  0.00      B013  
ATOM   1378  CG  PHE F  25       9.255  -9.986 107.022  0.00  0.00      B013  
ATOM   1379  CD1 PHE F  25      10.043  -9.136 107.684  0.00  0.00      B013  
ATOM   1380  CD2 PHE F  25       9.753 -11.082 106.381  0.00  0.00      B013  
ATOM   1381  CE1 PHE F  25      11.404  -9.329 107.761  0.00  0.00      B013  
ATOM   1382  CE2 PHE F  25      11.040 -11.379 106.541  0.00  0.00      B013  
ATOM   1383  CZ  PHE F  25      11.850 -10.519 107.239  0.00  0.00      B013  
ATOM   1384  C   PHE F  25       5.510  -9.414 107.964  0.00  0.00      B013  
ATOM   1385  O   PHE F  25       4.912  -9.408 106.841  0.00  0.00      B013  
ATOM   1386  N   TYR F  26       5.013  -8.811 109.048  0.00  0.00      B013  
ATOM   1387  H   TYR F  26       5.531  -8.632 109.861  0.00  0.00      B013  
ATOM   1388  CA  TYR F  26       3.616  -8.334 109.066  0.00  0.00      B013  
ATOM   1389  CB  TYR F  26       2.779  -9.209 110.123  0.00  0.00      B013  
ATOM   1390  CG  TYR F  26       1.302  -9.213 109.855  0.00  0.00      B013  
ATOM   1391  CD1 TYR F  26       0.621 -10.410 109.805  0.00  0.00      B013  
ATOM   1392  CE1 TYR F  26      -0.750 -10.439 109.585  0.00  0.00      B013  
ATOM   1393  CD2 TYR F  26       0.562  -8.034 109.583  0.00  0.00      B013  
ATOM   1394  CE2 TYR F  26      -0.824  -8.119 109.270  0.00  0.00      B013  
ATOM   1395  CZ  TYR F  26      -1.482  -9.273 109.310  0.00  0.00      B013  
ATOM   1396  OH  TYR F  26      -2.867  -9.287 109.099  0.00  0.00      B013  
ATOM   1397  HH  TYR F  26      -3.259 -10.156 109.212  0.00  0.00      B013  
ATOM   1398  C   TYR F  26       3.585  -6.866 109.411  0.00  0.00      B013  
ATOM   1399  O   TYR F  26       3.350  -6.390 110.540  0.00  0.00      B013  
ATOM   1400  N   THR F  27       3.651  -6.053 108.415  0.00  0.00      B013  
ATOM   1401  H   THR F  27       3.548  -6.399 107.504  0.00  0.00      B013  
ATOM   1402  CA  THR F  27       3.683  -4.616 108.546  0.00  0.00      B013  
ATOM   1403  CB  THR F  27       4.977  -4.044 108.097  0.00  0.00      B013  
ATOM   1404  OG1 THR F  27       5.897  -4.787 108.863  0.00  0.00      B013  
ATOM   1405  HG1 THR F  27       5.855  -4.438 109.757  0.00  0.00      B013  
ATOM   1406  CG2 THR F  27       5.003  -2.477 108.273  0.00  0.00      B013  
ATOM   1407  C   THR F  27       2.527  -4.147 107.727  0.00  0.00      B013  
ATOM   1408  O   THR F  27       2.628  -4.188 106.514  0.00  0.00      B013  
ATOM   1409  N   PRO F  28       1.330  -3.798 108.304  0.00  0.00      B013  
ATOM   1410  CD  PRO F  28       0.923  -4.292 109.649  0.00  0.00      B013  
ATOM   1411  CA  PRO F  28       0.145  -3.334 107.565  0.00  0.00      B013  
ATOM   1412  CB  PRO F  28      -0.949  -3.262 108.655  0.00  0.00      B013  
ATOM   1413  CG  PRO F  28      -0.601  -4.511 109.426  0.00  0.00      B013  
ATOM   1414  C   PRO F  28       0.248  -1.946 106.844  0.00  0.00      B013  
ATOM   1415  O   PRO F  28       0.002  -1.845 105.634  0.00  0.00      B013  
ATOM   1416  N   LYS F  29       0.958  -1.000 107.454  0.00  0.00      B013  
ATOM   1417  H   LYS F  29       1.273  -1.125 108.373  0.00  0.00      B013  
ATOM   1418  CA  LYS F  29       1.195   0.295 106.822  0.00  0.00      B013  
ATOM   1419  CB  LYS F  29       0.351   1.294 107.514  0.00  0.00      B013  
ATOM   1420  CG  LYS F  29       0.332   2.608 106.739  0.00  0.00      B013  
ATOM   1421  CD  LYS F  29      -0.293   3.778 107.454  0.00  0.00      B013  
ATOM   1422  CE  LYS F  29      -0.456   5.041 106.617  0.00  0.00      B013  
ATOM   1423  NZ  LYS F  29      -0.811   6.172 107.498  0.00  0.00      B013  
ATOM   1424  HZ1 LYS F  29      -0.806   7.011 106.883  0.00  0.00      B013  
ATOM   1425  HZ2 LYS F  29      -0.187   6.260 108.325  0.00  0.00      B013  
ATOM   1426  HZ3 LYS F  29      -1.756   6.050 107.913  0.00  0.00      B013  
ATOM   1427  C   LYS F  29       2.637   0.796 106.870  0.00  0.00      B013  
ATOM   1428  O   LYS F  29       3.158   0.924 107.948  0.00  0.00      B013  
ATOM   1429  N   ALA F  30       3.200   0.898 105.679  0.00  0.00      B013  
ATOM   1430  H   ALA F  30       2.564   0.793 104.941  0.00  0.00      B013  
ATOM   1431  CA  ALA F  30       4.514   1.269 105.435  0.00  0.00      B013  
ATOM   1432  CB  ALA F  30       5.223   0.135 104.684  0.00  0.00      B013  
ATOM   1433  C   ALA F  30       4.560   2.437 104.412  0.00  0.00      B013  
ATOM   1434  O   ALA F  30       4.719   3.565 104.815  0.00  0.00      B013  
ATOM   1435  N   GLY G   1     -35.202  13.785 123.385  0.00  0.00      A014  
ATOM   1436  H   GLY G   1     -34.770  13.620 124.248  0.00  0.00      A014  
ATOM   1437  CA  GLY G   1     -34.358  13.518 122.233  0.00  0.00      A014  
ATOM   1438  C   GLY G   1     -32.991  13.053 122.753  0.00  0.00      A014  
ATOM   1439  O   GLY G   1     -32.909  12.922 123.967  0.00  0.00      A014  
ATOM   1440  N   ILE G   2     -31.877  12.872 122.111  0.00  0.00      A014  
ATOM   1441  H   ILE G   2     -31.042  12.838 122.622  0.00  0.00      A014  
ATOM   1442  CA  ILE G   2     -31.884  12.778 120.670  0.00  0.00      A014  
ATOM   1443  CB  ILE G   2     -31.076  13.959 120.006  0.00  0.00      A014  
ATOM   1444  CG2 ILE G   2     -31.849  15.284 120.099  0.00  0.00      A014  
ATOM   1445  CG1 ILE G   2     -29.706  13.998 120.636  0.00  0.00      A014  
ATOM   1446  CD  ILE G   2     -28.921  15.094 120.016  0.00  0.00      A014  
ATOM   1447  C   ILE G   2     -31.532  11.401 120.094  0.00  0.00      A014  
ATOM   1448  O   ILE G   2     -31.932  10.970 118.998  0.00  0.00      A014  
ATOM   1449  N   VAL G   3     -30.817  10.646 120.814  0.00  0.00      A014  
ATOM   1450  H   VAL G   3     -30.394  11.026 121.612  0.00  0.00      A014  
ATOM   1451  CA  VAL G   3     -30.557   9.277 120.403  0.00  0.00      A014  
ATOM   1452  CB  VAL G   3     -29.044   9.112 120.356  0.00  0.00      A014  
ATOM   1453  CG1 VAL G   3     -28.730   7.795 119.590  0.00  0.00      A014  
ATOM   1454  CG2 VAL G   3     -28.378  10.232 119.575  0.00  0.00      A014  
ATOM   1455  C   VAL G   3     -31.374   8.305 121.309  0.00  0.00      A014  
ATOM   1456  O   VAL G   3     -30.997   8.156 122.494  0.00  0.00      A014  
ATOM   1457  N   GLU G   4     -32.546   7.780 120.912  0.00  0.00      A014  
ATOM   1458  H   GLU G   4     -32.730   8.022 119.980  0.00  0.00      A014  
ATOM   1459  CA  GLU G   4     -33.230   6.773 121.700  0.00  0.00      A014  
ATOM   1460  CB  GLU G   4     -34.693   7.097 121.892  0.00  0.00      A014  
ATOM   1461  CG  GLU G   4     -35.383   7.117 120.495  0.00  0.00      A014  
ATOM   1462  CD  GLU G   4     -36.903   7.149 120.545  0.00  0.00      A014  
ATOM   1463  OE1 GLU G   4     -37.447   6.178 120.895  0.00  0.00      A014  
ATOM   1464  OE2 GLU G   4     -37.465   8.185 120.355  0.00  0.00      A014  
ATOM   1465  C   GLU G   4     -33.051   5.368 121.248  0.00  0.00      A014  
ATOM   1466  O   GLU G   4     -33.254   5.015 120.048  0.00  0.00      A014  
ATOM   1467  N   GLN G   5     -32.621   4.569 122.330  0.00  0.00      A014  
ATOM   1468  H   GLN G   5     -32.480   5.024 123.187  0.00  0.00      A014  
ATOM   1469  CA  GLN G   5     -32.319   3.133 122.293  0.00  0.00      A014  
ATOM   1470  CB  GLN G   5     -33.493   2.318 121.646  0.00  0.00      A014  
ATOM   1471  CG  GLN G   5     -34.737   2.136 122.450  0.00  0.00      A014  
ATOM   1472  CD  GLN G   5     -35.577   3.346 122.846  0.00  0.00      A014  
ATOM   1473  OE1 GLN G   5     -35.377   3.975 123.898  0.00  0.00      A014  
ATOM   1474  NE2 GLN G   5     -36.661   3.702 122.188  0.00  0.00      A014  
ATOM   1475 HE21 GLN G   5     -36.886   3.218 121.367  0.00  0.00      A014  
ATOM   1476 HE22 GLN G   5     -37.255   4.463 122.353  0.00  0.00      A014  
ATOM   1477  C   GLN G   5     -31.091   2.798 121.453  0.00  0.00      A014  
ATOM   1478  O   GLN G   5     -31.061   2.578 120.231  0.00  0.00      A014  
ATOM   1479  N   CYS G   6     -29.947   2.951 122.206  0.00  0.00      A014  
ATOM   1480  H   CYS G   6     -29.991   3.241 123.141  0.00  0.00      A014  
ATOM   1481  CA  CYS G   6     -28.637   2.788 121.622  0.00  0.00      A014  
ATOM   1482  CB  CYS G   6     -27.795   4.080 121.735  0.00  0.00      A014  
ATOM   1483  SG  CYS G   6     -26.364   4.142 120.623  0.00  0.00      A014  
ATOM   1484  C   CYS G   6     -27.823   1.577 122.115  0.00  0.00      A014  
ATOM   1485  O   CYS G   6     -27.277   1.666 123.211  0.00  0.00      A014  
ATOM   1486  N   CYS G   7     -27.975   0.511 121.341  0.00  0.00      A014  
ATOM   1487  H   CYS G   7     -28.666   0.673 120.666  0.00  0.00      A014  
ATOM   1488  CA  CYS G   7     -27.365  -0.792 121.594  0.00  0.00      A014  
ATOM   1489  CB  CYS G   7     -28.355  -1.986 121.459  0.00  0.00      A014  
ATOM   1490  SG  CYS G   7     -29.440  -2.209 122.841  0.00  0.00      A014  
ATOM   1491  C   CYS G   7     -26.196  -1.029 120.681  0.00  0.00      A014  
ATOM   1492  O   CYS G   7     -26.336  -1.381 119.523  0.00  0.00      A014  
ATOM   1493  N   ALA G   8     -25.028  -0.780 121.246  0.00  0.00      A014  
ATOM   1494  H   ALA G   8     -24.945  -0.742 122.222  0.00  0.00      A014  
ATOM   1495  CA  ALA G   8     -23.905  -0.526 120.365  0.00  0.00      A014  
ATOM   1496  CB  ALA G   8     -23.969   0.936 119.893  0.00  0.00      A014  
ATOM   1497  C   ALA G   8     -22.477  -0.796 120.856  0.00  0.00      A014  
ATOM   1498  O   ALA G   8     -22.269  -1.191 121.945  0.00  0.00      A014  
ATOM   1499  N   SER G   9     -21.392  -0.631 120.055  0.00  0.00      A014  
ATOM   1500  H   SER G   9     -21.594  -0.694 119.098  0.00  0.00      A014  
ATOM   1501  CA  SER G   9     -20.028  -0.320 120.551  0.00  0.00      A014  
ATOM   1502  CB  SER G   9     -18.955  -0.709 119.522  0.00  0.00      A014  
ATOM   1503  OG  SER G   9     -19.036  -1.942 118.960  0.00  0.00      A014  
ATOM   1504  HG  SER G   9     -19.394  -2.514 119.643  0.00  0.00      A014  
ATOM   1505  C   SER G   9     -19.827   1.179 120.891  0.00  0.00      A014  
ATOM   1506  O   SER G   9     -19.469   1.512 121.968  0.00  0.00      A014  
ATOM   1507  N   VAL G  10     -20.082   2.107 119.963  0.00  0.00      A014  
ATOM   1508  H   VAL G  10     -20.457   1.834 119.100  0.00  0.00      A014  
ATOM   1509  CA  VAL G  10     -19.931   3.521 120.091  0.00  0.00      A014  
ATOM   1510  CB  VAL G  10     -18.731   4.049 119.239  0.00  0.00      A014  
ATOM   1511  CG1 VAL G  10     -18.557   5.497 119.368  0.00  0.00      A014  
ATOM   1512  CG2 VAL G  10     -17.366   3.415 119.678  0.00  0.00      A014  
ATOM   1513  C   VAL G  10     -21.179   4.118 119.495  0.00  0.00      A014  
ATOM   1514  O   VAL G  10     -21.538   3.816 118.344  0.00  0.00      A014  
ATOM   1515  N   CYS G  11     -21.935   4.796 120.340  0.00  0.00      A014  
ATOM   1516  H   CYS G  11     -21.829   4.649 121.303  0.00  0.00      A014  
ATOM   1517  CA  CYS G  11     -23.117   5.597 119.916  0.00  0.00      A014  
ATOM   1518  CB  CYS G  11     -23.952   5.740 121.121  0.00  0.00      A014  
ATOM   1519  SG  CYS G  11     -24.681   4.192 121.699  0.00  0.00      A014  
ATOM   1520  C   CYS G  11     -22.638   6.846 119.266  0.00  0.00      A014  
ATOM   1521  O   CYS G  11     -23.100   7.118 118.194  0.00  0.00      A014  
ATOM   1522  N   SER G  12     -21.658   7.544 119.805  0.00  0.00      A014  
ATOM   1523  H   SER G  12     -21.567   7.450 120.776  0.00  0.00      A014  
ATOM   1524  CA  SER G  12     -20.899   8.598 119.086  0.00  0.00      A014  
ATOM   1525  CB  SER G  12     -21.605   9.959 118.991  0.00  0.00      A014  
ATOM   1526  OG  SER G  12     -22.825  10.001 118.329  0.00  0.00      A014  
ATOM   1527  HG  SER G  12     -22.816   9.363 117.613  0.00  0.00      A014  
ATOM   1528  C   SER G  12     -19.560   8.836 119.790  0.00  0.00      A014  
ATOM   1529  O   SER G  12     -19.362   8.503 120.918  0.00  0.00      A014  
ATOM   1530  N   LEU G  13     -18.471   9.313 119.220  0.00  0.00      A014  
ATOM   1531  H   LEU G  13     -17.656   9.522 119.722  0.00  0.00      A014  
ATOM   1532  CA  LEU G  13     -18.194   9.086 117.800  0.00  0.00      A014  
ATOM   1533  CB  LEU G  13     -18.245  10.365 116.888  0.00  0.00      A014  
ATOM   1534  CG  LEU G  13     -17.357  11.595 117.186  0.00  0.00      A014  
ATOM   1535  CD1 LEU G  13     -16.452  11.969 115.986  0.00  0.00      A014  
ATOM   1536  CD2 LEU G  13     -18.018  12.881 117.656  0.00  0.00      A014  
ATOM   1537  C   LEU G  13     -16.766   8.509 117.682  0.00  0.00      A014  
ATOM   1538  O   LEU G  13     -16.065   8.648 118.672  0.00  0.00      A014  
ATOM   1539  N   TYR G  14     -16.288   7.728 116.741  0.00  0.00      A014  
ATOM   1540  H   TYR G  14     -16.780   7.540 115.915  0.00  0.00      A014  
ATOM   1541  CA  TYR G  14     -14.934   7.173 116.865  0.00  0.00      A014  
ATOM   1542  CB  TYR G  14     -14.925   5.788 116.142  0.00  0.00      A014  
ATOM   1543  CG  TYR G  14     -13.940   4.841 116.806  0.00  0.00      A014  
ATOM   1544  CD1 TYR G  14     -14.238   4.352 118.068  0.00  0.00      A014  
ATOM   1545  CE1 TYR G  14     -13.351   3.500 118.683  0.00  0.00      A014  
ATOM   1546  CD2 TYR G  14     -12.798   4.483 116.166  0.00  0.00      A014  
ATOM   1547  CE2 TYR G  14     -11.931   3.680 116.775  0.00  0.00      A014  
ATOM   1548  CZ  TYR G  14     -12.119   3.284 118.066  0.00  0.00      A014  
ATOM   1549  OH  TYR G  14     -11.025   2.793 118.726  0.00  0.00      A014  
ATOM   1550  HH  TYR G  14     -11.282   2.528 119.612  0.00  0.00      A014  
ATOM   1551  C   TYR G  14     -13.896   8.027 116.136  0.00  0.00      A014  
ATOM   1552  O   TYR G  14     -13.937   8.177 114.930  0.00  0.00      A014  
ATOM   1553  N   GLN G  15     -12.897   8.474 116.879  0.00  0.00      A014  
ATOM   1554  H   GLN G  15     -12.832   8.482 117.857  0.00  0.00      A014  
ATOM   1555  CA  GLN G  15     -11.755   9.162 116.250  0.00  0.00      A014  
ATOM   1556  CB  GLN G  15     -11.899  10.649 116.603  0.00  0.00      A014  
ATOM   1557  CG  GLN G  15     -13.107  11.292 115.950  0.00  0.00      A014  
ATOM   1558  CD  GLN G  15     -13.211  12.737 116.173  0.00  0.00      A014  
ATOM   1559  OE1 GLN G  15     -13.336  13.160 117.303  0.00  0.00      A014  
ATOM   1560  NE2 GLN G  15     -13.166  13.452 115.102  0.00  0.00      A014  
ATOM   1561 HE21 GLN G  15     -12.962  13.028 114.243  0.00  0.00      A014  
ATOM   1562 HE22 GLN G  15     -13.405  14.394 115.231  0.00  0.00      A014  
ATOM   1563  C   GLN G  15     -10.485   8.586 116.833  0.00  0.00      A014  
ATOM   1564  O   GLN G  15     -10.496   8.505 118.035  0.00  0.00      A014  
ATOM   1565  N   LEU G  16      -9.370   8.217 116.193  0.00  0.00      A014  
ATOM   1566  H   LEU G  16      -8.637   7.916 116.769  0.00  0.00      A014  
ATOM   1567  CA  LEU G  16      -9.238   8.072 114.719  0.00  0.00      A014  
ATOM   1568  CB  LEU G  16      -8.277   9.166 114.262  0.00  0.00      A014  
ATOM   1569  CG  LEU G  16      -8.591  10.635 114.306  0.00  0.00      A014  
ATOM   1570  CD1 LEU G  16      -7.337  11.437 114.113  0.00  0.00      A014  
ATOM   1571  CD2 LEU G  16      -9.644  11.071 113.418  0.00  0.00      A014  
ATOM   1572  C   LEU G  16      -8.593   6.704 114.367  0.00  0.00      A014  
ATOM   1573  O   LEU G  16      -8.918   6.134 113.290  0.00  0.00      A014  
ATOM   1574  N   GLU G  17      -7.577   6.298 115.116  0.00  0.00      A014  
ATOM   1575  H   GLU G  17      -7.359   6.628 116.013  0.00  0.00      A014  
ATOM   1576  CA  GLU G  17      -6.724   5.186 114.748  0.00  0.00      A014  
ATOM   1577  CB  GLU G  17      -5.312   5.675 114.739  0.00  0.00      A014  
ATOM   1578  CG  GLU G  17      -4.849   6.180 113.386  0.00  0.00      A014  
ATOM   1579  CD  GLU G  17      -3.550   6.926 113.516  0.00  0.00      A014  
ATOM   1580  OE1 GLU G  17      -3.563   7.997 114.109  0.00  0.00      A014  
ATOM   1581  OE2 GLU G  17      -2.594   6.558 112.877  0.00  0.00      A014  
ATOM   1582  C   GLU G  17      -6.742   4.092 115.697  0.00  0.00      A014  
ATOM   1583  O   GLU G  17      -6.763   4.300 116.920  0.00  0.00      A014  
ATOM   1584  N   ASN G  18      -6.922   2.919 115.138  0.00  0.00      A014  
ATOM   1585  H   ASN G  18      -6.972   2.866 114.161  0.00  0.00      A014  
ATOM   1586  CA  ASN G  18      -6.901   1.765 116.031  0.00  0.00      A014  
ATOM   1587  CB  ASN G  18      -8.316   1.225 116.194  0.00  0.00      A014  
ATOM   1588  CG  ASN G  18      -8.588   0.138 117.274  0.00  0.00      A014  
ATOM   1589  OD1 ASN G  18      -8.285   0.244 118.424  0.00  0.00      A014  
ATOM   1590  ND2 ASN G  18      -9.101  -1.044 116.891  0.00  0.00      A014  
ATOM   1591 HD21 ASN G  18      -9.243  -1.314 115.960  0.00  0.00      A014  
ATOM   1592 HD22 ASN G  18      -9.254  -1.667 117.632  0.00  0.00      A014  
ATOM   1593  C   ASN G  18      -5.904   0.649 115.457  0.00  0.00      A014  
ATOM   1594  O   ASN G  18      -6.017   0.275 114.297  0.00  0.00      A014  
ATOM   1595  N   TYR G  19      -4.881   0.300 116.269  0.00  0.00      A014  
ATOM   1596  H   TYR G  19      -4.976   0.587 117.201  0.00  0.00      A014  
ATOM   1597  CA  TYR G  19      -3.794  -0.502 115.792  0.00  0.00      A014  
ATOM   1598  CB  TYR G  19      -2.530  -0.083 116.463  0.00  0.00      A014  
ATOM   1599  CG  TYR G  19      -2.026   1.309 116.104  0.00  0.00      A014  
ATOM   1600  CD1 TYR G  19      -1.068   1.386 115.157  0.00  0.00      A014  
ATOM   1601  CE1 TYR G  19      -0.616   2.657 114.658  0.00  0.00      A014  
ATOM   1602  CD2 TYR G  19      -2.533   2.490 116.680  0.00  0.00      A014  
ATOM   1603  CE2 TYR G  19      -2.102   3.688 116.253  0.00  0.00      A014  
ATOM   1604  CZ  TYR G  19      -1.182   3.788 115.187  0.00  0.00      A014  
ATOM   1605  OH  TYR G  19      -0.891   5.033 114.667  0.00  0.00      A014  
ATOM   1606  HH  TYR G  19      -1.133   5.747 115.262  0.00  0.00      A014  
ATOM   1607  C   TYR G  19      -4.122  -1.976 115.790  0.00  0.00      A014  
ATOM   1608  O   TYR G  19      -4.420  -2.580 114.739  0.00  0.00      A014  
ATOM   1609  N   CYS G  20      -4.143  -2.671 116.909  0.00  0.00      A014  
ATOM   1610  H   CYS G  20      -3.933  -2.236 117.761  0.00  0.00      A014  
ATOM   1611  CA  CYS G  20      -4.540  -4.098 116.942  0.00  0.00      A014  
ATOM   1612  CB  CYS G  20      -3.300  -4.927 117.299  0.00  0.00      A014  
ATOM   1613  SG  CYS G  20      -3.206  -6.454 116.343  0.00  0.00      A014  
ATOM   1614  C   CYS G  20      -5.679  -4.393 117.843  0.00  0.00      A014  
ATOM   1615  O   CYS G  20      -5.539  -4.395 119.087  0.00  0.00      A014  
ATOM   1616  N   ASN G  21      -6.819  -4.597 117.213  0.00  0.00      A014  
ATOM   1617  H   ASN G  21      -6.971  -4.380 116.270  0.00  0.00      A014  
ATOM   1618  CA  ASN G  21      -7.989  -5.096 117.870  0.00  0.00      A014  
ATOM   1619  CB  ASN G  21      -7.762  -6.619 118.175  0.00  0.00      A014  
ATOM   1620  CG  ASN G  21      -8.555  -7.258 119.413  0.00  0.00      A014  
ATOM   1621  OD1 ASN G  21      -8.158  -7.149 120.568  0.00  0.00      A014  
ATOM   1622  ND2 ASN G  21      -9.723  -7.804 119.226  0.00  0.00      A014  
ATOM   1623 HD21 ASN G  21     -10.071  -7.842 118.310  0.00  0.00      A014  
ATOM   1624 HD22 ASN G  21     -10.224  -8.051 120.031  0.00  0.00      A014  
ATOM   1625  C   ASN G  21      -8.396  -4.309 119.123  0.00  0.00      A014  
ATOM   1626  O   ASN G  21      -8.976  -3.241 118.953  0.00  0.00      A014  
ATOM   1627  N   PHE H   1     -16.495  -2.423 121.785  0.00  0.00      B014  
ATOM   1628  H   PHE H   1     -16.853  -1.805 122.456  0.00  0.00      B014  
ATOM   1629  CA  PHE H   1     -15.261  -3.149 121.681  0.00  0.00      B014  
ATOM   1630  CB  PHE H   1     -14.141  -2.438 120.913  0.00  0.00      B014  
ATOM   1631  CG  PHE H   1     -13.603  -1.151 121.494  0.00  0.00      B014  
ATOM   1632  CD1 PHE H   1     -14.222   0.060 121.358  0.00  0.00      B014  
ATOM   1633  CD2 PHE H   1     -12.335  -1.192 122.003  0.00  0.00      B014  
ATOM   1634  CE1 PHE H   1     -13.607   1.233 121.654  0.00  0.00      B014  
ATOM   1635  CE2 PHE H   1     -11.694   0.014 122.320  0.00  0.00      B014  
ATOM   1636  CZ  PHE H   1     -12.288   1.220 122.152  0.00  0.00      B014  
ATOM   1637  C   PHE H   1     -14.684  -3.636 123.051  0.00  0.00      B014  
ATOM   1638  O   PHE H   1     -14.911  -2.921 124.044  0.00  0.00      B014  
ATOM   1639  N   VAL H   2     -14.113  -4.844 123.231  0.00  0.00      B014  
ATOM   1640  H   VAL H   2     -13.857  -5.194 124.110  0.00  0.00      B014  
ATOM   1641  CA  VAL H   2     -14.007  -5.779 122.090  0.00  0.00      B014  
ATOM   1642  CB  VAL H   2     -12.517  -6.216 121.892  0.00  0.00      B014  
ATOM   1643  CG1 VAL H   2     -11.602  -5.118 121.331  0.00  0.00      B014  
ATOM   1644  CG2 VAL H   2     -11.983  -6.780 123.201  0.00  0.00      B014  
ATOM   1645  C   VAL H   2     -14.900  -6.898 122.154  0.00  0.00      B014  
ATOM   1646  O   VAL H   2     -15.267  -7.311 121.059  0.00  0.00      B014  
ATOM   1647  N   ASN H   3     -15.248  -7.545 123.283  0.00  0.00      B014  
ATOM   1648  H   ASN H   3     -14.887  -7.396 124.182  0.00  0.00      B014  
ATOM   1649  CA  ASN H   3     -16.156  -8.624 123.174  0.00  0.00      B014  
ATOM   1650  CB  ASN H   3     -15.635  -9.817 123.940  0.00  0.00      B014  
ATOM   1651  CG  ASN H   3     -16.516 -11.015 123.767  0.00  0.00      B014  
ATOM   1652  OD1 ASN H   3     -16.853 -11.362 122.612  0.00  0.00      B014  
ATOM   1653  ND2 ASN H   3     -16.963 -11.536 124.867  0.00  0.00      B014  
ATOM   1654 HD21 ASN H   3     -16.746 -11.161 125.746  0.00  0.00      B014  
ATOM   1655 HD22 ASN H   3     -17.558 -12.306 124.748  0.00  0.00      B014  
ATOM   1656  C   ASN H   3     -17.441  -7.989 123.827  0.00  0.00      B014  
ATOM   1657  O   ASN H   3     -17.406  -7.582 125.030  0.00  0.00      B014  
ATOM   1658  N   GLN H   4     -18.571  -8.147 123.167  0.00  0.00      B014  
ATOM   1659  H   GLN H   4     -18.664  -8.653 122.333  0.00  0.00      B014  
ATOM   1660  CA  GLN H   4     -19.795  -7.573 123.604  0.00  0.00      B014  
ATOM   1661  CB  GLN H   4     -20.246  -6.399 122.819  0.00  0.00      B014  
ATOM   1662  CG  GLN H   4     -19.356  -5.194 122.784  0.00  0.00      B014  
ATOM   1663  CD  GLN H   4     -19.916  -3.913 122.205  0.00  0.00      B014  
ATOM   1664  OE1 GLN H   4     -20.002  -3.606 120.996  0.00  0.00      B014  
ATOM   1665  NE2 GLN H   4     -20.463  -3.064 123.105  0.00  0.00      B014  
ATOM   1666 HE21 GLN H   4     -20.433  -3.267 124.063  0.00  0.00      B014  
ATOM   1667 HE22 GLN H   4     -20.860  -2.235 122.767  0.00  0.00      B014  
ATOM   1668  C   GLN H   4     -20.972  -8.546 123.651  0.00  0.00      B014  
ATOM   1669  O   GLN H   4     -21.328  -9.076 122.624  0.00  0.00      B014  
ATOM   1670  N   HIS H   5     -21.618  -8.646 124.812  0.00  0.00      B014  
ATOM   1671  H   HIS H   5     -21.258  -8.144 125.573  0.00  0.00      B014  
ATOM   1672  CA  HIS H   5     -22.864  -9.348 125.051  0.00  0.00      B014  
ATOM   1673  CB  HIS H   5     -22.657 -10.254 126.359  0.00  0.00      B014  
ATOM   1674  CG  HIS H   5     -21.519 -11.226 126.230  0.00  0.00      B014  
ATOM   1675  ND1 HIS H   5     -20.274 -11.006 126.635  0.00  0.00      B014  
ATOM   1676  HD1 HIS H   5     -20.046 -10.135 127.022  0.00  0.00      B014  
ATOM   1677  CD2 HIS H   5     -21.553 -12.510 125.743  0.00  0.00      B014  
ATOM   1678  NE2 HIS H   5     -20.363 -13.017 125.977  0.00  0.00      B014  
ATOM   1679  CE1 HIS H   5     -19.566 -12.092 126.487  0.00  0.00      B014  
ATOM   1680  C   HIS H   5     -23.981  -8.279 125.316  0.00  0.00      B014  
ATOM   1681  O   HIS H   5     -24.161  -7.855 126.442  0.00  0.00      B014  
ATOM   1682  N   LEU H   6     -24.544  -7.797 124.268  0.00  0.00      B014  
ATOM   1683  H   LEU H   6     -24.566  -8.328 123.445  0.00  0.00      B014  
ATOM   1684  CA  LEU H   6     -25.412  -6.620 124.365  0.00  0.00      B014  
ATOM   1685  CB  LEU H   6     -25.341  -5.810 123.186  0.00  0.00      B014  
ATOM   1686  CG  LEU H   6     -24.051  -5.112 123.046  0.00  0.00      B014  
ATOM   1687  CD1 LEU H   6     -23.552  -5.133 121.618  0.00  0.00      B014  
ATOM   1688  CD2 LEU H   6     -24.204  -3.730 123.472  0.00  0.00      B014  
ATOM   1689  C   LEU H   6     -26.835  -7.016 124.519  0.00  0.00      B014  
ATOM   1690  O   LEU H   6     -27.250  -8.134 124.193  0.00  0.00      B014  
ATOM   1691  N   CYS H   7     -27.630  -6.165 125.182  0.00  0.00      B014  
ATOM   1692  H   CYS H   7     -27.087  -5.795 125.908  0.00  0.00      B014  
ATOM   1693  CA  CYS H   7     -29.083  -6.122 125.008  0.00  0.00      B014  
ATOM   1694  CB  CYS H   7     -29.497  -5.004 123.920  0.00  0.00      B014  
ATOM   1695  SG  CYS H   7     -28.695  -3.393 124.279  0.00  0.00      B014  
ATOM   1696  C   CYS H   7     -29.923  -7.361 124.827  0.00  0.00      B014  
ATOM   1697  O   CYS H   7     -30.883  -7.342 124.056  0.00  0.00      B014  
ATOM   1698  N   GLY H   8     -29.584  -8.484 125.402  0.00  0.00      B014  
ATOM   1699  H   GLY H   8     -28.830  -8.533 126.027  0.00  0.00      B014  
ATOM   1700  CA  GLY H   8     -30.236  -9.721 125.202  0.00  0.00      B014  
ATOM   1701  C   GLY H   8     -29.346 -10.748 124.651  0.00  0.00      B014  
ATOM   1702  O   GLY H   8     -29.571 -11.111 123.471  0.00  0.00      B014  
ATOM   1703  N   SER H   9     -28.251 -11.157 125.357  0.00  0.00      B014  
ATOM   1704  H   SER H   9     -28.096 -10.749 126.234  0.00  0.00      B014  
ATOM   1705  CA  SER H   9     -27.479 -12.264 124.879  0.00  0.00      B014  
ATOM   1706  CB  SER H   9     -26.018 -11.894 124.613  0.00  0.00      B014  
ATOM   1707  OG  SER H   9     -25.886 -10.810 123.724  0.00  0.00      B014  
ATOM   1708  HG  SER H   9     -26.353 -10.000 123.940  0.00  0.00      B014  
ATOM   1709  C   SER H   9     -27.618 -13.476 125.811  0.00  0.00      B014  
ATOM   1710  O   SER H   9     -27.197 -13.390 126.985  0.00  0.00      B014  
ATOM   1711  N   HIS H  10     -28.206 -14.518 125.149  0.00  0.00      B014  
ATOM   1712  H   HIS H  10     -28.566 -14.512 124.237  0.00  0.00      B014  
ATOM   1713  CA  HIS H  10     -28.475 -15.766 125.810  0.00  0.00      B014  
ATOM   1714  CB  HIS H  10     -29.998 -15.995 125.834  0.00  0.00      B014  
ATOM   1715  CG  HIS H  10     -30.334 -17.244 126.671  0.00  0.00      B014  
ATOM   1716  ND1 HIS H  10     -30.574 -18.531 126.317  0.00  0.00      B014  
ATOM   1717  HD1 HIS H  10     -30.368 -18.993 125.477  0.00  0.00      B014  
ATOM   1718  CD2 HIS H  10     -30.469 -17.151 128.041  0.00  0.00      B014  
ATOM   1719  NE2 HIS H  10     -30.896 -18.294 128.411  0.00  0.00      B014  
ATOM   1720  CE1 HIS H  10     -30.953 -19.087 127.422  0.00  0.00      B014  
ATOM   1721  C   HIS H  10     -27.681 -16.996 125.287  0.00  0.00      B014  
ATOM   1722  O   HIS H  10     -27.989 -17.536 124.259  0.00  0.00      B014  
ATOM   1723  N   LEU H  11     -26.738 -17.346 126.156  0.00  0.00      B014  
ATOM   1724  H   LEU H  11     -26.673 -16.866 127.008  0.00  0.00      B014  
ATOM   1725  CA  LEU H  11     -25.872 -18.534 125.898  0.00  0.00      B014  
ATOM   1726  CB  LEU H  11     -26.801 -19.784 125.843  0.00  0.00      B014  
ATOM   1727  CG  LEU H  11     -26.247 -21.247 125.864  0.00  0.00      B014  
ATOM   1728  CD1 LEU H  11     -25.450 -21.321 127.123  0.00  0.00      B014  
ATOM   1729  CD2 LEU H  11     -27.404 -22.180 125.760  0.00  0.00      B014  
ATOM   1730  C   LEU H  11     -24.832 -18.412 124.790  0.00  0.00      B014  
ATOM   1731  O   LEU H  11     -24.969 -18.941 123.644  0.00  0.00      B014  
ATOM   1732  N   VAL H  12     -23.827 -17.655 125.103  0.00  0.00      B014  
ATOM   1733  H   VAL H  12     -23.861 -17.189 125.965  0.00  0.00      B014  
ATOM   1734  CA  VAL H  12     -22.530 -17.579 124.368  0.00  0.00      B014  
ATOM   1735  CB  VAL H  12     -21.971 -16.079 124.435  0.00  0.00      B014  
ATOM   1736  CG1 VAL H  12     -20.627 -16.018 123.777  0.00  0.00      B014  
ATOM   1737  CG2 VAL H  12     -22.986 -15.138 123.789  0.00  0.00      B014  
ATOM   1738  C   VAL H  12     -21.646 -18.663 125.032  0.00  0.00      B014  
ATOM   1739  O   VAL H  12     -21.187 -18.645 126.209  0.00  0.00      B014  
ATOM   1740  N   GLU H  13     -21.369 -19.721 124.237  0.00  0.00      B014  
ATOM   1741  H   GLU H  13     -21.794 -19.772 123.355  0.00  0.00      B014  
ATOM   1742  CA  GLU H  13     -20.482 -20.779 124.710  0.00  0.00      B014  
ATOM   1743  CB  GLU H  13     -20.885 -22.080 124.078  0.00  0.00      B014  
ATOM   1744  CG  GLU H  13     -22.119 -22.689 124.627  0.00  0.00      B014  
ATOM   1745  CD  GLU H  13     -21.968 -23.683 125.755  0.00  0.00      B014  
ATOM   1746  OE1 GLU H  13     -21.523 -23.360 126.832  0.00  0.00      B014  
ATOM   1747  OE2 GLU H  13     -22.351 -24.834 125.501  0.00  0.00      B014  
ATOM   1748  C   GLU H  13     -18.941 -20.609 124.567  0.00  0.00      B014  
ATOM   1749  O   GLU H  13     -18.326 -20.301 125.586  0.00  0.00      B014  
ATOM   1750  N   ALA H  14     -18.330 -20.600 123.390  0.00  0.00      B014  
ATOM   1751  H   ALA H  14     -18.842 -20.503 122.560  0.00  0.00      B014  
ATOM   1752  CA  ALA H  14     -16.928 -20.475 123.250  0.00  0.00      B014  
ATOM   1753  CB  ALA H  14     -16.482 -21.852 122.789  0.00  0.00      B014  
ATOM   1754  C   ALA H  14     -16.489 -19.420 122.261  0.00  0.00      B014  
ATOM   1755  O   ALA H  14     -16.937 -19.274 121.088  0.00  0.00      B014  
ATOM   1756  N   LEU H  15     -15.524 -18.596 122.712  0.00  0.00      B014  
ATOM   1757  H   LEU H  15     -15.058 -18.826 123.542  0.00  0.00      B014  
ATOM   1758  CA  LEU H  15     -14.992 -17.465 121.968  0.00  0.00      B014  
ATOM   1759  CB  LEU H  15     -15.670 -16.188 122.551  0.00  0.00      B014  
ATOM   1760  CG  LEU H  15     -15.603 -14.740 122.095  0.00  0.00      B014  
ATOM   1761  CD1 LEU H  15     -14.313 -14.040 122.527  0.00  0.00      B014  
ATOM   1762  CD2 LEU H  15     -15.734 -14.831 120.628  0.00  0.00      B014  
ATOM   1763  C   LEU H  15     -13.483 -17.403 122.239  0.00  0.00      B014  
ATOM   1764  O   LEU H  15     -13.045 -17.585 123.370  0.00  0.00      B014  
ATOM   1765  N   TYR H  16     -12.811 -17.050 121.160  0.00  0.00      B014  
ATOM   1766  H   TYR H  16     -13.287 -16.743 120.360  0.00  0.00      B014  
ATOM   1767  CA  TYR H  16     -11.412 -16.915 121.101  0.00  0.00      B014  
ATOM   1768  CB  TYR H  16     -10.749 -18.114 120.345  0.00  0.00      B014  
ATOM   1769  CG  TYR H  16     -10.984 -19.454 121.095  0.00  0.00      B014  
ATOM   1770  CD1 TYR H  16     -10.070 -19.921 122.036  0.00  0.00      B014  
ATOM   1771  CE1 TYR H  16     -10.252 -21.154 122.686  0.00  0.00      B014  
ATOM   1772  CD2 TYR H  16     -12.092 -20.288 120.828  0.00  0.00      B014  
ATOM   1773  CE2 TYR H  16     -12.308 -21.498 121.491  0.00  0.00      B014  
ATOM   1774  CZ  TYR H  16     -11.387 -21.962 122.387  0.00  0.00      B014  
ATOM   1775  OH  TYR H  16     -11.650 -23.196 122.909  0.00  0.00      B014  
ATOM   1776  HH  TYR H  16     -11.043 -23.437 123.613  0.00  0.00      B014  
ATOM   1777  C   TYR H  16     -11.114 -15.634 120.366  0.00  0.00      B014  
ATOM   1778  O   TYR H  16     -11.274 -15.630 119.136  0.00  0.00      B014  
ATOM   1779  N   LEU H  17     -10.597 -14.562 120.999  0.00  0.00      B014  
ATOM   1780  H   LEU H  17     -10.506 -14.643 121.971  0.00  0.00      B014  
ATOM   1781  CA  LEU H  17     -10.276 -13.287 120.296  0.00  0.00      B014  
ATOM   1782  CB  LEU H  17     -11.116 -12.247 120.884  0.00  0.00      B014  
ATOM   1783  CG  LEU H  17     -11.116 -10.835 120.256  0.00  0.00      B014  
ATOM   1784  CD1 LEU H  17     -11.936 -10.812 118.966  0.00  0.00      B014  
ATOM   1785  CD2 LEU H  17     -11.776  -9.845 121.239  0.00  0.00      B014  
ATOM   1786  C   LEU H  17      -8.777 -12.977 120.513  0.00  0.00      B014  
ATOM   1787  O   LEU H  17      -8.282 -12.740 121.600  0.00  0.00      B014  
ATOM   1788  N   VAL H  18      -8.078 -13.143 119.368  0.00  0.00      B014  
ATOM   1789  H   VAL H  18      -8.489 -13.347 118.502  0.00  0.00      B014  
ATOM   1790  CA  VAL H  18      -6.619 -12.928 119.330  0.00  0.00      B014  
ATOM   1791  CB  VAL H  18      -6.073 -14.362 118.951  0.00  0.00      B014  
ATOM   1792  CG1 VAL H  18      -4.709 -14.362 118.270  0.00  0.00      B014  
ATOM   1793  CG2 VAL H  18      -5.957 -15.315 120.217  0.00  0.00      B014  
ATOM   1794  C   VAL H  18      -6.383 -11.877 118.312  0.00  0.00      B014  
ATOM   1795  O   VAL H  18      -7.030 -11.812 117.278  0.00  0.00      B014  
ATOM   1796  N   CYS H  19      -5.478 -10.958 118.606  0.00  0.00      B014  
ATOM   1797  H   CYS H  19      -5.149 -10.742 119.503  0.00  0.00      B014  
ATOM   1798  CA  CYS H  19      -5.019 -10.095 117.495  0.00  0.00      B014  
ATOM   1799  CB  CYS H  19      -4.474  -8.676 118.051  0.00  0.00      B014  
ATOM   1800  SG  CYS H  19      -4.842  -7.521 116.771  0.00  0.00      B014  
ATOM   1801  C   CYS H  19      -3.940 -10.894 116.747  0.00  0.00      B014  
ATOM   1802  O   CYS H  19      -4.148 -11.462 115.683  0.00  0.00      B014  
ATOM   1803  N   GLY H  20      -2.703 -10.857 117.294  0.00  0.00      B014  
ATOM   1804  H   GLY H  20      -2.579 -10.681 118.250  0.00  0.00      B014  
ATOM   1805  CA  GLY H  20      -1.627 -11.471 116.636  0.00  0.00      B014  
ATOM   1806  C   GLY H  20      -1.229 -12.696 117.444  0.00  0.00      B014  
ATOM   1807  O   GLY H  20      -0.785 -12.518 118.569  0.00  0.00      B014  
ATOM   1808  N   GLU H  21      -1.237 -13.809 116.765  0.00  0.00      B014  
ATOM   1809  H   GLU H  21      -1.346 -13.874 115.793  0.00  0.00      B014  
ATOM   1810  CA  GLU H  21      -0.881 -15.003 117.499  0.00  0.00      B014  
ATOM   1811  CB  GLU H  21      -1.601 -16.205 116.857  0.00  0.00      B014  
ATOM   1812  CG  GLU H  21      -1.688 -17.459 117.778  0.00  0.00      B014  
ATOM   1813  CD  GLU H  21      -2.145 -18.678 116.969  0.00  0.00      B014  
ATOM   1814  OE1 GLU H  21      -2.748 -19.607 117.511  0.00  0.00      B014  
ATOM   1815  OE2 GLU H  21      -1.763 -18.768 115.767  0.00  0.00      B014  
ATOM   1816  C   GLU H  21       0.667 -15.135 117.499  0.00  0.00      B014  
ATOM   1817  O   GLU H  21       1.339 -14.938 118.545  0.00  0.00      B014  
ATOM   1818  N   ARG H  22       1.350 -15.563 116.417  0.00  0.00      B014  
ATOM   1819  H   ARG H  22       0.950 -15.936 115.604  0.00  0.00      B014  
ATOM   1820  CA  ARG H  22       2.839 -15.495 116.355  0.00  0.00      B014  
ATOM   1821  CB  ARG H  22       3.313 -16.866 115.846  0.00  0.00      B014  
ATOM   1822  CG  ARG H  22       3.303 -17.919 116.931  0.00  0.00      B014  
ATOM   1823  CD  ARG H  22       3.322 -19.305 116.417  0.00  0.00      B014  
ATOM   1824  NE  ARG H  22       3.151 -20.358 117.411  0.00  0.00      B014  
ATOM   1825  HE  ARG H  22       3.118 -20.212 118.379  0.00  0.00      B014  
ATOM   1826  CZ  ARG H  22       2.779 -21.610 117.000  0.00  0.00      B014  
ATOM   1827  NH1 ARG H  22       2.163 -21.740 115.867  0.00  0.00      B014  
ATOM   1828 HH11 ARG H  22       1.965 -21.008 115.214  0.00  0.00      B014  
ATOM   1829 HH12 ARG H  22       1.761 -22.619 115.612  0.00  0.00      B014  
ATOM   1830  NH2 ARG H  22       3.090 -22.639 117.724  0.00  0.00      B014  
ATOM   1831 HH21 ARG H  22       3.689 -22.349 118.471  0.00  0.00      B014  
ATOM   1832 HH22 ARG H  22       2.873 -23.545 117.362  0.00  0.00      B014  
ATOM   1833  C   ARG H  22       3.367 -14.406 115.472  0.00  0.00      B014  
ATOM   1834  O   ARG H  22       3.539 -14.437 114.252  0.00  0.00      B014  
ATOM   1835  N   GLY H  23       3.732 -13.353 116.247  0.00  0.00      B014  
ATOM   1836  H   GLY H  23       3.794 -13.509 117.212  0.00  0.00      B014  
ATOM   1837  CA  GLY H  23       4.214 -12.125 115.625  0.00  0.00      B014  
ATOM   1838  C   GLY H  23       5.693 -12.184 115.811  0.00  0.00      B014  
ATOM   1839  O   GLY H  23       6.267 -12.048 116.895  0.00  0.00      B014  
ATOM   1840  N   PHE H  24       6.258 -12.218 114.624  0.00  0.00      B014  
ATOM   1841  H   PHE H  24       5.651 -12.010 113.883  0.00  0.00      B014  
ATOM   1842  CA  PHE H  24       7.747 -12.240 114.498  0.00  0.00      B014  
ATOM   1843  CB  PHE H  24       8.187 -13.174 113.333  0.00  0.00      B014  
ATOM   1844  CG  PHE H  24       7.991 -14.662 113.634  0.00  0.00      B014  
ATOM   1845  CD1 PHE H  24       9.048 -15.342 114.253  0.00  0.00      B014  
ATOM   1846  CD2 PHE H  24       6.784 -15.382 113.386  0.00  0.00      B014  
ATOM   1847  CE1 PHE H  24       8.764 -16.683 114.619  0.00  0.00      B014  
ATOM   1848  CE2 PHE H  24       6.553 -16.683 113.734  0.00  0.00      B014  
ATOM   1849  CZ  PHE H  24       7.517 -17.314 114.399  0.00  0.00      B014  
ATOM   1850  C   PHE H  24       8.074 -10.793 114.197  0.00  0.00      B014  
ATOM   1851  O   PHE H  24       8.600 -10.081 115.109  0.00  0.00      B014  
ATOM   1852  N   PHE H  25       8.013 -10.250 112.970  0.00  0.00      B014  
ATOM   1853  H   PHE H  25       7.932 -10.743 112.127  0.00  0.00      B014  
ATOM   1854  CA  PHE H  25       8.002  -8.832 112.754  0.00  0.00      B014  
ATOM   1855  CB  PHE H  25       8.873  -8.376 111.593  0.00  0.00      B014  
ATOM   1856  CG  PHE H  25      10.386  -8.306 111.903  0.00  0.00      B014  
ATOM   1857  CD1 PHE H  25      10.826  -7.232 112.755  0.00  0.00      B014  
ATOM   1858  CD2 PHE H  25      11.269  -9.257 111.480  0.00  0.00      B014  
ATOM   1859  CE1 PHE H  25      12.196  -7.186 113.127  0.00  0.00      B014  
ATOM   1860  CE2 PHE H  25      12.600  -9.118 111.785  0.00  0.00      B014  
ATOM   1861  CZ  PHE H  25      13.102  -8.139 112.627  0.00  0.00      B014  
ATOM   1862  C   PHE H  25       6.515  -8.505 112.622  0.00  0.00      B014  
ATOM   1863  O   PHE H  25       5.832  -8.865 111.636  0.00  0.00      B014  
ATOM   1864  N   TYR H  26       6.006  -7.764 113.588  0.00  0.00      B014  
ATOM   1865  H   TYR H  26       6.612  -7.440 114.288  0.00  0.00      B014  
ATOM   1866  CA  TYR H  26       4.650  -7.234 113.589  0.00  0.00      B014  
ATOM   1867  CB  TYR H  26       3.875  -7.978 114.738  0.00  0.00      B014  
ATOM   1868  CG  TYR H  26       2.500  -8.450 114.190  0.00  0.00      B014  
ATOM   1869  CD1 TYR H  26       2.343  -9.761 113.750  0.00  0.00      B014  
ATOM   1870  CE1 TYR H  26       1.077 -10.251 113.417  0.00  0.00      B014  
ATOM   1871  CD2 TYR H  26       1.448  -7.520 114.166  0.00  0.00      B014  
ATOM   1872  CE2 TYR H  26       0.157  -7.998 113.815  0.00  0.00      B014  
ATOM   1873  CZ  TYR H  26       0.024  -9.333 113.477  0.00  0.00      B014  
ATOM   1874  OH  TYR H  26      -1.305  -9.777 113.229  0.00  0.00      B014  
ATOM   1875  HH  TYR H  26      -1.934  -9.066 113.374  0.00  0.00      B014  
ATOM   1876  C   TYR H  26       4.841  -5.727 113.900  0.00  0.00      B014  
ATOM   1877  O   TYR H  26       5.356  -5.343 114.974  0.00  0.00      B014  
ATOM   1878  N   THR H  27       4.368  -4.944 112.918  0.00  0.00      B014  
ATOM   1879  H   THR H  27       4.140  -5.371 112.066  0.00  0.00      B014  
ATOM   1880  CA  THR H  27       4.423  -3.516 112.975  0.00  0.00      B014  
ATOM   1881  CB  THR H  27       5.807  -2.860 112.646  0.00  0.00      B014  
ATOM   1882  OG1 THR H  27       6.882  -3.640 113.179  0.00  0.00      B014  
ATOM   1883  HG1 THR H  27       6.588  -4.092 113.973  0.00  0.00      B014  
ATOM   1884  CG2 THR H  27       6.123  -1.383 113.038  0.00  0.00      B014  
ATOM   1885  C   THR H  27       3.283  -2.833 112.230  0.00  0.00      B014  
ATOM   1886  O   THR H  27       3.472  -2.670 111.054  0.00  0.00      B014  
ATOM   1887  N   PRO H  28       2.128  -2.373 112.817  0.00  0.00      B014  
ATOM   1888  CD  PRO H  28       1.586  -2.979 114.037  0.00  0.00      B014  
ATOM   1889  CA  PRO H  28       1.106  -1.621 112.156  0.00  0.00      B014  
ATOM   1890  CB  PRO H  28       0.093  -1.403 113.256  0.00  0.00      B014  
ATOM   1891  CG  PRO H  28       0.079  -2.786 113.894  0.00  0.00      B014  
ATOM   1892  C   PRO H  28       1.400  -0.396 111.342  0.00  0.00      B014  
ATOM   1893  O   PRO H  28       0.883  -0.267 110.261  0.00  0.00      B014  
ATOM   1894  N   LYS H  29       2.109   0.551 111.970  0.00  0.00      B014  
ATOM   1895  H   LYS H  29       2.397   0.296 112.872  0.00  0.00      B014  
ATOM   1896  CA  LYS H  29       2.515   1.791 111.324  0.00  0.00      B014  
ATOM   1897  CB  LYS H  29       1.965   2.929 112.095  0.00  0.00      B014  
ATOM   1898  CG  LYS H  29       2.002   4.239 111.357  0.00  0.00      B014  
ATOM   1899  CD  LYS H  29       1.355   5.488 112.042  0.00  0.00      B014  
ATOM   1900  CE  LYS H  29       1.588   6.639 111.079  0.00  0.00      B014  
ATOM   1901  NZ  LYS H  29       0.968   7.766 111.697  0.00  0.00      B014  
ATOM   1902  HZ1 LYS H  29       0.062   7.405 112.059  0.00  0.00      B014  
ATOM   1903  HZ2 LYS H  29       0.745   8.463 110.958  0.00  0.00      B014  
ATOM   1904  HZ3 LYS H  29       1.686   8.074 112.384  0.00  0.00      B014  
ATOM   1905  C   LYS H  29       4.036   1.976 111.275  0.00  0.00      B014  
ATOM   1906  O   LYS H  29       4.820   1.807 112.219  0.00  0.00      B014  
ATOM   1907  N   ALA H  30       4.423   2.283 110.021  0.00  0.00      B014  
ATOM   1908  H   ALA H  30       3.761   2.333 109.300  0.00  0.00      B014  
ATOM   1909  CA  ALA H  30       5.729   2.847 109.811  0.00  0.00      B014  
ATOM   1910  CB  ALA H  30       6.338   2.512 108.457  0.00  0.00      B014  
ATOM   1911  C   ALA H  30       6.022   4.340 110.059  0.00  0.00      B014  
ATOM   1912  O   ALA H  30       5.080   5.111 110.300  0.00  0.00      B014  
ATOM   1913  N   GLY I   1     -32.419  13.697 127.379  0.00  0.00      A015  
ATOM   1914  H   GLY I   1     -32.006  13.198 128.114  0.00  0.00      A015  
ATOM   1915  CA  GLY I   1     -31.359  14.438 126.685  0.00  0.00      A015  
ATOM   1916  C   GLY I   1     -29.974  14.098 127.212  0.00  0.00      A015  
ATOM   1917  O   GLY I   1     -29.760  14.232 128.428  0.00  0.00      A015  
ATOM   1918  N   ILE I   2     -28.949  13.689 126.522  0.00  0.00      A015  
ATOM   1919  H   ILE I   2     -28.143  13.461 127.029  0.00  0.00      A015  
ATOM   1920  CA  ILE I   2     -28.962  13.568 125.074  0.00  0.00      A015  
ATOM   1921  CB  ILE I   2     -27.939  14.375 124.238  0.00  0.00      A015  
ATOM   1922  CG2 ILE I   2     -28.177  15.932 124.557  0.00  0.00      A015  
ATOM   1923  CG1 ILE I   2     -26.376  14.168 124.583  0.00  0.00      A015  
ATOM   1924  CD  ILE I   2     -25.401  15.203 124.000  0.00  0.00      A015  
ATOM   1925  C   ILE I   2     -28.939  12.131 124.648  0.00  0.00      A015  
ATOM   1926  O   ILE I   2     -29.683  11.809 123.705  0.00  0.00      A015  
ATOM   1927  N   VAL I   3     -28.354  11.186 125.418  0.00  0.00      A015  
ATOM   1928  H   VAL I   3     -27.741  11.467 126.130  0.00  0.00      A015  
ATOM   1929  CA  VAL I   3     -28.457   9.731 125.069  0.00  0.00      A015  
ATOM   1930  CB  VAL I   3     -27.070   8.982 124.922  0.00  0.00      A015  
ATOM   1931  CG1 VAL I   3     -27.143   7.751 123.975  0.00  0.00      A015  
ATOM   1932  CG2 VAL I   3     -25.854   9.899 124.494  0.00  0.00      A015  
ATOM   1933  C   VAL I   3     -29.407   9.039 126.003  0.00  0.00      A015  
ATOM   1934  O   VAL I   3     -29.215   9.073 127.202  0.00  0.00      A015  
ATOM   1935  N   GLU I   4     -30.406   8.299 125.403  0.00  0.00      A015  
ATOM   1936  H   GLU I   4     -30.436   8.270 124.424  0.00  0.00      A015  
ATOM   1937  CA  GLU I   4     -31.556   7.763 126.232  0.00  0.00      A015  
ATOM   1938  CB  GLU I   4     -32.949   8.352 125.866  0.00  0.00      A015  
ATOM   1939  CG  GLU I   4     -32.930   9.899 125.954  0.00  0.00      A015  
ATOM   1940  CD  GLU I   4     -34.360  10.423 125.682  0.00  0.00      A015  
ATOM   1941  OE1 GLU I   4     -34.865  11.136 126.565  0.00  0.00      A015  
ATOM   1942  OE2 GLU I   4     -34.923  10.190 124.638  0.00  0.00      A015  
ATOM   1943  C   GLU I   4     -31.521   6.255 126.043  0.00  0.00      A015  
ATOM   1944  O   GLU I   4     -31.866   5.768 124.966  0.00  0.00      A015  
ATOM   1945  N   GLN I   5     -31.036   5.629 127.179  0.00  0.00      A015  
ATOM   1946  H   GLN I   5     -30.953   6.218 127.958  0.00  0.00      A015  
ATOM   1947  CA  GLN I   5     -30.577   4.256 127.205  0.00  0.00      A015  
ATOM   1948  CB  GLN I   5     -31.615   3.217 126.857  0.00  0.00      A015  
ATOM   1949  CG  GLN I   5     -32.683   2.941 127.877  0.00  0.00      A015  
ATOM   1950  CD  GLN I   5     -33.614   4.078 128.257  0.00  0.00      A015  
ATOM   1951  OE1 GLN I   5     -33.537   4.599 129.373  0.00  0.00      A015  
ATOM   1952  NE2 GLN I   5     -34.498   4.464 127.371  0.00  0.00      A015  
ATOM   1953 HE21 GLN I   5     -34.523   3.965 126.528  0.00  0.00      A015  
ATOM   1954 HE22 GLN I   5     -35.043   5.262 127.535  0.00  0.00      A015  
ATOM   1955  C   GLN I   5     -29.284   4.095 126.416  0.00  0.00      A015  
ATOM   1956  O   GLN I   5     -29.353   3.965 125.197  0.00  0.00      A015  
ATOM   1957  N   CYS I   6     -28.116   4.239 127.022  0.00  0.00      A015  
ATOM   1958  H   CYS I   6     -28.120   4.640 127.917  0.00  0.00      A015  
ATOM   1959  CA  CYS I   6     -26.889   3.968 126.357  0.00  0.00      A015  
ATOM   1960  CB  CYS I   6     -25.915   5.053 126.502  0.00  0.00      A015  
ATOM   1961  SG  CYS I   6     -24.402   4.653 125.620  0.00  0.00      A015  
ATOM   1962  C   CYS I   6     -26.403   2.594 126.890  0.00  0.00      A015  
ATOM   1963  O   CYS I   6     -25.812   2.402 127.983  0.00  0.00      A015  
ATOM   1964  N   CYS I   7     -26.451   1.651 125.865  0.00  0.00      A015  
ATOM   1965  H   CYS I   7     -26.881   1.885 125.016  0.00  0.00      A015  
ATOM   1966  CA  CYS I   7     -25.837   0.337 126.114  0.00  0.00      A015  
ATOM   1967  CB  CYS I   7     -26.885  -0.774 126.007  0.00  0.00      A015  
ATOM   1968  SG  CYS I   7     -28.141  -0.896 127.308  0.00  0.00      A015  
ATOM   1969  C   CYS I   7     -24.750   0.202 125.125  0.00  0.00      A015  
ATOM   1970  O   CYS I   7     -24.885  -0.334 124.023  0.00  0.00      A015  
ATOM   1971  N   ALA I   8     -23.605   0.715 125.539  0.00  0.00      A015  
ATOM   1972  H   ALA I   8     -23.547   0.895 126.500  0.00  0.00      A015  
ATOM   1973  CA  ALA I   8     -22.495   0.991 124.752  0.00  0.00      A015  
ATOM   1974  CB  ALA I   8     -22.539   2.268 123.848  0.00  0.00      A015  
ATOM   1975  C   ALA I   8     -21.137   0.924 125.485  0.00  0.00      A015  
ATOM   1976  O   ALA I   8     -21.068   0.869 126.711  0.00  0.00      A015  
ATOM   1977  N   SER I   9     -20.076   0.874 124.694  0.00  0.00      A015  
ATOM   1978  H   SER I   9     -20.075   0.813 123.716  0.00  0.00      A015  
ATOM   1979  CA  SER I   9     -18.730   0.941 125.264  0.00  0.00      A015  
ATOM   1980  CB  SER I   9     -17.677   0.260 124.337  0.00  0.00      A015  
ATOM   1981  OG  SER I   9     -18.083  -1.066 123.970  0.00  0.00      A015  
ATOM   1982  HG  SER I   9     -18.563  -1.440 124.712  0.00  0.00      A015  
ATOM   1983  C   SER I   9     -18.337   2.391 125.388  0.00  0.00      A015  
ATOM   1984  O   SER I   9     -17.831   2.841 126.415  0.00  0.00      A015  
ATOM   1985  N   VAL I  10     -18.490   3.227 124.345  0.00  0.00      A015  
ATOM   1986  H   VAL I  10     -18.702   2.807 123.485  0.00  0.00      A015  
ATOM   1987  CA  VAL I  10     -18.492   4.719 124.433  0.00  0.00      A015  
ATOM   1988  CB  VAL I  10     -17.462   5.310 123.449  0.00  0.00      A015  
ATOM   1989  CG1 VAL I  10     -17.146   6.767 123.870  0.00  0.00      A015  
ATOM   1990  CG2 VAL I  10     -16.175   4.493 123.468  0.00  0.00      A015  
ATOM   1991  C   VAL I  10     -19.853   5.331 124.142  0.00  0.00      A015  
ATOM   1992  O   VAL I  10     -20.523   4.723 123.293  0.00  0.00      A015  
ATOM   1993  N   CYS I  11     -20.376   6.286 124.881  0.00  0.00      A015  
ATOM   1994  H   CYS I  11     -20.050   6.511 125.778  0.00  0.00      A015  
ATOM   1995  CA  CYS I  11     -21.600   6.985 124.499  0.00  0.00      A015  
ATOM   1996  CB  CYS I  11     -22.547   7.233 125.682  0.00  0.00      A015  
ATOM   1997  SG  CYS I  11     -22.978   5.715 126.602  0.00  0.00      A015  
ATOM   1998  C   CYS I  11     -21.280   8.210 123.655  0.00  0.00      A015  
ATOM   1999  O   CYS I  11     -21.855   8.401 122.565  0.00  0.00      A015  
ATOM   2000  N   SER I  12     -20.385   9.051 124.171  0.00  0.00      A015  
ATOM   2001  H   SER I  12     -19.994   9.013 125.069  0.00  0.00      A015  
ATOM   2002  CA  SER I  12     -19.999  10.251 123.449  0.00  0.00      A015  
ATOM   2003  CB  SER I  12     -21.218  11.225 123.613  0.00  0.00      A015  
ATOM   2004  OG  SER I  12     -21.017  12.487 123.008  0.00  0.00      A015  
ATOM   2005  HG  SER I  12     -21.758  13.074 123.177  0.00  0.00      A015  
ATOM   2006  C   SER I  12     -18.729  10.804 124.153  0.00  0.00      A015  
ATOM   2007  O   SER I  12     -18.893  11.293 125.297  0.00  0.00      A015  
ATOM   2008  N   LEU I  13     -17.476  10.824 123.736  0.00  0.00      A015  
ATOM   2009  H   LEU I  13     -16.799  11.044 124.410  0.00  0.00      A015  
ATOM   2010  CA  LEU I  13     -17.007  10.483 122.413  0.00  0.00      A015  
ATOM   2011  CB  LEU I  13     -16.647  11.718 121.474  0.00  0.00      A015  
ATOM   2012  CG  LEU I  13     -15.967  13.001 122.100  0.00  0.00      A015  
ATOM   2013  CD1 LEU I  13     -15.103  13.666 121.050  0.00  0.00      A015  
ATOM   2014  CD2 LEU I  13     -16.885  14.006 122.706  0.00  0.00      A015  
ATOM   2015  C   LEU I  13     -15.689   9.670 122.600  0.00  0.00      A015  
ATOM   2016  O   LEU I  13     -15.322   9.559 123.736  0.00  0.00      A015  
ATOM   2017  N   TYR I  14     -14.953   9.238 121.569  0.00  0.00      A015  
ATOM   2018  H   TYR I  14     -15.236   9.288 120.632  0.00  0.00      A015  
ATOM   2019  CA  TYR I  14     -13.768   8.368 121.756  0.00  0.00      A015  
ATOM   2020  CB  TYR I  14     -14.039   6.978 121.265  0.00  0.00      A015  
ATOM   2021  CG  TYR I  14     -12.887   6.059 121.579  0.00  0.00      A015  
ATOM   2022  CD1 TYR I  14     -11.797   5.920 120.789  0.00  0.00      A015  
ATOM   2023  CE1 TYR I  14     -10.826   5.057 121.135  0.00  0.00      A015  
ATOM   2024  CD2 TYR I  14     -13.036   5.367 122.801  0.00  0.00      A015  
ATOM   2025  CE2 TYR I  14     -12.069   4.485 123.152  0.00  0.00      A015  
ATOM   2026  CZ  TYR I  14     -10.919   4.386 122.339  0.00  0.00      A015  
ATOM   2027  OH  TYR I  14      -9.935   3.488 122.700  0.00  0.00      A015  
ATOM   2028  HH  TYR I  14     -10.191   2.827 123.347  0.00  0.00      A015  
ATOM   2029  C   TYR I  14     -12.738   9.025 120.955  0.00  0.00      A015  
ATOM   2030  O   TYR I  14     -12.885   9.339 119.743  0.00  0.00      A015  
ATOM   2031  N   GLN I  15     -11.791   9.574 121.674  0.00  0.00      A015  
ATOM   2032  H   GLN I  15     -11.876   9.672 122.646  0.00  0.00      A015  
ATOM   2033  CA  GLN I  15     -10.466  10.094 121.189  0.00  0.00      A015  
ATOM   2034  CB  GLN I  15     -10.263  11.537 121.717  0.00  0.00      A015  
ATOM   2035  CG  GLN I  15     -10.991  12.622 120.835  0.00  0.00      A015  
ATOM   2036  CD  GLN I  15     -10.640  14.042 121.169  0.00  0.00      A015  
ATOM   2037  OE1 GLN I  15     -10.551  14.423 122.296  0.00  0.00      A015  
ATOM   2038  NE2 GLN I  15     -10.462  14.815 120.097  0.00  0.00      A015  
ATOM   2039 HE21 GLN I  15     -10.649  14.340 119.260  0.00  0.00      A015  
ATOM   2040 HE22 GLN I  15     -10.247  15.772 120.096  0.00  0.00      A015  
ATOM   2041  C   GLN I  15      -9.313   9.234 121.749  0.00  0.00      A015  
ATOM   2042  O   GLN I  15      -9.537   8.500 122.755  0.00  0.00      A015  
ATOM   2043  N   LEU I  16      -8.063   8.991 121.284  0.00  0.00      A015  
ATOM   2044  H   LEU I  16      -7.456   8.596 121.944  0.00  0.00      A015  
ATOM   2045  CA  LEU I  16      -7.656   9.251 119.945  0.00  0.00      A015  
ATOM   2046  CB  LEU I  16      -6.786  10.522 120.018  0.00  0.00      A015  
ATOM   2047  CG  LEU I  16      -6.252  11.335 118.846  0.00  0.00      A015  
ATOM   2048  CD1 LEU I  16      -7.479  12.000 118.247  0.00  0.00      A015  
ATOM   2049  CD2 LEU I  16      -5.202  12.380 119.279  0.00  0.00      A015  
ATOM   2050  C   LEU I  16      -6.895   8.051 119.418  0.00  0.00      A015  
ATOM   2051  O   LEU I  16      -7.154   7.621 118.302  0.00  0.00      A015  
ATOM   2052  N   GLU I  17      -6.096   7.333 120.266  0.00  0.00      A015  
ATOM   2053  H   GLU I  17      -6.007   7.533 121.222  0.00  0.00      A015  
ATOM   2054  CA  GLU I  17      -5.375   6.137 119.799  0.00  0.00      A015  
ATOM   2055  CB  GLU I  17      -3.902   6.441 119.406  0.00  0.00      A015  
ATOM   2056  CG  GLU I  17      -3.625   7.293 118.185  0.00  0.00      A015  
ATOM   2057  CD  GLU I  17      -2.197   7.573 117.727  0.00  0.00      A015  
ATOM   2058  OE1 GLU I  17      -1.747   6.851 116.832  0.00  0.00      A015  
ATOM   2059  OE2 GLU I  17      -1.496   8.430 118.197  0.00  0.00      A015  
ATOM   2060  C   GLU I  17      -5.375   5.071 120.806  0.00  0.00      A015  
ATOM   2061  O   GLU I  17      -4.851   5.249 121.922  0.00  0.00      A015  
ATOM   2062  N   ASN I  18      -5.845   3.911 120.365  0.00  0.00      A015  
ATOM   2063  H   ASN I  18      -6.102   3.937 119.420  0.00  0.00      A015  
ATOM   2064  CA  ASN I  18      -5.843   2.690 121.149  0.00  0.00      A015  
ATOM   2065  CB  ASN I  18      -7.115   1.948 121.127  0.00  0.00      A015  
ATOM   2066  CG  ASN I  18      -7.206   0.707 121.969  0.00  0.00      A015  
ATOM   2067  OD1 ASN I  18      -6.845   0.649 123.145  0.00  0.00      A015  
ATOM   2068  ND2 ASN I  18      -7.724  -0.329 121.284  0.00  0.00      A015  
ATOM   2069 HD21 ASN I  18      -8.035  -0.166 120.369  0.00  0.00      A015  
ATOM   2070 HD22 ASN I  18      -7.680  -1.237 121.651  0.00  0.00      A015  
ATOM   2071  C   ASN I  18      -4.844   1.786 120.416  0.00  0.00      A015  
ATOM   2072  O   ASN I  18      -4.998   1.457 119.194  0.00  0.00      A015  
ATOM   2073  N   TYR I  19      -3.849   1.312 121.183  0.00  0.00      A015  
ATOM   2074  H   TYR I  19      -3.840   1.495 122.145  0.00  0.00      A015  
ATOM   2075  CA  TYR I  19      -2.866   0.511 120.539  0.00  0.00      A015  
ATOM   2076  CB  TYR I  19      -1.391   0.802 120.991  0.00  0.00      A015  
ATOM   2077  CG  TYR I  19      -0.976   2.246 120.708  0.00  0.00      A015  
ATOM   2078  CD1 TYR I  19      -0.240   2.610 119.563  0.00  0.00      A015  
ATOM   2079  CE1 TYR I  19       0.135   3.900 119.391  0.00  0.00      A015  
ATOM   2080  CD2 TYR I  19      -1.280   3.184 121.664  0.00  0.00      A015  
ATOM   2081  CE2 TYR I  19      -0.926   4.532 121.417  0.00  0.00      A015  
ATOM   2082  CZ  TYR I  19      -0.194   4.869 120.293  0.00  0.00      A015  
ATOM   2083  OH  TYR I  19       0.154   6.209 120.067  0.00  0.00      A015  
ATOM   2084  HH  TYR I  19      -0.075   6.743 120.831  0.00  0.00      A015  
ATOM   2085  C   TYR I  19      -3.227  -1.061 120.543  0.00  0.00      A015  
ATOM   2086  O   TYR I  19      -3.295  -1.591 119.449  0.00  0.00      A015  
ATOM   2087  N   CYS I  20      -3.356  -1.704 121.718  0.00  0.00      A015  
ATOM   2088  H   CYS I  20      -3.020  -1.177 122.472  0.00  0.00      A015  
ATOM   2089  CA  CYS I  20      -3.770  -3.116 121.768  0.00  0.00      A015  
ATOM   2090  CB  CYS I  20      -2.571  -4.040 122.240  0.00  0.00      A015  
ATOM   2091  SG  CYS I  20      -2.294  -5.482 121.222  0.00  0.00      A015  
ATOM   2092  C   CYS I  20      -5.003  -3.461 122.643  0.00  0.00      A015  
ATOM   2093  O   CYS I  20      -5.252  -2.826 123.675  0.00  0.00      A015  
ATOM   2094  N   ASN I  21      -5.848  -4.258 122.029  0.00  0.00      A015  
ATOM   2095  H   ASN I  21      -5.643  -4.527 121.109  0.00  0.00      A015  
ATOM   2096  CA  ASN I  21      -7.084  -4.831 122.635  0.00  0.00      A015  
ATOM   2097  CB  ASN I  21      -6.688  -5.864 123.690  0.00  0.00      A015  
ATOM   2098  CG  ASN I  21      -7.831  -6.646 124.285  0.00  0.00      A015  
ATOM   2099  OD1 ASN I  21      -8.191  -6.409 125.414  0.00  0.00      A015  
ATOM   2100  ND2 ASN I  21      -8.532  -7.510 123.495  0.00  0.00      A015  
ATOM   2101 HD21 ASN I  21      -8.331  -7.595 122.539  0.00  0.00      A015  
ATOM   2102 HD22 ASN I  21      -9.223  -8.014 123.972  0.00  0.00      A015  
ATOM   2103  C   ASN I  21      -7.889  -3.698 123.202  0.00  0.00      A015  
ATOM   2104  O   ASN I  21      -8.579  -2.917 122.521  0.00  0.00      A015  
ATOM   2105  N   PHE J   1      -9.794  -5.062 127.189  0.00  0.00      B015  
ATOM   2106  H   PHE J   1      -9.492  -5.698 126.508  0.00  0.00      B015  
ATOM   2107  CA  PHE J   1     -10.321  -3.748 126.766  0.00  0.00      B015  
ATOM   2108  CB  PHE J   1      -9.087  -2.831 126.491  0.00  0.00      B015  
ATOM   2109  CG  PHE J   1      -9.418  -1.320 126.445  0.00  0.00      B015  
ATOM   2110  CD1 PHE J   1      -9.444  -0.641 127.589  0.00  0.00      B015  
ATOM   2111  CD2 PHE J   1      -9.696  -0.688 125.229  0.00  0.00      B015  
ATOM   2112  CE1 PHE J   1      -9.785   0.638 127.627  0.00  0.00      B015  
ATOM   2113  CE2 PHE J   1     -10.124   0.642 125.295  0.00  0.00      B015  
ATOM   2114  CZ  PHE J   1     -10.228   1.299 126.473  0.00  0.00      B015  
ATOM   2115  C   PHE J   1     -11.309  -3.785 125.632  0.00  0.00      B015  
ATOM   2116  O   PHE J   1     -10.917  -3.761 124.432  0.00  0.00      B015  
ATOM   2117  N   VAL J   2     -12.574  -3.917 125.814  0.00  0.00      B015  
ATOM   2118  H   VAL J   2     -13.101  -3.724 125.010  0.00  0.00      B015  
ATOM   2119  CA  VAL J   2     -13.219  -4.268 127.072  0.00  0.00      B015  
ATOM   2120  CB  VAL J   2     -14.341  -3.197 127.410  0.00  0.00      B015  
ATOM   2121  CG1 VAL J   2     -14.987  -3.474 128.733  0.00  0.00      B015  
ATOM   2122  CG2 VAL J   2     -13.745  -1.707 127.389  0.00  0.00      B015  
ATOM   2123  C   VAL J   2     -13.931  -5.632 126.860  0.00  0.00      B015  
ATOM   2124  O   VAL J   2     -14.310  -5.893 125.725  0.00  0.00      B015  
ATOM   2125  N   ASN J   3     -14.023  -6.547 127.863  0.00  0.00      B015  
ATOM   2126  H   ASN J   3     -13.645  -6.385 128.753  0.00  0.00      B015  
ATOM   2127  CA  ASN J   3     -14.948  -7.625 127.656  0.00  0.00      B015  
ATOM   2128  CB  ASN J   3     -14.361  -8.901 128.139  0.00  0.00      B015  
ATOM   2129  CG  ASN J   3     -15.354 -10.079 128.341  0.00  0.00      B015  
ATOM   2130  OD1 ASN J   3     -15.825 -10.661 127.378  0.00  0.00      B015  
ATOM   2131  ND2 ASN J   3     -15.664 -10.479 129.598  0.00  0.00      B015  
ATOM   2132 HD21 ASN J   3     -15.295  -9.887 130.286  0.00  0.00      B015  
ATOM   2133 HD22 ASN J   3     -16.336 -11.174 129.764  0.00  0.00      B015  
ATOM   2134  C   ASN J   3     -16.143  -7.162 128.505  0.00  0.00      B015  
ATOM   2135  O   ASN J   3     -16.085  -6.891 129.701  0.00  0.00      B015  
ATOM   2136  N   GLN J   4     -17.216  -6.766 127.805  0.00  0.00      B015  
ATOM   2137  H   GLN J   4     -17.148  -7.003 126.857  0.00  0.00      B015  
ATOM   2138  CA  GLN J   4     -18.433  -6.264 128.489  0.00  0.00      B015  
ATOM   2139  CB  GLN J   4     -18.621  -4.778 128.252  0.00  0.00      B015  
ATOM   2140  CG  GLN J   4     -18.506  -4.374 126.828  0.00  0.00      B015  
ATOM   2141  CD  GLN J   4     -19.041  -2.961 126.589  0.00  0.00      B015  
ATOM   2142  OE1 GLN J   4     -19.550  -2.667 125.500  0.00  0.00      B015  
ATOM   2143  NE2 GLN J   4     -18.937  -2.003 127.492  0.00  0.00      B015  
ATOM   2144 HE21 GLN J   4     -18.685  -2.231 128.411  0.00  0.00      B015  
ATOM   2145 HE22 GLN J   4     -19.170  -1.076 127.276  0.00  0.00      B015  
ATOM   2146  C   GLN J   4     -19.765  -6.987 128.242  0.00  0.00      B015  
ATOM   2147  O   GLN J   4     -20.216  -7.152 127.106  0.00  0.00      B015  
ATOM   2148  N   HIS J   5     -20.296  -7.463 129.374  0.00  0.00      B015  
ATOM   2149  H   HIS J   5     -19.710  -7.303 130.143  0.00  0.00      B015  
ATOM   2150  CA  HIS J   5     -21.658  -8.055 129.418  0.00  0.00      B015  
ATOM   2151  CB  HIS J   5     -21.678  -9.184 130.502  0.00  0.00      B015  
ATOM   2152  CG  HIS J   5     -20.608 -10.204 130.599  0.00  0.00      B015  
ATOM   2153  ND1 HIS J   5     -19.367 -10.011 130.966  0.00  0.00      B015  
ATOM   2154  HD1 HIS J   5     -18.850  -9.198 131.145  0.00  0.00      B015  
ATOM   2155  CD2 HIS J   5     -20.787 -11.511 130.262  0.00  0.00      B015  
ATOM   2156  NE2 HIS J   5     -19.621 -12.022 130.468  0.00  0.00      B015  
ATOM   2157  CE1 HIS J   5     -18.725 -11.154 130.905  0.00  0.00      B015  
ATOM   2158  C   HIS J   5     -22.638  -6.886 129.785  0.00  0.00      B015  
ATOM   2159  O   HIS J   5     -22.494  -6.268 130.868  0.00  0.00      B015  
ATOM   2160  N   LEU J   6     -23.651  -6.571 128.964  0.00  0.00      B015  
ATOM   2161  H   LEU J   6     -23.827  -7.039 128.121  0.00  0.00      B015  
ATOM   2162  CA  LEU J   6     -24.501  -5.426 129.189  0.00  0.00      B015  
ATOM   2163  CB  LEU J   6     -23.850  -4.125 128.598  0.00  0.00      B015  
ATOM   2164  CG  LEU J   6     -23.639  -3.871 127.109  0.00  0.00      B015  
ATOM   2165  CD1 LEU J   6     -22.945  -2.523 126.834  0.00  0.00      B015  
ATOM   2166  CD2 LEU J   6     -22.714  -4.928 126.556  0.00  0.00      B015  
ATOM   2167  C   LEU J   6     -25.960  -5.575 128.773  0.00  0.00      B015  
ATOM   2168  O   LEU J   6     -26.209  -6.019 127.658  0.00  0.00      B015  
ATOM   2169  N   CYS J   7     -26.877  -5.246 129.686  0.00  0.00      B015  
ATOM   2170  H   CYS J   7     -26.622  -5.388 130.621  0.00  0.00      B015  
ATOM   2171  CA  CYS J   7     -28.252  -4.820 129.517  0.00  0.00      B015  
ATOM   2172  CB  CYS J   7     -28.385  -3.869 128.244  0.00  0.00      B015  
ATOM   2173  SG  CYS J   7     -27.286  -2.387 128.358  0.00  0.00      B015  
ATOM   2174  C   CYS J   7     -28.953  -6.139 129.239  0.00  0.00      B015  
ATOM   2175  O   CYS J   7     -29.785  -6.301 128.327  0.00  0.00      B015  
ATOM   2176  N   GLY J   8     -28.620  -7.145 129.986  0.00  0.00      B015  
ATOM   2177  H   GLY J   8     -28.115  -7.091 130.824  0.00  0.00      B015  
ATOM   2178  CA  GLY J   8     -29.192  -8.468 129.725  0.00  0.00      B015  
ATOM   2179  C   GLY J   8     -28.231  -9.429 129.054  0.00  0.00      B015  
ATOM   2180  O   GLY J   8     -28.051  -9.514 127.877  0.00  0.00      B015  
ATOM   2181  N   SER J   9     -27.430 -10.014 129.924  0.00  0.00      B015  
ATOM   2182  H   SER J   9     -27.399  -9.645 130.831  0.00  0.00      B015  
ATOM   2183  CA  SER J   9     -26.655 -11.190 129.555  0.00  0.00      B015  
ATOM   2184  CB  SER J   9     -25.183 -10.936 129.598  0.00  0.00      B015  
ATOM   2185  OG  SER J   9     -24.771  -9.648 129.066  0.00  0.00      B015  
ATOM   2186  HG  SER J   9     -25.195  -9.511 128.216  0.00  0.00      B015  
ATOM   2187  C   SER J   9     -26.962 -12.378 130.541  0.00  0.00      B015  
ATOM   2188  O   SER J   9     -27.208 -12.205 131.718  0.00  0.00      B015  
ATOM   2189  N   HIS J  10     -27.108 -13.591 129.981  0.00  0.00      B015  
ATOM   2190  H   HIS J  10     -27.202 -13.692 129.011  0.00  0.00      B015  
ATOM   2191  CA  HIS J  10     -27.319 -14.839 130.713  0.00  0.00      B015  
ATOM   2192  CB  HIS J  10     -28.819 -15.101 130.644  0.00  0.00      B015  
ATOM   2193  CG  HIS J  10     -29.588 -14.698 131.935  0.00  0.00      B015  
ATOM   2194  ND1 HIS J  10     -29.677 -13.486 132.521  0.00  0.00      B015  
ATOM   2195  HD1 HIS J  10     -29.295 -12.644 132.195  0.00  0.00      B015  
ATOM   2196  CD2 HIS J  10     -30.436 -15.529 132.692  0.00  0.00      B015  
ATOM   2197  NE2 HIS J  10     -30.942 -14.832 133.636  0.00  0.00      B015  
ATOM   2198  CE1 HIS J  10     -30.509 -13.612 133.485  0.00  0.00      B015  
ATOM   2199  C   HIS J  10     -26.611 -16.080 130.109  0.00  0.00      B015  
ATOM   2200  O   HIS J  10     -26.618 -16.302 128.882  0.00  0.00      B015  
ATOM   2201  N   LEU J  11     -25.983 -16.807 130.999  0.00  0.00      B015  
ATOM   2202  H   LEU J  11     -26.050 -16.543 131.940  0.00  0.00      B015  
ATOM   2203  CA  LEU J  11     -25.107 -17.953 130.620  0.00  0.00      B015  
ATOM   2204  CB  LEU J  11     -25.961 -19.172 130.325  0.00  0.00      B015  
ATOM   2205  CG  LEU J  11     -26.600 -19.981 131.437  0.00  0.00      B015  
ATOM   2206  CD1 LEU J  11     -27.873 -20.658 130.881  0.00  0.00      B015  
ATOM   2207  CD2 LEU J  11     -25.611 -20.973 132.058  0.00  0.00      B015  
ATOM   2208  C   LEU J  11     -23.984 -17.855 129.618  0.00  0.00      B015  
ATOM   2209  O   LEU J  11     -24.310 -18.109 128.448  0.00  0.00      B015  
ATOM   2210  N   VAL J  12     -22.809 -17.479 130.153  0.00  0.00      B015  
ATOM   2211  H   VAL J  12     -22.871 -17.187 131.087  0.00  0.00      B015  
ATOM   2212  CA  VAL J  12     -21.637 -17.423 129.300  0.00  0.00      B015  
ATOM   2213  CB  VAL J  12     -21.080 -15.947 129.179  0.00  0.00      B015  
ATOM   2214  CG1 VAL J  12     -20.248 -16.011 127.969  0.00  0.00      B015  
ATOM   2215  CG2 VAL J  12     -22.095 -14.794 129.067  0.00  0.00      B015  
ATOM   2216  C   VAL J  12     -20.569 -18.324 129.839  0.00  0.00      B015  
ATOM   2217  O   VAL J  12     -20.195 -18.196 130.981  0.00  0.00      B015  
ATOM   2218  N   GLU J  13     -19.902 -19.115 129.045  0.00  0.00      B015  
ATOM   2219  H   GLU J  13     -20.071 -18.989 128.088  0.00  0.00      B015  
ATOM   2220  CA  GLU J  13     -19.012 -20.121 129.506  0.00  0.00      B015  
ATOM   2221  CB  GLU J  13     -19.317 -21.462 128.701  0.00  0.00      B015  
ATOM   2222  CG  GLU J  13     -18.479 -22.592 129.062  0.00  0.00      B015  
ATOM   2223  CD  GLU J  13     -18.699 -23.725 128.120  0.00  0.00      B015  
ATOM   2224  OE1 GLU J  13     -18.413 -23.615 126.933  0.00  0.00      B015  
ATOM   2225  OE2 GLU J  13     -19.057 -24.813 128.569  0.00  0.00      B015  
ATOM   2226  C   GLU J  13     -17.506 -19.711 129.201  0.00  0.00      B015  
ATOM   2227  O   GLU J  13     -16.821 -19.365 130.138  0.00  0.00      B015  
ATOM   2228  N   ALA J  14     -17.038 -19.635 127.973  0.00  0.00      B015  
ATOM   2229  H   ALA J  14     -17.594 -19.887 127.206  0.00  0.00      B015  
ATOM   2230  CA  ALA J  14     -15.591 -19.578 127.686  0.00  0.00      B015  
ATOM   2231  CB  ALA J  14     -15.268 -20.744 126.731  0.00  0.00      B015  
ATOM   2232  C   ALA J  14     -15.187 -18.271 126.905  0.00  0.00      B015  
ATOM   2233  O   ALA J  14     -15.262 -18.197 125.662  0.00  0.00      B015  
ATOM   2234  N   LEU J  15     -14.740 -17.185 127.648  0.00  0.00      B015  
ATOM   2235  H   LEU J  15     -14.791 -17.179 128.627  0.00  0.00      B015  
ATOM   2236  CA  LEU J  15     -14.172 -15.987 126.955  0.00  0.00      B015  
ATOM   2237  CB  LEU J  15     -14.790 -14.642 127.413  0.00  0.00      B015  
ATOM   2238  CG  LEU J  15     -16.253 -14.224 127.298  0.00  0.00      B015  
ATOM   2239  CD1 LEU J  15     -17.057 -14.907 126.200  0.00  0.00      B015  
ATOM   2240  CD2 LEU J  15     -16.892 -14.807 128.553  0.00  0.00      B015  
ATOM   2241  C   LEU J  15     -12.641 -15.842 127.050  0.00  0.00      B015  
ATOM   2242  O   LEU J  15     -12.051 -15.449 128.127  0.00  0.00      B015  
ATOM   2243  N   TYR J  16     -11.965 -16.173 125.974  0.00  0.00      B015  
ATOM   2244  H   TYR J  16     -12.477 -16.584 125.246  0.00  0.00      B015  
ATOM   2245  CA  TYR J  16     -10.559 -16.065 125.874  0.00  0.00      B015  
ATOM   2246  CB  TYR J  16     -10.085 -17.321 125.221  0.00  0.00      B015  
ATOM   2247  CG  TYR J  16     -10.076 -18.492 126.159  0.00  0.00      B015  
ATOM   2248  CD1 TYR J  16     -11.133 -19.415 126.246  0.00  0.00      B015  
ATOM   2249  CE1 TYR J  16     -11.053 -20.603 126.998  0.00  0.00      B015  
ATOM   2250  CD2 TYR J  16      -8.899 -18.825 126.853  0.00  0.00      B015  
ATOM   2251  CE2 TYR J  16      -8.755 -20.037 127.536  0.00  0.00      B015  
ATOM   2252  CZ  TYR J  16      -9.838 -20.907 127.669  0.00  0.00      B015  
ATOM   2253  OH  TYR J  16      -9.660 -22.008 128.506  0.00  0.00      B015  
ATOM   2254  HH  TYR J  16     -10.499 -22.399 128.761  0.00  0.00      B015  
ATOM   2255  C   TYR J  16     -10.183 -14.816 125.003  0.00  0.00      B015  
ATOM   2256  O   TYR J  16     -10.777 -14.589 123.962  0.00  0.00      B015  
ATOM   2257  N   LEU J  17      -9.255 -13.992 125.546  0.00  0.00      B015  
ATOM   2258  H   LEU J  17      -8.762 -14.320 126.326  0.00  0.00      B015  
ATOM   2259  CA  LEU J  17      -8.835 -12.795 124.862  0.00  0.00      B015  
ATOM   2260  CB  LEU J  17      -9.557 -11.567 125.434  0.00  0.00      B015  
ATOM   2261  CG  LEU J  17     -10.984 -11.214 125.239  0.00  0.00      B015  
ATOM   2262  CD1 LEU J  17     -11.961 -11.911 126.148  0.00  0.00      B015  
ATOM   2263  CD2 LEU J  17     -11.114  -9.795 125.441  0.00  0.00      B015  
ATOM   2264  C   LEU J  17      -7.275 -12.747 125.084  0.00  0.00      B015  
ATOM   2265  O   LEU J  17      -6.798 -12.790 126.192  0.00  0.00      B015  
ATOM   2266  N   VAL J  18      -6.575 -12.583 123.936  0.00  0.00      B015  
ATOM   2267  H   VAL J  18      -7.029 -12.846 123.109  0.00  0.00      B015  
ATOM   2268  CA  VAL J  18      -5.168 -12.299 123.780  0.00  0.00      B015  
ATOM   2269  CB  VAL J  18      -4.388 -13.558 123.475  0.00  0.00      B015  
ATOM   2270  CG1 VAL J  18      -2.896 -13.455 123.303  0.00  0.00      B015  
ATOM   2271  CG2 VAL J  18      -4.591 -14.729 124.442  0.00  0.00      B015  
ATOM   2272  C   VAL J  18      -4.755 -11.366 122.655  0.00  0.00      B015  
ATOM   2273  O   VAL J  18      -5.137 -11.375 121.511  0.00  0.00      B015  
ATOM   2274  N   CYS J  19      -3.952 -10.379 123.123  0.00  0.00      B015  
ATOM   2275  H   CYS J  19      -3.859 -10.215 124.084  0.00  0.00      B015  
ATOM   2276  CA  CYS J  19      -3.570  -9.370 122.101  0.00  0.00      B015  
ATOM   2277  CB  CYS J  19      -3.477  -7.977 122.862  0.00  0.00      B015  
ATOM   2278  SG  CYS J  19      -3.850  -6.649 121.681  0.00  0.00      B015  
ATOM   2279  C   CYS J  19      -2.318  -9.734 121.334  0.00  0.00      B015  
ATOM   2280  O   CYS J  19      -2.321  -9.691 120.113  0.00  0.00      B015  
ATOM   2281  N   GLY J  20      -1.286 -10.120 122.066  0.00  0.00      B015  
ATOM   2282  H   GLY J  20      -1.289  -9.845 123.007  0.00  0.00      B015  
ATOM   2283  CA  GLY J  20      -0.052 -10.642 121.472  0.00  0.00      B015  
ATOM   2284  C   GLY J  20       0.299 -11.968 122.144  0.00  0.00      B015  
ATOM   2285  O   GLY J  20       0.691 -11.869 123.264  0.00  0.00      B015  
ATOM   2286  N   GLU J  21       0.239 -13.099 121.482  0.00  0.00      B015  
ATOM   2287  H   GLU J  21       0.155 -13.183 120.510  0.00  0.00      B015  
ATOM   2288  CA  GLU J  21       0.682 -14.285 122.160  0.00  0.00      B015  
ATOM   2289  CB  GLU J  21      -0.134 -15.447 121.645  0.00  0.00      B015  
ATOM   2290  CG  GLU J  21      -0.064 -16.783 122.499  0.00  0.00      B015  
ATOM   2291  CD  GLU J  21      -0.527 -17.890 121.597  0.00  0.00      B015  
ATOM   2292  OE1 GLU J  21       0.334 -18.615 121.088  0.00  0.00      B015  
ATOM   2293  OE2 GLU J  21      -1.786 -18.037 121.409  0.00  0.00      B015  
ATOM   2294  C   GLU J  21       2.179 -14.552 122.173  0.00  0.00      B015  
ATOM   2295  O   GLU J  21       2.873 -14.436 123.154  0.00  0.00      B015  
ATOM   2296  N   ARG J  22       2.749 -14.727 120.958  0.00  0.00      B015  
ATOM   2297  H   ARG J  22       2.258 -14.519 120.135  0.00  0.00      B015  
ATOM   2298  CA  ARG J  22       4.230 -15.038 120.917  0.00  0.00      B015  
ATOM   2299  CB  ARG J  22       4.352 -16.391 120.257  0.00  0.00      B015  
ATOM   2300  CG  ARG J  22       3.849 -17.480 121.205  0.00  0.00      B015  
ATOM   2301  CD  ARG J  22       4.052 -18.948 120.793  0.00  0.00      B015  
ATOM   2302  NE  ARG J  22       5.490 -19.325 120.892  0.00  0.00      B015  
ATOM   2303  HE  ARG J  22       5.919 -19.186 121.762  0.00  0.00      B015  
ATOM   2304  CZ  ARG J  22       6.231 -19.857 119.886  0.00  0.00      B015  
ATOM   2305  NH1 ARG J  22       5.612 -20.163 118.718  0.00  0.00      B015  
ATOM   2306 HH11 ARG J  22       4.640 -19.967 118.590  0.00  0.00      B015  
ATOM   2307 HH12 ARG J  22       6.066 -20.618 117.952  0.00  0.00      B015  
ATOM   2308  NH2 ARG J  22       7.562 -20.111 119.998  0.00  0.00      B015  
ATOM   2309 HH21 ARG J  22       8.072 -20.097 120.858  0.00  0.00      B015  
ATOM   2310 HH22 ARG J  22       7.982 -20.554 119.206  0.00  0.00      B015  
ATOM   2311  C   ARG J  22       4.802 -13.885 120.048  0.00  0.00      B015  
ATOM   2312  O   ARG J  22       4.678 -13.817 118.813  0.00  0.00      B015  
ATOM   2313  N   GLY J  23       5.177 -12.880 120.890  0.00  0.00      B015  
ATOM   2314  H   GLY J  23       5.102 -13.067 121.849  0.00  0.00      B015  
ATOM   2315  CA  GLY J  23       5.585 -11.532 120.480  0.00  0.00      B015  
ATOM   2316  C   GLY J  23       7.038 -11.272 120.520  0.00  0.00      B015  
ATOM   2317  O   GLY J  23       7.582 -10.605 121.468  0.00  0.00      B015  
ATOM   2318  N   PHE J  24       7.693 -11.673 119.424  0.00  0.00      B015  
ATOM   2319  H   PHE J  24       7.174 -11.971 118.648  0.00  0.00      B015  
ATOM   2320  CA  PHE J  24       9.144 -11.536 119.269  0.00  0.00      B015  
ATOM   2321  CB  PHE J  24       9.456 -12.287 117.986  0.00  0.00      B015  
ATOM   2322  CG  PHE J  24       9.581 -13.838 118.176  0.00  0.00      B015  
ATOM   2323  CD1 PHE J  24      10.849 -14.444 118.486  0.00  0.00      B015  
ATOM   2324  CD2 PHE J  24       8.493 -14.617 118.086  0.00  0.00      B015  
ATOM   2325  CE1 PHE J  24      10.858 -15.836 118.711  0.00  0.00      B015  
ATOM   2326  CE2 PHE J  24       8.546 -16.004 118.359  0.00  0.00      B015  
ATOM   2327  CZ  PHE J  24       9.723 -16.628 118.658  0.00  0.00      B015  
ATOM   2328  C   PHE J  24       9.521 -10.067 119.099  0.00  0.00      B015  
ATOM   2329  O   PHE J  24      10.198  -9.419 119.883  0.00  0.00      B015  
ATOM   2330  N   PHE J  25       8.998  -9.475 117.986  0.00  0.00      B015  
ATOM   2331  H   PHE J  25       8.507  -9.986 117.310  0.00  0.00      B015  
ATOM   2332  CA  PHE J  25       9.135  -8.032 117.754  0.00  0.00      B015  
ATOM   2333  CB  PHE J  25      10.046  -7.733 116.583  0.00  0.00      B015  
ATOM   2334  CG  PHE J  25      11.383  -8.437 116.579  0.00  0.00      B015  
ATOM   2335  CD1 PHE J  25      12.591  -7.759 116.802  0.00  0.00      B015  
ATOM   2336  CD2 PHE J  25      11.376  -9.764 116.206  0.00  0.00      B015  
ATOM   2337  CE1 PHE J  25      13.732  -8.487 116.688  0.00  0.00      B015  
ATOM   2338  CE2 PHE J  25      12.556 -10.395 116.076  0.00  0.00      B015  
ATOM   2339  CZ  PHE J  25      13.712  -9.774 116.314  0.00  0.00      B015  
ATOM   2340  C   PHE J  25       7.734  -7.554 117.501  0.00  0.00      B015  
ATOM   2341  O   PHE J  25       7.239  -7.550 116.349  0.00  0.00      B015  
ATOM   2342  N   TYR J  26       7.094  -6.956 118.508  0.00  0.00      B015  
ATOM   2343  H   TYR J  26       7.538  -6.941 119.382  0.00  0.00      B015  
ATOM   2344  CA  TYR J  26       5.694  -6.465 118.336  0.00  0.00      B015  
ATOM   2345  CB  TYR J  26       4.771  -7.443 119.166  0.00  0.00      B015  
ATOM   2346  CG  TYR J  26       3.222  -7.454 118.893  0.00  0.00      B015  
ATOM   2347  CD1 TYR J  26       2.552  -8.626 118.947  0.00  0.00      B015  
ATOM   2348  CE1 TYR J  26       1.145  -8.541 118.759  0.00  0.00      B015  
ATOM   2349  CD2 TYR J  26       2.586  -6.204 118.749  0.00  0.00      B015  
ATOM   2350  CE2 TYR J  26       1.232  -6.069 118.693  0.00  0.00      B015  
ATOM   2351  CZ  TYR J  26       0.532  -7.251 118.665  0.00  0.00      B015  
ATOM   2352  OH  TYR J  26      -0.863  -7.129 118.616  0.00  0.00      B015  
ATOM   2353  HH  TYR J  26      -1.353  -7.953 118.673  0.00  0.00      B015  
ATOM   2354  C   TYR J  26       5.634  -4.996 118.715  0.00  0.00      B015  
ATOM   2355  O   TYR J  26       5.718  -4.572 119.850  0.00  0.00      B015  
ATOM   2356  N   THR J  27       5.509  -4.162 117.668  0.00  0.00      B015  
ATOM   2357  H   THR J  27       5.453  -4.502 116.751  0.00  0.00      B015  
ATOM   2358  CA  THR J  27       5.524  -2.691 117.904  0.00  0.00      B015  
ATOM   2359  CB  THR J  27       6.931  -2.197 117.417  0.00  0.00      B015  
ATOM   2360  OG1 THR J  27       7.790  -2.655 118.519  0.00  0.00      B015  
ATOM   2361  HG1 THR J  27       7.518  -3.544 118.760  0.00  0.00      B015  
ATOM   2362  CG2 THR J  27       7.001  -0.633 117.368  0.00  0.00      B015  
ATOM   2363  C   THR J  27       4.408  -2.264 117.008  0.00  0.00      B015  
ATOM   2364  O   THR J  27       4.402  -2.532 115.795  0.00  0.00      B015  
ATOM   2365  N   PRO J  28       3.403  -1.634 117.601  0.00  0.00      B015  
ATOM   2366  CD  PRO J  28       2.785  -2.195 118.811  0.00  0.00      B015  
ATOM   2367  CA  PRO J  28       2.447  -0.799 116.882  0.00  0.00      B015  
ATOM   2368  CB  PRO J  28       1.351  -0.443 117.839  0.00  0.00      B015  
ATOM   2369  CG  PRO J  28       1.326  -1.696 118.546  0.00  0.00      B015  
ATOM   2370  C   PRO J  28       2.816   0.442 116.072  0.00  0.00      B015  
ATOM   2371  O   PRO J  28       2.748   0.503 114.835  0.00  0.00      B015  
ATOM   2372  N   LYS J  29       3.516   1.366 116.731  0.00  0.00      B015  
ATOM   2373  H   LYS J  29       3.462   1.335 117.709  0.00  0.00      B015  
ATOM   2374  CA  LYS J  29       4.021   2.554 116.088  0.00  0.00      B015  
ATOM   2375  CB  LYS J  29       3.316   3.798 116.565  0.00  0.00      B015  
ATOM   2376  CG  LYS J  29       3.365   4.859 115.482  0.00  0.00      B015  
ATOM   2377  CD  LYS J  29       2.377   5.891 115.766  0.00  0.00      B015  
ATOM   2378  CE  LYS J  29       2.486   6.736 117.097  0.00  0.00      B015  
ATOM   2379  NZ  LYS J  29       1.576   7.868 116.889  0.00  0.00      B015  
ATOM   2380  HZ1 LYS J  29       1.543   8.584 117.643  0.00  0.00      B015  
ATOM   2381  HZ2 LYS J  29       0.581   7.567 116.902  0.00  0.00      B015  
ATOM   2382  HZ3 LYS J  29       1.765   8.291 115.959  0.00  0.00      B015  
ATOM   2383  C   LYS J  29       5.538   2.675 116.262  0.00  0.00      B015  
ATOM   2384  O   LYS J  29       6.053   3.145 117.300  0.00  0.00      B015  
ATOM   2385  N   ALA J  30       6.296   2.281 115.210  0.00  0.00      B015  
ATOM   2386  H   ALA J  30       6.000   1.828 114.393  0.00  0.00      B015  
ATOM   2387  CA  ALA J  30       7.671   2.681 115.067  0.00  0.00      B015  
ATOM   2388  CB  ALA J  30       8.426   2.046 113.947  0.00  0.00      B015  
ATOM   2389  C   ALA J  30       7.890   4.180 114.962  0.00  0.00      B015  
ATOM   2390  O   ALA J  30       7.694   4.833 113.929  0.00  0.00      B015  
ATOM   2391  N   GLY K   1     -28.208  17.817 128.064  0.00  0.00      A016  
ATOM   2392  H   GLY K   1     -28.562  17.825 128.978  0.00  0.00      A016  
ATOM   2393  CA  GLY K   1     -27.279  16.714 128.101  0.00  0.00      A016  
ATOM   2394  C   GLY K   1     -27.055  16.221 129.548  0.00  0.00      A016  
ATOM   2395  O   GLY K   1     -27.603  16.873 130.456  0.00  0.00      A016  
ATOM   2396  N   ILE K   2     -26.202  15.241 129.766  0.00  0.00      A016  
ATOM   2397  H   ILE K   2     -26.007  15.048 130.707  0.00  0.00      A016  
ATOM   2398  CA  ILE K   2     -25.659  14.529 128.615  0.00  0.00      A016  
ATOM   2399  CB  ILE K   2     -24.127  14.493 128.659  0.00  0.00      A016  
ATOM   2400  CG2 ILE K   2     -23.507  13.791 127.361  0.00  0.00      A016  
ATOM   2401  CG1 ILE K   2     -23.374  15.780 128.981  0.00  0.00      A016  
ATOM   2402  CD  ILE K   2     -21.874  15.690 129.138  0.00  0.00      A016  
ATOM   2403  C   ILE K   2     -26.090  13.042 128.544  0.00  0.00      A016  
ATOM   2404  O   ILE K   2     -26.540  12.531 127.539  0.00  0.00      A016  
ATOM   2405  N   VAL K   3     -26.195  12.362 129.692  0.00  0.00      A016  
ATOM   2406  H   VAL K   3     -26.316  12.834 130.542  0.00  0.00      A016  
ATOM   2407  CA  VAL K   3     -26.361  10.927 129.722  0.00  0.00      A016  
ATOM   2408  CB  VAL K   3     -25.069  10.156 130.147  0.00  0.00      A016  
ATOM   2409  CG1 VAL K   3     -24.030  10.351 129.012  0.00  0.00      A016  
ATOM   2410  CG2 VAL K   3     -24.587  10.696 131.446  0.00  0.00      A016  
ATOM   2411  C   VAL K   3     -27.584  10.534 130.613  0.00  0.00      A016  
ATOM   2412  O   VAL K   3     -27.790  10.908 131.781  0.00  0.00      A016  
ATOM   2413  N   GLU K   4     -28.420   9.631 129.937  0.00  0.00      A016  
ATOM   2414  H   GLU K   4     -28.172   9.408 129.015  0.00  0.00      A016  
ATOM   2415  CA  GLU K   4     -29.557   9.036 130.658  0.00  0.00      A016  
ATOM   2416  CB  GLU K   4     -30.849   9.586 130.075  0.00  0.00      A016  
ATOM   2417  CG  GLU K   4     -31.040  11.154 130.142  0.00  0.00      A016  
ATOM   2418  CD  GLU K   4     -31.141  11.763 131.545  0.00  0.00      A016  
ATOM   2419  OE1 GLU K   4     -30.348  12.681 131.935  0.00  0.00      A016  
ATOM   2420  OE2 GLU K   4     -32.092  11.422 132.277  0.00  0.00      A016  
ATOM   2421  C   GLU K   4     -29.556   7.479 130.594  0.00  0.00      A016  
ATOM   2422  O   GLU K   4     -29.542   6.869 129.541  0.00  0.00      A016  
ATOM   2423  N   GLN K   5     -29.459   6.788 131.723  0.00  0.00      A016  
ATOM   2424  H   GLN K   5     -29.631   7.239 132.576  0.00  0.00      A016  
ATOM   2425  CA  GLN K   5     -29.101   5.337 131.737  0.00  0.00      A016  
ATOM   2426  CB  GLN K   5     -30.299   4.434 131.507  0.00  0.00      A016  
ATOM   2427  CG  GLN K   5     -31.373   4.260 132.585  0.00  0.00      A016  
ATOM   2428  CD  GLN K   5     -32.148   5.549 132.836  0.00  0.00      A016  
ATOM   2429  OE1 GLN K   5     -31.930   6.346 133.728  0.00  0.00      A016  
ATOM   2430  NE2 GLN K   5     -33.152   5.872 132.029  0.00  0.00      A016  
ATOM   2431 HE21 GLN K   5     -33.369   5.242 131.310  0.00  0.00      A016  
ATOM   2432 HE22 GLN K   5     -33.640   6.690 132.259  0.00  0.00      A016  
ATOM   2433  C   GLN K   5     -27.947   4.806 130.886  0.00  0.00      A016  
ATOM   2434  O   GLN K   5     -28.097   4.090 129.889  0.00  0.00      A016  
ATOM   2435  N   CYS K   6     -26.762   5.130 131.330  0.00  0.00      A016  
ATOM   2436  H   CYS K   6     -26.737   5.680 132.140  0.00  0.00      A016  
ATOM   2437  CA  CYS K   6     -25.519   4.704 130.655  0.00  0.00      A016  
ATOM   2438  CB  CYS K   6     -24.526   5.897 130.606  0.00  0.00      A016  
ATOM   2439  SG  CYS K   6     -22.874   5.559 129.933  0.00  0.00      A016  
ATOM   2440  C   CYS K   6     -24.948   3.442 131.316  0.00  0.00      A016  
ATOM   2441  O   CYS K   6     -24.568   3.534 132.460  0.00  0.00      A016  
ATOM   2442  N   CYS K   7     -25.108   2.320 130.640  0.00  0.00      A016  
ATOM   2443  H   CYS K   7     -25.655   2.264 129.829  0.00  0.00      A016  
ATOM   2444  CA  CYS K   7     -24.394   1.113 131.088  0.00  0.00      A016  
ATOM   2445  CB  CYS K   7     -25.424  -0.102 131.034  0.00  0.00      A016  
ATOM   2446  SG  CYS K   7     -26.905  -0.178 132.136  0.00  0.00      A016  
ATOM   2447  C   CYS K   7     -23.138   0.956 130.217  0.00  0.00      A016  
ATOM   2448  O   CYS K   7     -23.163   0.382 129.090  0.00  0.00      A016  
ATOM   2449  N   ALA K   8     -21.970   1.483 130.608  0.00  0.00      A016  
ATOM   2450  H   ALA K   8     -21.863   1.816 131.523  0.00  0.00      A016  
ATOM   2451  CA  ALA K   8     -20.845   1.645 129.720  0.00  0.00      A016  
ATOM   2452  CB  ALA K   8     -21.178   2.927 128.843  0.00  0.00      A016  
ATOM   2453  C   ALA K   8     -19.518   1.700 130.387  0.00  0.00      A016  
ATOM   2454  O   ALA K   8     -19.351   1.622 131.606  0.00  0.00      A016  
ATOM   2455  N   SER K   9     -18.505   1.585 129.515  0.00  0.00      A016  
ATOM   2456  H   SER K   9     -18.753   1.584 128.567  0.00  0.00      A016  
ATOM   2457  CA  SER K   9     -17.121   1.741 129.940  0.00  0.00      A016  
ATOM   2458  CB  SER K   9     -16.260   1.243 128.793  0.00  0.00      A016  
ATOM   2459  OG  SER K   9     -16.732   0.059 128.227  0.00  0.00      A016  
ATOM   2460  HG  SER K   9     -16.873  -0.497 128.996  0.00  0.00      A016  
ATOM   2461  C   SER K   9     -16.759   3.175 130.205  0.00  0.00      A016  
ATOM   2462  O   SER K   9     -16.489   3.655 131.273  0.00  0.00      A016  
ATOM   2463  N   VAL K  10     -16.957   4.019 129.159  0.00  0.00      A016  
ATOM   2464  H   VAL K  10     -17.242   3.682 128.284  0.00  0.00      A016  
ATOM   2465  CA  VAL K  10     -16.955   5.473 129.403  0.00  0.00      A016  
ATOM   2466  CB  VAL K  10     -15.613   6.111 128.791  0.00  0.00      A016  
ATOM   2467  CG1 VAL K  10     -14.504   6.175 129.837  0.00  0.00      A016  
ATOM   2468  CG2 VAL K  10     -15.050   5.167 127.721  0.00  0.00      A016  
ATOM   2469  C   VAL K  10     -18.188   6.143 128.762  0.00  0.00      A016  
ATOM   2470  O   VAL K  10     -18.529   5.936 127.632  0.00  0.00      A016  
ATOM   2471  N   CYS K  11     -18.917   6.827 129.612  0.00  0.00      A016  
ATOM   2472  H   CYS K  11     -18.597   6.897 130.536  0.00  0.00      A016  
ATOM   2473  CA  CYS K  11     -20.038   7.590 129.089  0.00  0.00      A016  
ATOM   2474  CB  CYS K  11     -20.968   7.867 130.225  0.00  0.00      A016  
ATOM   2475  SG  CYS K  11     -21.505   6.416 131.119  0.00  0.00      A016  
ATOM   2476  C   CYS K  11     -19.692   8.860 128.321  0.00  0.00      A016  
ATOM   2477  O   CYS K  11     -19.800   8.838 127.091  0.00  0.00      A016  
ATOM   2478  N   SER K  12     -19.038   9.823 128.998  0.00  0.00      A016  
ATOM   2479  H   SER K  12     -18.983   9.779 129.976  0.00  0.00      A016  
ATOM   2480  CA  SER K  12     -18.583  11.061 128.341  0.00  0.00      A016  
ATOM   2481  CB  SER K  12     -19.668  12.082 128.062  0.00  0.00      A016  
ATOM   2482  OG  SER K  12     -20.789  11.472 127.396  0.00  0.00      A016  
ATOM   2483  HG  SER K  12     -20.797  11.713 126.466  0.00  0.00      A016  
ATOM   2484  C   SER K  12     -17.420  11.724 129.080  0.00  0.00      A016  
ATOM   2485  O   SER K  12     -17.701  12.250 130.140  0.00  0.00      A016  
ATOM   2486  N   LEU K  13     -16.144  11.777 128.677  0.00  0.00      A016  
ATOM   2487  H   LEU K  13     -15.459  12.039 129.327  0.00  0.00      A016  
ATOM   2488  CA  LEU K  13     -15.707  11.352 127.340  0.00  0.00      A016  
ATOM   2489  CB  LEU K  13     -15.605  12.471 126.309  0.00  0.00      A016  
ATOM   2490  CG  LEU K  13     -14.583  13.566 126.505  0.00  0.00      A016  
ATOM   2491  CD1 LEU K  13     -13.879  13.831 125.158  0.00  0.00      A016  
ATOM   2492  CD2 LEU K  13     -15.246  14.812 126.896  0.00  0.00      A016  
ATOM   2493  C   LEU K  13     -14.314  10.694 127.465  0.00  0.00      A016  
ATOM   2494  O   LEU K  13     -13.649  10.855 128.496  0.00  0.00      A016  
ATOM   2495  N   TYR K  14     -13.910   9.877 126.503  0.00  0.00      A016  
ATOM   2496  H   TYR K  14     -14.435   9.939 125.677  0.00  0.00      A016  
ATOM   2497  CA  TYR K  14     -12.628   9.179 126.514  0.00  0.00      A016  
ATOM   2498  CB  TYR K  14     -12.728   7.867 125.792  0.00  0.00      A016  
ATOM   2499  CG  TYR K  14     -11.504   6.922 125.908  0.00  0.00      A016  
ATOM   2500  CD1 TYR K  14     -11.618   5.780 126.690  0.00  0.00      A016  
ATOM   2501  CE1 TYR K  14     -10.654   4.837 126.809  0.00  0.00      A016  
ATOM   2502  CD2 TYR K  14     -10.309   6.982 125.157  0.00  0.00      A016  
ATOM   2503  CE2 TYR K  14      -9.324   6.057 125.317  0.00  0.00      A016  
ATOM   2504  CZ  TYR K  14      -9.498   4.989 126.094  0.00  0.00      A016  
ATOM   2505  OH  TYR K  14      -8.479   4.051 126.054  0.00  0.00      A016  
ATOM   2506  HH  TYR K  14      -8.568   3.239 126.560  0.00  0.00      A016  
ATOM   2507  C   TYR K  14     -11.697  10.055 125.765  0.00  0.00      A016  
ATOM   2508  O   TYR K  14     -11.947  10.454 124.609  0.00  0.00      A016  
ATOM   2509  N   GLN K  15     -10.628  10.450 126.467  0.00  0.00      A016  
ATOM   2510  H   GLN K  15     -10.783  10.426 127.434  0.00  0.00      A016  
ATOM   2511  CA  GLN K  15      -9.334  10.791 125.873  0.00  0.00      A016  
ATOM   2512  CB  GLN K  15      -8.962  12.291 126.092  0.00  0.00      A016  
ATOM   2513  CG  GLN K  15     -10.068  13.382 125.595  0.00  0.00      A016  
ATOM   2514  CD  GLN K  15      -9.660  14.848 125.901  0.00  0.00      A016  
ATOM   2515  OE1 GLN K  15      -9.580  15.332 127.079  0.00  0.00      A016  
ATOM   2516  NE2 GLN K  15      -9.365  15.691 124.885  0.00  0.00      A016  
ATOM   2517 HE21 GLN K  15      -9.452  15.382 123.959  0.00  0.00      A016  
ATOM   2518 HE22 GLN K  15      -9.109  16.617 125.078  0.00  0.00      A016  
ATOM   2519  C   GLN K  15      -8.191  10.002 126.580  0.00  0.00      A016  
ATOM   2520  O   GLN K  15      -8.328   9.772 127.765  0.00  0.00      A016  
ATOM   2521  N   LEU K  16      -7.041   9.577 126.084  0.00  0.00      A016  
ATOM   2522  H   LEU K  16      -6.506   9.054 126.717  0.00  0.00      A016  
ATOM   2523  CA  LEU K  16      -6.569   9.944 124.755  0.00  0.00      A016  
ATOM   2524  CB  LEU K  16      -5.798  11.246 124.753  0.00  0.00      A016  
ATOM   2525  CG  LEU K  16      -5.679  12.088 123.399  0.00  0.00      A016  
ATOM   2526  CD1 LEU K  16      -6.775  13.201 123.288  0.00  0.00      A016  
ATOM   2527  CD2 LEU K  16      -4.393  12.829 123.363  0.00  0.00      A016  
ATOM   2528  C   LEU K  16      -5.653   8.811 124.335  0.00  0.00      A016  
ATOM   2529  O   LEU K  16      -5.898   8.289 123.254  0.00  0.00      A016  
ATOM   2530  N   GLU K  17      -4.632   8.431 125.122  0.00  0.00      A016  
ATOM   2531  H   GLU K  17      -4.451   8.907 125.960  0.00  0.00      A016  
ATOM   2532  CA  GLU K  17      -3.873   7.275 124.743  0.00  0.00      A016  
ATOM   2533  CB  GLU K  17      -2.402   7.612 124.584  0.00  0.00      A016  
ATOM   2534  CG  GLU K  17      -2.058   8.491 123.338  0.00  0.00      A016  
ATOM   2535  CD  GLU K  17      -0.590   8.812 123.159  0.00  0.00      A016  
ATOM   2536  OE1 GLU K  17       0.001   8.225 122.311  0.00  0.00      A016  
ATOM   2537  OE2 GLU K  17      -0.024   9.517 123.971  0.00  0.00      A016  
ATOM   2538  C   GLU K  17      -3.997   6.076 125.668  0.00  0.00      A016  
ATOM   2539  O   GLU K  17      -3.989   6.139 126.899  0.00  0.00      A016  
ATOM   2540  N   ASN K  18      -3.963   4.931 125.063  0.00  0.00      A016  
ATOM   2541  H   ASN K  18      -3.897   4.820 124.092  0.00  0.00      A016  
ATOM   2542  CA  ASN K  18      -4.075   3.701 125.790  0.00  0.00      A016  
ATOM   2543  CB  ASN K  18      -5.567   3.374 125.895  0.00  0.00      A016  
ATOM   2544  CG  ASN K  18      -5.876   2.022 126.594  0.00  0.00      A016  
ATOM   2545  OD1 ASN K  18      -6.171   1.917 127.784  0.00  0.00      A016  
ATOM   2546  ND2 ASN K  18      -5.786   0.919 125.829  0.00  0.00      A016  
ATOM   2547 HD21 ASN K  18      -5.657   0.945 124.858  0.00  0.00      A016  
ATOM   2548 HD22 ASN K  18      -5.922   0.041 126.245  0.00  0.00      A016  
ATOM   2549  C   ASN K  18      -3.316   2.585 125.068  0.00  0.00      A016  
ATOM   2550  O   ASN K  18      -3.558   2.324 123.881  0.00  0.00      A016  
ATOM   2551  N   TYR K  19      -2.345   2.190 125.816  0.00  0.00      A016  
ATOM   2552  H   TYR K  19      -2.295   2.456 126.757  0.00  0.00      A016  
ATOM   2553  CA  TYR K  19      -1.284   1.284 125.283  0.00  0.00      A016  
ATOM   2554  CB  TYR K  19       0.165   1.588 125.797  0.00  0.00      A016  
ATOM   2555  CG  TYR K  19       0.579   3.030 125.526  0.00  0.00      A016  
ATOM   2556  CD1 TYR K  19       1.457   3.460 124.539  0.00  0.00      A016  
ATOM   2557  CE1 TYR K  19       1.871   4.699 124.484  0.00  0.00      A016  
ATOM   2558  CD2 TYR K  19       0.023   3.954 126.419  0.00  0.00      A016  
ATOM   2559  CE2 TYR K  19       0.433   5.284 126.400  0.00  0.00      A016  
ATOM   2560  CZ  TYR K  19       1.321   5.619 125.429  0.00  0.00      A016  
ATOM   2561  OH  TYR K  19       1.607   6.966 125.381  0.00  0.00      A016  
ATOM   2562  HH  TYR K  19       2.365   7.171 125.933  0.00  0.00      A016  
ATOM   2563  C   TYR K  19      -1.646  -0.209 125.298  0.00  0.00      A016  
ATOM   2564  O   TYR K  19      -1.929  -0.758 124.223  0.00  0.00      A016  
ATOM   2565  N   CYS K  20      -1.532  -0.896 126.455  0.00  0.00      A016  
ATOM   2566  H   CYS K  20      -1.583  -0.388 127.291  0.00  0.00      A016  
ATOM   2567  CA  CYS K  20      -1.657  -2.392 126.403  0.00  0.00      A016  
ATOM   2568  CB  CYS K  20      -0.361  -3.098 126.970  0.00  0.00      A016  
ATOM   2569  SG  CYS K  20      -0.206  -4.800 126.373  0.00  0.00      A016  
ATOM   2570  C   CYS K  20      -2.849  -2.716 127.234  0.00  0.00      A016  
ATOM   2571  O   CYS K  20      -2.818  -2.665 128.418  0.00  0.00      A016  
ATOM   2572  N   ASN K  21      -4.032  -2.980 126.539  0.00  0.00      A016  
ATOM   2573  H   ASN K  21      -4.038  -2.803 125.575  0.00  0.00      A016  
ATOM   2574  CA  ASN K  21      -5.227  -3.527 127.179  0.00  0.00      A016  
ATOM   2575  CB  ASN K  21      -4.935  -4.822 127.929  0.00  0.00      A016  
ATOM   2576  CG  ASN K  21      -6.061  -5.187 128.867  0.00  0.00      A016  
ATOM   2577  OD1 ASN K  21      -6.026  -4.870 130.025  0.00  0.00      A016  
ATOM   2578  ND2 ASN K  21      -7.068  -5.830 128.321  0.00  0.00      A016  
ATOM   2579 HD21 ASN K  21      -7.100  -5.914 127.345  0.00  0.00      A016  
ATOM   2580 HD22 ASN K  21      -7.628  -6.277 128.991  0.00  0.00      A016  
ATOM   2581  C   ASN K  21      -5.796  -2.422 128.132  0.00  0.00      A016  
ATOM   2582  O   ASN K  21      -6.041  -1.305 127.721  0.00  0.00      A016  
ATOM   2583  N   PHE L   1     -13.882  -0.720 131.576  0.00  0.00      B016  
ATOM   2584  H   PHE L   1     -13.984  -0.267 132.439  0.00  0.00      B016  
ATOM   2585  CA  PHE L   1     -12.650  -1.274 131.133  0.00  0.00      B016  
ATOM   2586  CB  PHE L   1     -11.925  -0.247 130.339  0.00  0.00      B016  
ATOM   2587  CG  PHE L   1     -11.948   1.171 130.850  0.00  0.00      B016  
ATOM   2588  CD1 PHE L   1     -10.877   1.634 131.511  0.00  0.00      B016  
ATOM   2589  CD2 PHE L   1     -12.904   2.033 130.234  0.00  0.00      B016  
ATOM   2590  CE1 PHE L   1     -10.759   2.958 131.624  0.00  0.00      B016  
ATOM   2591  CE2 PHE L   1     -12.653   3.391 130.264  0.00  0.00      B016  
ATOM   2592  CZ  PHE L   1     -11.536   3.850 130.942  0.00  0.00      B016  
ATOM   2593  C   PHE L   1     -11.799  -1.757 132.309  0.00  0.00      B016  
ATOM   2594  O   PHE L   1     -11.719  -0.980 133.334  0.00  0.00      B016  
ATOM   2595  N   VAL L   2     -11.139  -2.889 132.303  0.00  0.00      B016  
ATOM   2596  H   VAL L   2     -10.658  -3.126 133.123  0.00  0.00      B016  
ATOM   2597  CA  VAL L   2     -11.186  -3.888 131.266  0.00  0.00      B016  
ATOM   2598  CB  VAL L   2      -9.845  -4.616 131.076  0.00  0.00      B016  
ATOM   2599  CG1 VAL L   2      -8.871  -3.599 130.618  0.00  0.00      B016  
ATOM   2600  CG2 VAL L   2      -9.385  -5.245 132.341  0.00  0.00      B016  
ATOM   2601  C   VAL L   2     -12.315  -4.950 131.381  0.00  0.00      B016  
ATOM   2602  O   VAL L   2     -12.842  -5.370 130.282  0.00  0.00      B016  
ATOM   2603  N   ASN L   3     -12.646  -5.436 132.531  0.00  0.00      B016  
ATOM   2604  H   ASN L   3     -12.245  -5.137 133.373  0.00  0.00      B016  
ATOM   2605  CA  ASN L   3     -13.597  -6.595 132.623  0.00  0.00      B016  
ATOM   2606  CB  ASN L   3     -13.179  -7.856 133.200  0.00  0.00      B016  
ATOM   2607  CG  ASN L   3     -14.215  -8.916 133.041  0.00  0.00      B016  
ATOM   2608  OD1 ASN L   3     -14.482  -9.365 131.943  0.00  0.00      B016  
ATOM   2609  ND2 ASN L   3     -14.725  -9.465 134.120  0.00  0.00      B016  
ATOM   2610 HD21 ASN L   3     -14.312  -9.224 134.975  0.00  0.00      B016  
ATOM   2611 HD22 ASN L   3     -15.325 -10.230 133.999  0.00  0.00      B016  
ATOM   2612  C   ASN L   3     -14.838  -6.108 133.337  0.00  0.00      B016  
ATOM   2613  O   ASN L   3     -14.829  -5.793 134.520  0.00  0.00      B016  
ATOM   2614  N   GLN L   4     -15.867  -5.889 132.471  0.00  0.00      B016  
ATOM   2615  H   GLN L   4     -15.612  -6.082 131.545  0.00  0.00      B016  
ATOM   2616  CA  GLN L   4     -17.152  -5.422 132.940  0.00  0.00      B016  
ATOM   2617  CB  GLN L   4     -17.471  -4.155 132.086  0.00  0.00      B016  
ATOM   2618  CG  GLN L   4     -16.639  -2.965 132.210  0.00  0.00      B016  
ATOM   2619  CD  GLN L   4     -17.223  -1.674 131.689  0.00  0.00      B016  
ATOM   2620  OE1 GLN L   4     -17.546  -1.536 130.504  0.00  0.00      B016  
ATOM   2621  NE2 GLN L   4     -17.341  -0.683 132.561  0.00  0.00      B016  
ATOM   2622 HE21 GLN L   4     -16.856  -0.874 133.390  0.00  0.00      B016  
ATOM   2623 HE22 GLN L   4     -17.889   0.118 132.416  0.00  0.00      B016  
ATOM   2624  C   GLN L   4     -18.319  -6.405 132.901  0.00  0.00      B016  
ATOM   2625  O   GLN L   4     -18.440  -7.232 131.960  0.00  0.00      B016  
ATOM   2626  N   HIS L   5     -19.208  -6.224 133.881  0.00  0.00      B016  
ATOM   2627  H   HIS L   5     -18.965  -5.612 134.607  0.00  0.00      B016  
ATOM   2628  CA  HIS L   5     -20.441  -7.000 133.813  0.00  0.00      B016  
ATOM   2629  CB  HIS L   5     -20.612  -8.153 134.888  0.00  0.00      B016  
ATOM   2630  CG  HIS L   5     -19.544  -9.247 134.899  0.00  0.00      B016  
ATOM   2631  ND1 HIS L   5     -18.290  -9.171 135.342  0.00  0.00      B016  
ATOM   2632  HD1 HIS L   5     -17.854  -8.302 135.459  0.00  0.00      B016  
ATOM   2633  CD2 HIS L   5     -19.762 -10.474 134.356  0.00  0.00      B016  
ATOM   2634  NE2 HIS L   5     -18.605 -11.154 134.483  0.00  0.00      B016  
ATOM   2635  CE1 HIS L   5     -17.725 -10.359 135.101  0.00  0.00      B016  
ATOM   2636  C   HIS L   5     -21.357  -5.898 134.240  0.00  0.00      B016  
ATOM   2637  O   HIS L   5     -21.465  -5.608 135.437  0.00  0.00      B016  
ATOM   2638  N   LEU L   6     -21.874  -5.186 133.162  0.00  0.00      B016  
ATOM   2639  H   LEU L   6     -21.605  -5.578 132.305  0.00  0.00      B016  
ATOM   2640  CA  LEU L   6     -22.556  -3.929 133.306  0.00  0.00      B016  
ATOM   2641  CB  LEU L   6     -22.726  -3.258 131.939  0.00  0.00      B016  
ATOM   2642  CG  LEU L   6     -21.661  -2.464 131.230  0.00  0.00      B016  
ATOM   2643  CD1 LEU L   6     -21.251  -1.372 132.265  0.00  0.00      B016  
ATOM   2644  CD2 LEU L   6     -20.494  -3.289 130.685  0.00  0.00      B016  
ATOM   2645  C   LEU L   6     -23.999  -4.003 133.963  0.00  0.00      B016  
ATOM   2646  O   LEU L   6     -24.163  -3.790 135.155  0.00  0.00      B016  
ATOM   2647  N   CYS L   7     -25.110  -4.027 133.183  0.00  0.00      B016  
ATOM   2648  H   CYS L   7     -25.230  -3.895 132.220  0.00  0.00      B016  
ATOM   2649  CA  CYS L   7     -26.431  -4.137 133.914  0.00  0.00      B016  
ATOM   2650  CB  CYS L   7     -27.329  -2.943 133.411  0.00  0.00      B016  
ATOM   2651  SG  CYS L   7     -26.539  -1.324 133.781  0.00  0.00      B016  
ATOM   2652  C   CYS L   7     -27.185  -5.420 133.638  0.00  0.00      B016  
ATOM   2653  O   CYS L   7     -27.544  -5.692 132.468  0.00  0.00      B016  
ATOM   2654  N   GLY L   8     -27.345  -6.213 134.722  0.00  0.00      B016  
ATOM   2655  H   GLY L   8     -26.786  -6.113 135.522  0.00  0.00      B016  
ATOM   2656  CA  GLY L   8     -28.079  -7.398 134.536  0.00  0.00      B016  
ATOM   2657  C   GLY L   8     -27.145  -8.479 133.950  0.00  0.00      B016  
ATOM   2658  O   GLY L   8     -27.019  -8.657 132.752  0.00  0.00      B016  
ATOM   2659  N   SER L   9     -26.492  -9.216 134.751  0.00  0.00      B016  
ATOM   2660  H   SER L   9     -26.597  -8.996 135.700  0.00  0.00      B016  
ATOM   2661  CA  SER L   9     -25.577 -10.200 134.286  0.00  0.00      B016  
ATOM   2662  CB  SER L   9     -24.228  -9.740 134.208  0.00  0.00      B016  
ATOM   2663  OG  SER L   9     -24.086  -8.439 133.565  0.00  0.00      B016  
ATOM   2664  HG  SER L   9     -24.320  -8.473 132.635  0.00  0.00      B016  
ATOM   2665  C   SER L   9     -25.534 -11.418 135.133  0.00  0.00      B016  
ATOM   2666  O   SER L   9     -25.171 -11.369 136.300  0.00  0.00      B016  
ATOM   2667  N   HIS L  10     -25.944 -12.537 134.521  0.00  0.00      B016  
ATOM   2668  H   HIS L  10     -26.410 -12.536 133.659  0.00  0.00      B016  
ATOM   2669  CA  HIS L  10     -25.930 -13.820 135.254  0.00  0.00      B016  
ATOM   2670  CB  HIS L  10     -27.445 -14.308 135.316  0.00  0.00      B016  
ATOM   2671  CG  HIS L  10     -27.805 -15.432 136.237  0.00  0.00      B016  
ATOM   2672  ND1 HIS L  10     -28.364 -15.316 137.408  0.00  0.00      B016  
ATOM   2673  HD1 HIS L  10     -28.619 -14.527 137.930  0.00  0.00      B016  
ATOM   2674  CD2 HIS L  10     -27.680 -16.776 135.906  0.00  0.00      B016  
ATOM   2675  NE2 HIS L  10     -28.151 -17.433 136.916  0.00  0.00      B016  
ATOM   2676  CE1 HIS L  10     -28.530 -16.528 137.791  0.00  0.00      B016  
ATOM   2677  C   HIS L  10     -25.100 -14.927 134.634  0.00  0.00      B016  
ATOM   2678  O   HIS L  10     -25.376 -15.270 133.494  0.00  0.00      B016  
ATOM   2679  N   LEU L  11     -24.247 -15.375 135.456  0.00  0.00      B016  
ATOM   2680  H   LEU L  11     -24.317 -14.967 136.344  0.00  0.00      B016  
ATOM   2681  CA  LEU L  11     -23.428 -16.520 135.271  0.00  0.00      B016  
ATOM   2682  CB  LEU L  11     -24.285 -17.791 135.398  0.00  0.00      B016  
ATOM   2683  CG  LEU L  11     -23.682 -19.175 135.609  0.00  0.00      B016  
ATOM   2684  CD1 LEU L  11     -22.590 -19.293 136.624  0.00  0.00      B016  
ATOM   2685  CD2 LEU L  11     -24.788 -20.118 135.911  0.00  0.00      B016  
ATOM   2686  C   LEU L  11     -22.473 -16.568 134.041  0.00  0.00      B016  
ATOM   2687  O   LEU L  11     -22.818 -16.769 132.909  0.00  0.00      B016  
ATOM   2688  N   VAL L  12     -21.201 -16.378 134.419  0.00  0.00      B016  
ATOM   2689  H   VAL L  12     -21.078 -16.457 135.388  0.00  0.00      B016  
ATOM   2690  CA  VAL L  12     -20.149 -16.275 133.440  0.00  0.00      B016  
ATOM   2691  CB  VAL L  12     -19.686 -14.813 133.229  0.00  0.00      B016  
ATOM   2692  CG1 VAL L  12     -18.651 -14.755 132.189  0.00  0.00      B016  
ATOM   2693  CG2 VAL L  12     -20.833 -13.821 133.116  0.00  0.00      B016  
ATOM   2694  C   VAL L  12     -19.101 -17.113 134.050  0.00  0.00      B016  
ATOM   2695  O   VAL L  12     -18.621 -16.848 135.147  0.00  0.00      B016  
ATOM   2696  N   GLU L  13     -18.757 -18.207 133.350  0.00  0.00      B016  
ATOM   2697  H   GLU L  13     -19.228 -18.338 132.500  0.00  0.00      B016  
ATOM   2698  CA  GLU L  13     -17.751 -19.191 133.858  0.00  0.00      B016  
ATOM   2699  CB  GLU L  13     -17.926 -20.571 133.314  0.00  0.00      B016  
ATOM   2700  CG  GLU L  13     -19.091 -21.319 134.034  0.00  0.00      B016  
ATOM   2701  CD  GLU L  13     -20.203 -21.978 133.188  0.00  0.00      B016  
ATOM   2702  OE1 GLU L  13     -21.379 -21.736 133.453  0.00  0.00      B016  
ATOM   2703  OE2 GLU L  13     -19.929 -22.681 132.235  0.00  0.00      B016  
ATOM   2704  C   GLU L  13     -16.307 -18.884 133.833  0.00  0.00      B016  
ATOM   2705  O   GLU L  13     -15.763 -18.765 134.927  0.00  0.00      B016  
ATOM   2706  N   ALA L  14     -15.632 -18.774 132.683  0.00  0.00      B016  
ATOM   2707  H   ALA L  14     -16.012 -18.663 131.786  0.00  0.00      B016  
ATOM   2708  CA  ALA L  14     -14.156 -18.520 132.554  0.00  0.00      B016  
ATOM   2709  CB  ALA L  14     -13.412 -19.820 132.279  0.00  0.00      B016  
ATOM   2710  C   ALA L  14     -13.773 -17.554 131.508  0.00  0.00      B016  
ATOM   2711  O   ALA L  14     -14.129 -17.681 130.352  0.00  0.00      B016  
ATOM   2712  N   LEU L  15     -13.052 -16.610 132.016  0.00  0.00      B016  
ATOM   2713  H   LEU L  15     -12.796 -16.741 132.953  0.00  0.00      B016  
ATOM   2714  CA  LEU L  15     -12.546 -15.358 131.354  0.00  0.00      B016  
ATOM   2715  CB  LEU L  15     -13.156 -14.200 132.170  0.00  0.00      B016  
ATOM   2716  CG  LEU L  15     -14.657 -14.007 132.160  0.00  0.00      B016  
ATOM   2717  CD1 LEU L  15     -15.075 -14.316 133.653  0.00  0.00      B016  
ATOM   2718  CD2 LEU L  15     -15.082 -12.590 132.018  0.00  0.00      B016  
ATOM   2719  C   LEU L  15     -11.044 -15.313 131.512  0.00  0.00      B016  
ATOM   2720  O   LEU L  15     -10.423 -15.057 132.611  0.00  0.00      B016  
ATOM   2721  N   TYR L  16     -10.381 -15.504 130.386  0.00  0.00      B016  
ATOM   2722  H   TYR L  16     -10.858 -15.496 129.530  0.00  0.00      B016  
ATOM   2723  CA  TYR L  16      -8.938 -15.473 130.394  0.00  0.00      B016  
ATOM   2724  CB  TYR L  16      -8.401 -16.785 129.819  0.00  0.00      B016  
ATOM   2725  CG  TYR L  16      -8.610 -17.995 130.664  0.00  0.00      B016  
ATOM   2726  CD1 TYR L  16      -7.588 -18.352 131.452  0.00  0.00      B016  
ATOM   2727  CE1 TYR L  16      -7.727 -19.547 132.232  0.00  0.00      B016  
ATOM   2728  CD2 TYR L  16      -9.790 -18.732 130.632  0.00  0.00      B016  
ATOM   2729  CE2 TYR L  16      -9.882 -19.944 131.330  0.00  0.00      B016  
ATOM   2730  CZ  TYR L  16      -8.839 -20.316 132.159  0.00  0.00      B016  
ATOM   2731  OH  TYR L  16      -8.943 -21.587 132.820  0.00  0.00      B016  
ATOM   2732  HH  TYR L  16      -9.839 -21.931 132.799  0.00  0.00      B016  
ATOM   2733  C   TYR L  16      -8.532 -14.292 129.469  0.00  0.00      B016  
ATOM   2734  O   TYR L  16      -8.667 -14.362 128.265  0.00  0.00      B016  
ATOM   2735  N   LEU L  17      -7.909 -13.223 130.044  0.00  0.00      B016  
ATOM   2736  H   LEU L  17      -7.575 -13.213 130.966  0.00  0.00      B016  
ATOM   2737  CA  LEU L  17      -7.551 -12.000 129.461  0.00  0.00      B016  
ATOM   2738  CB  LEU L  17      -8.275 -10.818 129.993  0.00  0.00      B016  
ATOM   2739  CG  LEU L  17      -9.737 -10.416 129.534  0.00  0.00      B016  
ATOM   2740  CD1 LEU L  17     -10.683 -11.671 129.705  0.00  0.00      B016  
ATOM   2741  CD2 LEU L  17     -10.143  -9.138 130.192  0.00  0.00      B016  
ATOM   2742  C   LEU L  17      -6.082 -11.745 129.727  0.00  0.00      B016  
ATOM   2743  O   LEU L  17      -5.707 -11.507 130.875  0.00  0.00      B016  
ATOM   2744  N   VAL L  18      -5.230 -11.764 128.735  0.00  0.00      B016  
ATOM   2745  H   VAL L  18      -5.608 -11.974 127.856  0.00  0.00      B016  
ATOM   2746  CA  VAL L  18      -3.845 -11.298 128.874  0.00  0.00      B016  
ATOM   2747  CB  VAL L  18      -2.829 -12.484 128.776  0.00  0.00      B016  
ATOM   2748  CG1 VAL L  18      -2.733 -13.130 127.417  0.00  0.00      B016  
ATOM   2749  CG2 VAL L  18      -1.373 -12.010 129.199  0.00  0.00      B016  
ATOM   2750  C   VAL L  18      -3.666 -10.280 127.743  0.00  0.00      B016  
ATOM   2751  O   VAL L  18      -4.332 -10.385 126.709  0.00  0.00      B016  
ATOM   2752  N   CYS L  19      -2.708  -9.333 127.854  0.00  0.00      B016  
ATOM   2753  H   CYS L  19      -2.281  -9.153 128.717  0.00  0.00      B016  
ATOM   2754  CA  CYS L  19      -2.293  -8.449 126.778  0.00  0.00      B016  
ATOM   2755  CB  CYS L  19      -1.940  -7.074 127.314  0.00  0.00      B016  
ATOM   2756  SG  CYS L  19      -1.927  -5.749 125.961  0.00  0.00      B016  
ATOM   2757  C   CYS L  19      -1.183  -9.011 125.919  0.00  0.00      B016  
ATOM   2758  O   CYS L  19      -1.278  -9.203 124.721  0.00  0.00      B016  
ATOM   2759  N   GLY L  20      -0.070  -9.355 126.602  0.00  0.00      B016  
ATOM   2760  H   GLY L  20       0.130  -9.085 127.523  0.00  0.00      B016  
ATOM   2761  CA  GLY L  20       1.092  -9.877 125.903  0.00  0.00      B016  
ATOM   2762  C   GLY L  20       1.628 -11.021 126.686  0.00  0.00      B016  
ATOM   2763  O   GLY L  20       1.871 -10.883 127.921  0.00  0.00      B016  
ATOM   2764  N   GLU L  21       1.667 -12.198 126.039  0.00  0.00      B016  
ATOM   2765  H   GLU L  21       1.668 -12.250 125.060  0.00  0.00      B016  
ATOM   2766  CA  GLU L  21       1.916 -13.419 126.733  0.00  0.00      B016  
ATOM   2767  CB  GLU L  21       1.284 -14.523 126.040  0.00  0.00      B016  
ATOM   2768  CG  GLU L  21       1.124 -15.821 126.858  0.00  0.00      B016  
ATOM   2769  CD  GLU L  21       0.128 -16.792 126.288  0.00  0.00      B016  
ATOM   2770  OE1 GLU L  21       0.560 -17.923 126.038  0.00  0.00      B016  
ATOM   2771  OE2 GLU L  21      -1.044 -16.547 126.083  0.00  0.00      B016  
ATOM   2772  C   GLU L  21       3.448 -13.622 126.815  0.00  0.00      B016  
ATOM   2773  O   GLU L  21       4.083 -13.310 127.804  0.00  0.00      B016  
ATOM   2774  N   ARG L  22       4.050 -13.921 125.663  0.00  0.00      B016  
ATOM   2775  H   ARG L  22       3.588 -14.073 124.813  0.00  0.00      B016  
ATOM   2776  CA  ARG L  22       5.480 -13.954 125.604  0.00  0.00      B016  
ATOM   2777  CB  ARG L  22       5.928 -15.283 124.996  0.00  0.00      B016  
ATOM   2778  CG  ARG L  22       7.311 -15.743 125.340  0.00  0.00      B016  
ATOM   2779  CD  ARG L  22       7.659 -17.123 124.761  0.00  0.00      B016  
ATOM   2780  NE  ARG L  22       9.110 -17.336 124.880  0.00  0.00      B016  
ATOM   2781  HE  ARG L  22       9.726 -16.603 124.673  0.00  0.00      B016  
ATOM   2782  CZ  ARG L  22       9.647 -18.543 124.887  0.00  0.00      B016  
ATOM   2783  NH1 ARG L  22       8.898 -19.673 124.869  0.00  0.00      B016  
ATOM   2784 HH11 ARG L  22       7.912 -19.631 124.707  0.00  0.00      B016  
ATOM   2785 HH12 ARG L  22       9.358 -20.530 125.101  0.00  0.00      B016  
ATOM   2786  NH2 ARG L  22      10.959 -18.588 124.836  0.00  0.00      B016  
ATOM   2787 HH21 ARG L  22      11.306 -17.684 125.084  0.00  0.00      B016  
ATOM   2788 HH22 ARG L  22      11.551 -19.394 124.839  0.00  0.00      B016  
ATOM   2789  C   ARG L  22       5.923 -12.751 124.771  0.00  0.00      B016  
ATOM   2790  O   ARG L  22       5.586 -12.615 123.598  0.00  0.00      B016  
ATOM   2791  N   GLY L  23       6.511 -11.736 125.507  0.00  0.00      B016  
ATOM   2792  H   GLY L  23       6.705 -11.789 126.466  0.00  0.00      B016  
ATOM   2793  CA  GLY L  23       6.930 -10.521 124.811  0.00  0.00      B016  
ATOM   2794  C   GLY L  23       8.446 -10.348 124.871  0.00  0.00      B016  
ATOM   2795  O   GLY L  23       8.885 -10.061 125.992  0.00  0.00      B016  
ATOM   2796  N   PHE L  24       9.260 -10.478 123.839  0.00  0.00      B016  
ATOM   2797  H   PHE L  24       8.871 -10.720 122.973  0.00  0.00      B016  
ATOM   2798  CA  PHE L  24      10.644 -10.153 123.733  0.00  0.00      B016  
ATOM   2799  CB  PHE L  24      11.270 -11.075 122.572  0.00  0.00      B016  
ATOM   2800  CG  PHE L  24      11.209 -12.595 122.680  0.00  0.00      B016  
ATOM   2801  CD1 PHE L  24      10.020 -13.276 122.597  0.00  0.00      B016  
ATOM   2802  CD2 PHE L  24      12.327 -13.265 123.061  0.00  0.00      B016  
ATOM   2803  CE1 PHE L  24      10.036 -14.580 122.793  0.00  0.00      B016  
ATOM   2804  CE2 PHE L  24      12.305 -14.593 123.356  0.00  0.00      B016  
ATOM   2805  CZ  PHE L  24      11.150 -15.225 123.220  0.00  0.00      B016  
ATOM   2806  C   PHE L  24      10.789  -8.649 123.572  0.00  0.00      B016  
ATOM   2807  O   PHE L  24      10.878  -8.025 124.604  0.00  0.00      B016  
ATOM   2808  N   PHE L  25      10.897  -8.148 122.369  0.00  0.00      B016  
ATOM   2809  H   PHE L  25      10.751  -8.631 121.529  0.00  0.00      B016  
ATOM   2810  CA  PHE L  25      10.892  -6.697 122.094  0.00  0.00      B016  
ATOM   2811  CB  PHE L  25      11.612  -6.456 120.750  0.00  0.00      B016  
ATOM   2812  CG  PHE L  25      11.938  -5.013 120.354  0.00  0.00      B016  
ATOM   2813  CD1 PHE L  25      13.260  -4.625 120.409  0.00  0.00      B016  
ATOM   2814  CD2 PHE L  25      10.954  -4.180 119.911  0.00  0.00      B016  
ATOM   2815  CE1 PHE L  25      13.603  -3.318 120.043  0.00  0.00      B016  
ATOM   2816  CE2 PHE L  25      11.270  -2.914 119.528  0.00  0.00      B016  
ATOM   2817  CZ  PHE L  25      12.561  -2.493 119.649  0.00  0.00      B016  
ATOM   2818  C   PHE L  25       9.380  -6.327 121.919  0.00  0.00      B016  
ATOM   2819  O   PHE L  25       8.743  -6.814 121.011  0.00  0.00      B016  
ATOM   2820  N   TYR L  26       8.819  -5.633 122.976  0.00  0.00      B016  
ATOM   2821  H   TYR L  26       9.395  -5.446 123.747  0.00  0.00      B016  
ATOM   2822  CA  TYR L  26       7.411  -5.214 122.986  0.00  0.00      B016  
ATOM   2823  CB  TYR L  26       6.618  -6.074 124.036  0.00  0.00      B016  
ATOM   2824  CG  TYR L  26       5.123  -6.349 123.628  0.00  0.00      B016  
ATOM   2825  CD1 TYR L  26       4.711  -7.617 123.509  0.00  0.00      B016  
ATOM   2826  CE1 TYR L  26       3.356  -7.921 123.250  0.00  0.00      B016  
ATOM   2827  CD2 TYR L  26       4.197  -5.387 123.543  0.00  0.00      B016  
ATOM   2828  CE2 TYR L  26       2.802  -5.561 123.370  0.00  0.00      B016  
ATOM   2829  CZ  TYR L  26       2.406  -6.878 123.269  0.00  0.00      B016  
ATOM   2830  OH  TYR L  26       1.027  -7.197 123.202  0.00  0.00      B016  
ATOM   2831  HH  TYR L  26       0.983  -8.147 123.333  0.00  0.00      B016  
ATOM   2832  C   TYR L  26       7.407  -3.699 123.283  0.00  0.00      B016  
ATOM   2833  O   TYR L  26       7.490  -3.192 124.434  0.00  0.00      B016  
ATOM   2834  N   THR L  27       7.065  -2.945 122.258  0.00  0.00      B016  
ATOM   2835  H   THR L  27       6.812  -3.340 121.398  0.00  0.00      B016  
ATOM   2836  CA  THR L  27       6.963  -1.491 122.415  0.00  0.00      B016  
ATOM   2837  CB  THR L  27       8.304  -0.767 122.097  0.00  0.00      B016  
ATOM   2838  OG1 THR L  27       9.426  -1.225 122.876  0.00  0.00      B016  
ATOM   2839  HG1 THR L  27       9.065  -1.170 123.763  0.00  0.00      B016  
ATOM   2840  CG2 THR L  27       8.125   0.733 122.163  0.00  0.00      B016  
ATOM   2841  C   THR L  27       5.734  -0.857 121.732  0.00  0.00      B016  
ATOM   2842  O   THR L  27       5.689  -0.833 120.490  0.00  0.00      B016  
ATOM   2843  N   PRO L  28       4.688  -0.465 122.416  0.00  0.00      B016  
ATOM   2844  CD  PRO L  28       4.228  -1.225 123.634  0.00  0.00      B016  
ATOM   2845  CA  PRO L  28       3.551   0.221 121.809  0.00  0.00      B016  
ATOM   2846  CB  PRO L  28       2.546   0.379 122.958  0.00  0.00      B016  
ATOM   2847  CG  PRO L  28       2.700  -1.014 123.459  0.00  0.00      B016  
ATOM   2848  C   PRO L  28       3.904   1.577 121.072  0.00  0.00      B016  
ATOM   2849  O   PRO L  28       3.213   1.905 120.079  0.00  0.00      B016  
ATOM   2850  N   LYS L  29       4.851   2.407 121.537  0.00  0.00      B016  
ATOM   2851  H   LYS L  29       5.314   2.201 122.377  0.00  0.00      B016  
ATOM   2852  CA  LYS L  29       5.084   3.624 120.814  0.00  0.00      B016  
ATOM   2853  CB  LYS L  29       4.128   4.730 121.320  0.00  0.00      B016  
ATOM   2854  CG  LYS L  29       4.144   6.038 120.479  0.00  0.00      B016  
ATOM   2855  CD  LYS L  29       3.319   7.005 121.241  0.00  0.00      B016  
ATOM   2856  CE  LYS L  29       3.983   7.738 122.379  0.00  0.00      B016  
ATOM   2857  NZ  LYS L  29       2.999   8.585 123.016  0.00  0.00      B016  
ATOM   2858  HZ1 LYS L  29       3.444   9.402 123.481  0.00  0.00      B016  
ATOM   2859  HZ2 LYS L  29       2.383   8.003 123.619  0.00  0.00      B016  
ATOM   2860  HZ3 LYS L  29       2.335   8.847 122.259  0.00  0.00      B016  
ATOM   2861  C   LYS L  29       6.525   4.022 121.006  0.00  0.00      B016  
ATOM   2862  O   LYS L  29       6.955   4.283 122.103  0.00  0.00      B016  
ATOM   2863  N   ALA L  30       7.302   3.940 119.922  0.00  0.00      B016  
ATOM   2864  H   ALA L  30       6.904   3.661 119.071  0.00  0.00      B016  
ATOM   2865  CA  ALA L  30       8.588   4.575 119.948  0.00  0.00      B016  
ATOM   2866  CB  ALA L  30       9.520   3.862 119.060  0.00  0.00      B016  
ATOM   2867  C   ALA L  30       8.745   6.038 119.729  0.00  0.00      B016  
ATOM   2868  O   ALA L  30       8.524   6.562 118.657  0.00  0.00      B016  
ATOM   2869  N   GLY M   1     -31.222  15.180 133.754  0.00  0.00      A017  
ATOM   2870  H   GLY M   1     -32.008  15.665 134.083  0.00  0.00      A017  
ATOM   2871  CA  GLY M   1     -30.081  16.007 133.488  0.00  0.00      A017  
ATOM   2872  C   GLY M   1     -29.303  16.293 134.776  0.00  0.00      A017  
ATOM   2873  O   GLY M   1     -29.886  16.822 135.700  0.00  0.00      A017  
ATOM   2874  N   ILE M   2     -27.988  16.203 134.949  0.00  0.00      A017  
ATOM   2875  H   ILE M   2     -27.634  16.372 135.847  0.00  0.00      A017  
ATOM   2876  CA  ILE M   2     -26.969  15.952 133.906  0.00  0.00      A017  
ATOM   2877  CB  ILE M   2     -25.891  17.036 133.991  0.00  0.00      A017  
ATOM   2878  CG2 ILE M   2     -26.391  18.416 133.640  0.00  0.00      A017  
ATOM   2879  CG1 ILE M   2     -25.136  17.070 135.297  0.00  0.00      A017  
ATOM   2880  CD  ILE M   2     -23.768  17.911 135.078  0.00  0.00      A017  
ATOM   2881  C   ILE M   2     -26.380  14.536 133.722  0.00  0.00      A017  
ATOM   2882  O   ILE M   2     -26.183  14.157 132.537  0.00  0.00      A017  
ATOM   2883  N   VAL M   3     -26.100  13.809 134.776  0.00  0.00      A017  
ATOM   2884  H   VAL M   3     -26.331  14.132 135.672  0.00  0.00      A017  
ATOM   2885  CA  VAL M   3     -25.523  12.490 134.767  0.00  0.00      A017  
ATOM   2886  CB  VAL M   3     -24.058  12.484 135.347  0.00  0.00      A017  
ATOM   2887  CG1 VAL M   3     -23.378  11.119 135.089  0.00  0.00      A017  
ATOM   2888  CG2 VAL M   3     -23.169  13.639 134.931  0.00  0.00      A017  
ATOM   2889  C   VAL M   3     -26.398  11.437 135.491  0.00  0.00      A017  
ATOM   2890  O   VAL M   3     -26.179  11.203 136.708  0.00  0.00      A017  
ATOM   2891  N   GLU M   4     -27.467  10.924 134.875  0.00  0.00      A017  
ATOM   2892  H   GLU M   4     -27.544  11.276 133.964  0.00  0.00      A017  
ATOM   2893  CA  GLU M   4     -28.390  10.032 135.543  0.00  0.00      A017  
ATOM   2894  CB  GLU M   4     -29.805  10.465 135.184  0.00  0.00      A017  
ATOM   2895  CG  GLU M   4     -30.490  11.575 135.897  0.00  0.00      A017  
ATOM   2896  CD  GLU M   4     -31.966  11.839 135.756  0.00  0.00      A017  
ATOM   2897  OE1 GLU M   4     -32.695  10.863 135.776  0.00  0.00      A017  
ATOM   2898  OE2 GLU M   4     -32.370  12.959 135.651  0.00  0.00      A017  
ATOM   2899  C   GLU M   4     -28.288   8.543 135.380  0.00  0.00      A017  
ATOM   2900  O   GLU M   4     -28.261   8.077 134.236  0.00  0.00      A017  
ATOM   2901  N   GLN M   5     -28.329   7.806 136.492  0.00  0.00      A017  
ATOM   2902  H   GLN M   5     -28.320   8.311 137.332  0.00  0.00      A017  
ATOM   2903  CA  GLN M   5     -28.194   6.379 136.510  0.00  0.00      A017  
ATOM   2904  CB  GLN M   5     -29.502   5.575 136.188  0.00  0.00      A017  
ATOM   2905  CG  GLN M   5     -30.593   5.649 137.190  0.00  0.00      A017  
ATOM   2906  CD  GLN M   5     -31.338   6.973 137.259  0.00  0.00      A017  
ATOM   2907  OE1 GLN M   5     -31.496   7.403 138.409  0.00  0.00      A017  
ATOM   2908  NE2 GLN M   5     -31.886   7.663 136.257  0.00  0.00      A017  
ATOM   2909 HE21 GLN M   5     -31.791   7.267 135.366  0.00  0.00      A017  
ATOM   2910 HE22 GLN M   5     -32.271   8.555 136.390  0.00  0.00      A017  
ATOM   2911  C   GLN M   5     -27.028   5.798 135.693  0.00  0.00      A017  
ATOM   2912  O   GLN M   5     -27.256   5.338 134.611  0.00  0.00      A017  
ATOM   2913  N   CYS M   6     -25.888   6.134 136.241  0.00  0.00      A017  
ATOM   2914  H   CYS M   6     -25.821   6.690 137.045  0.00  0.00      A017  
ATOM   2915  CA  CYS M   6     -24.674   5.573 135.640  0.00  0.00      A017  
ATOM   2916  CB  CYS M   6     -23.632   6.723 135.616  0.00  0.00      A017  
ATOM   2917  SG  CYS M   6     -22.138   6.624 134.612  0.00  0.00      A017  
ATOM   2918  C   CYS M   6     -24.067   4.280 136.234  0.00  0.00      A017  
ATOM   2919  O   CYS M   6     -23.852   4.220 137.422  0.00  0.00      A017  
ATOM   2920  N   CYS M   7     -23.788   3.340 135.424  0.00  0.00      A017  
ATOM   2921  H   CYS M   7     -24.279   3.419 134.580  0.00  0.00      A017  
ATOM   2922  CA  CYS M   7     -23.005   2.134 135.654  0.00  0.00      A017  
ATOM   2923  CB  CYS M   7     -23.895   0.905 135.445  0.00  0.00      A017  
ATOM   2924  SG  CYS M   7     -25.365   0.780 136.464  0.00  0.00      A017  
ATOM   2925  C   CYS M   7     -21.825   2.199 134.694  0.00  0.00      A017  
ATOM   2926  O   CYS M   7     -21.896   2.009 133.469  0.00  0.00      A017  
ATOM   2927  N   ALA M   8     -20.728   2.729 135.255  0.00  0.00      A017  
ATOM   2928  H   ALA M   8     -20.779   3.111 136.155  0.00  0.00      A017  
ATOM   2929  CA  ALA M   8     -19.523   2.948 134.431  0.00  0.00      A017  
ATOM   2930  CB  ALA M   8     -19.433   4.295 133.807  0.00  0.00      A017  
ATOM   2931  C   ALA M   8     -18.148   2.667 135.027  0.00  0.00      A017  
ATOM   2932  O   ALA M   8     -18.230   2.308 136.204  0.00  0.00      A017  
ATOM   2933  N   SER M   9     -17.010   2.782 134.358  0.00  0.00      A017  
ATOM   2934  H   SER M   9     -16.973   2.747 133.380  0.00  0.00      A017  
ATOM   2935  CA  SER M   9     -15.713   2.902 134.973  0.00  0.00      A017  
ATOM   2936  CB  SER M   9     -14.768   2.407 133.893  0.00  0.00      A017  
ATOM   2937  OG  SER M   9     -15.223   1.169 133.399  0.00  0.00      A017  
ATOM   2938  HG  SER M   9     -15.708   0.753 134.116  0.00  0.00      A017  
ATOM   2939  C   SER M   9     -15.467   4.415 135.207  0.00  0.00      A017  
ATOM   2940  O   SER M   9     -15.069   4.844 136.277  0.00  0.00      A017  
ATOM   2941  N   VAL M  10     -15.678   5.269 134.209  0.00  0.00      A017  
ATOM   2942  H   VAL M  10     -15.836   4.933 133.302  0.00  0.00      A017  
ATOM   2943  CA  VAL M  10     -15.571   6.739 134.282  0.00  0.00      A017  
ATOM   2944  CB  VAL M  10     -14.244   7.208 133.726  0.00  0.00      A017  
ATOM   2945  CG1 VAL M  10     -14.092   8.733 133.901  0.00  0.00      A017  
ATOM   2946  CG2 VAL M  10     -13.027   6.420 134.086  0.00  0.00      A017  
ATOM   2947  C   VAL M  10     -16.783   7.315 133.532  0.00  0.00      A017  
ATOM   2948  O   VAL M  10     -17.102   7.102 132.340  0.00  0.00      A017  
ATOM   2949  N   CYS M  11     -17.560   7.921 134.471  0.00  0.00      A017  
ATOM   2950  H   CYS M  11     -17.266   7.953 135.406  0.00  0.00      A017  
ATOM   2951  CA  CYS M  11     -18.845   8.507 134.091  0.00  0.00      A017  
ATOM   2952  CB  CYS M  11     -19.926   8.632 135.078  0.00  0.00      A017  
ATOM   2953  SG  CYS M  11     -20.600   7.088 135.780  0.00  0.00      A017  
ATOM   2954  C   CYS M  11     -18.668   9.764 133.302  0.00  0.00      A017  
ATOM   2955  O   CYS M  11     -19.251   9.831 132.221  0.00  0.00      A017  
ATOM   2956  N   SER M  12     -18.002  10.737 133.870  0.00  0.00      A017  
ATOM   2957  H   SER M  12     -17.713  10.521 134.781  0.00  0.00      A017  
ATOM   2958  CA  SER M  12     -17.625  11.911 133.141  0.00  0.00      A017  
ATOM   2959  CB  SER M  12     -18.803  12.885 133.037  0.00  0.00      A017  
ATOM   2960  OG  SER M  12     -19.838  12.617 132.069  0.00  0.00      A017  
ATOM   2961  HG  SER M  12     -19.414  12.091 131.386  0.00  0.00      A017  
ATOM   2962  C   SER M  12     -16.470  12.639 133.768  0.00  0.00      A017  
ATOM   2963  O   SER M  12     -16.639  13.264 134.845  0.00  0.00      A017  
ATOM   2964  N   LEU M  13     -15.199  12.813 133.309  0.00  0.00      A017  
ATOM   2965  H   LEU M  13     -14.584  13.104 134.014  0.00  0.00      A017  
ATOM   2966  CA  LEU M  13     -14.676  12.421 132.016  0.00  0.00      A017  
ATOM   2967  CB  LEU M  13     -14.591  13.665 131.099  0.00  0.00      A017  
ATOM   2968  CG  LEU M  13     -13.907  15.036 131.413  0.00  0.00      A017  
ATOM   2969  CD1 LEU M  13     -12.867  15.297 130.348  0.00  0.00      A017  
ATOM   2970  CD2 LEU M  13     -14.830  16.219 131.276  0.00  0.00      A017  
ATOM   2971  C   LEU M  13     -13.341  11.792 132.184  0.00  0.00      A017  
ATOM   2972  O   LEU M  13     -12.810  11.898 133.321  0.00  0.00      A017  
ATOM   2973  N   TYR M  14     -12.724  11.207 131.149  0.00  0.00      A017  
ATOM   2974  H   TYR M  14     -13.136  11.492 130.307  0.00  0.00      A017  
ATOM   2975  CA  TYR M  14     -11.492  10.391 131.205  0.00  0.00      A017  
ATOM   2976  CB  TYR M  14     -11.841   9.019 130.550  0.00  0.00      A017  
ATOM   2977  CG  TYR M  14     -10.689   7.981 130.642  0.00  0.00      A017  
ATOM   2978  CD1 TYR M  14     -10.297   7.548 131.908  0.00  0.00      A017  
ATOM   2979  CE1 TYR M  14      -9.229   6.710 132.040  0.00  0.00      A017  
ATOM   2980  CD2 TYR M  14     -10.006   7.549 129.508  0.00  0.00      A017  
ATOM   2981  CE2 TYR M  14      -8.981   6.688 129.629  0.00  0.00      A017  
ATOM   2982  CZ  TYR M  14      -8.551   6.249 130.914  0.00  0.00      A017  
ATOM   2983  OH  TYR M  14      -7.448   5.376 131.156  0.00  0.00      A017  
ATOM   2984  HH  TYR M  14      -7.268   5.150 132.071  0.00  0.00      A017  
ATOM   2985  C   TYR M  14     -10.415  11.155 130.419  0.00  0.00      A017  
ATOM   2986  O   TYR M  14     -10.284  11.283 129.194  0.00  0.00      A017  
ATOM   2987  N   GLN M  15      -9.426  11.652 131.166  0.00  0.00      A017  
ATOM   2988  H   GLN M  15      -9.652  11.879 132.092  0.00  0.00      A017  
ATOM   2989  CA  GLN M  15      -8.212  12.238 130.596  0.00  0.00      A017  
ATOM   2990  CB  GLN M  15      -8.366  13.716 131.008  0.00  0.00      A017  
ATOM   2991  CG  GLN M  15      -7.496  14.619 130.224  0.00  0.00      A017  
ATOM   2992  CD  GLN M  15      -7.717  16.091 130.540  0.00  0.00      A017  
ATOM   2993  OE1 GLN M  15      -7.261  16.607 131.595  0.00  0.00      A017  
ATOM   2994  NE2 GLN M  15      -8.420  16.803 129.745  0.00  0.00      A017  
ATOM   2995 HE21 GLN M  15      -8.745  16.350 128.939  0.00  0.00      A017  
ATOM   2996 HE22 GLN M  15      -8.566  17.736 130.007  0.00  0.00      A017  
ATOM   2997  C   GLN M  15      -7.040  11.593 131.325  0.00  0.00      A017  
ATOM   2998  O   GLN M  15      -7.164  11.307 132.524  0.00  0.00      A017  
ATOM   2999  N   LEU M  16      -5.890  11.091 130.730  0.00  0.00      A017  
ATOM   3000  H   LEU M  16      -5.298  10.620 131.353  0.00  0.00      A017  
ATOM   3001  CA  LEU M  16      -5.502  11.251 129.371  0.00  0.00      A017  
ATOM   3002  CB  LEU M  16      -4.538  12.398 129.484  0.00  0.00      A017  
ATOM   3003  CG  LEU M  16      -3.977  13.131 128.209  0.00  0.00      A017  
ATOM   3004  CD1 LEU M  16      -4.875  14.135 127.530  0.00  0.00      A017  
ATOM   3005  CD2 LEU M  16      -2.754  13.875 128.701  0.00  0.00      A017  
ATOM   3006  C   LEU M  16      -4.694  10.006 128.906  0.00  0.00      A017  
ATOM   3007  O   LEU M  16      -4.840   9.684 127.736  0.00  0.00      A017  
ATOM   3008  N   GLU M  17      -3.953   9.353 129.748  0.00  0.00      A017  
ATOM   3009  H   GLU M  17      -3.892   9.564 130.703  0.00  0.00      A017  
ATOM   3010  CA  GLU M  17      -2.989   8.256 129.389  0.00  0.00      A017  
ATOM   3011  CB  GLU M  17      -1.562   8.797 129.419  0.00  0.00      A017  
ATOM   3012  CG  GLU M  17      -1.077   9.463 128.082  0.00  0.00      A017  
ATOM   3013  CD  GLU M  17       0.426   9.681 128.163  0.00  0.00      A017  
ATOM   3014  OE1 GLU M  17       1.246   8.867 127.642  0.00  0.00      A017  
ATOM   3015  OE2 GLU M  17       0.761  10.617 128.853  0.00  0.00      A017  
ATOM   3016  C   GLU M  17      -3.067   6.937 130.211  0.00  0.00      A017  
ATOM   3017  O   GLU M  17      -2.996   7.036 131.395  0.00  0.00      A017  
ATOM   3018  N   ASN M  18      -3.326   5.808 129.565  0.00  0.00      A017  
ATOM   3019  H   ASN M  18      -3.372   5.936 128.595  0.00  0.00      A017  
ATOM   3020  CA  ASN M  18      -3.422   4.578 130.303  0.00  0.00      A017  
ATOM   3021  CB  ASN M  18      -4.817   3.969 130.158  0.00  0.00      A017  
ATOM   3022  CG  ASN M  18      -5.248   2.921 131.153  0.00  0.00      A017  
ATOM   3023  OD1 ASN M  18      -5.041   2.975 132.378  0.00  0.00      A017  
ATOM   3024  ND2 ASN M  18      -5.748   1.857 130.538  0.00  0.00      A017  
ATOM   3025 HD21 ASN M  18      -5.854   1.902 129.564  0.00  0.00      A017  
ATOM   3026 HD22 ASN M  18      -5.907   1.071 131.102  0.00  0.00      A017  
ATOM   3027  C   ASN M  18      -2.315   3.664 129.677  0.00  0.00      A017  
ATOM   3028  O   ASN M  18      -2.425   3.321 128.528  0.00  0.00      A017  
ATOM   3029  N   TYR M  19      -1.318   3.199 130.422  0.00  0.00      A017  
ATOM   3030  H   TYR M  19      -1.544   3.364 131.361  0.00  0.00      A017  
ATOM   3031  CA  TYR M  19      -0.169   2.368 129.902  0.00  0.00      A017  
ATOM   3032  CB  TYR M  19       1.091   2.630 130.740  0.00  0.00      A017  
ATOM   3033  CG  TYR M  19       1.666   4.059 130.523  0.00  0.00      A017  
ATOM   3034  CD1 TYR M  19       2.734   4.305 129.719  0.00  0.00      A017  
ATOM   3035  CE1 TYR M  19       3.274   5.507 129.525  0.00  0.00      A017  
ATOM   3036  CD2 TYR M  19       1.063   5.187 131.121  0.00  0.00      A017  
ATOM   3037  CE2 TYR M  19       1.507   6.499 130.890  0.00  0.00      A017  
ATOM   3038  CZ  TYR M  19       2.646   6.621 130.096  0.00  0.00      A017  
ATOM   3039  OH  TYR M  19       3.212   7.834 129.855  0.00  0.00      A017  
ATOM   3040  HH  TYR M  19       2.774   8.568 130.293  0.00  0.00      A017  
ATOM   3041  C   TYR M  19      -0.446   0.821 129.816  0.00  0.00      A017  
ATOM   3042  O   TYR M  19      -0.904   0.290 128.801  0.00  0.00      A017  
ATOM   3043  N   CYS M  20      -0.204   0.047 130.914  0.00  0.00      A017  
ATOM   3044  H   CYS M  20       0.153   0.340 131.779  0.00  0.00      A017  
ATOM   3045  CA  CYS M  20      -0.737  -1.323 131.003  0.00  0.00      A017  
ATOM   3046  CB  CYS M  20       0.324  -2.213 131.617  0.00  0.00      A017  
ATOM   3047  SG  CYS M  20       0.612  -3.702 130.631  0.00  0.00      A017  
ATOM   3048  C   CYS M  20      -2.010  -1.322 131.907  0.00  0.00      A017  
ATOM   3049  O   CYS M  20      -1.940  -0.838 133.085  0.00  0.00      A017  
ATOM   3050  N   ASN M  21      -3.133  -1.765 131.492  0.00  0.00      A017  
ATOM   3051  H   ASN M  21      -3.178  -2.136 130.586  0.00  0.00      A017  
ATOM   3052  CA  ASN M  21      -4.266  -1.875 132.421  0.00  0.00      A017  
ATOM   3053  CB  ASN M  21      -5.605  -1.208 131.946  0.00  0.00      A017  
ATOM   3054  CG  ASN M  21      -6.455  -0.913 133.195  0.00  0.00      A017  
ATOM   3055  OD1 ASN M  21      -7.603  -1.312 133.349  0.00  0.00      A017  
ATOM   3056  ND2 ASN M  21      -5.916  -0.258 134.201  0.00  0.00      A017  
ATOM   3057 HD21 ASN M  21      -6.486  -0.131 134.988  0.00  0.00      A017  
ATOM   3058 HD22 ASN M  21      -4.983   0.042 134.209  0.00  0.00      A017  
ATOM   3059  C   ASN M  21      -4.585  -3.268 132.966  0.00  0.00      A017  
ATOM   3060  O   ASN M  21      -4.095  -3.682 134.028  0.00  0.00      A017  
ATOM   3061  N   PHE N   1     -11.768   1.135 135.703  0.00  0.00      B017  
ATOM   3062  H   PHE N   1     -12.639   0.690 135.652  0.00  0.00      B017  
ATOM   3063  CA  PHE N   1     -10.687   0.302 136.263  0.00  0.00      B017  
ATOM   3064  CB  PHE N   1      -9.597   1.188 136.966  0.00  0.00      B017  
ATOM   3065  CG  PHE N   1      -9.090   2.283 136.068  0.00  0.00      B017  
ATOM   3066  CD1 PHE N   1      -8.003   1.978 135.223  0.00  0.00      B017  
ATOM   3067  CD2 PHE N   1      -9.614   3.582 135.990  0.00  0.00      B017  
ATOM   3068  CE1 PHE N   1      -7.521   3.014 134.436  0.00  0.00      B017  
ATOM   3069  CE2 PHE N   1      -9.026   4.553 135.209  0.00  0.00      B017  
ATOM   3070  CZ  PHE N   1      -7.939   4.262 134.381  0.00  0.00      B017  
ATOM   3071  C   PHE N   1     -11.161  -0.667 137.331  0.00  0.00      B017  
ATOM   3072  O   PHE N   1     -11.804  -0.293 138.308  0.00  0.00      B017  
ATOM   3073  N   VAL N   2     -10.799  -1.958 137.375  0.00  0.00      B017  
ATOM   3074  H   VAL N   2     -11.200  -2.330 138.188  0.00  0.00      B017  
ATOM   3075  CA  VAL N   2     -10.105  -2.754 136.388  0.00  0.00      B017  
ATOM   3076  CB  VAL N   2      -8.728  -3.338 136.831  0.00  0.00      B017  
ATOM   3077  CG1 VAL N   2      -7.991  -4.090 135.667  0.00  0.00      B017  
ATOM   3078  CG2 VAL N   2      -7.883  -2.236 137.443  0.00  0.00      B017  
ATOM   3079  C   VAL N   2     -10.969  -3.962 136.145  0.00  0.00      B017  
ATOM   3080  O   VAL N   2     -11.312  -4.274 134.980  0.00  0.00      B017  
ATOM   3081  N   ASN N   3     -11.306  -4.747 137.177  0.00  0.00      B017  
ATOM   3082  H   ASN N   3     -10.812  -4.480 137.980  0.00  0.00      B017  
ATOM   3083  CA  ASN N   3     -12.281  -5.817 137.107  0.00  0.00      B017  
ATOM   3084  CB  ASN N   3     -11.720  -7.132 137.825  0.00  0.00      B017  
ATOM   3085  CG  ASN N   3     -12.431  -8.375 137.545  0.00  0.00      B017  
ATOM   3086  OD1 ASN N   3     -12.729  -8.573 136.382  0.00  0.00      B017  
ATOM   3087  ND2 ASN N   3     -12.733  -9.229 138.464  0.00  0.00      B017  
ATOM   3088 HD21 ASN N   3     -12.366  -9.102 139.364  0.00  0.00      B017  
ATOM   3089 HD22 ASN N   3     -13.359  -9.947 138.232  0.00  0.00      B017  
ATOM   3090  C   ASN N   3     -13.520  -5.379 137.879  0.00  0.00      B017  
ATOM   3091  O   ASN N   3     -13.563  -5.368 139.133  0.00  0.00      B017  
ATOM   3092  N   GLN N   4     -14.573  -4.951 137.175  0.00  0.00      B017  
ATOM   3093  H   GLN N   4     -14.543  -5.043 136.200  0.00  0.00      B017  
ATOM   3094  CA  GLN N   4     -15.833  -4.416 137.777  0.00  0.00      B017  
ATOM   3095  CB  GLN N   4     -16.347  -3.137 137.172  0.00  0.00      B017  
ATOM   3096  CG  GLN N   4     -15.318  -2.080 137.176  0.00  0.00      B017  
ATOM   3097  CD  GLN N   4     -15.745  -0.763 136.483  0.00  0.00      B017  
ATOM   3098  OE1 GLN N   4     -15.958  -0.800 135.254  0.00  0.00      B017  
ATOM   3099  NE2 GLN N   4     -15.971   0.373 137.038  0.00  0.00      B017  
ATOM   3100 HE21 GLN N   4     -15.742   0.258 137.984  0.00  0.00      B017  
ATOM   3101 HE22 GLN N   4     -16.431   1.121 136.603  0.00  0.00      B017  
ATOM   3102  C   GLN N   4     -16.930  -5.422 137.607  0.00  0.00      B017  
ATOM   3103  O   GLN N   4     -17.293  -5.681 136.470  0.00  0.00      B017  
ATOM   3104  N   HIS N   5     -17.598  -5.750 138.672  0.00  0.00      B017  
ATOM   3105  H   HIS N   5     -17.153  -5.495 139.508  0.00  0.00      B017  
ATOM   3106  CA  HIS N   5     -18.916  -6.460 138.752  0.00  0.00      B017  
ATOM   3107  CB  HIS N   5     -18.805  -7.642 139.790  0.00  0.00      B017  
ATOM   3108  CG  HIS N   5     -17.577  -8.528 139.703  0.00  0.00      B017  
ATOM   3109  ND1 HIS N   5     -16.451  -8.209 140.302  0.00  0.00      B017  
ATOM   3110  HD1 HIS N   5     -16.271  -7.447 140.892  0.00  0.00      B017  
ATOM   3111  CD2 HIS N   5     -17.401  -9.627 138.945  0.00  0.00      B017  
ATOM   3112  NE2 HIS N   5     -16.174  -9.915 139.034  0.00  0.00      B017  
ATOM   3113  CE1 HIS N   5     -15.625  -9.106 139.913  0.00  0.00      B017  
ATOM   3114  C   HIS N   5     -19.974  -5.418 139.224  0.00  0.00      B017  
ATOM   3115  O   HIS N   5     -20.172  -5.136 140.430  0.00  0.00      B017  
ATOM   3116  N   LEU N   6     -20.602  -4.787 138.215  0.00  0.00      B017  
ATOM   3117  H   LEU N   6     -20.465  -5.127 137.306  0.00  0.00      B017  
ATOM   3118  CA  LEU N   6     -21.298  -3.526 138.379  0.00  0.00      B017  
ATOM   3119  CB  LEU N   6     -21.169  -2.573 137.162  0.00  0.00      B017  
ATOM   3120  CG  LEU N   6     -19.797  -2.188 136.781  0.00  0.00      B017  
ATOM   3121  CD1 LEU N   6     -19.364  -2.989 135.570  0.00  0.00      B017  
ATOM   3122  CD2 LEU N   6     -19.850  -0.792 136.276  0.00  0.00      B017  
ATOM   3123  C   LEU N   6     -22.756  -3.511 138.806  0.00  0.00      B017  
ATOM   3124  O   LEU N   6     -23.106  -3.624 139.988  0.00  0.00      B017  
ATOM   3125  N   CYS N   7     -23.691  -3.536 137.846  0.00  0.00      B017  
ATOM   3126  H   CYS N   7     -23.583  -3.749 136.896  0.00  0.00      B017  
ATOM   3127  CA  CYS N   7     -25.122  -3.376 138.214  0.00  0.00      B017  
ATOM   3128  CB  CYS N   7     -25.703  -2.229 137.433  0.00  0.00      B017  
ATOM   3129  SG  CYS N   7     -24.938  -0.647 137.844  0.00  0.00      B017  
ATOM   3130  C   CYS N   7     -25.963  -4.623 138.112  0.00  0.00      B017  
ATOM   3131  O   CYS N   7     -26.476  -5.026 137.118  0.00  0.00      B017  
ATOM   3132  N   GLY N   8     -26.117  -5.318 139.190  0.00  0.00      B017  
ATOM   3133  H   GLY N   8     -25.759  -4.984 140.039  0.00  0.00      B017  
ATOM   3134  CA  GLY N   8     -26.861  -6.594 139.293  0.00  0.00      B017  
ATOM   3135  C   GLY N   8     -26.059  -7.734 138.664  0.00  0.00      B017  
ATOM   3136  O   GLY N   8     -26.478  -8.470 137.786  0.00  0.00      B017  
ATOM   3137  N   SER N   9     -24.857  -7.987 139.218  0.00  0.00      B017  
ATOM   3138  H   SER N   9     -24.368  -7.333 139.759  0.00  0.00      B017  
ATOM   3139  CA  SER N   9     -24.122  -9.114 138.638  0.00  0.00      B017  
ATOM   3140  CB  SER N   9     -22.624  -8.669 138.587  0.00  0.00      B017  
ATOM   3141  OG  SER N   9     -22.443  -7.489 137.872  0.00  0.00      B017  
ATOM   3142  HG  SER N   9     -21.946  -7.589 137.056  0.00  0.00      B017  
ATOM   3143  C   SER N   9     -24.206 -10.336 139.525  0.00  0.00      B017  
ATOM   3144  O   SER N   9     -23.738 -10.348 140.671  0.00  0.00      B017  
ATOM   3145  N   HIS N  10     -24.710 -11.380 138.899  0.00  0.00      B017  
ATOM   3146  H   HIS N  10     -24.674 -11.567 137.938  0.00  0.00      B017  
ATOM   3147  CA  HIS N  10     -24.885 -12.569 139.615  0.00  0.00      B017  
ATOM   3148  CB  HIS N  10     -26.331 -13.094 139.586  0.00  0.00      B017  
ATOM   3149  CG  HIS N  10     -27.497 -12.197 139.986  0.00  0.00      B017  
ATOM   3150  ND1 HIS N  10     -27.697 -11.021 139.383  0.00  0.00      B017  
ATOM   3151  HD1 HIS N  10     -27.167 -10.673 138.636  0.00  0.00      B017  
ATOM   3152  CD2 HIS N  10     -28.504 -12.408 140.874  0.00  0.00      B017  
ATOM   3153  NE2 HIS N  10     -29.254 -11.455 140.782  0.00  0.00      B017  
ATOM   3154  CE1 HIS N  10     -28.822 -10.533 139.893  0.00  0.00      B017  
ATOM   3155  C   HIS N  10     -23.963 -13.703 139.110  0.00  0.00      B017  
ATOM   3156  O   HIS N  10     -23.971 -13.962 137.873  0.00  0.00      B017  
ATOM   3157  N   LEU N  11     -23.173 -14.198 140.069  0.00  0.00      B017  
ATOM   3158  H   LEU N  11     -23.043 -13.706 140.906  0.00  0.00      B017  
ATOM   3159  CA  LEU N  11     -22.405 -15.392 139.818  0.00  0.00      B017  
ATOM   3160  CB  LEU N  11     -23.263 -16.697 139.547  0.00  0.00      B017  
ATOM   3161  CG  LEU N  11     -24.106 -17.457 140.579  0.00  0.00      B017  
ATOM   3162  CD1 LEU N  11     -25.336 -16.664 140.960  0.00  0.00      B017  
ATOM   3163  CD2 LEU N  11     -24.483 -18.796 140.019  0.00  0.00      B017  
ATOM   3164  C   LEU N  11     -21.318 -15.292 138.761  0.00  0.00      B017  
ATOM   3165  O   LEU N  11     -21.484 -15.249 137.542  0.00  0.00      B017  
ATOM   3166  N   VAL N  12     -20.098 -15.131 139.337  0.00  0.00      B017  
ATOM   3167  H   VAL N  12     -19.990 -15.028 140.306  0.00  0.00      B017  
ATOM   3168  CA  VAL N  12     -18.931 -14.963 138.423  0.00  0.00      B017  
ATOM   3169  CB  VAL N  12     -18.292 -13.518 138.366  0.00  0.00      B017  
ATOM   3170  CG1 VAL N  12     -17.369 -13.380 137.271  0.00  0.00      B017  
ATOM   3171  CG2 VAL N  12     -19.395 -12.523 138.320  0.00  0.00      B017  
ATOM   3172  C   VAL N  12     -17.873 -15.964 138.913  0.00  0.00      B017  
ATOM   3173  O   VAL N  12     -17.448 -15.908 140.034  0.00  0.00      B017  
ATOM   3174  N   GLU N  13     -17.588 -16.904 138.049  0.00  0.00      B017  
ATOM   3175  H   GLU N  13     -17.837 -16.820 137.105  0.00  0.00      B017  
ATOM   3176  CA  GLU N  13     -16.686 -17.981 138.499  0.00  0.00      B017  
ATOM   3177  CB  GLU N  13     -17.133 -19.422 137.969  0.00  0.00      B017  
ATOM   3178  CG  GLU N  13     -18.549 -19.780 138.314  0.00  0.00      B017  
ATOM   3179  CD  GLU N  13     -18.935 -21.255 138.169  0.00  0.00      B017  
ATOM   3180  OE1 GLU N  13     -19.942 -21.433 137.444  0.00  0.00      B017  
ATOM   3181  OE2 GLU N  13     -18.166 -22.171 138.483  0.00  0.00      B017  
ATOM   3182  C   GLU N  13     -15.221 -17.861 138.318  0.00  0.00      B017  
ATOM   3183  O   GLU N  13     -14.510 -17.691 139.344  0.00  0.00      B017  
ATOM   3184  N   ALA N  14     -14.626 -17.913 137.122  0.00  0.00      B017  
ATOM   3185  H   ALA N  14     -15.204 -17.892 136.332  0.00  0.00      B017  
ATOM   3186  CA  ALA N  14     -13.168 -17.888 136.995  0.00  0.00      B017  
ATOM   3187  CB  ALA N  14     -12.817 -19.308 136.398  0.00  0.00      B017  
ATOM   3188  C   ALA N  14     -12.630 -16.775 136.162  0.00  0.00      B017  
ATOM   3189  O   ALA N  14     -12.728 -16.802 134.901  0.00  0.00      B017  
ATOM   3190  N   LEU N  15     -12.080 -15.789 136.905  0.00  0.00      B017  
ATOM   3191  H   LEU N  15     -11.955 -15.860 137.875  0.00  0.00      B017  
ATOM   3192  CA  LEU N  15     -11.538 -14.655 136.203  0.00  0.00      B017  
ATOM   3193  CB  LEU N  15     -12.000 -13.285 136.671  0.00  0.00      B017  
ATOM   3194  CG  LEU N  15     -13.437 -12.967 136.967  0.00  0.00      B017  
ATOM   3195  CD1 LEU N  15     -13.684 -12.963 138.502  0.00  0.00      B017  
ATOM   3196  CD2 LEU N  15     -13.752 -11.641 136.338  0.00  0.00      B017  
ATOM   3197  C   LEU N  15      -9.992 -14.650 136.268  0.00  0.00      B017  
ATOM   3198  O   LEU N  15      -9.360 -14.809 137.351  0.00  0.00      B017  
ATOM   3199  N   TYR N  16      -9.374 -14.630 135.091  0.00  0.00      B017  
ATOM   3200  H   TYR N  16      -9.963 -14.599 134.309  0.00  0.00      B017  
ATOM   3201  CA  TYR N  16      -7.904 -14.560 134.963  0.00  0.00      B017  
ATOM   3202  CB  TYR N  16      -7.410 -15.977 134.525  0.00  0.00      B017  
ATOM   3203  CG  TYR N  16      -5.923 -16.206 134.294  0.00  0.00      B017  
ATOM   3204  CD1 TYR N  16      -5.325 -15.852 133.082  0.00  0.00      B017  
ATOM   3205  CE1 TYR N  16      -3.978 -15.966 132.895  0.00  0.00      B017  
ATOM   3206  CD2 TYR N  16      -5.159 -16.755 135.270  0.00  0.00      B017  
ATOM   3207  CE2 TYR N  16      -3.804 -16.899 135.109  0.00  0.00      B017  
ATOM   3208  CZ  TYR N  16      -3.152 -16.416 133.948  0.00  0.00      B017  
ATOM   3209  OH  TYR N  16      -1.825 -16.321 133.801  0.00  0.00      B017  
ATOM   3210  HH  TYR N  16      -1.530 -15.416 133.926  0.00  0.00      B017  
ATOM   3211  C   TYR N  16      -7.450 -13.466 134.006  0.00  0.00      B017  
ATOM   3212  O   TYR N  16      -7.628 -13.580 132.777  0.00  0.00      B017  
ATOM   3213  N   LEU N  17      -7.068 -12.444 134.717  0.00  0.00      B017  
ATOM   3214  H   LEU N  17      -6.955 -12.569 135.682  0.00  0.00      B017  
ATOM   3215  CA  LEU N  17      -6.655 -11.227 134.074  0.00  0.00      B017  
ATOM   3216  CB  LEU N  17      -7.563 -10.117 134.376  0.00  0.00      B017  
ATOM   3217  CG  LEU N  17      -8.992 -10.048 133.958  0.00  0.00      B017  
ATOM   3218  CD1 LEU N  17     -10.043 -10.765 134.935  0.00  0.00      B017  
ATOM   3219  CD2 LEU N  17      -9.431  -8.587 133.935  0.00  0.00      B017  
ATOM   3220  C   LEU N  17      -5.269 -10.802 134.494  0.00  0.00      B017  
ATOM   3221  O   LEU N  17      -4.908 -10.631 135.629  0.00  0.00      B017  
ATOM   3222  N   VAL N  18      -4.429 -10.708 133.396  0.00  0.00      B017  
ATOM   3223  H   VAL N  18      -4.899 -10.807 132.542  0.00  0.00      B017  
ATOM   3224  CA  VAL N  18      -3.039 -10.285 133.480  0.00  0.00      B017  
ATOM   3225  CB  VAL N  18      -1.942 -11.474 133.327  0.00  0.00      B017  
ATOM   3226  CG1 VAL N  18      -0.454 -11.061 133.567  0.00  0.00      B017  
ATOM   3227  CG2 VAL N  18      -2.304 -12.636 134.200  0.00  0.00      B017  
ATOM   3228  C   VAL N  18      -2.717  -9.279 132.432  0.00  0.00      B017  
ATOM   3229  O   VAL N  18      -3.167  -9.448 131.291  0.00  0.00      B017  
ATOM   3230  N   CYS N  19      -1.904  -8.192 132.656  0.00  0.00      B017  
ATOM   3231  H   CYS N  19      -1.547  -8.169 133.569  0.00  0.00      B017  
ATOM   3232  CA  CYS N  19      -1.431  -7.485 131.484  0.00  0.00      B017  
ATOM   3233  CB  CYS N  19      -1.211  -6.000 131.777  0.00  0.00      B017  
ATOM   3234  SG  CYS N  19      -1.040  -4.826 130.422  0.00  0.00      B017  
ATOM   3235  C   CYS N  19      -0.240  -8.044 130.757  0.00  0.00      B017  
ATOM   3236  O   CYS N  19      -0.490  -8.521 129.684  0.00  0.00      B017  
ATOM   3237  N   GLY N  20       0.980  -8.151 131.275  0.00  0.00      B017  
ATOM   3238  H   GLY N  20       1.119  -8.009 132.235  0.00  0.00      B017  
ATOM   3239  CA  GLY N  20       2.175  -8.438 130.548  0.00  0.00      B017  
ATOM   3240  C   GLY N  20       2.700  -9.677 131.310  0.00  0.00      B017  
ATOM   3241  O   GLY N  20       3.124  -9.615 132.483  0.00  0.00      B017  
ATOM   3242  N   GLU N  21       2.543 -10.839 130.703  0.00  0.00      B017  
ATOM   3243  H   GLU N  21       2.081 -10.880 129.840  0.00  0.00      B017  
ATOM   3244  CA  GLU N  21       2.924 -12.054 131.267  0.00  0.00      B017  
ATOM   3245  CB  GLU N  21       2.227 -13.269 130.728  0.00  0.00      B017  
ATOM   3246  CG  GLU N  21       1.238 -13.964 131.614  0.00  0.00      B017  
ATOM   3247  CD  GLU N  21       0.527 -15.193 131.009  0.00  0.00      B017  
ATOM   3248  OE1 GLU N  21      -0.463 -14.978 130.331  0.00  0.00      B017  
ATOM   3249  OE2 GLU N  21       1.000 -16.315 131.244  0.00  0.00      B017  
ATOM   3250  C   GLU N  21       4.414 -12.384 131.326  0.00  0.00      B017  
ATOM   3251  O   GLU N  21       4.917 -12.812 132.392  0.00  0.00      B017  
ATOM   3252  N   ARG N  22       5.153 -12.224 130.219  0.00  0.00      B017  
ATOM   3253  H   ARG N  22       4.711 -12.105 129.353  0.00  0.00      B017  
ATOM   3254  CA  ARG N  22       6.585 -12.308 130.228  0.00  0.00      B017  
ATOM   3255  CB  ARG N  22       7.062 -13.611 129.707  0.00  0.00      B017  
ATOM   3256  CG  ARG N  22       8.521 -13.857 129.968  0.00  0.00      B017  
ATOM   3257  CD  ARG N  22       8.784 -15.341 129.633  0.00  0.00      B017  
ATOM   3258  NE  ARG N  22       8.519 -16.093 130.821  0.00  0.00      B017  
ATOM   3259  HE  ARG N  22       7.600 -16.333 131.062  0.00  0.00      B017  
ATOM   3260  CZ  ARG N  22       9.567 -16.414 131.626  0.00  0.00      B017  
ATOM   3261  NH1 ARG N  22      10.776 -15.896 131.289  0.00  0.00      B017  
ATOM   3262 HH11 ARG N  22      10.860 -15.606 130.336  0.00  0.00      B017  
ATOM   3263 HH12 ARG N  22      11.632 -16.021 131.790  0.00  0.00      B017  
ATOM   3264  NH2 ARG N  22       9.326 -17.267 132.668  0.00  0.00      B017  
ATOM   3265 HH21 ARG N  22       8.384 -17.557 132.834  0.00  0.00      B017  
ATOM   3266 HH22 ARG N  22      10.086 -17.557 133.251  0.00  0.00      B017  
ATOM   3267  C   ARG N  22       7.021 -11.171 129.313  0.00  0.00      B017  
ATOM   3268  O   ARG N  22       6.475 -10.944 128.251  0.00  0.00      B017  
ATOM   3269  N   GLY N  23       7.990 -10.411 129.776  0.00  0.00      B017  
ATOM   3270  H   GLY N  23       8.431 -10.593 130.632  0.00  0.00      B017  
ATOM   3271  CA  GLY N  23       8.442  -9.254 129.044  0.00  0.00      B017  
ATOM   3272  C   GLY N  23       9.928  -8.939 129.322  0.00  0.00      B017  
ATOM   3273  O   GLY N  23      10.348  -8.482 130.414  0.00  0.00      B017  
ATOM   3274  N   PHE N  24      10.690  -9.167 128.228  0.00  0.00      B017  
ATOM   3275  H   PHE N  24      10.213  -9.306 127.383  0.00  0.00      B017  
ATOM   3276  CA  PHE N  24      12.132  -8.989 128.148  0.00  0.00      B017  
ATOM   3277  CB  PHE N  24      12.779  -9.873 126.975  0.00  0.00      B017  
ATOM   3278  CG  PHE N  24      12.606 -11.372 127.281  0.00  0.00      B017  
ATOM   3279  CD1 PHE N  24      13.547 -12.114 127.915  0.00  0.00      B017  
ATOM   3280  CD2 PHE N  24      11.497 -12.070 126.815  0.00  0.00      B017  
ATOM   3281  CE1 PHE N  24      13.466 -13.475 128.051  0.00  0.00      B017  
ATOM   3282  CE2 PHE N  24      11.408 -13.448 126.955  0.00  0.00      B017  
ATOM   3283  CZ  PHE N  24      12.400 -14.181 127.478  0.00  0.00      B017  
ATOM   3284  C   PHE N  24      12.403  -7.538 127.939  0.00  0.00      B017  
ATOM   3285  O   PHE N  24      13.316  -6.946 128.495  0.00  0.00      B017  
ATOM   3286  N   PHE N  25      11.678  -6.912 127.033  0.00  0.00      B017  
ATOM   3287  H   PHE N  25      10.959  -7.395 126.575  0.00  0.00      B017  
ATOM   3288  CA  PHE N  25      11.767  -5.458 126.874  0.00  0.00      B017  
ATOM   3289  CB  PHE N  25      12.589  -5.105 125.554  0.00  0.00      B017  
ATOM   3290  CG  PHE N  25      12.633  -3.657 125.273  0.00  0.00      B017  
ATOM   3291  CD1 PHE N  25      12.046  -3.067 124.127  0.00  0.00      B017  
ATOM   3292  CD2 PHE N  25      13.500  -2.864 126.064  0.00  0.00      B017  
ATOM   3293  CE1 PHE N  25      12.220  -1.689 123.859  0.00  0.00      B017  
ATOM   3294  CE2 PHE N  25      13.702  -1.528 125.811  0.00  0.00      B017  
ATOM   3295  CZ  PHE N  25      13.043  -0.941 124.697  0.00  0.00      B017  
ATOM   3296  C   PHE N  25      10.357  -4.992 126.696  0.00  0.00      B017  
ATOM   3297  O   PHE N  25       9.812  -4.943 125.627  0.00  0.00      B017  
ATOM   3298  N   TYR N  26       9.732  -4.754 127.816  0.00  0.00      B017  
ATOM   3299  H   TYR N  26      10.213  -4.767 128.670  0.00  0.00      B017  
ATOM   3300  CA  TYR N  26       8.320  -4.272 127.789  0.00  0.00      B017  
ATOM   3301  CB  TYR N  26       7.586  -5.001 128.887  0.00  0.00      B017  
ATOM   3302  CG  TYR N  26       6.173  -5.532 128.534  0.00  0.00      B017  
ATOM   3303  CD1 TYR N  26       5.007  -4.793 128.779  0.00  0.00      B017  
ATOM   3304  CE1 TYR N  26       3.763  -5.188 128.326  0.00  0.00      B017  
ATOM   3305  CD2 TYR N  26       6.063  -6.698 127.763  0.00  0.00      B017  
ATOM   3306  CE2 TYR N  26       4.833  -7.067 127.263  0.00  0.00      B017  
ATOM   3307  CZ  TYR N  26       3.698  -6.345 127.574  0.00  0.00      B017  
ATOM   3308  OH  TYR N  26       2.527  -6.873 127.044  0.00  0.00      B017  
ATOM   3309  HH  TYR N  26       2.652  -7.674 126.529  0.00  0.00      B017  
ATOM   3310  C   TYR N  26       8.372  -2.767 128.072  0.00  0.00      B017  
ATOM   3311  O   TYR N  26       8.611  -2.368 129.255  0.00  0.00      B017  
ATOM   3312  N   THR N  27       8.269  -1.963 127.039  0.00  0.00      B017  
ATOM   3313  H   THR N  27       7.950  -2.425 126.236  0.00  0.00      B017  
ATOM   3314  CA  THR N  27       8.394  -0.506 127.185  0.00  0.00      B017  
ATOM   3315  CB  THR N  27       9.832  -0.146 126.704  0.00  0.00      B017  
ATOM   3316  OG1 THR N  27      10.727  -1.100 127.288  0.00  0.00      B017  
ATOM   3317  HG1 THR N  27      10.666  -1.038 128.244  0.00  0.00      B017  
ATOM   3318  CG2 THR N  27      10.316   1.295 126.837  0.00  0.00      B017  
ATOM   3319  C   THR N  27       7.302   0.088 126.329  0.00  0.00      B017  
ATOM   3320  O   THR N  27       7.485   0.090 125.143  0.00  0.00      B017  
ATOM   3321  N   PRO N  28       6.158   0.524 126.889  0.00  0.00      B017  
ATOM   3322  CD  PRO N  28       5.668  -0.003 128.166  0.00  0.00      B017  
ATOM   3323  CA  PRO N  28       5.161   1.382 126.227  0.00  0.00      B017  
ATOM   3324  CB  PRO N  28       4.359   1.653 127.412  0.00  0.00      B017  
ATOM   3325  CG  PRO N  28       4.195   0.329 128.056  0.00  0.00      B017  
ATOM   3326  C   PRO N  28       5.609   2.614 125.408  0.00  0.00      B017  
ATOM   3327  O   PRO N  28       5.189   2.680 124.241  0.00  0.00      B017  
ATOM   3328  N   LYS N  29       6.402   3.487 126.061  0.00  0.00      B017  
ATOM   3329  H   LYS N  29       6.863   3.201 126.877  0.00  0.00      B017  
ATOM   3330  CA  LYS N  29       6.865   4.743 125.443  0.00  0.00      B017  
ATOM   3331  CB  LYS N  29       6.368   5.932 126.326  0.00  0.00      B017  
ATOM   3332  CG  LYS N  29       7.025   7.350 126.200  0.00  0.00      B017  
ATOM   3333  CD  LYS N  29       6.368   8.191 127.353  0.00  0.00      B017  
ATOM   3334  CE  LYS N  29       4.999   8.815 126.903  0.00  0.00      B017  
ATOM   3335  NZ  LYS N  29       4.426   9.482 128.055  0.00  0.00      B017  
ATOM   3336  HZ1 LYS N  29       4.297   8.809 128.838  0.00  0.00      B017  
ATOM   3337  HZ2 LYS N  29       3.525   9.937 127.803  0.00  0.00      B017  
ATOM   3338  HZ3 LYS N  29       4.966  10.279 128.448  0.00  0.00      B017  
ATOM   3339  C   LYS N  29       8.391   4.688 125.402  0.00  0.00      B017  
ATOM   3340  O   LYS N  29       9.055   4.828 126.457  0.00  0.00      B017  
ATOM   3341  N   ALA N  30       9.031   4.297 124.264  0.00  0.00      B017  
ATOM   3342  H   ALA N  30       8.445   4.078 123.509  0.00  0.00      B017  
ATOM   3343  CA  ALA N  30      10.470   4.168 124.093  0.00  0.00      B017  
ATOM   3344  CB  ALA N  30      10.826   3.005 123.261  0.00  0.00      B017  
ATOM   3345  C   ALA N  30      11.043   5.350 123.388  0.00  0.00      B017  
ATOM   3346  O   ALA N  30      10.333   6.241 122.876  0.00  0.00      B017  
ATOM   3347  N   GLY O   1     -30.217  17.040 141.614  0.00  0.00      A018  
ATOM   3348  H   GLY O   1     -29.748  17.082 142.474  0.00  0.00      A018  
ATOM   3349  CA  GLY O   1     -29.273  16.518 140.620  0.00  0.00      A018  
ATOM   3350  C   GLY O   1     -27.957  16.344 141.271  0.00  0.00      A018  
ATOM   3351  O   GLY O   1     -27.879  16.215 142.438  0.00  0.00      A018  
ATOM   3352  N   ILE O   2     -26.743  16.276 140.641  0.00  0.00      A018  
ATOM   3353  H   ILE O   2     -26.023  16.064 141.270  0.00  0.00      A018  
ATOM   3354  CA  ILE O   2     -26.521  16.425 139.134  0.00  0.00      A018  
ATOM   3355  CB  ILE O   2     -25.537  17.645 138.857  0.00  0.00      A018  
ATOM   3356  CG2 ILE O   2     -26.377  18.772 139.267  0.00  0.00      A018  
ATOM   3357  CG1 ILE O   2     -24.142  17.541 139.488  0.00  0.00      A018  
ATOM   3358  CD  ILE O   2     -23.167  18.659 138.974  0.00  0.00      A018  
ATOM   3359  C   ILE O   2     -26.090  15.086 138.601  0.00  0.00      A018  
ATOM   3360  O   ILE O   2     -26.627  14.574 137.609  0.00  0.00      A018  
ATOM   3361  N   VAL O   3     -25.211  14.440 139.422  0.00  0.00      A018  
ATOM   3362  H   VAL O   3     -24.781  14.831 140.210  0.00  0.00      A018  
ATOM   3363  CA  VAL O   3     -24.798  13.070 139.083  0.00  0.00      A018  
ATOM   3364  CB  VAL O   3     -23.282  12.826 139.413  0.00  0.00      A018  
ATOM   3365  CG1 VAL O   3     -22.921  11.375 138.974  0.00  0.00      A018  
ATOM   3366  CG2 VAL O   3     -22.332  13.781 138.668  0.00  0.00      A018  
ATOM   3367  C   VAL O   3     -25.695  12.345 140.059  0.00  0.00      A018  
ATOM   3368  O   VAL O   3     -25.635  12.506 141.307  0.00  0.00      A018  
ATOM   3369  N   GLU O   4     -26.643  11.632 139.480  0.00  0.00      A018  
ATOM   3370  H   GLU O   4     -26.415  11.348 138.570  0.00  0.00      A018  
ATOM   3371  CA  GLU O   4     -27.648  10.892 140.265  0.00  0.00      A018  
ATOM   3372  CB  GLU O   4     -29.095  11.415 139.988  0.00  0.00      A018  
ATOM   3373  CG  GLU O   4     -29.511  12.838 140.539  0.00  0.00      A018  
ATOM   3374  CD  GLU O   4     -31.059  13.043 140.441  0.00  0.00      A018  
ATOM   3375  OE1 GLU O   4     -31.760  12.692 141.407  0.00  0.00      A018  
ATOM   3376  OE2 GLU O   4     -31.556  13.540 139.390  0.00  0.00      A018  
ATOM   3377  C   GLU O   4     -27.646   9.381 140.019  0.00  0.00      A018  
ATOM   3378  O   GLU O   4     -27.842   8.832 138.977  0.00  0.00      A018  
ATOM   3379  N   GLN O   5     -27.408   8.703 141.096  0.00  0.00      A018  
ATOM   3380  H   GLN O   5     -27.229   9.126 141.962  0.00  0.00      A018  
ATOM   3381  CA  GLN O   5     -27.162   7.275 141.121  0.00  0.00      A018  
ATOM   3382  CB  GLN O   5     -28.429   6.421 140.798  0.00  0.00      A018  
ATOM   3383  CG  GLN O   5     -29.323   6.446 142.003  0.00  0.00      A018  
ATOM   3384  CD  GLN O   5     -30.216   7.716 142.134  0.00  0.00      A018  
ATOM   3385  OE1 GLN O   5     -30.066   8.528 142.998  0.00  0.00      A018  
ATOM   3386  NE2 GLN O   5     -31.071   8.133 141.143  0.00  0.00      A018  
ATOM   3387 HE21 GLN O   5     -31.023   7.695 140.268  0.00  0.00      A018  
ATOM   3388 HE22 GLN O   5     -31.757   8.768 141.437  0.00  0.00      A018  
ATOM   3389  C   GLN O   5     -25.878   6.812 140.360  0.00  0.00      A018  
ATOM   3390  O   GLN O   5     -25.904   6.538 139.132  0.00  0.00      A018  
ATOM   3391  N   CYS O   6     -24.722   6.604 141.033  0.00  0.00      A018  
ATOM   3392  H   CYS O   6     -24.906   6.724 141.988  0.00  0.00      A018  
ATOM   3393  CA  CYS O   6     -23.429   6.413 140.397  0.00  0.00      A018  
ATOM   3394  CB  CYS O   6     -22.643   7.668 140.680  0.00  0.00      A018  
ATOM   3395  SG  CYS O   6     -21.361   7.882 139.358  0.00  0.00      A018  
ATOM   3396  C   CYS O   6     -22.731   5.171 140.933  0.00  0.00      A018  
ATOM   3397  O   CYS O   6     -22.268   5.109 142.069  0.00  0.00      A018  
ATOM   3398  N   CYS O   7     -22.702   4.171 140.056  0.00  0.00      A018  
ATOM   3399  H   CYS O   7     -23.154   4.191 139.187  0.00  0.00      A018  
ATOM   3400  CA  CYS O   7     -21.864   3.026 140.443  0.00  0.00      A018  
ATOM   3401  CB  CYS O   7     -22.615   1.567 140.338  0.00  0.00      A018  
ATOM   3402  SG  CYS O   7     -24.110   1.592 141.377  0.00  0.00      A018  
ATOM   3403  C   CYS O   7     -20.699   2.929 139.458  0.00  0.00      A018  
ATOM   3404  O   CYS O   7     -20.907   2.347 138.397  0.00  0.00      A018  
ATOM   3405  N   ALA O   8     -19.484   3.395 139.806  0.00  0.00      A018  
ATOM   3406  H   ALA O   8     -19.328   3.637 140.742  0.00  0.00      A018  
ATOM   3407  CA  ALA O   8     -18.345   3.504 138.929  0.00  0.00      A018  
ATOM   3408  CB  ALA O   8     -18.417   4.847 138.286  0.00  0.00      A018  
ATOM   3409  C   ALA O   8     -17.035   3.536 139.741  0.00  0.00      A018  
ATOM   3410  O   ALA O   8     -17.043   3.509 140.983  0.00  0.00      A018  
ATOM   3411  N   SER O   9     -15.866   3.638 139.062  0.00  0.00      A018  
ATOM   3412  H   SER O   9     -15.841   3.403 138.111  0.00  0.00      A018  
ATOM   3413  CA  SER O   9     -14.574   3.854 139.683  0.00  0.00      A018  
ATOM   3414  CB  SER O   9     -13.420   3.519 138.717  0.00  0.00      A018  
ATOM   3415  OG  SER O   9     -13.693   2.156 138.288  0.00  0.00      A018  
ATOM   3416  HG  SER O   9     -12.915   1.597 138.234  0.00  0.00      A018  
ATOM   3417  C   SER O   9     -14.451   5.267 140.064  0.00  0.00      A018  
ATOM   3418  O   SER O   9     -14.345   5.725 141.198  0.00  0.00      A018  
ATOM   3419  N   VAL O  10     -14.612   6.099 139.040  0.00  0.00      A018  
ATOM   3420  H   VAL O  10     -14.633   5.855 138.091  0.00  0.00      A018  
ATOM   3421  CA  VAL O  10     -14.656   7.548 139.230  0.00  0.00      A018  
ATOM   3422  CB  VAL O  10     -13.393   8.261 138.687  0.00  0.00      A018  
ATOM   3423  CG1 VAL O  10     -13.455   9.812 138.476  0.00  0.00      A018  
ATOM   3424  CG2 VAL O  10     -12.386   7.988 139.791  0.00  0.00      A018  
ATOM   3425  C   VAL O  10     -15.913   8.043 138.428  0.00  0.00      A018  
ATOM   3426  O   VAL O  10     -16.063   7.881 137.228  0.00  0.00      A018  
ATOM   3427  N   CYS O  11     -16.708   8.726 139.280  0.00  0.00      A018  
ATOM   3428  H   CYS O  11     -16.479   8.984 140.197  0.00  0.00      A018  
ATOM   3429  CA  CYS O  11     -17.894   9.399 138.790  0.00  0.00      A018  
ATOM   3430  CB  CYS O  11     -18.993   9.611 139.835  0.00  0.00      A018  
ATOM   3431  SG  CYS O  11     -19.691   8.006 140.381  0.00  0.00      A018  
ATOM   3432  C   CYS O  11     -17.444  10.568 137.905  0.00  0.00      A018  
ATOM   3433  O   CYS O  11     -17.405  10.523 136.670  0.00  0.00      A018  
ATOM   3434  N   SER O  12     -17.142  11.671 138.680  0.00  0.00      A018  
ATOM   3435  H   SER O  12     -17.167  11.624 139.659  0.00  0.00      A018  
ATOM   3436  CA  SER O  12     -16.777  12.944 138.058  0.00  0.00      A018  
ATOM   3437  CB  SER O  12     -18.132  13.716 137.791  0.00  0.00      A018  
ATOM   3438  OG  SER O  12     -19.135  13.103 136.950  0.00  0.00      A018  
ATOM   3439  HG  SER O  12     -18.660  12.868 136.149  0.00  0.00      A018  
ATOM   3440  C   SER O  12     -15.722  13.760 138.759  0.00  0.00      A018  
ATOM   3441  O   SER O  12     -16.071  14.485 139.682  0.00  0.00      A018  
ATOM   3442  N   LEU O  13     -14.442  13.775 138.428  0.00  0.00      A018  
ATOM   3443  H   LEU O  13     -13.878  14.260 139.066  0.00  0.00      A018  
ATOM   3444  CA  LEU O  13     -13.892  13.368 137.126  0.00  0.00      A018  
ATOM   3445  CB  LEU O  13     -13.886  14.522 136.158  0.00  0.00      A018  
ATOM   3446  CG  LEU O  13     -13.051  15.808 136.349  0.00  0.00      A018  
ATOM   3447  CD1 LEU O  13     -12.846  16.319 134.984  0.00  0.00      A018  
ATOM   3448  CD2 LEU O  13     -13.619  16.842 137.261  0.00  0.00      A018  
ATOM   3449  C   LEU O  13     -12.449  12.798 137.146  0.00  0.00      A018  
ATOM   3450  O   LEU O  13     -11.861  12.911 138.212  0.00  0.00      A018  
ATOM   3451  N   TYR O  14     -11.817  12.166 136.125  0.00  0.00      A018  
ATOM   3452  H   TYR O  14     -12.195  12.011 135.235  0.00  0.00      A018  
ATOM   3453  CA  TYR O  14     -10.467  11.603 136.278  0.00  0.00      A018  
ATOM   3454  CB  TYR O  14     -10.563  10.176 135.821  0.00  0.00      A018  
ATOM   3455  CG  TYR O  14      -9.218   9.440 135.828  0.00  0.00      A018  
ATOM   3456  CD1 TYR O  14      -8.806   8.906 137.019  0.00  0.00      A018  
ATOM   3457  CE1 TYR O  14      -7.655   8.184 137.103  0.00  0.00      A018  
ATOM   3458  CD2 TYR O  14      -8.505   9.070 134.679  0.00  0.00      A018  
ATOM   3459  CE2 TYR O  14      -7.416   8.227 134.803  0.00  0.00      A018  
ATOM   3460  CZ  TYR O  14      -6.937   7.816 136.045  0.00  0.00      A018  
ATOM   3461  OH  TYR O  14      -5.785   6.993 136.075  0.00  0.00      A018  
ATOM   3462  HH  TYR O  14      -5.107   7.262 135.451  0.00  0.00      A018  
ATOM   3463  C   TYR O  14      -9.465  12.378 135.455  0.00  0.00      A018  
ATOM   3464  O   TYR O  14      -9.673  12.560 134.233  0.00  0.00      A018  
ATOM   3465  N   GLN O  15      -8.333  12.691 136.161  0.00  0.00      A018  
ATOM   3466  H   GLN O  15      -8.334  12.853 137.127  0.00  0.00      A018  
ATOM   3467  CA  GLN O  15      -7.015  12.816 135.476  0.00  0.00      A018  
ATOM   3468  CB  GLN O  15      -6.521  14.191 135.739  0.00  0.00      A018  
ATOM   3469  CG  GLN O  15      -7.239  15.392 135.145  0.00  0.00      A018  
ATOM   3470  CD  GLN O  15      -6.803  16.662 135.745  0.00  0.00      A018  
ATOM   3471  OE1 GLN O  15      -6.583  16.833 136.928  0.00  0.00      A018  
ATOM   3472  NE2 GLN O  15      -6.671  17.632 134.832  0.00  0.00      A018  
ATOM   3473 HE21 GLN O  15      -6.801  17.324 133.910  0.00  0.00      A018  
ATOM   3474 HE22 GLN O  15      -6.407  18.557 135.017  0.00  0.00      A018  
ATOM   3475  C   GLN O  15      -6.050  11.737 135.952  0.00  0.00      A018  
ATOM   3476  O   GLN O  15      -6.304  11.017 136.890  0.00  0.00      A018  
ATOM   3477  N   LEU O  16      -4.823  11.423 135.480  0.00  0.00      A018  
ATOM   3478  H   LEU O  16      -4.262  10.891 136.082  0.00  0.00      A018  
ATOM   3479  CA  LEU O  16      -4.252  11.859 134.237  0.00  0.00      A018  
ATOM   3480  CB  LEU O  16      -3.345  13.041 134.560  0.00  0.00      A018  
ATOM   3481  CG  LEU O  16      -2.907  14.040 133.390  0.00  0.00      A018  
ATOM   3482  CD1 LEU O  16      -4.079  14.776 132.824  0.00  0.00      A018  
ATOM   3483  CD2 LEU O  16      -1.961  15.171 133.750  0.00  0.00      A018  
ATOM   3484  C   LEU O  16      -3.479  10.626 133.702  0.00  0.00      A018  
ATOM   3485  O   LEU O  16      -3.919  10.153 132.620  0.00  0.00      A018  
ATOM   3486  N   GLU O  17      -2.383  10.118 134.361  0.00  0.00      A018  
ATOM   3487  H   GLU O  17      -2.102  10.484 135.226  0.00  0.00      A018  
ATOM   3488  CA  GLU O  17      -1.586   8.961 133.983  0.00  0.00      A018  
ATOM   3489  CB  GLU O  17      -0.067   9.267 133.838  0.00  0.00      A018  
ATOM   3490  CG  GLU O  17       0.099  10.143 132.661  0.00  0.00      A018  
ATOM   3491  CD  GLU O  17       1.531  10.505 132.651  0.00  0.00      A018  
ATOM   3492  OE1 GLU O  17       2.282   9.846 131.975  0.00  0.00      A018  
ATOM   3493  OE2 GLU O  17       1.891  11.470 133.289  0.00  0.00      A018  
ATOM   3494  C   GLU O  17      -1.753   7.786 134.979  0.00  0.00      A018  
ATOM   3495  O   GLU O  17      -1.683   7.823 136.230  0.00  0.00      A018  
ATOM   3496  N   ASN O  18      -2.200   6.703 134.331  0.00  0.00      A018  
ATOM   3497  H   ASN O  18      -2.504   6.751 133.401  0.00  0.00      A018  
ATOM   3498  CA  ASN O  18      -2.308   5.418 135.057  0.00  0.00      A018  
ATOM   3499  CB  ASN O  18      -3.652   4.710 134.815  0.00  0.00      A018  
ATOM   3500  CG  ASN O  18      -3.767   3.404 135.659  0.00  0.00      A018  
ATOM   3501  OD1 ASN O  18      -3.347   3.420 136.789  0.00  0.00      A018  
ATOM   3502  ND2 ASN O  18      -4.391   2.392 135.147  0.00  0.00      A018  
ATOM   3503 HD21 ASN O  18      -4.899   2.412 134.309  0.00  0.00      A018  
ATOM   3504 HD22 ASN O  18      -4.494   1.596 135.709  0.00  0.00      A018  
ATOM   3505  C   ASN O  18      -1.164   4.580 134.495  0.00  0.00      A018  
ATOM   3506  O   ASN O  18      -1.202   4.388 133.306  0.00  0.00      A018  
ATOM   3507  N   TYR O  19      -0.193   4.102 135.306  0.00  0.00      A018  
ATOM   3508  H   TYR O  19      -0.189   4.223 136.278  0.00  0.00      A018  
ATOM   3509  CA  TYR O  19       0.883   3.241 134.746  0.00  0.00      A018  
ATOM   3510  CB  TYR O  19       2.410   3.516 135.216  0.00  0.00      A018  
ATOM   3511  CG  TYR O  19       2.814   4.929 134.845  0.00  0.00      A018  
ATOM   3512  CD1 TYR O  19       2.235   5.990 135.490  0.00  0.00      A018  
ATOM   3513  CE1 TYR O  19       2.660   7.287 135.241  0.00  0.00      A018  
ATOM   3514  CD2 TYR O  19       3.790   5.148 133.922  0.00  0.00      A018  
ATOM   3515  CE2 TYR O  19       4.283   6.453 133.658  0.00  0.00      A018  
ATOM   3516  CZ  TYR O  19       3.688   7.496 134.344  0.00  0.00      A018  
ATOM   3517  OH  TYR O  19       4.120   8.848 134.252  0.00  0.00      A018  
ATOM   3518  HH  TYR O  19       3.742   9.514 134.831  0.00  0.00      A018  
ATOM   3519  C   TYR O  19       0.665   1.694 134.640  0.00  0.00      A018  
ATOM   3520  O   TYR O  19       0.544   1.206 133.537  0.00  0.00      A018  
ATOM   3521  N   CYS O  20       0.702   0.909 135.714  0.00  0.00      A018  
ATOM   3522  H   CYS O  20       1.155   1.256 136.511  0.00  0.00      A018  
ATOM   3523  CA  CYS O  20       0.385  -0.528 135.672  0.00  0.00      A018  
ATOM   3524  CB  CYS O  20       1.522  -1.385 136.294  0.00  0.00      A018  
ATOM   3525  SG  CYS O  20       1.788  -2.929 135.459  0.00  0.00      A018  
ATOM   3526  C   CYS O  20      -0.876  -0.722 136.562  0.00  0.00      A018  
ATOM   3527  O   CYS O  20      -0.863  -0.281 137.731  0.00  0.00      A018  
ATOM   3528  N   ASN O  21      -1.954  -1.384 135.987  0.00  0.00      A018  
ATOM   3529  H   ASN O  21      -1.859  -1.447 135.014  0.00  0.00      A018  
ATOM   3530  CA  ASN O  21      -3.198  -1.752 136.723  0.00  0.00      A018  
ATOM   3531  CB  ASN O  21      -2.975  -2.852 137.767  0.00  0.00      A018  
ATOM   3532  CG  ASN O  21      -4.202  -3.667 138.264  0.00  0.00      A018  
ATOM   3533  OD1 ASN O  21      -4.637  -3.702 139.390  0.00  0.00      A018  
ATOM   3534  ND2 ASN O  21      -4.837  -4.488 137.488  0.00  0.00      A018  
ATOM   3535 HD21 ASN O  21      -4.630  -4.648 136.544  0.00  0.00      A018  
ATOM   3536 HD22 ASN O  21      -5.548  -4.918 138.009  0.00  0.00      A018  
ATOM   3537  C   ASN O  21      -3.713  -0.478 137.423  0.00  0.00      A018  
ATOM   3538  O   ASN O  21      -4.631   0.175 136.917  0.00  0.00      A018  
ATOM   3539  N   PHE P   1     -11.102   1.467 140.237  0.00  0.00      B018  
ATOM   3540  H   PHE P   1     -12.008   1.730 140.502  0.00  0.00      B018  
ATOM   3541  CA  PHE P   1      -9.965   1.009 141.070  0.00  0.00      B018  
ATOM   3542  CB  PHE P   1      -9.236   2.252 141.479  0.00  0.00      B018  
ATOM   3543  CG  PHE P   1      -8.277   2.834 140.416  0.00  0.00      B018  
ATOM   3544  CD1 PHE P   1      -7.005   2.287 140.117  0.00  0.00      B018  
ATOM   3545  CD2 PHE P   1      -8.636   4.067 139.867  0.00  0.00      B018  
ATOM   3546  CE1 PHE P   1      -6.226   2.886 139.152  0.00  0.00      B018  
ATOM   3547  CE2 PHE P   1      -7.860   4.635 138.943  0.00  0.00      B018  
ATOM   3548  CZ  PHE P   1      -6.722   4.027 138.527  0.00  0.00      B018  
ATOM   3549  C   PHE P   1     -10.424   0.125 142.269  0.00  0.00      B018  
ATOM   3550  O   PHE P   1     -11.217   0.487 143.136  0.00  0.00      B018  
ATOM   3551  N   VAL P   2     -10.021  -1.132 142.290  0.00  0.00      B018  
ATOM   3552  H   VAL P   2     -10.302  -1.756 142.992  0.00  0.00      B018  
ATOM   3553  CA  VAL P   2      -9.267  -1.823 141.240  0.00  0.00      B018  
ATOM   3554  CB  VAL P   2      -7.864  -2.346 141.758  0.00  0.00      B018  
ATOM   3555  CG1 VAL P   2      -7.099  -3.375 140.915  0.00  0.00      B018  
ATOM   3556  CG2 VAL P   2      -6.999  -1.161 141.798  0.00  0.00      B018  
ATOM   3557  C   VAL P   2     -10.120  -3.011 140.851  0.00  0.00      B018  
ATOM   3558  O   VAL P   2     -10.594  -3.209 139.720  0.00  0.00      B018  
ATOM   3559  N   ASN P   3     -10.405  -3.946 141.816  0.00  0.00      B018  
ATOM   3560  H   ASN P   3      -9.966  -3.903 142.691  0.00  0.00      B018  
ATOM   3561  CA  ASN P   3     -11.280  -5.035 141.709  0.00  0.00      B018  
ATOM   3562  CB  ASN P   3     -10.640  -6.361 142.152  0.00  0.00      B018  
ATOM   3563  CG  ASN P   3     -11.513  -7.570 142.196  0.00  0.00      B018  
ATOM   3564  OD1 ASN P   3     -12.057  -8.059 141.180  0.00  0.00      B018  
ATOM   3565  ND2 ASN P   3     -11.562  -8.205 143.371  0.00  0.00      B018  
ATOM   3566 HD21 ASN P   3     -11.958  -9.088 143.525  0.00  0.00      B018  
ATOM   3567 HD22 ASN P   3     -11.240  -7.651 144.113  0.00  0.00      B018  
ATOM   3568  C   ASN P   3     -12.461  -4.724 142.628  0.00  0.00      B018  
ATOM   3569  O   ASN P   3     -12.415  -4.585 143.857  0.00  0.00      B018  
ATOM   3570  N   GLN P   4     -13.577  -4.617 141.960  0.00  0.00      B018  
ATOM   3571  H   GLN P   4     -13.619  -4.948 141.039  0.00  0.00      B018  
ATOM   3572  CA  GLN P   4     -14.743  -4.034 142.536  0.00  0.00      B018  
ATOM   3573  CB  GLN P   4     -15.166  -2.799 141.820  0.00  0.00      B018  
ATOM   3574  CG  GLN P   4     -14.387  -1.515 142.042  0.00  0.00      B018  
ATOM   3575  CD  GLN P   4     -14.963  -0.271 141.315  0.00  0.00      B018  
ATOM   3576  OE1 GLN P   4     -15.125  -0.232 140.095  0.00  0.00      B018  
ATOM   3577  NE2 GLN P   4     -15.265   0.709 142.121  0.00  0.00      B018  
ATOM   3578 HE21 GLN P   4     -15.095   0.542 143.071  0.00  0.00      B018  
ATOM   3579 HE22 GLN P   4     -15.602   1.525 141.694  0.00  0.00      B018  
ATOM   3580  C   GLN P   4     -15.930  -4.983 142.479  0.00  0.00      B018  
ATOM   3581  O   GLN P   4     -16.171  -5.703 141.549  0.00  0.00      B018  
ATOM   3582  N   HIS P   5     -16.745  -5.041 143.583  0.00  0.00      B018  
ATOM   3583  H   HIS P   5     -16.445  -4.562 144.384  0.00  0.00      B018  
ATOM   3584  CA  HIS P   5     -17.998  -5.656 143.584  0.00  0.00      B018  
ATOM   3585  CB  HIS P   5     -18.002  -6.705 144.603  0.00  0.00      B018  
ATOM   3586  CG  HIS P   5     -16.846  -7.735 144.518  0.00  0.00      B018  
ATOM   3587  ND1 HIS P   5     -15.648  -7.596 144.990  0.00  0.00      B018  
ATOM   3588  HD1 HIS P   5     -15.212  -6.793 145.346  0.00  0.00      B018  
ATOM   3589  CD2 HIS P   5     -17.040  -8.962 143.985  0.00  0.00      B018  
ATOM   3590  NE2 HIS P   5     -15.846  -9.515 144.089  0.00  0.00      B018  
ATOM   3591  CE1 HIS P   5     -15.038  -8.704 144.672  0.00  0.00      B018  
ATOM   3592  C   HIS P   5     -18.981  -4.519 143.876  0.00  0.00      B018  
ATOM   3593  O   HIS P   5     -19.393  -4.346 145.005  0.00  0.00      B018  
ATOM   3594  N   LEU P   6     -19.412  -3.848 142.807  0.00  0.00      B018  
ATOM   3595  H   LEU P   6     -19.349  -4.232 141.908  0.00  0.00      B018  
ATOM   3596  CA  LEU P   6     -20.195  -2.640 142.870  0.00  0.00      B018  
ATOM   3597  CB  LEU P   6     -19.981  -1.911 141.585  0.00  0.00      B018  
ATOM   3598  CG  LEU P   6     -18.708  -1.141 141.315  0.00  0.00      B018  
ATOM   3599  CD1 LEU P   6     -18.280  -1.058 139.786  0.00  0.00      B018  
ATOM   3600  CD2 LEU P   6     -18.960   0.177 141.969  0.00  0.00      B018  
ATOM   3601  C   LEU P   6     -21.681  -2.649 143.379  0.00  0.00      B018  
ATOM   3602  O   LEU P   6     -21.878  -2.651 144.596  0.00  0.00      B018  
ATOM   3603  N   CYS P   7     -22.785  -2.641 142.607  0.00  0.00      B018  
ATOM   3604  H   CYS P   7     -22.638  -2.685 141.639  0.00  0.00      B018  
ATOM   3605  CA  CYS P   7     -24.114  -2.483 143.094  0.00  0.00      B018  
ATOM   3606  CB  CYS P   7     -24.761  -1.285 142.450  0.00  0.00      B018  
ATOM   3607  SG  CYS P   7     -23.835   0.198 142.790  0.00  0.00      B018  
ATOM   3608  C   CYS P   7     -25.049  -3.659 142.862  0.00  0.00      B018  
ATOM   3609  O   CYS P   7     -25.670  -3.858 141.803  0.00  0.00      B018  
ATOM   3610  N   GLY P   8     -25.025  -4.486 143.928  0.00  0.00      B018  
ATOM   3611  H   GLY P   8     -24.508  -4.060 144.644  0.00  0.00      B018  
ATOM   3612  CA  GLY P   8     -25.487  -5.879 143.965  0.00  0.00      B018  
ATOM   3613  C   GLY P   8     -24.636  -6.910 143.210  0.00  0.00      B018  
ATOM   3614  O   GLY P   8     -24.773  -7.185 142.013  0.00  0.00      B018  
ATOM   3615  N   SER P   9     -23.632  -7.433 143.957  0.00  0.00      B018  
ATOM   3616  H   SER P   9     -23.457  -7.058 144.846  0.00  0.00      B018  
ATOM   3617  CA  SER P   9     -22.815  -8.486 143.435  0.00  0.00      B018  
ATOM   3618  CB  SER P   9     -21.382  -7.988 143.617  0.00  0.00      B018  
ATOM   3619  OG  SER P   9     -21.205  -6.603 143.287  0.00  0.00      B018  
ATOM   3620  HG  SER P   9     -21.819  -6.469 142.562  0.00  0.00      B018  
ATOM   3621  C   SER P   9     -23.080  -9.742 144.246  0.00  0.00      B018  
ATOM   3622  O   SER P   9     -23.183  -9.797 145.478  0.00  0.00      B018  
ATOM   3623  N   HIS P  10     -23.171 -10.813 143.474  0.00  0.00      B018  
ATOM   3624  H   HIS P  10     -23.056 -10.847 142.502  0.00  0.00      B018  
ATOM   3625  CA  HIS P  10     -23.577 -12.083 144.090  0.00  0.00      B018  
ATOM   3626  CB  HIS P  10     -24.977 -12.470 143.595  0.00  0.00      B018  
ATOM   3627  CG  HIS P  10     -26.149 -11.566 143.957  0.00  0.00      B018  
ATOM   3628  ND1 HIS P  10     -26.409 -10.474 143.257  0.00  0.00      B018  
ATOM   3629  HD1 HIS P  10     -26.126 -10.163 142.372  0.00  0.00      B018  
ATOM   3630  CD2 HIS P  10     -27.076 -11.629 144.933  0.00  0.00      B018  
ATOM   3631  NE2 HIS P  10     -27.836 -10.617 144.829  0.00  0.00      B018  
ATOM   3632  CE1 HIS P  10     -27.407  -9.892 143.826  0.00  0.00      B018  
ATOM   3633  C   HIS P  10     -22.536 -13.087 143.671  0.00  0.00      B018  
ATOM   3634  O   HIS P  10     -22.040 -13.017 142.547  0.00  0.00      B018  
ATOM   3635  N   LEU P  11     -22.158 -13.957 144.574  0.00  0.00      B018  
ATOM   3636  H   LEU P  11     -22.221 -13.647 145.501  0.00  0.00      B018  
ATOM   3637  CA  LEU P  11     -21.467 -15.253 144.339  0.00  0.00      B018  
ATOM   3638  CB  LEU P  11     -22.520 -16.321 143.995  0.00  0.00      B018  
ATOM   3639  CG  LEU P  11     -23.350 -16.982 145.099  0.00  0.00      B018  
ATOM   3640  CD1 LEU P  11     -24.505 -16.140 145.709  0.00  0.00      B018  
ATOM   3641  CD2 LEU P  11     -23.929 -18.286 144.553  0.00  0.00      B018  
ATOM   3642  C   LEU P  11     -20.284 -15.215 143.350  0.00  0.00      B018  
ATOM   3643  O   LEU P  11     -20.214 -15.946 142.352  0.00  0.00      B018  
ATOM   3644  N   VAL P  12     -19.278 -14.402 143.731  0.00  0.00      B018  
ATOM   3645  H   VAL P  12     -19.439 -13.935 144.578  0.00  0.00      B018  
ATOM   3646  CA  VAL P  12     -18.029 -14.262 143.030  0.00  0.00      B018  
ATOM   3647  CB  VAL P  12     -17.424 -12.816 143.270  0.00  0.00      B018  
ATOM   3648  CG1 VAL P  12     -15.973 -12.691 142.980  0.00  0.00      B018  
ATOM   3649  CG2 VAL P  12     -18.049 -11.910 142.255  0.00  0.00      B018  
ATOM   3650  C   VAL P  12     -17.031 -15.321 143.538  0.00  0.00      B018  
ATOM   3651  O   VAL P  12     -16.766 -15.403 144.740  0.00  0.00      B018  
ATOM   3652  N   GLU P  13     -16.613 -16.247 142.649  0.00  0.00      B018  
ATOM   3653  H   GLU P  13     -17.072 -16.311 141.786  0.00  0.00      B018  
ATOM   3654  CA  GLU P  13     -15.610 -17.240 143.033  0.00  0.00      B018  
ATOM   3655  CB  GLU P  13     -16.000 -18.692 142.442  0.00  0.00      B018  
ATOM   3656  CG  GLU P  13     -17.424 -19.177 143.076  0.00  0.00      B018  
ATOM   3657  CD  GLU P  13     -17.891 -20.545 142.585  0.00  0.00      B018  
ATOM   3658  OE1 GLU P  13     -17.441 -21.578 142.954  0.00  0.00      B018  
ATOM   3659  OE2 GLU P  13     -18.723 -20.620 141.659  0.00  0.00      B018  
ATOM   3660  C   GLU P  13     -14.095 -16.934 142.935  0.00  0.00      B018  
ATOM   3661  O   GLU P  13     -13.583 -16.436 143.911  0.00  0.00      B018  
ATOM   3662  N   ALA P  14     -13.394 -17.261 141.859  0.00  0.00      B018  
ATOM   3663  H   ALA P  14     -13.886 -17.450 141.032  0.00  0.00      B018  
ATOM   3664  CA  ALA P  14     -11.958 -17.241 141.835  0.00  0.00      B018  
ATOM   3665  CB  ALA P  14     -11.363 -18.514 141.335  0.00  0.00      B018  
ATOM   3666  C   ALA P  14     -11.366 -16.148 140.935  0.00  0.00      B018  
ATOM   3667  O   ALA P  14     -11.540 -16.211 139.705  0.00  0.00      B018  
ATOM   3668  N   LEU P  15     -10.669 -15.189 141.522  0.00  0.00      B018  
ATOM   3669  H   LEU P  15     -10.741 -15.097 142.495  0.00  0.00      B018  
ATOM   3670  CA  LEU P  15     -10.093 -14.068 140.752  0.00  0.00      B018  
ATOM   3671  CB  LEU P  15     -10.766 -12.679 141.175  0.00  0.00      B018  
ATOM   3672  CG  LEU P  15     -10.223 -11.323 140.678  0.00  0.00      B018  
ATOM   3673  CD1 LEU P  15      -9.091 -10.872 141.458  0.00  0.00      B018  
ATOM   3674  CD2 LEU P  15      -9.905 -11.235 139.152  0.00  0.00      B018  
ATOM   3675  C   LEU P  15      -8.591 -14.082 140.947  0.00  0.00      B018  
ATOM   3676  O   LEU P  15      -8.057 -13.945 142.108  0.00  0.00      B018  
ATOM   3677  N   TYR P  16      -7.886 -14.052 139.776  0.00  0.00      B018  
ATOM   3678  H   TYR P  16      -8.362 -14.333 138.967  0.00  0.00      B018  
ATOM   3679  CA  TYR P  16      -6.470 -13.731 139.712  0.00  0.00      B018  
ATOM   3680  CB  TYR P  16      -5.706 -14.678 138.780  0.00  0.00      B018  
ATOM   3681  CG  TYR P  16      -5.958 -16.140 139.150  0.00  0.00      B018  
ATOM   3682  CD1 TYR P  16      -5.469 -16.814 140.312  0.00  0.00      B018  
ATOM   3683  CE1 TYR P  16      -6.000 -18.058 140.673  0.00  0.00      B018  
ATOM   3684  CD2 TYR P  16      -6.997 -16.815 138.479  0.00  0.00      B018  
ATOM   3685  CE2 TYR P  16      -7.539 -17.978 138.955  0.00  0.00      B018  
ATOM   3686  CZ  TYR P  16      -7.035 -18.614 140.055  0.00  0.00      B018  
ATOM   3687  OH  TYR P  16      -7.561 -19.813 140.491  0.00  0.00      B018  
ATOM   3688  HH  TYR P  16      -7.008 -20.115 141.216  0.00  0.00      B018  
ATOM   3689  C   TYR P  16      -6.437 -12.332 139.023  0.00  0.00      B018  
ATOM   3690  O   TYR P  16      -6.855 -12.315 137.852  0.00  0.00      B018  
ATOM   3691  N   LEU P  17      -5.893 -11.259 139.593  0.00  0.00      B018  
ATOM   3692  H   LEU P  17      -5.561 -11.401 140.504  0.00  0.00      B018  
ATOM   3693  CA  LEU P  17      -5.649  -9.955 138.896  0.00  0.00      B018  
ATOM   3694  CB  LEU P  17      -6.611  -8.855 139.348  0.00  0.00      B018  
ATOM   3695  CG  LEU P  17      -6.523  -7.516 138.723  0.00  0.00      B018  
ATOM   3696  CD1 LEU P  17      -6.690  -7.541 137.216  0.00  0.00      B018  
ATOM   3697  CD2 LEU P  17      -7.623  -6.699 139.342  0.00  0.00      B018  
ATOM   3698  C   LEU P  17      -4.199  -9.551 139.104  0.00  0.00      B018  
ATOM   3699  O   LEU P  17      -3.732  -9.248 140.195  0.00  0.00      B018  
ATOM   3700  N   VAL P  18      -3.470  -9.553 137.970  0.00  0.00      B018  
ATOM   3701  H   VAL P  18      -3.917  -9.591 137.099  0.00  0.00      B018  
ATOM   3702  CA  VAL P  18      -1.993  -9.327 137.858  0.00  0.00      B018  
ATOM   3703  CB  VAL P  18      -1.241 -10.549 137.450  0.00  0.00      B018  
ATOM   3704  CG1 VAL P  18       0.160 -10.478 137.830  0.00  0.00      B018  
ATOM   3705  CG2 VAL P  18      -1.838 -11.831 138.048  0.00  0.00      B018  
ATOM   3706  C   VAL P  18      -1.791  -8.263 136.762  0.00  0.00      B018  
ATOM   3707  O   VAL P  18      -2.424  -8.199 135.725  0.00  0.00      B018  
ATOM   3708  N   CYS P  19      -1.063  -7.220 137.043  0.00  0.00      B018  
ATOM   3709  H   CYS P  19      -0.859  -7.053 137.986  0.00  0.00      B018  
ATOM   3710  CA  CYS P  19      -0.554  -6.357 136.007  0.00  0.00      B018  
ATOM   3711  CB  CYS P  19      -0.114  -5.056 136.569  0.00  0.00      B018  
ATOM   3712  SG  CYS P  19       0.017  -3.861 135.234  0.00  0.00      B018  
ATOM   3713  C   CYS P  19       0.613  -7.113 135.388  0.00  0.00      B018  
ATOM   3714  O   CYS P  19       0.471  -7.555 134.216  0.00  0.00      B018  
ATOM   3715  N   GLY P  20       1.701  -7.468 136.109  0.00  0.00      B018  
ATOM   3716  H   GLY P  20       1.777  -7.470 137.086  0.00  0.00      B018  
ATOM   3717  CA  GLY P  20       2.863  -8.037 135.468  0.00  0.00      B018  
ATOM   3718  C   GLY P  20       3.502  -9.246 136.217  0.00  0.00      B018  
ATOM   3719  O   GLY P  20       3.871  -9.115 137.393  0.00  0.00      B018  
ATOM   3720  N   GLU P  21       3.637 -10.371 135.455  0.00  0.00      B018  
ATOM   3721  H   GLU P  21       3.441 -10.248 134.502  0.00  0.00      B018  
ATOM   3722  CA  GLU P  21       4.246 -11.610 135.948  0.00  0.00      B018  
ATOM   3723  CB  GLU P  21       3.611 -12.933 135.371  0.00  0.00      B018  
ATOM   3724  CG  GLU P  21       2.253 -13.090 135.962  0.00  0.00      B018  
ATOM   3725  CD  GLU P  21       1.653 -14.481 135.702  0.00  0.00      B018  
ATOM   3726  OE1 GLU P  21       2.253 -15.466 135.966  0.00  0.00      B018  
ATOM   3727  OE2 GLU P  21       0.562 -14.569 135.109  0.00  0.00      B018  
ATOM   3728  C   GLU P  21       5.770 -11.642 135.808  0.00  0.00      B018  
ATOM   3729  O   GLU P  21       6.434 -11.223 136.780  0.00  0.00      B018  
ATOM   3730  N   ARG P  22       6.428 -11.944 134.696  0.00  0.00      B018  
ATOM   3731  H   ARG P  22       5.893 -11.890 133.877  0.00  0.00      B018  
ATOM   3732  CA  ARG P  22       7.920 -12.065 134.606  0.00  0.00      B018  
ATOM   3733  CB  ARG P  22       8.327 -13.507 134.166  0.00  0.00      B018  
ATOM   3734  CG  ARG P  22       7.861 -14.459 135.270  0.00  0.00      B018  
ATOM   3735  CD  ARG P  22       7.481 -15.856 134.681  0.00  0.00      B018  
ATOM   3736  NE  ARG P  22       6.364 -15.709 133.704  0.00  0.00      B018  
ATOM   3737  HE  ARG P  22       6.614 -15.286 132.856  0.00  0.00      B018  
ATOM   3738  CZ  ARG P  22       5.164 -16.238 133.880  0.00  0.00      B018  
ATOM   3739  NH1 ARG P  22       4.922 -17.014 135.001  0.00  0.00      B018  
ATOM   3740 HH11 ARG P  22       5.675 -17.193 135.633  0.00  0.00      B018  
ATOM   3741 HH12 ARG P  22       3.997 -17.307 135.243  0.00  0.00      B018  
ATOM   3742  NH2 ARG P  22       4.137 -15.934 133.045  0.00  0.00      B018  
ATOM   3743 HH21 ARG P  22       4.249 -15.248 132.326  0.00  0.00      B018  
ATOM   3744 HH22 ARG P  22       3.206 -16.296 133.096  0.00  0.00      B018  
ATOM   3745  C   ARG P  22       8.531 -11.016 133.770  0.00  0.00      B018  
ATOM   3746  O   ARG P  22       8.904 -11.105 132.603  0.00  0.00      B018  
ATOM   3747  N   GLY P  23       8.650  -9.869 134.447  0.00  0.00      B018  
ATOM   3748  H   GLY P  23       8.441  -9.898 135.404  0.00  0.00      B018  
ATOM   3749  CA  GLY P  23       9.278  -8.713 133.846  0.00  0.00      B018  
ATOM   3750  C   GLY P  23      10.729  -8.620 134.181  0.00  0.00      B018  
ATOM   3751  O   GLY P  23      11.184  -8.397 135.350  0.00  0.00      B018  
ATOM   3752  N   PHE P  24      11.548  -8.833 133.126  0.00  0.00      B018  
ATOM   3753  H   PHE P  24      11.051  -8.980 132.295  0.00  0.00      B018  
ATOM   3754  CA  PHE P  24      12.956  -8.711 133.061  0.00  0.00      B018  
ATOM   3755  CB  PHE P  24      13.606  -9.432 131.884  0.00  0.00      B018  
ATOM   3756  CG  PHE P  24      13.669 -10.982 132.049  0.00  0.00      B018  
ATOM   3757  CD1 PHE P  24      14.832 -11.553 132.466  0.00  0.00      B018  
ATOM   3758  CD2 PHE P  24      12.477 -11.751 131.877  0.00  0.00      B018  
ATOM   3759  CE1 PHE P  24      14.729 -12.908 132.653  0.00  0.00      B018  
ATOM   3760  CE2 PHE P  24      12.496 -13.118 132.108  0.00  0.00      B018  
ATOM   3761  CZ  PHE P  24      13.609 -13.639 132.506  0.00  0.00      B018  
ATOM   3762  C   PHE P  24      13.285  -7.189 133.047  0.00  0.00      B018  
ATOM   3763  O   PHE P  24      13.853  -6.654 134.001  0.00  0.00      B018  
ATOM   3764  N   PHE P  25      12.831  -6.518 131.997  0.00  0.00      B018  
ATOM   3765  H   PHE P  25      12.372  -6.957 131.250  0.00  0.00      B018  
ATOM   3766  CA  PHE P  25      12.905  -5.018 131.966  0.00  0.00      B018  
ATOM   3767  CB  PHE P  25      13.975  -4.429 130.960  0.00  0.00      B018  
ATOM   3768  CG  PHE P  25      15.433  -4.519 131.401  0.00  0.00      B018  
ATOM   3769  CD1 PHE P  25      15.899  -3.436 131.990  0.00  0.00      B018  
ATOM   3770  CD2 PHE P  25      16.222  -5.636 131.204  0.00  0.00      B018  
ATOM   3771  CE1 PHE P  25      17.228  -3.297 132.304  0.00  0.00      B018  
ATOM   3772  CE2 PHE P  25      17.551  -5.611 131.638  0.00  0.00      B018  
ATOM   3773  CZ  PHE P  25      18.045  -4.374 132.143  0.00  0.00      B018  
ATOM   3774  C   PHE P  25      11.572  -4.435 131.670  0.00  0.00      B018  
ATOM   3775  O   PHE P  25      11.123  -4.392 130.498  0.00  0.00      B018  
ATOM   3776  N   TYR P  26      10.801  -4.162 132.785  0.00  0.00      B018  
ATOM   3777  H   TYR P  26      11.203  -4.170 133.679  0.00  0.00      B018  
ATOM   3778  CA  TYR P  26       9.478  -3.636 132.577  0.00  0.00      B018  
ATOM   3779  CB  TYR P  26       8.567  -4.205 133.582  0.00  0.00      B018  
ATOM   3780  CG  TYR P  26       7.101  -4.215 133.233  0.00  0.00      B018  
ATOM   3781  CD1 TYR P  26       6.311  -3.086 133.691  0.00  0.00      B018  
ATOM   3782  CE1 TYR P  26       4.982  -3.143 133.536  0.00  0.00      B018  
ATOM   3783  CD2 TYR P  26       6.521  -5.301 132.596  0.00  0.00      B018  
ATOM   3784  CE2 TYR P  26       5.140  -5.310 132.426  0.00  0.00      B018  
ATOM   3785  CZ  TYR P  26       4.399  -4.265 132.865  0.00  0.00      B018  
ATOM   3786  OH  TYR P  26       3.039  -4.165 132.678  0.00  0.00      B018  
ATOM   3787  HH  TYR P  26       2.598  -3.616 133.330  0.00  0.00      B018  
ATOM   3788  C   TYR P  26       9.651  -2.164 132.820  0.00  0.00      B018  
ATOM   3789  O   TYR P  26       9.807  -1.777 133.966  0.00  0.00      B018  
ATOM   3790  N   THR P  27       9.753  -1.380 131.754  0.00  0.00      B018  
ATOM   3791  H   THR P  27       9.595  -1.836 130.902  0.00  0.00      B018  
ATOM   3792  CA  THR P  27      10.078   0.006 131.923  0.00  0.00      B018  
ATOM   3793  CB  THR P  27      11.576   0.228 131.619  0.00  0.00      B018  
ATOM   3794  OG1 THR P  27      12.315  -0.595 132.488  0.00  0.00      B018  
ATOM   3795  HG1 THR P  27      11.868  -0.891 133.285  0.00  0.00      B018  
ATOM   3796  CG2 THR P  27      12.038   1.684 131.890  0.00  0.00      B018  
ATOM   3797  C   THR P  27       9.178   0.802 131.016  0.00  0.00      B018  
ATOM   3798  O   THR P  27       9.462   0.961 129.828  0.00  0.00      B018  
ATOM   3799  N   PRO P  28       7.948   1.241 131.572  0.00  0.00      B018  
ATOM   3800  CD  PRO P  28       7.388   0.719 132.776  0.00  0.00      B018  
ATOM   3801  CA  PRO P  28       6.913   2.067 130.973  0.00  0.00      B018  
ATOM   3802  CB  PRO P  28       5.790   2.315 131.989  0.00  0.00      B018  
ATOM   3803  CG  PRO P  28       5.866   0.967 132.604  0.00  0.00      B018  
ATOM   3804  C   PRO P  28       7.329   3.366 130.260  0.00  0.00      B018  
ATOM   3805  O   PRO P  28       7.276   3.503 129.048  0.00  0.00      B018  
ATOM   3806  N   LYS P  29       7.826   4.312 131.106  0.00  0.00      B018  
ATOM   3807  H   LYS P  29       7.790   4.251 132.083  0.00  0.00      B018  
ATOM   3808  CA  LYS P  29       8.359   5.512 130.584  0.00  0.00      B018  
ATOM   3809  CB  LYS P  29       7.811   6.755 131.252  0.00  0.00      B018  
ATOM   3810  CG  LYS P  29       8.195   8.206 130.713  0.00  0.00      B018  
ATOM   3811  CD  LYS P  29       7.501   9.354 131.455  0.00  0.00      B018  
ATOM   3812  CE  LYS P  29       6.068   9.539 130.991  0.00  0.00      B018  
ATOM   3813  NZ  LYS P  29       5.235  10.222 131.929  0.00  0.00      B018  
ATOM   3814  HZ1 LYS P  29       5.396   9.874 132.896  0.00  0.00      B018  
ATOM   3815  HZ2 LYS P  29       4.237  10.081 131.671  0.00  0.00      B018  
ATOM   3816  HZ3 LYS P  29       5.561  11.205 131.835  0.00  0.00      B018  
ATOM   3817  C   LYS P  29       9.925   5.556 130.518  0.00  0.00      B018  
ATOM   3818  O   LYS P  29      10.612   5.371 131.528  0.00  0.00      B018  
ATOM   3819  N   ALA P  30      10.285   5.421 129.260  0.00  0.00      B018  
ATOM   3820  H   ALA P  30       9.591   5.484 128.571  0.00  0.00      B018  
ATOM   3821  CA  ALA P  30      11.735   5.310 128.930  0.00  0.00      B018  
ATOM   3822  CB  ALA P  30      11.926   4.416 127.781  0.00  0.00      B018  
ATOM   3823  C   ALA P  30      12.522   6.639 128.633  0.00  0.00      B018  
ATOM   3824  O   ALA P  30      13.549   6.981 129.217  0.00  0.00      B018  
ATOM   3825  N   GLY Q   1     -27.531  20.601 143.849  0.00  0.00      A019  
ATOM   3826  H   GLY Q   1     -27.810  20.566 144.788  0.00  0.00      A019  
ATOM   3827  CA  GLY Q   1     -26.576  19.491 143.570  0.00  0.00      A019  
ATOM   3828  C   GLY Q   1     -26.252  18.817 144.934  0.00  0.00      A019  
ATOM   3829  O   GLY Q   1     -26.877  19.214 145.893  0.00  0.00      A019  
ATOM   3830  N   ILE Q   2     -25.263  17.927 145.156  0.00  0.00      A019  
ATOM   3831  H   ILE Q   2     -25.355  17.495 146.031  0.00  0.00      A019  
ATOM   3832  CA  ILE Q   2     -24.337  17.545 144.041  0.00  0.00      A019  
ATOM   3833  CB  ILE Q   2     -22.885  17.994 144.310  0.00  0.00      A019  
ATOM   3834  CG2 ILE Q   2     -21.938  17.569 143.170  0.00  0.00      A019  
ATOM   3835  CG1 ILE Q   2     -22.749  19.469 144.365  0.00  0.00      A019  
ATOM   3836  CD  ILE Q   2     -21.315  19.777 144.895  0.00  0.00      A019  
ATOM   3837  C   ILE Q   2     -24.366  16.062 143.762  0.00  0.00      A019  
ATOM   3838  O   ILE Q   2     -24.711  15.711 142.633  0.00  0.00      A019  
ATOM   3839  N   VAL Q   3     -24.158  15.166 144.739  0.00  0.00      A019  
ATOM   3840  H   VAL Q   3     -24.220  15.500 145.659  0.00  0.00      A019  
ATOM   3841  CA  VAL Q   3     -24.196  13.695 144.520  0.00  0.00      A019  
ATOM   3842  CB  VAL Q   3     -22.823  12.989 144.624  0.00  0.00      A019  
ATOM   3843  CG1 VAL Q   3     -22.988  11.612 144.034  0.00  0.00      A019  
ATOM   3844  CG2 VAL Q   3     -21.785  13.766 143.783  0.00  0.00      A019  
ATOM   3845  C   VAL Q   3     -25.235  13.130 145.424  0.00  0.00      A019  
ATOM   3846  O   VAL Q   3     -25.288  13.454 146.635  0.00  0.00      A019  
ATOM   3847  N   GLU Q   4     -25.961  12.262 144.764  0.00  0.00      A019  
ATOM   3848  H   GLU Q   4     -25.923  12.292 143.785  0.00  0.00      A019  
ATOM   3849  CA  GLU Q   4     -26.956  11.317 145.317  0.00  0.00      A019  
ATOM   3850  CB  GLU Q   4     -28.417  11.780 144.886  0.00  0.00      A019  
ATOM   3851  CG  GLU Q   4     -29.501  11.224 145.811  0.00  0.00      A019  
ATOM   3852  CD  GLU Q   4     -30.948  11.517 145.366  0.00  0.00      A019  
ATOM   3853  OE1 GLU Q   4     -31.677  10.543 145.291  0.00  0.00      A019  
ATOM   3854  OE2 GLU Q   4     -31.330  12.671 145.184  0.00  0.00      A019  
ATOM   3855  C   GLU Q   4     -26.619   9.849 145.019  0.00  0.00      A019  
ATOM   3856  O   GLU Q   4     -26.693   9.306 143.873  0.00  0.00      A019  
ATOM   3857  N   GLN Q   5     -26.166   9.220 146.113  0.00  0.00      A019  
ATOM   3858  H   GLN Q   5     -26.194   9.672 146.982  0.00  0.00      A019  
ATOM   3859  CA  GLN Q   5     -25.978   7.765 146.091  0.00  0.00      A019  
ATOM   3860  CB  GLN Q   5     -27.279   7.069 145.803  0.00  0.00      A019  
ATOM   3861  CG  GLN Q   5     -28.044   6.757 147.097  0.00  0.00      A019  
ATOM   3862  CD  GLN Q   5     -29.292   7.688 147.197  0.00  0.00      A019  
ATOM   3863  OE1 GLN Q   5     -29.559   8.286 148.305  0.00  0.00      A019  
ATOM   3864  NE2 GLN Q   5     -30.189   7.672 146.200  0.00  0.00      A019  
ATOM   3865 HE21 GLN Q   5     -30.207   7.108 145.399  0.00  0.00      A019  
ATOM   3866 HE22 GLN Q   5     -30.900   8.331 146.339  0.00  0.00      A019  
ATOM   3867  C   GLN Q   5     -24.754   7.330 145.283  0.00  0.00      A019  
ATOM   3868  O   GLN Q   5     -24.854   6.555 144.308  0.00  0.00      A019  
ATOM   3869  N   CYS Q   6     -23.588   7.537 145.889  0.00  0.00      A019  
ATOM   3870  H   CYS Q   6     -23.531   8.192 146.616  0.00  0.00      A019  
ATOM   3871  CA  CYS Q   6     -22.386   7.034 145.208  0.00  0.00      A019  
ATOM   3872  CB  CYS Q   6     -21.239   8.111 145.229  0.00  0.00      A019  
ATOM   3873  SG  CYS Q   6     -19.663   7.972 144.336  0.00  0.00      A019  
ATOM   3874  C   CYS Q   6     -21.853   5.719 145.799  0.00  0.00      A019  
ATOM   3875  O   CYS Q   6     -21.383   5.615 146.931  0.00  0.00      A019  
ATOM   3876  N   CYS Q   7     -21.780   4.674 144.884  0.00  0.00      A019  
ATOM   3877  H   CYS Q   7     -22.081   4.643 143.952  0.00  0.00      A019  
ATOM   3878  CA  CYS Q   7     -20.929   3.535 145.167  0.00  0.00      A019  
ATOM   3879  CB  CYS Q   7     -21.772   2.261 145.099  0.00  0.00      A019  
ATOM   3880  SG  CYS Q   7     -22.910   2.097 146.516  0.00  0.00      A019  
ATOM   3881  C   CYS Q   7     -19.708   3.526 144.229  0.00  0.00      A019  
ATOM   3882  O   CYS Q   7     -19.826   3.233 143.013  0.00  0.00      A019  
ATOM   3883  N   ALA Q   8     -18.532   3.995 144.762  0.00  0.00      A019  
ATOM   3884  H   ALA Q   8     -18.422   4.159 145.722  0.00  0.00      A019  
ATOM   3885  CA  ALA Q   8     -17.373   4.311 143.925  0.00  0.00      A019  
ATOM   3886  CB  ALA Q   8     -17.457   5.648 143.421  0.00  0.00      A019  
ATOM   3887  C   ALA Q   8     -15.996   4.212 144.526  0.00  0.00      A019  
ATOM   3888  O   ALA Q   8     -15.802   3.719 145.643  0.00  0.00      A019  
ATOM   3889  N   SER Q   9     -14.911   4.501 143.758  0.00  0.00      A019  
ATOM   3890  H   SER Q   9     -14.916   4.683 142.795  0.00  0.00      A019  
ATOM   3891  CA  SER Q   9     -13.594   4.655 144.334  0.00  0.00      A019  
ATOM   3892  CB  SER Q   9     -12.562   4.254 143.354  0.00  0.00      A019  
ATOM   3893  OG  SER Q   9     -12.976   3.052 142.658  0.00  0.00      A019  
ATOM   3894  HG  SER Q   9     -12.837   2.327 143.272  0.00  0.00      A019  
ATOM   3895  C   SER Q   9     -13.406   6.124 144.843  0.00  0.00      A019  
ATOM   3896  O   SER Q   9     -13.129   6.418 146.059  0.00  0.00      A019  
ATOM   3897  N   VAL Q  10     -13.549   7.011 143.815  0.00  0.00      A019  
ATOM   3898  H   VAL Q  10     -13.883   6.699 142.949  0.00  0.00      A019  
ATOM   3899  CA  VAL Q  10     -13.488   8.451 144.058  0.00  0.00      A019  
ATOM   3900  CB  VAL Q  10     -12.129   9.124 143.529  0.00  0.00      A019  
ATOM   3901  CG1 VAL Q  10     -12.116  10.633 143.874  0.00  0.00      A019  
ATOM   3902  CG2 VAL Q  10     -10.987   8.519 144.258  0.00  0.00      A019  
ATOM   3903  C   VAL Q  10     -14.704   9.038 143.364  0.00  0.00      A019  
ATOM   3904  O   VAL Q  10     -14.891   8.965 142.114  0.00  0.00      A019  
ATOM   3905  N   CYS Q  11     -15.720   9.630 144.123  0.00  0.00      A019  
ATOM   3906  H   CYS Q  11     -15.583   9.532 145.088  0.00  0.00      A019  
ATOM   3907  CA  CYS Q  11     -16.869  10.270 143.405  0.00  0.00      A019  
ATOM   3908  CB  CYS Q  11     -17.897  10.612 144.393  0.00  0.00      A019  
ATOM   3909  SG  CYS Q  11     -18.283   9.083 145.353  0.00  0.00      A019  
ATOM   3910  C   CYS Q  11     -16.294  11.496 142.698  0.00  0.00      A019  
ATOM   3911  O   CYS Q  11     -16.346  11.589 141.482  0.00  0.00      A019  
ATOM   3912  N   SER Q  12     -15.706  12.528 143.344  0.00  0.00      A019  
ATOM   3913  H   SER Q  12     -15.717  12.600 144.321  0.00  0.00      A019  
ATOM   3914  CA  SER Q  12     -15.187  13.766 142.648  0.00  0.00      A019  
ATOM   3915  CB  SER Q  12     -16.246  14.844 142.801  0.00  0.00      A019  
ATOM   3916  OG  SER Q  12     -17.586  14.639 142.348  0.00  0.00      A019  
ATOM   3917  HG  SER Q  12     -17.516  14.685 141.392  0.00  0.00      A019  
ATOM   3918  C   SER Q  12     -13.967  14.178 143.411  0.00  0.00      A019  
ATOM   3919  O   SER Q  12     -14.149  14.447 144.612  0.00  0.00      A019  
ATOM   3920  N   LEU Q  13     -12.730  14.418 143.020  0.00  0.00      A019  
ATOM   3921  H   LEU Q  13     -12.114  14.792 143.684  0.00  0.00      A019  
ATOM   3922  CA  LEU Q  13     -12.321  14.210 141.655  0.00  0.00      A019  
ATOM   3923  CB  LEU Q  13     -12.009  15.542 140.981  0.00  0.00      A019  
ATOM   3924  CG  LEU Q  13     -11.267  16.736 141.554  0.00  0.00      A019  
ATOM   3925  CD1 LEU Q  13     -10.716  17.591 140.460  0.00  0.00      A019  
ATOM   3926  CD2 LEU Q  13     -12.303  17.584 142.277  0.00  0.00      A019  
ATOM   3927  C   LEU Q  13     -10.993  13.428 141.685  0.00  0.00      A019  
ATOM   3928  O   LEU Q  13     -10.334  13.400 142.761  0.00  0.00      A019  
ATOM   3929  N   TYR Q  14     -10.510  12.768 140.633  0.00  0.00      A019  
ATOM   3930  H   TYR Q  14     -10.979  12.651 139.780  0.00  0.00      A019  
ATOM   3931  CA  TYR Q  14      -9.225  12.064 140.686  0.00  0.00      A019  
ATOM   3932  CB  TYR Q  14      -9.352  10.753 139.956  0.00  0.00      A019  
ATOM   3933  CG  TYR Q  14      -8.257   9.822 140.374  0.00  0.00      A019  
ATOM   3934  CD1 TYR Q  14      -6.925  10.079 140.230  0.00  0.00      A019  
ATOM   3935  CE1 TYR Q  14      -5.914   9.194 140.520  0.00  0.00      A019  
ATOM   3936  CD2 TYR Q  14      -8.641   8.583 140.886  0.00  0.00      A019  
ATOM   3937  CE2 TYR Q  14      -7.652   7.636 141.062  0.00  0.00      A019  
ATOM   3938  CZ  TYR Q  14      -6.317   7.927 140.861  0.00  0.00      A019  
ATOM   3939  OH  TYR Q  14      -5.392   6.906 141.052  0.00  0.00      A019  
ATOM   3940  HH  TYR Q  14      -5.826   6.056 141.159  0.00  0.00      A019  
ATOM   3941  C   TYR Q  14      -8.112  12.983 140.105  0.00  0.00      A019  
ATOM   3942  O   TYR Q  14      -8.169  13.364 138.927  0.00  0.00      A019  
ATOM   3943  N   GLN Q  15      -7.159  13.482 140.902  0.00  0.00      A019  
ATOM   3944  H   GLN Q  15      -7.410  13.530 141.848  0.00  0.00      A019  
ATOM   3945  CA  GLN Q  15      -5.800  13.945 140.442  0.00  0.00      A019  
ATOM   3946  CB  GLN Q  15      -5.531  15.395 140.723  0.00  0.00      A019  
ATOM   3947  CG  GLN Q  15      -6.403  16.418 140.011  0.00  0.00      A019  
ATOM   3948  CD  GLN Q  15      -5.902  17.857 140.165  0.00  0.00      A019  
ATOM   3949  OE1 GLN Q  15      -5.615  18.336 141.277  0.00  0.00      A019  
ATOM   3950  NE2 GLN Q  15      -5.721  18.414 139.007  0.00  0.00      A019  
ATOM   3951 HE21 GLN Q  15      -6.000  17.887 138.229  0.00  0.00      A019  
ATOM   3952 HE22 GLN Q  15      -5.279  19.289 138.991  0.00  0.00      A019  
ATOM   3953  C   GLN Q  15      -4.808  13.114 141.202  0.00  0.00      A019  
ATOM   3954  O   GLN Q  15      -4.917  12.780 142.366  0.00  0.00      A019  
ATOM   3955  N   LEU Q  16      -3.637  12.611 140.668  0.00  0.00      A019  
ATOM   3956  H   LEU Q  16      -3.059  12.156 141.315  0.00  0.00      A019  
ATOM   3957  CA  LEU Q  16      -3.121  12.840 139.317  0.00  0.00      A019  
ATOM   3958  CB  LEU Q  16      -2.097  13.957 139.355  0.00  0.00      A019  
ATOM   3959  CG  LEU Q  16      -1.768  14.678 138.131  0.00  0.00      A019  
ATOM   3960  CD1 LEU Q  16      -2.990  15.517 137.760  0.00  0.00      A019  
ATOM   3961  CD2 LEU Q  16      -0.691  15.587 138.458  0.00  0.00      A019  
ATOM   3962  C   LEU Q  16      -2.472  11.643 138.584  0.00  0.00      A019  
ATOM   3963  O   LEU Q  16      -2.597  11.534 137.367  0.00  0.00      A019  
ATOM   3964  N   GLU Q  17      -1.634  10.866 139.361  0.00  0.00      A019  
ATOM   3965  H   GLU Q  17      -1.413  11.052 140.298  0.00  0.00      A019  
ATOM   3966  CA  GLU Q  17      -0.971   9.708 138.867  0.00  0.00      A019  
ATOM   3967  CB  GLU Q  17       0.523  10.007 138.640  0.00  0.00      A019  
ATOM   3968  CG  GLU Q  17       0.747  10.793 137.324  0.00  0.00      A019  
ATOM   3969  CD  GLU Q  17       2.140  11.293 137.045  0.00  0.00      A019  
ATOM   3970  OE1 GLU Q  17       2.956  10.651 136.381  0.00  0.00      A019  
ATOM   3971  OE2 GLU Q  17       2.441  12.401 137.390  0.00  0.00      A019  
ATOM   3972  C   GLU Q  17      -0.955   8.492 139.769  0.00  0.00      A019  
ATOM   3973  O   GLU Q  17      -0.847   8.536 140.978  0.00  0.00      A019  
ATOM   3974  N   ASN Q  18      -1.070   7.321 139.141  0.00  0.00      A019  
ATOM   3975  H   ASN Q  18      -1.008   7.397 138.166  0.00  0.00      A019  
ATOM   3976  CA  ASN Q  18      -1.039   6.035 139.848  0.00  0.00      A019  
ATOM   3977  CB  ASN Q  18      -2.359   5.239 139.724  0.00  0.00      A019  
ATOM   3978  CG  ASN Q  18      -2.407   3.874 140.424  0.00  0.00      A019  
ATOM   3979  OD1 ASN Q  18      -1.842   3.553 141.445  0.00  0.00      A019  
ATOM   3980  ND2 ASN Q  18      -2.960   2.918 139.659  0.00  0.00      A019  
ATOM   3981 HD21 ASN Q  18      -3.341   3.179 138.795  0.00  0.00      A019  
ATOM   3982 HD22 ASN Q  18      -3.078   2.046 140.092  0.00  0.00      A019  
ATOM   3983  C   ASN Q  18       0.104   5.155 139.233  0.00  0.00      A019  
ATOM   3984  O   ASN Q  18       0.156   5.090 138.038  0.00  0.00      A019  
ATOM   3985  N   TYR Q  19       0.840   4.377 140.075  0.00  0.00      A019  
ATOM   3986  H   TYR Q  19       0.449   4.014 140.897  0.00  0.00      A019  
ATOM   3987  CA  TYR Q  19       2.068   3.720 139.617  0.00  0.00      A019  
ATOM   3988  CB  TYR Q  19       3.344   4.203 140.384  0.00  0.00      A019  
ATOM   3989  CG  TYR Q  19       3.593   5.689 140.120  0.00  0.00      A019  
ATOM   3990  CD1 TYR Q  19       2.886   6.719 140.743  0.00  0.00      A019  
ATOM   3991  CE1 TYR Q  19       3.049   8.049 140.369  0.00  0.00      A019  
ATOM   3992  CD2 TYR Q  19       4.580   6.034 139.243  0.00  0.00      A019  
ATOM   3993  CE2 TYR Q  19       4.809   7.359 138.943  0.00  0.00      A019  
ATOM   3994  CZ  TYR Q  19       4.018   8.339 139.478  0.00  0.00      A019  
ATOM   3995  OH  TYR Q  19       4.166   9.631 139.136  0.00  0.00      A019  
ATOM   3996  HH  TYR Q  19       4.594   9.652 138.277  0.00  0.00      A019  
ATOM   3997  C   TYR Q  19       1.917   2.206 139.510  0.00  0.00      A019  
ATOM   3998  O   TYR Q  19       1.806   1.704 138.371  0.00  0.00      A019  
ATOM   3999  N   CYS Q  20       1.905   1.539 140.643  0.00  0.00      A019  
ATOM   4000  H   CYS Q  20       2.121   1.956 141.503  0.00  0.00      A019  
ATOM   4001  CA  CYS Q  20       1.547   0.126 140.630  0.00  0.00      A019  
ATOM   4002  CB  CYS Q  20       2.731  -0.753 140.907  0.00  0.00      A019  
ATOM   4003  SG  CYS Q  20       2.706  -2.096 139.673  0.00  0.00      A019  
ATOM   4004  C   CYS Q  20       0.342  -0.155 141.515  0.00  0.00      A019  
ATOM   4005  O   CYS Q  20       0.265   0.183 142.724  0.00  0.00      A019  
ATOM   4006  N   ASN Q  21      -0.748  -0.761 140.974  0.00  0.00      A019  
ATOM   4007  H   ASN Q  21      -0.839  -0.663 140.003  0.00  0.00      A019  
ATOM   4008  CA  ASN Q  21      -1.988  -1.305 141.627  0.00  0.00      A019  
ATOM   4009  CB  ASN Q  21      -1.728  -2.389 142.677  0.00  0.00      A019  
ATOM   4010  CG  ASN Q  21      -3.056  -3.059 143.202  0.00  0.00      A019  
ATOM   4011  OD1 ASN Q  21      -3.341  -3.088 144.362  0.00  0.00      A019  
ATOM   4012  ND2 ASN Q  21      -3.940  -3.547 142.374  0.00  0.00      A019  
ATOM   4013 HD21 ASN Q  21      -3.793  -3.517 141.405  0.00  0.00      A019  
ATOM   4014 HD22 ASN Q  21      -4.710  -3.910 142.859  0.00  0.00      A019  
ATOM   4015  C   ASN Q  21      -2.928  -0.244 142.149  0.00  0.00      A019  
ATOM   4016  O   ASN Q  21      -3.465   0.584 141.406  0.00  0.00      A019  
ATOM   4017  N   PHE R   1     -10.122   2.175 145.372  0.00  0.00      B019  
ATOM   4018  H   PHE R   1     -10.838   2.595 145.894  0.00  0.00      B019  
ATOM   4019  CA  PHE R   1      -8.871   1.687 145.938  0.00  0.00      B019  
ATOM   4020  CB  PHE R   1      -8.085   2.802 146.608  0.00  0.00      B019  
ATOM   4021  CG  PHE R   1      -7.470   3.932 145.829  0.00  0.00      B019  
ATOM   4022  CD1 PHE R   1      -6.611   3.588 144.775  0.00  0.00      B019  
ATOM   4023  CD2 PHE R   1      -7.922   5.253 145.966  0.00  0.00      B019  
ATOM   4024  CE1 PHE R   1      -6.189   4.490 143.860  0.00  0.00      B019  
ATOM   4025  CE2 PHE R   1      -7.380   6.202 145.066  0.00  0.00      B019  
ATOM   4026  CZ  PHE R   1      -6.556   5.832 144.051  0.00  0.00      B019  
ATOM   4027  C   PHE R   1      -9.103   0.616 147.025  0.00  0.00      B019  
ATOM   4028  O   PHE R   1      -9.889   0.859 147.940  0.00  0.00      B019  
ATOM   4029  N   VAL R   2      -8.669  -0.647 146.938  0.00  0.00      B019  
ATOM   4030  H   VAL R   2      -8.732  -1.206 147.740  0.00  0.00      B019  
ATOM   4031  CA  VAL R   2      -8.301  -1.288 145.689  0.00  0.00      B019  
ATOM   4032  CB  VAL R   2      -6.749  -1.604 145.634  0.00  0.00      B019  
ATOM   4033  CG1 VAL R   2      -5.917  -0.365 145.647  0.00  0.00      B019  
ATOM   4034  CG2 VAL R   2      -6.217  -2.714 146.478  0.00  0.00      B019  
ATOM   4035  C   VAL R   2      -9.182  -2.520 145.489  0.00  0.00      B019  
ATOM   4036  O   VAL R   2      -9.633  -2.804 144.383  0.00  0.00      B019  
ATOM   4037  N   ASN R   3      -9.306  -3.289 146.552  0.00  0.00      B019  
ATOM   4038  H   ASN R   3      -8.968  -3.111 147.455  0.00  0.00      B019  
ATOM   4039  CA  ASN R   3     -10.244  -4.395 146.495  0.00  0.00      B019  
ATOM   4040  CB  ASN R   3      -9.462  -5.629 146.826  0.00  0.00      B019  
ATOM   4041  CG  ASN R   3     -10.411  -6.793 147.179  0.00  0.00      B019  
ATOM   4042  OD1 ASN R   3     -10.558  -7.689 146.337  0.00  0.00      B019  
ATOM   4043  ND2 ASN R   3     -10.908  -6.861 148.388  0.00  0.00      B019  
ATOM   4044 HD21 ASN R   3     -10.617  -6.162 149.009  0.00  0.00      B019  
ATOM   4045 HD22 ASN R   3     -11.598  -7.528 148.589  0.00  0.00      B019  
ATOM   4046  C   ASN R   3     -11.437  -4.010 147.420  0.00  0.00      B019  
ATOM   4047  O   ASN R   3     -11.293  -3.972 148.606  0.00  0.00      B019  
ATOM   4048  N   GLN R   4     -12.544  -3.676 146.693  0.00  0.00      B019  
ATOM   4049  H   GLN R   4     -12.543  -4.017 145.775  0.00  0.00      B019  
ATOM   4050  CA  GLN R   4     -13.760  -3.191 147.359  0.00  0.00      B019  
ATOM   4051  CB  GLN R   4     -14.213  -1.821 146.827  0.00  0.00      B019  
ATOM   4052  CG  GLN R   4     -13.212  -0.684 146.931  0.00  0.00      B019  
ATOM   4053  CD  GLN R   4     -13.806   0.496 146.217  0.00  0.00      B019  
ATOM   4054  OE1 GLN R   4     -14.237   0.366 144.960  0.00  0.00      B019  
ATOM   4055  NE2 GLN R   4     -14.036   1.613 146.949  0.00  0.00      B019  
ATOM   4056 HE21 GLN R   4     -13.719   1.713 147.871  0.00  0.00      B019  
ATOM   4057 HE22 GLN R   4     -14.596   2.277 146.495  0.00  0.00      B019  
ATOM   4058  C   GLN R   4     -14.927  -4.120 147.169  0.00  0.00      B019  
ATOM   4059  O   GLN R   4     -15.340  -4.567 146.101  0.00  0.00      B019  
ATOM   4060  N   HIS R   5     -15.593  -4.380 148.299  0.00  0.00      B019  
ATOM   4061  H   HIS R   5     -15.330  -3.991 149.159  0.00  0.00      B019  
ATOM   4062  CA  HIS R   5     -16.889  -5.048 148.327  0.00  0.00      B019  
ATOM   4063  CB  HIS R   5     -16.829  -5.948 149.573  0.00  0.00      B019  
ATOM   4064  CG  HIS R   5     -15.945  -7.186 149.340  0.00  0.00      B019  
ATOM   4065  ND1 HIS R   5     -14.653  -7.321 149.577  0.00  0.00      B019  
ATOM   4066  HD1 HIS R   5     -14.061  -6.709 150.062  0.00  0.00      B019  
ATOM   4067  CD2 HIS R   5     -16.357  -8.321 148.679  0.00  0.00      B019  
ATOM   4068  NE2 HIS R   5     -15.273  -9.011 148.466  0.00  0.00      B019  
ATOM   4069  CE1 HIS R   5     -14.283  -8.421 149.060  0.00  0.00      B019  
ATOM   4070  C   HIS R   5     -17.841  -3.896 148.564  0.00  0.00      B019  
ATOM   4071  O   HIS R   5     -17.945  -3.474 149.719  0.00  0.00      B019  
ATOM   4072  N   LEU R   6     -18.399  -3.364 147.499  0.00  0.00      B019  
ATOM   4073  H   LEU R   6     -18.333  -3.657 146.567  0.00  0.00      B019  
ATOM   4074  CA  LEU R   6     -19.342  -2.233 147.579  0.00  0.00      B019  
ATOM   4075  CB  LEU R   6     -19.298  -1.326 146.340  0.00  0.00      B019  
ATOM   4076  CG  LEU R   6     -17.890  -0.715 146.117  0.00  0.00      B019  
ATOM   4077  CD1 LEU R   6     -17.196  -1.538 144.984  0.00  0.00      B019  
ATOM   4078  CD2 LEU R   6     -17.960   0.695 145.643  0.00  0.00      B019  
ATOM   4079  C   LEU R   6     -20.744  -2.424 148.168  0.00  0.00      B019  
ATOM   4080  O   LEU R   6     -20.886  -2.491 149.410  0.00  0.00      B019  
ATOM   4081  N   CYS R   7     -21.740  -2.325 147.351  0.00  0.00      B019  
ATOM   4082  H   CYS R   7     -21.617  -2.465 146.389  0.00  0.00      B019  
ATOM   4083  CA  CYS R   7     -23.082  -2.222 147.823  0.00  0.00      B019  
ATOM   4084  CB  CYS R   7     -23.602  -0.917 147.284  0.00  0.00      B019  
ATOM   4085  SG  CYS R   7     -22.442   0.455 147.655  0.00  0.00      B019  
ATOM   4086  C   CYS R   7     -24.006  -3.446 147.752  0.00  0.00      B019  
ATOM   4087  O   CYS R   7     -24.567  -3.762 146.634  0.00  0.00      B019  
ATOM   4088  N   GLY R   8     -24.114  -4.157 148.895  0.00  0.00      B019  
ATOM   4089  H   GLY R   8     -23.546  -3.979 149.674  0.00  0.00      B019  
ATOM   4090  CA  GLY R   8     -24.826  -5.443 148.832  0.00  0.00      B019  
ATOM   4091  C   GLY R   8     -24.023  -6.547 148.158  0.00  0.00      B019  
ATOM   4092  O   GLY R   8     -24.383  -7.168 147.149  0.00  0.00      B019  
ATOM   4093  N   SER R   9     -22.829  -6.767 148.723  0.00  0.00      B019  
ATOM   4094  H   SER R   9     -22.596  -6.435 149.616  0.00  0.00      B019  
ATOM   4095  CA  SER R   9     -22.028  -7.960 148.295  0.00  0.00      B019  
ATOM   4096  CB  SER R   9     -20.422  -7.677 148.376  0.00  0.00      B019  
ATOM   4097  OG  SER R   9     -19.899  -7.229 149.559  0.00  0.00      B019  
ATOM   4098  HG  SER R   9     -20.091  -7.890 150.228  0.00  0.00      B019  
ATOM   4099  C   SER R   9     -22.424  -9.208 149.062  0.00  0.00      B019  
ATOM   4100  O   SER R   9     -22.441  -9.237 150.284  0.00  0.00      B019  
ATOM   4101  N   HIS R  10     -22.954 -10.119 148.291  0.00  0.00      B019  
ATOM   4102  H   HIS R  10     -23.260  -9.899 147.387  0.00  0.00      B019  
ATOM   4103  CA  HIS R  10     -23.203 -11.450 148.786  0.00  0.00      B019  
ATOM   4104  CB  HIS R  10     -24.760 -11.656 148.433  0.00  0.00      B019  
ATOM   4105  CG  HIS R  10     -25.655 -11.029 149.479  0.00  0.00      B019  
ATOM   4106  ND1 HIS R  10     -26.257  -9.876 149.345  0.00  0.00      B019  
ATOM   4107  HD1 HIS R  10     -26.138  -9.243 148.607  0.00  0.00      B019  
ATOM   4108  CD2 HIS R  10     -25.902 -11.531 150.744  0.00  0.00      B019  
ATOM   4109  NE2 HIS R  10     -26.614 -10.646 151.374  0.00  0.00      B019  
ATOM   4110  CE1 HIS R  10     -26.851  -9.634 150.503  0.00  0.00      B019  
ATOM   4111  C   HIS R  10     -22.141 -12.395 148.226  0.00  0.00      B019  
ATOM   4112  O   HIS R  10     -22.115 -12.585 147.019  0.00  0.00      B019  
ATOM   4113  N   LEU R  11     -21.396 -13.066 149.108  0.00  0.00      B019  
ATOM   4114  H   LEU R  11     -21.354 -12.655 149.997  0.00  0.00      B019  
ATOM   4115  CA  LEU R  11     -20.496 -14.193 148.861  0.00  0.00      B019  
ATOM   4116  CB  LEU R  11     -21.271 -15.498 148.662  0.00  0.00      B019  
ATOM   4117  CG  LEU R  11     -20.502 -16.811 148.587  0.00  0.00      B019  
ATOM   4118  CD1 LEU R  11     -19.998 -17.247 149.995  0.00  0.00      B019  
ATOM   4119  CD2 LEU R  11     -21.404 -18.019 148.072  0.00  0.00      B019  
ATOM   4120  C   LEU R  11     -19.346 -14.072 147.891  0.00  0.00      B019  
ATOM   4121  O   LEU R  11     -19.501 -14.077 146.643  0.00  0.00      B019  
ATOM   4122  N   VAL R  12     -18.175 -13.892 148.571  0.00  0.00      B019  
ATOM   4123  H   VAL R  12     -18.088 -13.877 149.547  0.00  0.00      B019  
ATOM   4124  CA  VAL R  12     -16.955 -13.893 147.781  0.00  0.00      B019  
ATOM   4125  CB  VAL R  12     -16.299 -12.488 147.737  0.00  0.00      B019  
ATOM   4126  CG1 VAL R  12     -14.990 -12.432 146.955  0.00  0.00      B019  
ATOM   4127  CG2 VAL R  12     -17.207 -11.512 147.189  0.00  0.00      B019  
ATOM   4128  C   VAL R  12     -16.059 -15.011 148.317  0.00  0.00      B019  
ATOM   4129  O   VAL R  12     -15.670 -15.086 149.486  0.00  0.00      B019  
ATOM   4130  N   GLU R  13     -15.408 -15.672 147.311  0.00  0.00      B019  
ATOM   4131  H   GLU R  13     -15.564 -15.609 146.346  0.00  0.00      B019  
ATOM   4132  CA  GLU R  13     -14.485 -16.749 147.630  0.00  0.00      B019  
ATOM   4133  CB  GLU R  13     -14.593 -17.949 146.655  0.00  0.00      B019  
ATOM   4134  CG  GLU R  13     -15.668 -18.987 146.975  0.00  0.00      B019  
ATOM   4135  CD  GLU R  13     -15.955 -20.073 146.013  0.00  0.00      B019  
ATOM   4136  OE1 GLU R  13     -17.066 -20.690 145.975  0.00  0.00      B019  
ATOM   4137  OE2 GLU R  13     -15.139 -20.325 145.159  0.00  0.00      B019  
ATOM   4138  C   GLU R  13     -13.062 -16.360 147.719  0.00  0.00      B019  
ATOM   4139  O   GLU R  13     -12.508 -16.048 148.823  0.00  0.00      B019  
ATOM   4140  N   ALA R  14     -12.401 -16.264 146.584  0.00  0.00      B019  
ATOM   4141  H   ALA R  14     -12.883 -16.176 145.735  0.00  0.00      B019  
ATOM   4142  CA  ALA R  14     -10.965 -16.279 146.518  0.00  0.00      B019  
ATOM   4143  CB  ALA R  14     -10.441 -17.660 146.144  0.00  0.00      B019  
ATOM   4144  C   ALA R  14     -10.358 -15.220 145.532  0.00  0.00      B019  
ATOM   4145  O   ALA R  14     -10.712 -15.130 144.287  0.00  0.00      B019  
ATOM   4146  N   LEU R  15      -9.470 -14.408 146.085  0.00  0.00      B019  
ATOM   4147  H   LEU R  15      -9.123 -14.624 146.976  0.00  0.00      B019  
ATOM   4148  CA  LEU R  15      -8.974 -13.160 145.510  0.00  0.00      B019  
ATOM   4149  CB  LEU R  15      -9.726 -11.930 146.053  0.00  0.00      B019  
ATOM   4150  CG  LEU R  15     -11.238 -11.665 145.998  0.00  0.00      B019  
ATOM   4151  CD1 LEU R  15     -11.756 -10.764 147.083  0.00  0.00      B019  
ATOM   4152  CD2 LEU R  15     -11.676 -11.201 144.581  0.00  0.00      B019  
ATOM   4153  C   LEU R  15      -7.525 -12.779 145.569  0.00  0.00      B019  
ATOM   4154  O   LEU R  15      -6.972 -12.624 146.653  0.00  0.00      B019  
ATOM   4155  N   TYR R  16      -6.840 -12.631 144.403  0.00  0.00      B019  
ATOM   4156  H   TYR R  16      -7.258 -12.482 143.530  0.00  0.00      B019  
ATOM   4157  CA  TYR R  16      -5.390 -12.425 144.385  0.00  0.00      B019  
ATOM   4158  CB  TYR R  16      -4.718 -13.671 143.711  0.00  0.00      B019  
ATOM   4159  CG  TYR R  16      -4.668 -14.973 144.451  0.00  0.00      B019  
ATOM   4160  CD1 TYR R  16      -3.644 -15.277 145.344  0.00  0.00      B019  
ATOM   4161  CE1 TYR R  16      -3.631 -16.507 146.023  0.00  0.00      B019  
ATOM   4162  CD2 TYR R  16      -5.722 -15.849 144.240  0.00  0.00      B019  
ATOM   4163  CE2 TYR R  16      -5.743 -17.011 144.911  0.00  0.00      B019  
ATOM   4164  CZ  TYR R  16      -4.718 -17.338 145.737  0.00  0.00      B019  
ATOM   4165  OH  TYR R  16      -4.795 -18.553 146.350  0.00  0.00      B019  
ATOM   4166  HH  TYR R  16      -4.021 -18.518 146.917  0.00  0.00      B019  
ATOM   4167  C   TYR R  16      -5.126 -11.141 143.614  0.00  0.00      B019  
ATOM   4168  O   TYR R  16      -5.561 -11.045 142.463  0.00  0.00      B019  
ATOM   4169  N   LEU R  17      -4.714 -10.124 144.403  0.00  0.00      B019  
ATOM   4170  H   LEU R  17      -4.445 -10.354 145.317  0.00  0.00      B019  
ATOM   4171  CA  LEU R  17      -4.390  -8.871 143.739  0.00  0.00      B019  
ATOM   4172  CB  LEU R  17      -5.268  -7.681 144.138  0.00  0.00      B019  
ATOM   4173  CG  LEU R  17      -6.588  -7.438 143.484  0.00  0.00      B019  
ATOM   4174  CD1 LEU R  17      -7.620  -8.425 143.830  0.00  0.00      B019  
ATOM   4175  CD2 LEU R  17      -7.052  -6.015 143.843  0.00  0.00      B019  
ATOM   4176  C   LEU R  17      -2.907  -8.593 143.743  0.00  0.00      B019  
ATOM   4177  O   LEU R  17      -2.292  -8.201 144.745  0.00  0.00      B019  
ATOM   4178  N   VAL R  18      -2.284  -8.780 142.549  0.00  0.00      B019  
ATOM   4179  H   VAL R  18      -2.956  -8.922 141.849  0.00  0.00      B019  
ATOM   4180  CA  VAL R  18      -0.851  -8.662 142.396  0.00  0.00      B019  
ATOM   4181  CB  VAL R  18      -0.219  -9.980 142.018  0.00  0.00      B019  
ATOM   4182  CG1 VAL R  18       1.347  -9.923 142.018  0.00  0.00      B019  
ATOM   4183  CG2 VAL R  18      -0.634 -11.169 142.855  0.00  0.00      B019  
ATOM   4184  C   VAL R  18      -0.609  -7.552 141.332  0.00  0.00      B019  
ATOM   4185  O   VAL R  18      -1.274  -7.420 140.297  0.00  0.00      B019  
ATOM   4186  N   CYS R  19       0.392  -6.688 141.644  0.00  0.00      B019  
ATOM   4187  H   CYS R  19       0.757  -6.716 142.553  0.00  0.00      B019  
ATOM   4188  CA  CYS R  19       0.848  -5.650 140.665  0.00  0.00      B019  
ATOM   4189  CB  CYS R  19       1.042  -4.291 141.279  0.00  0.00      B019  
ATOM   4190  SG  CYS R  19       0.929  -3.030 139.992  0.00  0.00      B019  
ATOM   4191  C   CYS R  19       2.093  -6.238 139.985  0.00  0.00      B019  
ATOM   4192  O   CYS R  19       1.929  -6.609 138.802  0.00  0.00      B019  
ATOM   4193  N   GLY R  20       3.292  -6.334 140.581  0.00  0.00      B019  
ATOM   4194  H   GLY R  20       3.458  -6.058 141.507  0.00  0.00      B019  
ATOM   4195  CA  GLY R  20       4.407  -6.901 139.913  0.00  0.00      B019  
ATOM   4196  C   GLY R  20       4.832  -8.161 140.628  0.00  0.00      B019  
ATOM   4197  O   GLY R  20       4.979  -8.131 141.901  0.00  0.00      B019  
ATOM   4198  N   GLU R  21       4.984  -9.273 139.845  0.00  0.00      B019  
ATOM   4199  H   GLU R  21       4.729  -9.096 138.916  0.00  0.00      B019  
ATOM   4200  CA  GLU R  21       5.425 -10.523 140.444  0.00  0.00      B019  
ATOM   4201  CB  GLU R  21       4.710 -11.671 139.700  0.00  0.00      B019  
ATOM   4202  CG  GLU R  21       5.037 -13.073 140.170  0.00  0.00      B019  
ATOM   4203  CD  GLU R  21       4.527 -14.088 139.102  0.00  0.00      B019  
ATOM   4204  OE1 GLU R  21       3.336 -14.338 139.076  0.00  0.00      B019  
ATOM   4205  OE2 GLU R  21       5.386 -14.575 138.416  0.00  0.00      B019  
ATOM   4206  C   GLU R  21       6.908 -10.688 140.529  0.00  0.00      B019  
ATOM   4207  O   GLU R  21       7.464 -10.476 141.589  0.00  0.00      B019  
ATOM   4208  N   ARG R  22       7.556 -11.238 139.440  0.00  0.00      B019  
ATOM   4209  H   ARG R  22       6.999 -11.430 138.658  0.00  0.00      B019  
ATOM   4210  CA  ARG R  22       9.000 -11.377 139.324  0.00  0.00      B019  
ATOM   4211  CB  ARG R  22       9.388 -12.721 138.584  0.00  0.00      B019  
ATOM   4212  CG  ARG R  22       9.396 -13.894 139.609  0.00  0.00      B019  
ATOM   4213  CD  ARG R  22       9.399 -15.177 138.819  0.00  0.00      B019  
ATOM   4214  NE  ARG R  22       9.521 -16.395 139.546  0.00  0.00      B019  
ATOM   4215  HE  ARG R  22      10.165 -16.515 140.274  0.00  0.00      B019  
ATOM   4216  CZ  ARG R  22       8.851 -17.485 139.239  0.00  0.00      B019  
ATOM   4217  NH1 ARG R  22       8.178 -17.629 138.123  0.00  0.00      B019  
ATOM   4218 HH11 ARG R  22       8.156 -16.854 137.492  0.00  0.00      B019  
ATOM   4219 HH12 ARG R  22       7.681 -18.483 137.969  0.00  0.00      B019  
ATOM   4220  NH2 ARG R  22       8.946 -18.493 140.123  0.00  0.00      B019  
ATOM   4221 HH21 ARG R  22       9.534 -18.243 140.893  0.00  0.00      B019  
ATOM   4222 HH22 ARG R  22       8.524 -19.399 140.102  0.00  0.00      B019  
ATOM   4223  C   ARG R  22       9.490 -10.147 138.579  0.00  0.00      B019  
ATOM   4224  O   ARG R  22       9.348 -10.034 137.390  0.00  0.00      B019  
ATOM   4225  N   GLY R  23       9.965  -9.098 139.343  0.00  0.00      B019  
ATOM   4226  H   GLY R  23      10.025  -9.181 140.317  0.00  0.00      B019  
ATOM   4227  CA  GLY R  23      10.372  -7.841 138.720  0.00  0.00      B019  
ATOM   4228  C   GLY R  23      11.860  -7.871 138.816  0.00  0.00      B019  
ATOM   4229  O   GLY R  23      12.435  -7.580 139.876  0.00  0.00      B019  
ATOM   4230  N   PHE R  24      12.533  -8.173 137.760  0.00  0.00      B019  
ATOM   4231  H   PHE R  24      12.035  -8.264 136.921  0.00  0.00      B019  
ATOM   4232  CA  PHE R  24      13.963  -7.937 137.656  0.00  0.00      B019  
ATOM   4233  CB  PHE R  24      14.611  -8.659 136.512  0.00  0.00      B019  
ATOM   4234  CG  PHE R  24      14.513 -10.165 136.531  0.00  0.00      B019  
ATOM   4235  CD1 PHE R  24      13.400 -10.786 136.033  0.00  0.00      B019  
ATOM   4236  CD2 PHE R  24      15.634 -10.813 136.833  0.00  0.00      B019  
ATOM   4237  CE1 PHE R  24      13.449 -12.169 135.775  0.00  0.00      B019  
ATOM   4238  CE2 PHE R  24      15.741 -12.142 136.609  0.00  0.00      B019  
ATOM   4239  CZ  PHE R  24      14.621 -12.822 136.075  0.00  0.00      B019  
ATOM   4240  C   PHE R  24      14.224  -6.421 137.787  0.00  0.00      B019  
ATOM   4241  O   PHE R  24      14.744  -6.047 138.831  0.00  0.00      B019  
ATOM   4242  N   PHE R  25      13.747  -5.709 136.756  0.00  0.00      B019  
ATOM   4243  H   PHE R  25      13.566  -6.119 135.884  0.00  0.00      B019  
ATOM   4244  CA  PHE R  25      13.869  -4.270 136.750  0.00  0.00      B019  
ATOM   4245  CB  PHE R  25      15.074  -3.846 135.745  0.00  0.00      B019  
ATOM   4246  CG  PHE R  25      16.543  -3.870 136.129  0.00  0.00      B019  
ATOM   4247  CD1 PHE R  25      17.318  -5.019 136.417  0.00  0.00      B019  
ATOM   4248  CD2 PHE R  25      17.158  -2.627 136.246  0.00  0.00      B019  
ATOM   4249  CE1 PHE R  25      18.688  -4.914 136.708  0.00  0.00      B019  
ATOM   4250  CE2 PHE R  25      18.481  -2.480 136.533  0.00  0.00      B019  
ATOM   4251  CZ  PHE R  25      19.260  -3.649 136.686  0.00  0.00      B019  
ATOM   4252  C   PHE R  25      12.566  -3.616 136.468  0.00  0.00      B019  
ATOM   4253  O   PHE R  25      12.048  -3.573 135.347  0.00  0.00      B019  
ATOM   4254  N   TYR R  26      11.997  -3.083 137.593  0.00  0.00      B019  
ATOM   4255  H   TYR R  26      12.366  -3.236 138.488  0.00  0.00      B019  
ATOM   4256  CA  TYR R  26      10.754  -2.454 137.495  0.00  0.00      B019  
ATOM   4257  CB  TYR R  26       9.808  -2.927 138.601  0.00  0.00      B019  
ATOM   4258  CG  TYR R  26       8.707  -3.789 138.007  0.00  0.00      B019  
ATOM   4259  CD1 TYR R  26       8.994  -5.086 137.494  0.00  0.00      B019  
ATOM   4260  CE1 TYR R  26       7.896  -5.855 136.928  0.00  0.00      B019  
ATOM   4261  CD2 TYR R  26       7.487  -3.200 138.006  0.00  0.00      B019  
ATOM   4262  CE2 TYR R  26       6.414  -3.908 137.490  0.00  0.00      B019  
ATOM   4263  CZ  TYR R  26       6.663  -5.194 136.970  0.00  0.00      B019  
ATOM   4264  OH  TYR R  26       5.643  -6.024 136.518  0.00  0.00      B019  
ATOM   4265  HH  TYR R  26       4.849  -5.523 136.323  0.00  0.00      B019  
ATOM   4266  C   TYR R  26      10.898  -0.929 137.564  0.00  0.00      B019  
ATOM   4267  O   TYR R  26      11.296  -0.389 138.581  0.00  0.00      B019  
ATOM   4268  N   THR R  27      10.528  -0.181 136.529  0.00  0.00      B019  
ATOM   4269  H   THR R  27      10.245  -0.716 135.758  0.00  0.00      B019  
ATOM   4270  CA  THR R  27      10.742   1.291 136.420  0.00  0.00      B019  
ATOM   4271  CB  THR R  27      12.059   1.671 135.835  0.00  0.00      B019  
ATOM   4272  OG1 THR R  27      12.976   0.874 136.561  0.00  0.00      B019  
ATOM   4273  HG1 THR R  27      12.720   0.740 137.476  0.00  0.00      B019  
ATOM   4274  CG2 THR R  27      12.506   3.125 135.906  0.00  0.00      B019  
ATOM   4275  C   THR R  27       9.608   1.943 135.721  0.00  0.00      B019  
ATOM   4276  O   THR R  27       9.731   2.105 134.498  0.00  0.00      B019  
ATOM   4277  N   PRO R  28       8.525   2.431 136.339  0.00  0.00      B019  
ATOM   4278  CD  PRO R  28       8.008   1.790 137.528  0.00  0.00      B019  
ATOM   4279  CA  PRO R  28       7.480   3.107 135.610  0.00  0.00      B019  
ATOM   4280  CB  PRO R  28       6.288   3.057 136.615  0.00  0.00      B019  
ATOM   4281  CG  PRO R  28       6.546   1.684 137.276  0.00  0.00      B019  
ATOM   4282  C   PRO R  28       7.756   4.523 135.108  0.00  0.00      B019  
ATOM   4283  O   PRO R  28       7.530   4.754 133.924  0.00  0.00      B019  
ATOM   4284  N   LYS R  29       8.283   5.428 135.921  0.00  0.00      B019  
ATOM   4285  H   LYS R  29       8.442   5.291 136.878  0.00  0.00      B019  
ATOM   4286  CA  LYS R  29       8.594   6.800 135.455  0.00  0.00      B019  
ATOM   4287  CB  LYS R  29       7.991   7.742 136.404  0.00  0.00      B019  
ATOM   4288  CG  LYS R  29       7.636   8.998 135.789  0.00  0.00      B019  
ATOM   4289  CD  LYS R  29       7.278   9.975 136.845  0.00  0.00      B019  
ATOM   4290  CE  LYS R  29       7.032  11.261 136.143  0.00  0.00      B019  
ATOM   4291  NZ  LYS R  29       6.165  12.076 136.929  0.00  0.00      B019  
ATOM   4292  HZ1 LYS R  29       5.884  12.889 136.345  0.00  0.00      B019  
ATOM   4293  HZ2 LYS R  29       6.545  12.413 137.837  0.00  0.00      B019  
ATOM   4294  HZ3 LYS R  29       5.321  11.565 137.259  0.00  0.00      B019  
ATOM   4295  C   LYS R  29      10.010   6.995 135.339  0.00  0.00      B019  
ATOM   4296  O   LYS R  29      10.752   7.082 136.374  0.00  0.00      B019  
ATOM   4297  N   ALA R  30      10.440   7.365 134.155  0.00  0.00      B019  
ATOM   4298  H   ALA R  30       9.892   7.268 133.349  0.00  0.00      B019  
ATOM   4299  CA  ALA R  30      11.847   7.643 133.964  0.00  0.00      B019  
ATOM   4300  CB  ALA R  30      12.652   6.286 133.964  0.00  0.00      B019  
ATOM   4301  C   ALA R  30      12.106   8.354 132.626  0.00  0.00      B019  
ATOM   4302  O   ALA R  30      11.214   9.022 132.111  0.00  0.00      B019  
ATOM   4303  N   GLY S   1     -28.591  19.000 150.576  0.00  0.00      A020  
ATOM   4304  H   GLY S   1     -28.655  18.738 151.519  0.00  0.00      A020  
ATOM   4305  CA  GLY S   1     -27.437  18.604 149.894  0.00  0.00      A020  
ATOM   4306  C   GLY S   1     -26.318  18.131 150.818  0.00  0.00      A020  
ATOM   4307  O   GLY S   1     -26.628  17.850 152.014  0.00  0.00      A020  
ATOM   4308  N   ILE S   2     -25.005  17.985 150.637  0.00  0.00      A020  
ATOM   4309  H   ILE S   2     -24.368  17.827 151.365  0.00  0.00      A020  
ATOM   4310  CA  ILE S   2     -24.573  18.108 149.226  0.00  0.00      A020  
ATOM   4311  CB  ILE S   2     -23.349  19.031 149.070  0.00  0.00      A020  
ATOM   4312  CG2 ILE S   2     -23.856  20.456 149.047  0.00  0.00      A020  
ATOM   4313  CG1 ILE S   2     -22.321  18.893 150.257  0.00  0.00      A020  
ATOM   4314  CD  ILE S   2     -20.927  19.512 150.066  0.00  0.00      A020  
ATOM   4315  C   ILE S   2     -24.100  16.763 148.654  0.00  0.00      A020  
ATOM   4316  O   ILE S   2     -24.114  16.517 147.435  0.00  0.00      A020  
ATOM   4317  N   VAL S   3     -23.587  15.895 149.466  0.00  0.00      A020  
ATOM   4318  H   VAL S   3     -23.628  15.960 150.443  0.00  0.00      A020  
ATOM   4319  CA  VAL S   3     -23.078  14.584 149.066  0.00  0.00      A020  
ATOM   4320  CB  VAL S   3     -21.570  14.402 149.180  0.00  0.00      A020  
ATOM   4321  CG1 VAL S   3     -20.877  15.025 147.938  0.00  0.00      A020  
ATOM   4322  CG2 VAL S   3     -21.038  15.091 150.421  0.00  0.00      A020  
ATOM   4323  C   VAL S   3     -23.830  13.577 149.949  0.00  0.00      A020  
ATOM   4324  O   VAL S   3     -23.555  13.495 151.177  0.00  0.00      A020  
ATOM   4325  N   GLU S   4     -24.801  12.809 149.441  0.00  0.00      A020  
ATOM   4326  H   GLU S   4     -24.955  12.806 148.473  0.00  0.00      A020  
ATOM   4327  CA  GLU S   4     -25.511  11.813 150.272  0.00  0.00      A020  
ATOM   4328  CB  GLU S   4     -27.050  12.004 150.261  0.00  0.00      A020  
ATOM   4329  CG  GLU S   4     -27.579  13.424 150.421  0.00  0.00      A020  
ATOM   4330  CD  GLU S   4     -27.952  14.016 149.076  0.00  0.00      A020  
ATOM   4331  OE1 GLU S   4     -28.908  13.557 148.462  0.00  0.00      A020  
ATOM   4332  OE2 GLU S   4     -27.385  15.006 148.610  0.00  0.00      A020  
ATOM   4333  C   GLU S   4     -25.183  10.361 149.837  0.00  0.00      A020  
ATOM   4334  O   GLU S   4     -25.175  10.175 148.618  0.00  0.00      A020  
ATOM   4335  N   GLN S   5     -24.962   9.521 150.846  0.00  0.00      A020  
ATOM   4336  H   GLN S   5     -24.813   9.988 151.695  0.00  0.00      A020  
ATOM   4337  CA  GLN S   5     -24.669   8.089 150.694  0.00  0.00      A020  
ATOM   4338  CB  GLN S   5     -25.804   7.199 150.198  0.00  0.00      A020  
ATOM   4339  CG  GLN S   5     -27.016   6.967 151.197  0.00  0.00      A020  
ATOM   4340  CD  GLN S   5     -27.834   8.186 151.763  0.00  0.00      A020  
ATOM   4341  OE1 GLN S   5     -27.673   8.492 152.969  0.00  0.00      A020  
ATOM   4342  NE2 GLN S   5     -28.869   8.804 151.121  0.00  0.00      A020  
ATOM   4343 HE21 GLN S   5     -28.975   8.600 150.168  0.00  0.00      A020  
ATOM   4344 HE22 GLN S   5     -29.445   9.380 151.665  0.00  0.00      A020  
ATOM   4345  C   GLN S   5     -23.420   7.850 149.844  0.00  0.00      A020  
ATOM   4346  O   GLN S   5     -23.379   7.765 148.623  0.00  0.00      A020  
ATOM   4347  N   CYS S   6     -22.325   7.871 150.605  0.00  0.00      A020  
ATOM   4348  H   CYS S   6     -22.330   8.146 151.546  0.00  0.00      A020  
ATOM   4349  CA  CYS S   6     -21.077   7.588 149.986  0.00  0.00      A020  
ATOM   4350  CB  CYS S   6     -20.064   8.763 150.227  0.00  0.00      A020  
ATOM   4351  SG  CYS S   6     -18.624   8.553 149.201  0.00  0.00      A020  
ATOM   4352  C   CYS S   6     -20.465   6.364 150.560  0.00  0.00      A020  
ATOM   4353  O   CYS S   6     -20.193   6.185 151.766  0.00  0.00      A020  
ATOM   4354  N   CYS S   7     -20.231   5.443 149.684  0.00  0.00      A020  
ATOM   4355  H   CYS S   7     -20.603   5.593 148.790  0.00  0.00      A020  
ATOM   4356  CA  CYS S   7     -19.650   4.184 150.020  0.00  0.00      A020  
ATOM   4357  CB  CYS S   7     -20.667   3.104 149.783  0.00  0.00      A020  
ATOM   4358  SG  CYS S   7     -22.111   3.010 150.874  0.00  0.00      A020  
ATOM   4359  C   CYS S   7     -18.432   3.870 149.081  0.00  0.00      A020  
ATOM   4360  O   CYS S   7     -18.582   3.339 147.949  0.00  0.00      A020  
ATOM   4361  N   ALA S   8     -17.290   4.462 149.481  0.00  0.00      A020  
ATOM   4362  H   ALA S   8     -17.304   4.702 150.431  0.00  0.00      A020  
ATOM   4363  CA  ALA S   8     -16.102   4.628 148.621  0.00  0.00      A020  
ATOM   4364  CB  ALA S   8     -16.231   6.046 148.083  0.00  0.00      A020  
ATOM   4365  C   ALA S   8     -14.721   4.563 149.253  0.00  0.00      A020  
ATOM   4366  O   ALA S   8     -14.619   4.067 150.334  0.00  0.00      A020  
ATOM   4367  N   SER S   9     -13.675   4.986 148.548  0.00  0.00      A020  
ATOM   4368  H   SER S   9     -13.744   5.134 147.582  0.00  0.00      A020  
ATOM   4369  CA  SER S   9     -12.310   5.124 149.185  0.00  0.00      A020  
ATOM   4370  CB  SER S   9     -11.349   4.911 148.067  0.00  0.00      A020  
ATOM   4371  OG  SER S   9     -11.595   3.677 147.445  0.00  0.00      A020  
ATOM   4372  HG  SER S   9     -11.563   2.926 148.042  0.00  0.00      A020  
ATOM   4373  C   SER S   9     -12.173   6.514 149.832  0.00  0.00      A020  
ATOM   4374  O   SER S   9     -12.059   6.612 151.064  0.00  0.00      A020  
ATOM   4375  N   VAL S  10     -12.336   7.524 148.995  0.00  0.00      A020  
ATOM   4376  H   VAL S  10     -12.709   7.246 148.133  0.00  0.00      A020  
ATOM   4377  CA  VAL S  10     -12.256   8.909 149.251  0.00  0.00      A020  
ATOM   4378  CB  VAL S  10     -10.967   9.677 148.717  0.00  0.00      A020  
ATOM   4379  CG1 VAL S  10     -10.784  11.059 149.316  0.00  0.00      A020  
ATOM   4380  CG2 VAL S  10      -9.737   8.793 149.052  0.00  0.00      A020  
ATOM   4381  C   VAL S  10     -13.483   9.505 148.542  0.00  0.00      A020  
ATOM   4382  O   VAL S  10     -13.602   9.280 147.337  0.00  0.00      A020  
ATOM   4383  N   CYS S  11     -14.460  10.177 149.142  0.00  0.00      A020  
ATOM   4384  H   CYS S  11     -14.207  10.541 150.016  0.00  0.00      A020  
ATOM   4385  CA  CYS S  11     -15.572  10.700 148.459  0.00  0.00      A020  
ATOM   4386  CB  CYS S  11     -16.765  10.791 149.481  0.00  0.00      A020  
ATOM   4387  SG  CYS S  11     -16.931   9.152 150.154  0.00  0.00      A020  
ATOM   4388  C   CYS S  11     -15.347  12.002 147.635  0.00  0.00      A020  
ATOM   4389  O   CYS S  11     -15.793  12.158 146.474  0.00  0.00      A020  
ATOM   4390  N   SER S  12     -14.740  12.953 148.262  0.00  0.00      A020  
ATOM   4391  H   SER S  12     -14.758  13.000 149.241  0.00  0.00      A020  
ATOM   4392  CA  SER S  12     -14.241  14.165 147.588  0.00  0.00      A020  
ATOM   4393  CB  SER S  12     -15.355  15.239 147.787  0.00  0.00      A020  
ATOM   4394  OG  SER S  12     -16.712  14.895 147.363  0.00  0.00      A020  
ATOM   4395  HG  SER S  12     -16.898  13.980 147.142  0.00  0.00      A020  
ATOM   4396  C   SER S  12     -12.948  14.530 148.310  0.00  0.00      A020  
ATOM   4397  O   SER S  12     -12.930  14.426 149.505  0.00  0.00      A020  
ATOM   4398  N   LEU S  13     -11.766  14.908 147.863  0.00  0.00      A020  
ATOM   4399  H   LEU S  13     -11.167  15.113 148.611  0.00  0.00      A020  
ATOM   4400  CA  LEU S  13     -11.234  14.917 146.539  0.00  0.00      A020  
ATOM   4401  CB  LEU S  13     -10.773  16.290 146.054  0.00  0.00      A020  
ATOM   4402  CG  LEU S  13     -11.737  17.465 145.889  0.00  0.00      A020  
ATOM   4403  CD1 LEU S  13     -12.685  17.865 147.067  0.00  0.00      A020  
ATOM   4404  CD2 LEU S  13     -10.842  18.649 145.493  0.00  0.00      A020  
ATOM   4405  C   LEU S  13      -9.907  14.085 146.645  0.00  0.00      A020  
ATOM   4406  O   LEU S  13      -9.258  14.198 147.693  0.00  0.00      A020  
ATOM   4407  N   TYR S  14      -9.521  13.290 145.593  0.00  0.00      A020  
ATOM   4408  H   TYR S  14     -10.116  13.167 144.824  0.00  0.00      A020  
ATOM   4409  CA  TYR S  14      -8.286  12.556 145.602  0.00  0.00      A020  
ATOM   4410  CB  TYR S  14      -8.346  11.109 145.022  0.00  0.00      A020  
ATOM   4411  CG  TYR S  14      -7.108  10.376 145.195  0.00  0.00      A020  
ATOM   4412  CD1 TYR S  14      -6.709  10.145 146.535  0.00  0.00      A020  
ATOM   4413  CE1 TYR S  14      -5.516   9.498 146.757  0.00  0.00      A020  
ATOM   4414  CD2 TYR S  14      -6.269  10.025 144.173  0.00  0.00      A020  
ATOM   4415  CE2 TYR S  14      -5.073   9.351 144.417  0.00  0.00      A020  
ATOM   4416  CZ  TYR S  14      -4.656   9.057 145.729  0.00  0.00      A020  
ATOM   4417  OH  TYR S  14      -3.441   8.391 146.010  0.00  0.00      A020  
ATOM   4418  HH  TYR S  14      -3.198   8.259 146.929  0.00  0.00      A020  
ATOM   4419  C   TYR S  14      -7.159  13.317 144.882  0.00  0.00      A020  
ATOM   4420  O   TYR S  14      -7.227  13.510 143.652  0.00  0.00      A020  
ATOM   4421  N   GLN S  15      -6.220  13.803 145.752  0.00  0.00      A020  
ATOM   4422  H   GLN S  15      -6.277  13.853 146.729  0.00  0.00      A020  
ATOM   4423  CA  GLN S  15      -4.890  14.189 145.345  0.00  0.00      A020  
ATOM   4424  CB  GLN S  15      -4.642  15.653 145.792  0.00  0.00      A020  
ATOM   4425  CG  GLN S  15      -5.518  16.650 145.008  0.00  0.00      A020  
ATOM   4426  CD  GLN S  15      -5.087  18.057 145.118  0.00  0.00      A020  
ATOM   4427  OE1 GLN S  15      -4.821  18.530 146.256  0.00  0.00      A020  
ATOM   4428  NE2 GLN S  15      -4.897  18.840 144.018  0.00  0.00      A020  
ATOM   4429 HE21 GLN S  15      -5.228  18.523 143.152  0.00  0.00      A020  
ATOM   4430 HE22 GLN S  15      -4.453  19.701 144.165  0.00  0.00      A020  
ATOM   4431  C   GLN S  15      -3.939  13.236 146.092  0.00  0.00      A020  
ATOM   4432  O   GLN S  15      -4.235  12.931 147.240  0.00  0.00      A020  
ATOM   4433  N   LEU S  16      -2.806  12.770 145.580  0.00  0.00      A020  
ATOM   4434  H   LEU S  16      -2.360  12.028 146.040  0.00  0.00      A020  
ATOM   4435  CA  LEU S  16      -2.258  13.215 144.308  0.00  0.00      A020  
ATOM   4436  CB  LEU S  16      -1.375  14.408 144.511  0.00  0.00      A020  
ATOM   4437  CG  LEU S  16      -0.885  15.185 143.291  0.00  0.00      A020  
ATOM   4438  CD1 LEU S  16      -1.881  16.220 142.754  0.00  0.00      A020  
ATOM   4439  CD2 LEU S  16       0.430  15.825 143.683  0.00  0.00      A020  
ATOM   4440  C   LEU S  16      -1.411  12.110 143.696  0.00  0.00      A020  
ATOM   4441  O   LEU S  16      -1.536  11.853 142.518  0.00  0.00      A020  
ATOM   4442  N   GLU S  17      -0.481  11.464 144.467  0.00  0.00      A020  
ATOM   4443  H   GLU S  17      -0.433  11.853 145.365  0.00  0.00      A020  
ATOM   4444  CA  GLU S  17       0.495  10.433 144.088  0.00  0.00      A020  
ATOM   4445  CB  GLU S  17       1.936  11.061 144.048  0.00  0.00      A020  
ATOM   4446  CG  GLU S  17       1.999  12.009 142.865  0.00  0.00      A020  
ATOM   4447  CD  GLU S  17       3.217  12.901 142.781  0.00  0.00      A020  
ATOM   4448  OE1 GLU S  17       3.397  13.679 143.720  0.00  0.00      A020  
ATOM   4449  OE2 GLU S  17       4.004  12.753 141.860  0.00  0.00      A020  
ATOM   4450  C   GLU S  17       0.460   9.181 144.837  0.00  0.00      A020  
ATOM   4451  O   GLU S  17       0.926   9.194 146.007  0.00  0.00      A020  
ATOM   4452  N   ASN S  18       0.026   8.115 144.150  0.00  0.00      A020  
ATOM   4453  H   ASN S  18      -0.432   8.226 143.291  0.00  0.00      A020  
ATOM   4454  CA  ASN S  18       0.120   6.815 144.788  0.00  0.00      A020  
ATOM   4455  CB  ASN S  18      -1.230   6.186 144.802  0.00  0.00      A020  
ATOM   4456  CG  ASN S  18      -1.343   4.801 145.442  0.00  0.00      A020  
ATOM   4457  OD1 ASN S  18      -0.673   4.662 146.498  0.00  0.00      A020  
ATOM   4458  ND2 ASN S  18      -1.991   3.697 145.060  0.00  0.00      A020  
ATOM   4459 HD21 ASN S  18      -2.383   3.658 144.162  0.00  0.00      A020  
ATOM   4460 HD22 ASN S  18      -2.183   3.005 145.726  0.00  0.00      A020  
ATOM   4461  C   ASN S  18       1.107   5.898 144.008  0.00  0.00      A020  
ATOM   4462  O   ASN S  18       0.884   5.537 142.867  0.00  0.00      A020  
ATOM   4463  N   TYR S  19       2.125   5.521 144.760  0.00  0.00      A020  
ATOM   4464  H   TYR S  19       2.108   5.660 145.730  0.00  0.00      A020  
ATOM   4465  CA  TYR S  19       3.275   4.725 144.306  0.00  0.00      A020  
ATOM   4466  CB  TYR S  19       4.514   5.082 145.065  0.00  0.00      A020  
ATOM   4467  CG  TYR S  19       5.021   6.562 144.824  0.00  0.00      A020  
ATOM   4468  CD1 TYR S  19       5.546   6.763 143.574  0.00  0.00      A020  
ATOM   4469  CE1 TYR S  19       6.030   8.008 143.223  0.00  0.00      A020  
ATOM   4470  CD2 TYR S  19       4.900   7.569 145.703  0.00  0.00      A020  
ATOM   4471  CE2 TYR S  19       5.266   8.850 145.395  0.00  0.00      A020  
ATOM   4472  CZ  TYR S  19       5.804   9.028 144.148  0.00  0.00      A020  
ATOM   4473  OH  TYR S  19       5.984  10.327 143.765  0.00  0.00      A020  
ATOM   4474  HH  TYR S  19       5.805  10.877 144.531  0.00  0.00      A020  
ATOM   4475  C   TYR S  19       3.048   3.255 144.197  0.00  0.00      A020  
ATOM   4476  O   TYR S  19       3.069   2.667 143.121  0.00  0.00      A020  
ATOM   4477  N   CYS S  20       2.966   2.497 145.295  0.00  0.00      A020  
ATOM   4478  H   CYS S  20       3.174   2.916 146.155  0.00  0.00      A020  
ATOM   4479  CA  CYS S  20       2.693   1.073 145.213  0.00  0.00      A020  
ATOM   4480  CB  CYS S  20       3.922   0.352 145.642  0.00  0.00      A020  
ATOM   4481  SG  CYS S  20       4.295  -1.185 144.784  0.00  0.00      A020  
ATOM   4482  C   CYS S  20       1.519   0.834 146.149  0.00  0.00      A020  
ATOM   4483  O   CYS S  20       1.536   1.110 147.381  0.00  0.00      A020  
ATOM   4484  N   ASN S  21       0.419   0.346 145.545  0.00  0.00      A020  
ATOM   4485  H   ASN S  21       0.534   0.272 144.575  0.00  0.00      A020  
ATOM   4486  CA  ASN S  21      -0.803  -0.077 146.238  0.00  0.00      A020  
ATOM   4487  CB  ASN S  21      -0.522  -1.322 147.007  0.00  0.00      A020  
ATOM   4488  CG  ASN S  21      -1.717  -1.935 147.693  0.00  0.00      A020  
ATOM   4489  OD1 ASN S  21      -1.988  -1.845 148.885  0.00  0.00      A020  
ATOM   4490  ND2 ASN S  21      -2.556  -2.597 146.981  0.00  0.00      A020  
ATOM   4491 HD21 ASN S  21      -2.451  -2.770 146.022  0.00  0.00      A020  
ATOM   4492 HD22 ASN S  21      -3.377  -2.741 147.497  0.00  0.00      A020  
ATOM   4493  C   ASN S  21      -1.513   0.981 147.093  0.00  0.00      A020  
ATOM   4494  O   ASN S  21      -2.483   1.659 146.759  0.00  0.00      A020  
ATOM   4495  N   PHE T   1      -8.539   3.510 149.938  0.00  0.00      B020  
ATOM   4496  H   PHE T   1      -9.092   3.852 150.670  0.00  0.00      B020  
ATOM   4497  CA  PHE T   1      -7.446   2.622 150.300  0.00  0.00      B020  
ATOM   4498  CB  PHE T   1      -6.155   3.404 150.752  0.00  0.00      B020  
ATOM   4499  CG  PHE T   1      -5.599   4.346 149.719  0.00  0.00      B020  
ATOM   4500  CD1 PHE T   1      -5.972   5.656 149.678  0.00  0.00      B020  
ATOM   4501  CD2 PHE T   1      -4.671   3.774 148.857  0.00  0.00      B020  
ATOM   4502  CE1 PHE T   1      -5.462   6.458 148.699  0.00  0.00      B020  
ATOM   4503  CE2 PHE T   1      -4.133   4.583 147.935  0.00  0.00      B020  
ATOM   4504  CZ  PHE T   1      -4.541   5.928 147.853  0.00  0.00      B020  
ATOM   4505  C   PHE T   1      -7.958   1.697 151.379  0.00  0.00      B020  
ATOM   4506  O   PHE T   1      -8.591   2.170 152.292  0.00  0.00      B020  
ATOM   4507  N   VAL T   2      -7.827   0.342 151.397  0.00  0.00      B020  
ATOM   4508  H   VAL T   2      -8.278  -0.116 152.137  0.00  0.00      B020  
ATOM   4509  CA  VAL T   2      -7.209  -0.363 150.289  0.00  0.00      B020  
ATOM   4510  CB  VAL T   2      -5.667  -0.432 150.581  0.00  0.00      B020  
ATOM   4511  CG1 VAL T   2      -5.064  -1.796 150.989  0.00  0.00      B020  
ATOM   4512  CG2 VAL T   2      -5.000  -0.025 149.283  0.00  0.00      B020  
ATOM   4513  C   VAL T   2      -7.911  -1.705 150.340  0.00  0.00      B020  
ATOM   4514  O   VAL T   2      -8.234  -2.134 149.242  0.00  0.00      B020  
ATOM   4515  N   ASN T   3      -8.130  -2.372 151.438  0.00  0.00      B020  
ATOM   4516  H   ASN T   3      -7.727  -2.015 152.257  0.00  0.00      B020  
ATOM   4517  CA  ASN T   3      -9.037  -3.467 151.502  0.00  0.00      B020  
ATOM   4518  CB  ASN T   3      -8.458  -4.756 152.114  0.00  0.00      B020  
ATOM   4519  CG  ASN T   3      -9.425  -5.918 152.127  0.00  0.00      B020  
ATOM   4520  OD1 ASN T   3     -10.078  -6.174 151.093  0.00  0.00      B020  
ATOM   4521  ND2 ASN T   3      -9.459  -6.608 153.256  0.00  0.00      B020  
ATOM   4522 HD21 ASN T   3      -8.812  -6.332 153.939  0.00  0.00      B020  
ATOM   4523 HD22 ASN T   3     -10.113  -7.334 153.324  0.00  0.00      B020  
ATOM   4524  C   ASN T   3     -10.276  -3.101 152.255  0.00  0.00      B020  
ATOM   4525  O   ASN T   3     -10.273  -2.978 153.469  0.00  0.00      B020  
ATOM   4526  N   GLN T   4     -11.375  -2.981 151.487  0.00  0.00      B020  
ATOM   4527  H   GLN T   4     -11.455  -3.331 150.575  0.00  0.00      B020  
ATOM   4528  CA  GLN T   4     -12.673  -2.461 151.982  0.00  0.00      B020  
ATOM   4529  CB  GLN T   4     -13.029  -1.144 151.371  0.00  0.00      B020  
ATOM   4530  CG  GLN T   4     -11.951  -0.105 151.399  0.00  0.00      B020  
ATOM   4531  CD  GLN T   4     -12.531   1.125 150.802  0.00  0.00      B020  
ATOM   4532  OE1 GLN T   4     -12.531   1.284 149.581  0.00  0.00      B020  
ATOM   4533  NE2 GLN T   4     -12.956   1.999 151.684  0.00  0.00      B020  
ATOM   4534 HE21 GLN T   4     -12.858   1.775 152.633  0.00  0.00      B020  
ATOM   4535 HE22 GLN T   4     -13.499   2.782 151.455  0.00  0.00      B020  
ATOM   4536  C   GLN T   4     -13.849  -3.340 151.915  0.00  0.00      B020  
ATOM   4537  O   GLN T   4     -14.247  -3.934 150.921  0.00  0.00      B020  
ATOM   4538  N   HIS T   5     -14.459  -3.499 153.076  0.00  0.00      B020  
ATOM   4539  H   HIS T   5     -14.116  -3.025 153.862  0.00  0.00      B020  
ATOM   4540  CA  HIS T   5     -15.728  -4.222 153.224  0.00  0.00      B020  
ATOM   4541  CB  HIS T   5     -15.652  -5.151 154.399  0.00  0.00      B020  
ATOM   4542  CG  HIS T   5     -14.441  -6.111 154.388  0.00  0.00      B020  
ATOM   4543  ND1 HIS T   5     -13.238  -5.972 154.890  0.00  0.00      B020  
ATOM   4544  HD1 HIS T   5     -12.880  -5.246 155.442  0.00  0.00      B020  
ATOM   4545  CD2 HIS T   5     -14.435  -7.149 153.509  0.00  0.00      B020  
ATOM   4546  NE2 HIS T   5     -13.232  -7.708 153.534  0.00  0.00      B020  
ATOM   4547  CE1 HIS T   5     -12.486  -6.959 154.401  0.00  0.00      B020  
ATOM   4548  C   HIS T   5     -16.772  -3.058 153.463  0.00  0.00      B020  
ATOM   4549  O   HIS T   5     -16.939  -2.540 154.540  0.00  0.00      B020  
ATOM   4550  N   LEU T   6     -17.553  -2.764 152.381  0.00  0.00      B020  
ATOM   4551  H   LEU T   6     -17.624  -3.440 151.675  0.00  0.00      B020  
ATOM   4552  CA  LEU T   6     -18.228  -1.477 152.357  0.00  0.00      B020  
ATOM   4553  CB  LEU T   6     -18.029  -0.864 151.014  0.00  0.00      B020  
ATOM   4554  CG  LEU T   6     -16.770   0.034 150.778  0.00  0.00      B020  
ATOM   4555  CD1 LEU T   6     -16.495   0.172 149.270  0.00  0.00      B020  
ATOM   4556  CD2 LEU T   6     -16.929   1.414 151.382  0.00  0.00      B020  
ATOM   4557  C   LEU T   6     -19.621  -1.187 152.867  0.00  0.00      B020  
ATOM   4558  O   LEU T   6     -19.829  -0.762 153.972  0.00  0.00      B020  
ATOM   4559  N   CYS T   7     -20.644  -1.385 152.074  0.00  0.00      B020  
ATOM   4560  H   CYS T   7     -20.405  -1.796 151.217  0.00  0.00      B020  
ATOM   4561  CA  CYS T   7     -22.034  -1.101 152.521  0.00  0.00      B020  
ATOM   4562  CB  CYS T   7     -22.627   0.149 151.860  0.00  0.00      B020  
ATOM   4563  SG  CYS T   7     -21.688   1.659 152.293  0.00  0.00      B020  
ATOM   4564  C   CYS T   7     -22.949  -2.350 152.325  0.00  0.00      B020  
ATOM   4565  O   CYS T   7     -23.528  -2.515 151.306  0.00  0.00      B020  
ATOM   4566  N   GLY T   8     -22.965  -3.232 153.357  0.00  0.00      B020  
ATOM   4567  H   GLY T   8     -22.432  -2.941 154.126  0.00  0.00      B020  
ATOM   4568  CA  GLY T   8     -23.533  -4.565 153.388  0.00  0.00      B020  
ATOM   4569  C   GLY T   8     -22.723  -5.640 152.687  0.00  0.00      B020  
ATOM   4570  O   GLY T   8     -22.819  -5.927 151.497  0.00  0.00      B020  
ATOM   4571  N   SER T   9     -22.068  -6.389 153.556  0.00  0.00      B020  
ATOM   4572  H   SER T   9     -22.173  -6.295 154.526  0.00  0.00      B020  
ATOM   4573  CA  SER T   9     -21.139  -7.400 153.062  0.00  0.00      B020  
ATOM   4574  CB  SER T   9     -19.680  -6.901 152.949  0.00  0.00      B020  
ATOM   4575  OG  SER T   9     -19.413  -5.899 151.977  0.00  0.00      B020  
ATOM   4576  HG  SER T   9     -20.025  -6.058 151.254  0.00  0.00      B020  
ATOM   4577  C   SER T   9     -21.110  -8.723 153.819  0.00  0.00      B020  
ATOM   4578  O   SER T   9     -20.565  -8.847 154.916  0.00  0.00      B020  
ATOM   4579  N   HIS T  10     -21.692  -9.733 153.035  0.00  0.00      B020  
ATOM   4580  H   HIS T  10     -21.831  -9.720 152.065  0.00  0.00      B020  
ATOM   4581  CA  HIS T  10     -21.817 -11.051 153.624  0.00  0.00      B020  
ATOM   4582  CB  HIS T  10     -23.217 -11.712 153.387  0.00  0.00      B020  
ATOM   4583  CG  HIS T  10     -24.259 -10.885 154.082  0.00  0.00      B020  
ATOM   4584  ND1 HIS T  10     -24.833  -9.759 153.705  0.00  0.00      B020  
ATOM   4585  HD1 HIS T  10     -24.769  -9.337 152.824  0.00  0.00      B020  
ATOM   4586  CD2 HIS T  10     -24.780 -11.123 155.311  0.00  0.00      B020  
ATOM   4587  NE2 HIS T  10     -25.619 -10.164 155.601  0.00  0.00      B020  
ATOM   4588  CE1 HIS T  10     -25.731  -9.393 154.580  0.00  0.00      B020  
ATOM   4589  C   HIS T  10     -20.729 -11.902 153.009  0.00  0.00      B020  
ATOM   4590  O   HIS T  10     -20.622 -11.935 151.791  0.00  0.00      B020  
ATOM   4591  N   LEU T  11     -20.052 -12.662 153.897  0.00  0.00      B020  
ATOM   4592  H   LEU T  11     -20.087 -12.445 154.852  0.00  0.00      B020  
ATOM   4593  CA  LEU T  11     -19.105 -13.696 153.477  0.00  0.00      B020  
ATOM   4594  CB  LEU T  11     -19.788 -15.014 152.998  0.00  0.00      B020  
ATOM   4595  CG  LEU T  11     -20.223 -16.100 154.016  0.00  0.00      B020  
ATOM   4596  CD1 LEU T  11     -21.454 -16.734 153.397  0.00  0.00      B020  
ATOM   4597  CD2 LEU T  11     -19.228 -17.135 154.378  0.00  0.00      B020  
ATOM   4598  C   LEU T  11     -17.940 -13.344 152.545  0.00  0.00      B020  
ATOM   4599  O   LEU T  11     -18.083 -13.365 151.346  0.00  0.00      B020  
ATOM   4600  N   VAL T  12     -16.679 -12.976 153.034  0.00  0.00      B020  
ATOM   4601  H   VAL T  12     -16.479 -12.699 153.953  0.00  0.00      B020  
ATOM   4602  CA  VAL T  12     -15.542 -12.883 152.117  0.00  0.00      B020  
ATOM   4603  CB  VAL T  12     -14.836 -11.487 152.098  0.00  0.00      B020  
ATOM   4604  CG1 VAL T  12     -13.434 -11.435 151.478  0.00  0.00      B020  
ATOM   4605  CG2 VAL T  12     -15.879 -10.482 151.481  0.00  0.00      B020  
ATOM   4606  C   VAL T  12     -14.457 -13.840 152.518  0.00  0.00      B020  
ATOM   4607  O   VAL T  12     -14.093 -13.825 153.684  0.00  0.00      B020  
ATOM   4608  N   GLU T  13     -13.797 -14.729 151.751  0.00  0.00      B020  
ATOM   4609  H   GLU T  13     -13.898 -14.648 150.780  0.00  0.00      B020  
ATOM   4610  CA  GLU T  13     -12.986 -15.908 152.249  0.00  0.00      B020  
ATOM   4611  CB  GLU T  13     -13.360 -17.310 151.634  0.00  0.00      B020  
ATOM   4612  CG  GLU T  13     -14.834 -17.695 152.047  0.00  0.00      B020  
ATOM   4613  CD  GLU T  13     -15.139 -19.149 151.636  0.00  0.00      B020  
ATOM   4614  OE1 GLU T  13     -14.733 -20.045 152.401  0.00  0.00      B020  
ATOM   4615  OE2 GLU T  13     -15.906 -19.380 150.683  0.00  0.00      B020  
ATOM   4616  C   GLU T  13     -11.506 -15.689 152.223  0.00  0.00      B020  
ATOM   4617  O   GLU T  13     -10.977 -15.363 153.320  0.00  0.00      B020  
ATOM   4618  N   ALA T  14     -10.755 -15.934 151.143  0.00  0.00      B020  
ATOM   4619  H   ALA T  14     -11.221 -16.084 150.294  0.00  0.00      B020  
ATOM   4620  CA  ALA T  14      -9.365 -15.779 151.183  0.00  0.00      B020  
ATOM   4621  CB  ALA T  14      -8.595 -17.140 151.148  0.00  0.00      B020  
ATOM   4622  C   ALA T  14      -8.641 -14.847 150.217  0.00  0.00      B020  
ATOM   4623  O   ALA T  14      -8.788 -14.951 149.011  0.00  0.00      B020  
ATOM   4624  N   LEU T  15      -7.882 -13.937 150.741  0.00  0.00      B020  
ATOM   4625  H   LEU T  15      -7.907 -13.836 151.715  0.00  0.00      B020  
ATOM   4626  CA  LEU T  15      -7.303 -12.828 149.956  0.00  0.00      B020  
ATOM   4627  CB  LEU T  15      -8.018 -11.530 150.226  0.00  0.00      B020  
ATOM   4628  CG  LEU T  15      -7.591 -10.081 149.676  0.00  0.00      B020  
ATOM   4629  CD1 LEU T  15      -7.456  -9.931 148.128  0.00  0.00      B020  
ATOM   4630  CD2 LEU T  15      -8.364  -8.987 150.331  0.00  0.00      B020  
ATOM   4631  C   LEU T  15      -5.797 -12.656 150.120  0.00  0.00      B020  
ATOM   4632  O   LEU T  15      -5.346 -12.493 151.277  0.00  0.00      B020  
ATOM   4633  N   TYR T  16      -4.988 -12.657 149.033  0.00  0.00      B020  
ATOM   4634  H   TYR T  16      -5.431 -12.751 148.164  0.00  0.00      B020  
ATOM   4635  CA  TYR T  16      -3.625 -12.322 149.081  0.00  0.00      B020  
ATOM   4636  CB  TYR T  16      -2.861 -13.461 148.471  0.00  0.00      B020  
ATOM   4637  CG  TYR T  16      -1.352 -13.474 148.860  0.00  0.00      B020  
ATOM   4638  CD1 TYR T  16      -0.951 -14.004 150.092  0.00  0.00      B020  
ATOM   4639  CE1 TYR T  16       0.363 -14.188 150.467  0.00  0.00      B020  
ATOM   4640  CD2 TYR T  16      -0.351 -13.144 147.959  0.00  0.00      B020  
ATOM   4641  CE2 TYR T  16       1.008 -13.315 148.334  0.00  0.00      B020  
ATOM   4642  CZ  TYR T  16       1.360 -13.827 149.580  0.00  0.00      B020  
ATOM   4643  OH  TYR T  16       2.695 -13.989 149.870  0.00  0.00      B020  
ATOM   4644  HH  TYR T  16       2.753 -14.188 150.807  0.00  0.00      B020  
ATOM   4645  C   TYR T  16      -3.481 -11.029 148.286  0.00  0.00      B020  
ATOM   4646  O   TYR T  16      -3.801 -10.979 147.130  0.00  0.00      B020  
ATOM   4647  N   LEU T  17      -3.098  -9.870 148.937  0.00  0.00      B020  
ATOM   4648  H   LEU T  17      -3.043  -9.882 149.915  0.00  0.00      B020  
ATOM   4649  CA  LEU T  17      -2.864  -8.616 148.286  0.00  0.00      B020  
ATOM   4650  CB  LEU T  17      -3.549  -7.435 148.930  0.00  0.00      B020  
ATOM   4651  CG  LEU T  17      -4.016  -6.258 148.089  0.00  0.00      B020  
ATOM   4652  CD1 LEU T  17      -5.377  -6.605 147.637  0.00  0.00      B020  
ATOM   4653  CD2 LEU T  17      -4.139  -5.022 148.904  0.00  0.00      B020  
ATOM   4654  C   LEU T  17      -1.361  -8.385 148.150  0.00  0.00      B020  
ATOM   4655  O   LEU T  17      -0.761  -8.579 149.212  0.00  0.00      B020  
ATOM   4656  N   VAL T  18      -0.679  -7.957 147.042  0.00  0.00      B020  
ATOM   4657  H   VAL T  18      -1.326  -7.925 146.307  0.00  0.00      B020  
ATOM   4658  CA  VAL T  18       0.768  -7.719 147.099  0.00  0.00      B020  
ATOM   4659  CB  VAL T  18       1.512  -9.079 147.133  0.00  0.00      B020  
ATOM   4660  CG1 VAL T  18       1.274  -9.915 145.858  0.00  0.00      B020  
ATOM   4661  CG2 VAL T  18       2.989  -9.013 147.515  0.00  0.00      B020  
ATOM   4662  C   VAL T  18       1.230  -6.781 145.925  0.00  0.00      B020  
ATOM   4663  O   VAL T  18       0.818  -6.932 144.797  0.00  0.00      B020  
ATOM   4664  N   CYS T  19       2.051  -5.768 146.295  0.00  0.00      B020  
ATOM   4665  H   CYS T  19       2.482  -5.884 147.167  0.00  0.00      B020  
ATOM   4666  CA  CYS T  19       2.517  -4.719 145.328  0.00  0.00      B020  
ATOM   4667  CB  CYS T  19       2.522  -3.329 145.944  0.00  0.00      B020  
ATOM   4668  SG  CYS T  19       2.515  -2.024 144.648  0.00  0.00      B020  
ATOM   4669  C   CYS T  19       3.767  -5.135 144.645  0.00  0.00      B020  
ATOM   4670  O   CYS T  19       3.851  -5.218 143.396  0.00  0.00      B020  
ATOM   4671  N   GLY T  20       4.833  -5.494 145.430  0.00  0.00      B020  
ATOM   4672  H   GLY T  20       4.670  -5.492 146.397  0.00  0.00      B020  
ATOM   4673  CA  GLY T  20       6.147  -5.981 144.890  0.00  0.00      B020  
ATOM   4674  C   GLY T  20       6.166  -7.373 145.411  0.00  0.00      B020  
ATOM   4675  O   GLY T  20       6.380  -7.503 146.632  0.00  0.00      B020  
ATOM   4676  N   GLU T  21       5.849  -8.457 144.641  0.00  0.00      B020  
ATOM   4677  H   GLU T  21       5.388  -8.235 143.804  0.00  0.00      B020  
ATOM   4678  CA  GLU T  21       5.915  -9.861 145.178  0.00  0.00      B020  
ATOM   4679  CB  GLU T  21       5.061 -10.796 144.385  0.00  0.00      B020  
ATOM   4680  CG  GLU T  21       4.944 -12.235 144.995  0.00  0.00      B020  
ATOM   4681  CD  GLU T  21       3.769 -13.080 144.406  0.00  0.00      B020  
ATOM   4682  OE1 GLU T  21       3.851 -13.514 143.257  0.00  0.00      B020  
ATOM   4683  OE2 GLU T  21       2.774 -13.504 144.999  0.00  0.00      B020  
ATOM   4684  C   GLU T  21       7.422 -10.291 145.223  0.00  0.00      B020  
ATOM   4685  O   GLU T  21       7.722 -10.713 146.327  0.00  0.00      B020  
ATOM   4686  N   ARG T  22       8.272  -9.926 144.240  0.00  0.00      B020  
ATOM   4687  H   ARG T  22       7.892  -9.653 143.379  0.00  0.00      B020  
ATOM   4688  CA  ARG T  22       9.680  -9.998 144.398  0.00  0.00      B020  
ATOM   4689  CB  ARG T  22      10.084 -11.359 143.823  0.00  0.00      B020  
ATOM   4690  CG  ARG T  22      11.481 -11.805 144.297  0.00  0.00      B020  
ATOM   4691  CD  ARG T  22      11.984 -13.098 143.618  0.00  0.00      B020  
ATOM   4692  NE  ARG T  22      13.226 -13.646 144.162  0.00  0.00      B020  
ATOM   4693  HE  ARG T  22      13.525 -13.416 145.067  0.00  0.00      B020  
ATOM   4694  CZ  ARG T  22      13.863 -14.654 143.529  0.00  0.00      B020  
ATOM   4695  NH1 ARG T  22      13.579 -14.863 142.252  0.00  0.00      B020  
ATOM   4696 HH11 ARG T  22      12.730 -14.507 141.862  0.00  0.00      B020  
ATOM   4697 HH12 ARG T  22      14.175 -15.479 141.737  0.00  0.00      B020  
ATOM   4698  NH2 ARG T  22      14.466 -15.586 144.282  0.00  0.00      B020  
ATOM   4699 HH21 ARG T  22      14.264 -15.558 145.261  0.00  0.00      B020  
ATOM   4700 HH22 ARG T  22      14.944 -16.364 143.875  0.00  0.00      B020  
ATOM   4701  C   ARG T  22      10.219  -8.760 143.614  0.00  0.00      B020  
ATOM   4702  O   ARG T  22      10.192  -8.661 142.420  0.00  0.00      B020  
ATOM   4703  N   GLY T  23      10.842  -7.942 144.431  0.00  0.00      B020  
ATOM   4704  H   GLY T  23      11.032  -8.153 145.369  0.00  0.00      B020  
ATOM   4705  CA  GLY T  23      11.403  -6.648 143.969  0.00  0.00      B020  
ATOM   4706  C   GLY T  23      12.952  -6.542 143.853  0.00  0.00      B020  
ATOM   4707  O   GLY T  23      13.548  -6.012 144.798  0.00  0.00      B020  
ATOM   4708  N   PHE T  24      13.576  -7.110 142.841  0.00  0.00      B020  
ATOM   4709  H   PHE T  24      13.107  -7.710 142.224  0.00  0.00      B020  
ATOM   4710  CA  PHE T  24      15.055  -6.914 142.686  0.00  0.00      B020  
ATOM   4711  CB  PHE T  24      15.666  -7.681 141.560  0.00  0.00      B020  
ATOM   4712  CG  PHE T  24      15.665  -9.147 141.904  0.00  0.00      B020  
ATOM   4713  CD1 PHE T  24      16.478  -9.629 142.894  0.00  0.00      B020  
ATOM   4714  CD2 PHE T  24      14.843 -10.030 141.182  0.00  0.00      B020  
ATOM   4715  CE1 PHE T  24      16.514 -11.015 143.196  0.00  0.00      B020  
ATOM   4716  CE2 PHE T  24      14.779 -11.394 141.579  0.00  0.00      B020  
ATOM   4717  CZ  PHE T  24      15.562 -11.801 142.618  0.00  0.00      B020  
ATOM   4718  C   PHE T  24      15.489  -5.447 142.524  0.00  0.00      B020  
ATOM   4719  O   PHE T  24      16.181  -4.881 143.334  0.00  0.00      B020  
ATOM   4720  N   PHE T  25      15.046  -4.761 141.485  0.00  0.00      B020  
ATOM   4721  H   PHE T  25      14.336  -5.106 140.904  0.00  0.00      B020  
ATOM   4722  CA  PHE T  25      15.523  -3.369 141.205  0.00  0.00      B020  
ATOM   4723  CB  PHE T  25      16.538  -3.308 140.091  0.00  0.00      B020  
ATOM   4724  CG  PHE T  25      17.601  -2.221 140.362  0.00  0.00      B020  
ATOM   4725  CD1 PHE T  25      18.851  -2.616 140.812  0.00  0.00      B020  
ATOM   4726  CD2 PHE T  25      17.303  -0.897 140.225  0.00  0.00      B020  
ATOM   4727  CE1 PHE T  25      19.837  -1.584 140.976  0.00  0.00      B020  
ATOM   4728  CE2 PHE T  25      18.229   0.078 140.455  0.00  0.00      B020  
ATOM   4729  CZ  PHE T  25      19.539  -0.252 140.761  0.00  0.00      B020  
ATOM   4730  C   PHE T  25      14.173  -2.652 140.975  0.00  0.00      B020  
ATOM   4731  O   PHE T  25      13.559  -2.833 139.925  0.00  0.00      B020  
ATOM   4732  N   TYR T  26      13.637  -2.040 142.016  0.00  0.00      B020  
ATOM   4733  H   TYR T  26      14.223  -1.899 142.788  0.00  0.00      B020  
ATOM   4734  CA  TYR T  26      12.306  -1.477 142.076  0.00  0.00      B020  
ATOM   4735  CB  TYR T  26      11.534  -2.430 143.071  0.00  0.00      B020  
ATOM   4736  CG  TYR T  26      10.062  -2.592 142.810  0.00  0.00      B020  
ATOM   4737  CD1 TYR T  26       9.579  -3.899 142.559  0.00  0.00      B020  
ATOM   4738  CE1 TYR T  26       8.213  -4.084 142.440  0.00  0.00      B020  
ATOM   4739  CD2 TYR T  26       9.175  -1.539 142.802  0.00  0.00      B020  
ATOM   4740  CE2 TYR T  26       7.813  -1.769 142.634  0.00  0.00      B020  
ATOM   4741  CZ  TYR T  26       7.296  -3.047 142.436  0.00  0.00      B020  
ATOM   4742  OH  TYR T  26       5.963  -3.249 142.138  0.00  0.00      B020  
ATOM   4743  HH  TYR T  26       5.783  -4.141 142.442  0.00  0.00      B020  
ATOM   4744  C   TYR T  26      12.241   0.004 142.303  0.00  0.00      B020  
ATOM   4745  O   TYR T  26      12.394   0.486 143.442  0.00  0.00      B020  
ATOM   4746  N   THR T  27      11.939   0.698 141.247  0.00  0.00      B020  
ATOM   4747  H   THR T  27      11.786   0.297 140.366  0.00  0.00      B020  
ATOM   4748  CA  THR T  27      11.923   2.167 141.363  0.00  0.00      B020  
ATOM   4749  CB  THR T  27      13.295   2.833 140.828  0.00  0.00      B020  
ATOM   4750  OG1 THR T  27      14.356   1.993 141.268  0.00  0.00      B020  
ATOM   4751  HG1 THR T  27      14.178   1.776 142.186  0.00  0.00      B020  
ATOM   4752  CG2 THR T  27      13.386   4.238 141.545  0.00  0.00      B020  
ATOM   4753  C   THR T  27      10.714   2.596 140.595  0.00  0.00      B020  
ATOM   4754  O   THR T  27      10.828   2.604 139.401  0.00  0.00      B020  
ATOM   4755  N   PRO T  28       9.539   2.923 141.174  0.00  0.00      B020  
ATOM   4756  CD  PRO T  28       9.115   2.363 142.484  0.00  0.00      B020  
ATOM   4757  CA  PRO T  28       8.498   3.774 140.568  0.00  0.00      B020  
ATOM   4758  CB  PRO T  28       7.658   4.064 141.792  0.00  0.00      B020  
ATOM   4759  CG  PRO T  28       7.707   2.828 142.592  0.00  0.00      B020  
ATOM   4760  C   PRO T  28       8.916   5.021 139.889  0.00  0.00      B020  
ATOM   4761  O   PRO T  28       8.732   5.118 138.643  0.00  0.00      B020  
ATOM   4762  N   LYS T  29       9.580   5.936 140.544  0.00  0.00      B020  
ATOM   4763  H   LYS T  29       9.854   5.725 141.461  0.00  0.00      B020  
ATOM   4764  CA  LYS T  29       9.892   7.212 140.009  0.00  0.00      B020  
ATOM   4765  CB  LYS T  29       9.452   8.330 140.894  0.00  0.00      B020  
ATOM   4766  CG  LYS T  29       9.260   9.625 140.027  0.00  0.00      B020  
ATOM   4767  CD  LYS T  29       8.797  10.763 140.865  0.00  0.00      B020  
ATOM   4768  CE  LYS T  29       8.496  11.878 139.969  0.00  0.00      B020  
ATOM   4769  NZ  LYS T  29       7.753  12.893 140.713  0.00  0.00      B020  
ATOM   4770  HZ1 LYS T  29       7.443  13.682 140.110  0.00  0.00      B020  
ATOM   4771  HZ2 LYS T  29       8.332  13.215 141.515  0.00  0.00      B020  
ATOM   4772  HZ3 LYS T  29       6.939  12.413 141.148  0.00  0.00      B020  
ATOM   4773  C   LYS T  29      11.423   7.211 140.075  0.00  0.00      B020  
ATOM   4774  O   LYS T  29      11.976   6.994 141.156  0.00  0.00      B020  
ATOM   4775  N   ALA T  30      12.093   7.547 138.945  0.00  0.00      B020  
ATOM   4776  H   ALA T  30      11.592   7.617 138.106  0.00  0.00      B020  
ATOM   4777  CA  ALA T  30      13.526   7.664 138.947  0.00  0.00      B020  
ATOM   4778  CB  ALA T  30      14.212   6.558 138.002  0.00  0.00      B020  
ATOM   4779  C   ALA T  30      14.044   9.037 138.499  0.00  0.00      B020  
ATOM   4780  O   ALA T  30      13.363   9.806 137.777  0.00  0.00      B020  
END
